# Supplementary material for: A Meta-Analysis Approach to Gene Regulatory Network Inference Identifies Key Regulators of Cardiovascular Diseases
Source: Int J Mol Sci. 2024 Apr 11;25(8):4224. doi: 10.3390/ijms25084224 (PMC11049946; doi:10.3390/ijms25084224)
Supplement: Supplementary file 1 [file ijms-25-04224-s001.zip]

Archive with 10 entries (10 files):
- Supplementary_S1.xlsx
- __MACOSX/._Supplementary_S1.xlsx
- Supplementary_S2.xlsx
- __MACOSX/._Supplementary_S2.xlsx
- Supplementary_S3.xlsx
- __MACOSX/._Supplementary_S3.xlsx
- Supplementary_S4.xlsx
- __MACOSX/._Supplementary_S4.xlsx
- Supplementary_S5.xlsx
- __MACOSX/._Supplementary_S5.xlsx
