# Supplementary material for: A Meta-Analysis Approach to Gene Regulatory Network Inference Identifies Key Regulators of Cardiovascular Diseases
Source: Int J Mol Sci. 2024 Apr 11;25(8):4224. doi: 10.3390/ijms25084224 (PMC11049946; doi:10.3390/ijms25084224)
Supplement: Supplementary file 1 [file ijms-25-04224-s001.zip › Supplementary_S1.xlsx]

## Sheet: Genes_EffectSize
	DCM	HF	HCM	ICM
ZNF252P	3.3795	0.242871	1.09636	3.22499
FAM133DP	2.57752	-0.431913	-0.869467	3.42641
LZTS3	2.45647	0.754684	0.839401	1.95822
RPS14P3	-2.444	0.228789	0.0510273	-3.80142
LPP-AS2	-2.37366	-1.43285	-0.301346	-2.19368
SRSF8	-2.26208	-0.368949	-0.99591	-1.34016
CTSL3P	2.21494	-0.0708201	0	1.45938
AQP7P1	2.19741	-0.20508	-0.394139	1.49609
CSNK2A3	2.17333	-0.188573	0.42277	3.60784
TSPY26P	-2.15165	-0.401089	0.315244	-1.54572
ETNPPL	2.02092	2.88959	1.75081	1.90835
RTCB	1.97081	-0.0338703	0.0666868	1.9837
MEG3	-1.91677	1.03021	-1.34128	-1.12794
NSUN5P1	-1.90617	1.317	-1.01328	-1.11018
NSUN5P2	-1.90312	0.664115	-1.65662	-1.17854
WAC-AS1	1.90051	-0.413264	-1.755	1.74378
SOCS2-AS1	-1.89627	-1.14239	-1.44349	-2.07726
LINC00907	-1.88504	0.83239	-0.190733	-5.07299
MTRNR2L6	-1.86289	0.0283244	0.185674	-0.889768
LINC00174	-1.84815	1.46548	-1.5825	-1.86648
TRBV5-4	-1.84004	0.5224	-0.722103	-6.14732
LINC01134	1.83569	0.255941	0.237212	1.39808
PA2G4P4	1.83113	-0.195324	-1.19366	0.607022
DUSP6	-1.40967	-0.146317	-0.967608	-0.742308
ADAMTS9-AS2	-1.81509	-0.369986	-0.337635	-1.20201
TEN1-CDK3	-1.80378	-0.183221	-1.35792	-2.21975
POLR2J4	1.79511	-0.484739	-0.752906	0.871653
PRIMPOL	-1.78764	-0.541776	-0.0846977	-1.50135
VRK2	1.37787	0.246417	0.670785	0.508164
RPLP0P2	-1.77407	-0.757641	-1.24468	-0.983834
AHCTF1P1	1.7636	-0.314544	-0.346148	2.60809
MIR5047	-1.76278	1.00324	0.576727	-2.4216
EPS15L1	1.36562	0.45733	-0.613667	0.429937
BOLA2	1.75915	0.0572592	0.766305	0.203445
FAM136A	1.36196	0.0250544	-0.413794	0.388142
TMEM198B	-1.75344	0.608927	-2.50323	-1.7533
TNXA	-1.73681	0.370316	-0.695442	-1.40795
DLL4	-1.34235	0.692733	-0.205524	-1.22179
SDHAP2	1.67431	0.667953	-1.32309	0.420301
SNORD109A	1.66221	0.156986	-0.103158	0.690818
PPT2-EGFL8	-1.64862	0.465425	-0.705495	-1.71741
MAP3K14-AS1	-1.6452	0.52723	0.21141	-1.91621
UQCRBP1	1.63306	0.370457	0.263138	4.02482
HSPE1-MOB4	1.63283	-0.347916	0.59774	2.24695
PSMG3-AS1	-1.62469	0.129647	0.431072	-1.71679
ZSCAN2	1.26621	-0.306892	-1.65901	-0.031343
COMMD3-BMI1	1.62208	-0.829685	0.295547	-0.0109682
CWC15	1.58936	-0.192534	-0.745268	0.861714
MEF2C-AS1	-1.58237	-0.893149	-1.05124	-1.45975
ERMARD	-1.58161	-0.238341	-1.34991	-1.6015
DPY19L2P3	-1.57268	0.136141	-0.157246	-0.952367
EYA3	1.22879	0.115908	-0.254486	-0.046784
BMS1P4	1.56115	0.469554	-0.936822	0.507157
TMEM44-AS1	-1.55811	-0.331825	-1.38768	-1.23572
SPPL2B	-1.55656	0.593379	-0.847155	-1.14894
CD1C	-1.21679	0.437923	0.0965009	-0.726429
POM121L9P	1.55308	1.56113	-0.69221	0.605471
PDK3	-1.21209	-0.736305	0.121868	-1.03442
TRIT1	1.20901	0.119182	-0.892926	0.273839
TPT1-AS1	-1.53605	1.27397	-2.02357	-2.00317
ALMS1-IT1	-1.53602	-0.725726	-2.25242	-1.53378
ZBTB11-AS1	-1.52529	-0.711466	-0.230768	-2.36833
SETD2	1.5111	-1.01068	-1.23484	0.248675
TRAM2-AS1	-1.51356	-0.676684	-0.440691	-2.47476
RPS18P9	-1.51165	-0.673921	-1.33238	-1.30072
PAN3	-1.18086	-0.513219	-0.610616	-0.651855
GDF1	-1.50369	-0.744498	-0.944092	-1.01198
MIEF2	-1.50322	-0.574113	-0.354225	-2.88635
HERC2P2	1.50312	0.934733	0.318491	0.534265
CCNT2-AS1	1.49216	-0.30018	0.131392	1.51702
ACKR2	-1.49089	0.131221	-0.931527	-1.43093
LINC00342	-1.48522	0.834501	-2.04909	-1.25451
SBDSP1	-1.48452	-1.86647	-2.28508	-0.875573
TRAC	1.47369	-0.212286	-0.0914399	0.247735
SOX17	-1.15361	0.111096	-0.919291	-0.696032
MAPK12	-1.15484	-0.389184	-0.667873	-0.678576
SMOC2	-1.15178	-1.52763	-1.06978	-1.13882
KIF9-AS1	-1.4574	1.14387	-1.56017	-1.59748
ALDH3B1	-1.45534	-0.582461	-1.48905	-0.995586
DNAJC27-AS1	-1.44993	-0.985675	-1.13129	-2.45255
HHAT	-1.47184	-0.413875	-0.526893	-0.81243
PCOLCE-AS1	-1.43752	0.103998	-1.53363	-1.26609
SLC16A3	-1.13083	0.558927	-0.365605	-0.876427
SCAMP5	-1.12661	-0.400915	-0.606304	-1.22554
SNHG18	-1.43166	-0.738921	-0.776626	-1.57114
STAG3L4	-1.4275	-1.37634	-2.15243	-0.935704
CMTR1	-1.42411	0.121449	-0.0867106	-2.06031
MPL	-1.12036	1.16491	-0.880847	-0.385617
ILDR2	-1.1244	-1.04778	-1.19571	-0.690857
RPS10P7	-1.41837	-0.467614	-1.68794	-0.698384
HOXB7	1.41807	-0.0995146	-1.00765	0.816314
SNORD9	1.41503	-0.233819	0	0.187429
KLHL8	1.11225	-0.921419	-0.918443	0.773848
PLK3	-1.19634	1.03735	-0.698846	-0.673362
AKR7A2P1	-1.41228	0.712587	0.572198	-1.13043
C8orf88	1.41192	-0.264788	0.902239	1.45435
SEC24B-AS1	-1.41062	-0.197899	-2.3686	-1.21741
CRNDE	-1.40723	-0.966248	-0.838277	-0.654282
LINC00670	-1.40565	-1.29382	-1.14926	-1.40421
DYNC2LI1	-1.10395	-0.787479	-1.29375	-0.827997
SLC16A6	-1.10144	0.259803	-0.719803	-0.744431
ZNF33BP1	1.39539	-0.057413	-0.144421	0.98353
CLUHP3	-1.39525	0.393815	0.616957	-1.87102
COA7	1.39443	-0.169894	1.05184	1.17601
UBE2MP1	1.39392	0.0152725	-0.631351	0.443453
GEMIN8P4	1.39167	0.369163	0.760998	0.795372
TMED10P1	1.38865	-0.967893	-0.871081	0.475155
FAM149B1	-1.0943	-0.881227	-0.00990089	-0.884309
CYP4Z2P	1.38606	1.93914	0.691376	0.857735
FAM47E	-1.0879	-0.976958	-1.53488	-0.778327
SVEP1	-1.0796	-0.302478	-0.638527	-0.907985
ZNF37BP	1.36879	0.489294	-1.68709	0.414392
KMT2B	-1.36827	1.05098	-0.579163	-1.65854
TRAF3IP2-AS1	-1.36812	-0.460846	-1.62095	-0.967943
ADAM1A	-1.36782	0.631049	0.255522	-1.74297
KMT2E-AS1	1.36687	0.104639	-0.907586	1.54901
C10orf71-AS1	-1.36669	-0.365679	-0.48687	-0.754001
MKLN1-AS	1.36402	-0.29411	-0.292639	1.53133
RHOB	-1.07322	-0.516066	-0.583689	-0.553593
TBCD	-1.07283	1.05312	-0.322945	-1.10568
NDUFAF4P1	-1.35944	0.225629	0	-2.8494
DCP1A	1.35901	1.04853	-0.900396	0.431011
BCDIN3D-AS1	-1.3577	-0.618621	0.229445	-1.30329
MARVELD1	-1.06586	-0.83676	-1.06104	-0.738085
TPRN	1.06523	-0.0596249	-0.727498	0.0398767
SLC37A4	1.34824	0.968658	0.180054	0.572711
INMT	-1.11356	-0.15968	0.13477	-0.693263
PDLIM1	-1.06068	-0.990528	-1.05343	-1.10567
CHRNA3	-1.0594	-0.310476	-0.733634	-0.657364
EPB41L4A-AS1	-1.33253	-0.381606	-1.46692	-1.49531
ANKRD40	1.1899	0.431346	0.53884	0.655796
A2M-AS1	-1.32997	-0.521636	-1.17988	-1.0582
CLUH	1.05677	0.406371	-0.138725	-0.0576296
TMSB4X	-1.0503	-0.916197	-1.49309	-0.70825
METTL21EP	-1.32692	-0.504812	-0.126153	-1.13875
C16orf86	-1.04884	-0.490168	-1.17119	-0.680339
SBNO1	1.04631	-0.247641	-1.36904	0.359616
HAUS6	1.04522	-0.725551	0.246466	0.383099
MEI4	1.32255	1.32107	3.46021	1.55876
MTURN	-1.32161	-1.80749	-1.96418	-1.28251
CCNG2	-1.04257	-1.5248	-0.74182	-0.833023
SEMA3B	-1.31898	0.292466	-0.946675	-0.930639
LMCD1-AS1	-1.31843	-0.39056	-0.625971	-1.40281
MECP2	1.04204	-0.156618	-0.382826	0.249387
FRMD8	-1.03817	-0.175836	-0.922508	-0.988627
PHLDB2	-1.11442	-0.210085	0.206808	-0.876224
CDKN1C	-1.03436	1.21753	0.779621	-0.414938
CPE	-1.03418	-1.15993	-0.181996	-0.81256
CXCL2	-1.03244	0.61307	-0.75414	-0.40287
PLAGL1	-1.03116	-0.133123	-0.705169	-0.875429
SLC8A1-AS1	-1.30326	-0.103583	-1.45456	-3.41139
ST3GAL6	-1.02997	-1.64237	-1.09436	-0.825838
LINC00663	-1.30049	-0.378887	-0.505902	-0.813389
NIFK-AS1	-1.29883	-1.15238	-1.66209	-1.63363
PART1	1.29721	-0.078273	-0.499676	0.778082
PROSER2	-1.02959	-0.886101	-2.25379	-0.520368
HDC	-1.02476	0.78787	-0.319476	-0.499231
URGCP-MRPS24	1.29515	0.0748607	0.0631628	0.568645
WASH2P	-1.29429	0.813126	-1.27142	-0.950992
LINC01128	1.29252	1.00594	0.559745	1.57573
FMO5	1.01943	-0.205443	-0.697686	0.461948
HTATSF1P2	1.27754	0.0147333	-0.0528308	1.2921
GLCE	-1.01025	-0.261549	1.36598	-0.184605
LAYN	-1.00984	-0.923754	-1.15567	-0.793203
RRAGB	-1.00712	-0.774871	-0.587709	-0.888847
LAMTOR5-AS1	-1.26585	-0.813935	-1.22262	-1.34962
DGKK	-1.26288	0.45347	-0.405787	-3.0014
PRIM1	1.00027	-0.358664	0.148728	0.342104
CTSK	-0.999226	-0.991623	-1.42228	-0.466409
SCUBE2	-0.998699	-0.998415	-1.46494	-0.817309
MSX2	-1.21645	-0.826346	-0.764202	-0.703023
MBL1P	-1.26085	0.290096	-1.06627	-0.59179
HEXA	-0.997841	-1.00285	-1.14065	-0.615487
BDNF-AS	-1.25661	-0.850043	-1.05734	-1.36193
MIR181A2HG	-1.25576	-0.256048	-1.12023	-1.31959
PTENP1	1.25466	-0.848512	-0.216116	0.325814
MRC2	-0.993657	-0.25716	-0.83797	-0.968712
ANXA2P1	1.25288	-0.607732	-0.33295	0.136138
RBFADN	-1.25271	0.320204	-0.425134	-1.17792
TET2-AS1	1.25165	0.115806	-0.742592	0.855649
ATP6V0E2-AS1	-1.24658	0.11256	-0.0912828	-1.05484
AMOT	-0.991263	0.382615	-0.337437	-0.295558
OXCT1-AS1	-1.23806	-0.5115	0.81641	-0.874172
APOA1-AS	-1.23755	-0.367797	-1.01469	-0.989978
SOX7	-0.981013	1.69771	2.02258	-0.692959
NCOR1	0.978302	-0.0729848	-2.29085	0.265144
TEX9	-0.977919	-0.647364	-1.20974	-0.471892
KCND3-IT1	1.23373	-0.095956	0.240701	0.693104
HNRNPDL	1.23025	0.397368	-0.596656	0.602814
ATP7A	-0.97487	-0.724037	0.0675888	-0.48104
DEDD	0.973619	-0.321866	-0.902848	0.000153296
ASH1L-AS1	-1.22604	-0.367944	-1.04831	-1.21287
PHYKPL	-1.22512	0.414679	-1.36714	-1.51443
LINC01160	-1.22425	0.368664	-2.65954	-1.09133
C6orf62	-0.969843	-0.632149	-0.156427	-0.539075
USP8	1.00072	-0.494933	-1.45249	0.570831
ICOSLG	-0.969443	-0.379873	-1.23196	-0.850859
QPCT	-1.29114	-1.79005	-1.36497	-1.29479
NOP14-AS1	-1.22133	-0.496979	-0.940213	-1.77651
MYL1	-0.969767	-1.20603	-0.715238	-0.887695
CHD2	1.03021	-0.001367	-2.04293	0.168493
TBC1D32	-1.21734	-0.756936	-0.457349	-1.03421
ZNF316	-1.20703	0.422981	-1.27216	-2.08509
FAR2P2	-1.20674	-0.711522	-0.832405	-0.58442
KLHL29	-0.957016	0.177989	-0.790507	-0.669411
CYP2D6	-0.956962	1.93712	-0.124839	-0.733275
PMS2P4	-1.20602	-0.275933	-0.400572	-0.761706
FAM117B	-0.95655	-0.92577	-0.26929	-1.05285
DSTNP2	-1.20545	0.130255	-0.66598	-1.36423
B3GNT2	-0.971636	-1.22136	-0.151213	-0.606861
TRIM69	0.955711	-0.460163	-0.0703425	0.267909
HERC2P3	1.20409	-0.247971	0.631461	0.397346
AMIGO3	-1.20384	0.728597	-0.402861	-1.28013
ZNF571-AS1	-1.20284	-0.622912	-2.08064	-1.19743
PHF13	-1.07208	-0.0735603	-0.560603	-0.755907
DICER1-AS1	-1.20123	0.120238	-1.74817	-1.21667
TNFRSF10C	-0.953388	-0.367495	-1.1938	-0.461023
SCARA3	-0.951777	-0.389924	-1.08795	-0.791455
EMG1	-1.19466	-0.196103	-0.604163	-0.398926
GPD1L	0.948733	-0.107314	0.840825	0.933913
FANCL	-1.03897	-0.0958137	0.542254	-0.632215
FAM225B	-1.19015	-0.523557	-1.54539	-1.28296
NTF4	1.19014	0.0852158	-0.0759758	0.597355
LINC00265	-1.18949	-0.359575	-1.61842	-1.77138
ANP32C	-1.18939	0.140055	-0.620628	-0.266438
BAZ1B	0.944778	-0.382385	-1.50573	-0.123409
TEN1	-0.939976	-0.181653	-0.971617	-0.946327
SRSF1	1.0885	0.216922	0.0827309	0.390104
KMT2C	1.18337	-0.684233	-0.71854	1.36922
SLC45A3	1.05739	0.344936	-0.142365	0.157123
MIS12	-0.939799	0.303646	0.106561	-0.698864
FAHD2CP	-1.18154	0.0448239	-1.45684	-1.28574
PTPRG-AS1	-1.17941	-1.83675	-0.862248	-0.870018
EDA	0.935814	0.218051	0.375861	0.576657
ATP10D	-1.04964	-0.85097	-0.649896	-0.794667
PGRMC1	-0.944073	-0.45354	0.569368	-0.522609
SNHG11	-1.17773	-0.453804	-1.68669	-1.19824
OR7E47P	-1.17632	0.230873	-1.08519	-1.65394
PAQR7	-0.935896	0.0700093	-0.816103	-0.538742
TDG	-0.933573	-0.682854	-1.58018	-0.248687
STIM2	-0.93243	-0.282925	-0.52438	-0.492712
TMEM72-AS1	-1.17255	0.746622	-1.10303	-0.758953
BCL10	-0.93175	-0.449367	0.0201974	-0.597904
FUT1	-0.932678	1.69373	1.3963	-0.577212
KRBA2	0.931552	-0.656401	-0.201645	0.501057
BHLHE40	-0.931072	1.39787	0.466772	-0.574212
LBX2-AS1	-1.1667	-1.05451	-2.20992	-1.37719
RHCG	-0.92699	-0.808426	-1.29641	-0.471092
CCER2	-1.16595	0.599913	-0.534313	-0.792168
EGLN3	-0.925743	-1.33355	-0.242359	-0.882025
MIR3936	-1.16458	-0.295406	-1.1221	-0.987987
WLS	-1.0107	-0.386185	-0.172831	-0.76335
VTN	-1.16088	-0.727352	-0.497788	-1.10799
TBCE	1.01295	0.257497	-0.470128	0.150428
RPRML	-0.921329	-0.397664	-1.35755	-0.594078
MSL3P1	1.15945	0.695443	-0.649295	0.252255
ZNF530	-0.920572	-0.679994	-0.454267	-0.352569
PPIG	0.921426	-0.121488	-2.38061	0.0118144
ENTPD1-AS1	1.1572	-0.0348352	-1.62097	2.02463
GRK1	0.91906	0.447733	0.269737	0.405736
SSTR5-AS1	1.15555	-0.634182	-0.345135	0.888219
DOK1	-0.916713	0.183005	-1.17616	-0.567055
CALR3	-1.15351	0.45347	0	-2.93479
ANKRD23	-0.916297	0.177693	-0.0817121	-0.604695
PAGR1	-0.91535	-0.0612531	-0.708942	-0.946084
PRMT6	-0.916242	-0.0283648	0.78043	-0.236188
RAB8A	0.914295	-0.173066	-1.18728	-0.0308244
ZNF45	1.10892	-0.0453458	0.140221	0.143954
ADRA1A	0.914199	-0.390027	0.372893	0.695462
TNPO3	0.913838	0.0920194	-0.436943	0.236985
BTBD7	0.912797	-0.661555	-0.487106	0.0753774
PBRM1	1.12893	-1.14651	-0.517216	0.707869
PAX6	-0.912626	-0.717177	-0.646798	-0.589934
KCTD21	0.91062	-0.153788	-0.17247	0.0257713
ATP13A2	0.910563	0.815887	0.160024	-0.0759538
MICAL3	0.911535	0.588898	-0.610039	0.0406884
RMRP	-1.14196	-0.57466	-0.618394	-0.565766
LINC00641	-1.14115	-0.927519	0.0175161	-1.01182
LINC01132	1.14026	0.032062	0.207647	0.582598
CPSF2	0.906946	-0.569439	0.249943	0.270466
UBXN7	1.04617	-1.08593	-1.39964	0.400307
AQP1	-0.906585	1.13561	2.0034	-0.17492
DPT	-0.929326	-1.94335	-1.45531	-0.78801
UBAP2	1.17621	0.867137	0.0470368	0.609928
HCG11	-1.13628	-1.20958	-1.22611	-0.652603
GDNF-AS1	-1.13596	-0.488913	-0.923136	-0.89284
SNX1	-0.902043	0.0733547	-0.656128	-0.291452
FIG4	0.90205	-0.576425	-0.397366	-0.155116
TMEM51-AS1	-1.13314	0.938469	-0.557096	-1.06668
PIP4K2B	0.900952	-0.399788	-0.226013	-0.477258
HLA-DRA	-0.899393	-0.00424146	-0.470505	-0.320306
ZCCHC3	-0.897248	-0.157266	-0.254136	-0.679181
HECTD2	-0.896923	-1.67942	-0.681822	-0.812597
SNCA	-0.896386	-1.27349	-1.18525	-0.69024
INHBA	-0.896206	-1.13427	-1.89248	-0.661321
VPS45	-0.895881	-0.986931	-0.890991	-0.966658
PHF21A	0.894618	-0.186146	-1.22393	-0.0391562
SCGB3A1	-0.892752	-0.879962	-2.01561	-0.760969
SERP1	-0.893004	-0.312091	0.34923	-0.558473
NAGK	-0.970279	-0.467519	-1.1902	-0.587861
SIAE	0.891968	0.672778	0.778293	0.577627
PREX2	-0.891096	-0.611059	-1.53698	-0.470195
ABCC2	0.889174	-0.111879	-1.04	0.426716
NADK2	1.1161	-0.0649637	1.31365	1.71126
CYP1B1-AS1	-1.11606	-0.0362368	-1.59373	-0.634669
PCED1B-AS1	1.11583	-0.0179576	-0.708099	-0.016612
UBL3	-0.888859	-1.03229	0.436253	-0.637599
SCRN1	-0.91548	-0.719094	-0.0815788	-0.902966
FADS1	0.887007	-0.177687	-0.717447	0.190022
TMEM26	0.886318	-0.0776545	0.020186	0.613141
SLC38A3	-1.11309	-0.710706	-1.45606	-0.90445
ARMC7	-0.885507	-0.71591	-1.10734	-0.862341
RPPH1	-1.11132	-0.868281	-1.07112	-0.473131
HLA-H	-1.11065	0.535844	-0.511707	-0.511449
POMGNT2	1.11054	0.227576	0.219731	0.888614
FBLN1	-0.883424	-0.530531	-0.627279	-0.454293
GPRC5B	1.14352	0.866057	1.43763	0.876014
PLXDC1	-0.879615	0.97848	-1.98811	-0.991922
KLF4	-0.879515	1.84823	0.00220568	-0.38462
EMC1	0.878422	-0.318917	0.479992	0.57832
DHCR7	0.878006	0.824697	0.297218	0.21289
WNK2	0.87618	1.04685	-0.178955	0.481033
CSGALNACT2	-0.875838	-0.649079	-0.41322	-0.677047
SNORA72	-1.09986	0.136472	0.308192	-0.795042
C15orf62	0.874887	1.93979	0.585187	0.240807
PCDHB11	-0.874314	-0.234068	-0.886124	-0.616512
CRIPT	-1.08729	-0.248448	0.557976	-0.474436
ZNF365	-0.873034	-0.858243	-1.77724	-1.04209
LUZP1	0.872293	-0.464588	-0.608736	-0.0217441
SNORD14A	-1.09567	0.515557	-0.500947	-1.17142
PMS2P5	-1.09491	-0.239491	0.150161	-0.872334
EVI5L	0.873103	-0.303667	-0.474132	0.0410096
SLC16A1-AS1	-1.09269	0.240241	-1.24887	-0.762573
EXTL1	-0.869208	0.420774	0.0788843	-0.813371
MSANTD3	0.867163	-1.56684	-1.01532	0.775107
FOXD2	-0.866273	-0.665905	-1.24045	-0.748359
GALNT18	-0.866481	-0.419807	-0.775994	-0.882342
ANKRD26	0.930804	-0.201335	-1.47813	0.360936
TBC1D1	0.864164	0.309149	-0.518125	0.202295
TEX11	-0.863063	-0.523622	-1.03903	-0.78252
HARS2	-0.901963	0.543549	-0.367618	-0.883458
VEGFB	-0.862003	-1.09353	-1.71266	-0.795213
PGAM1P5	-1.08203	-0.478602	-0.300661	-1.27666
ASB16-AS1	-1.08092	0.10322	-1.68328	-1.1645
RPP25L	-0.860736	-0.354631	-0.898399	-1.18253
USP45	0.860071	-0.342526	0.629156	0.397532
COL11A2	-0.859117	1.23146	0.945214	-0.989031
ECM2	-0.858843	-0.997797	-0.562252	-0.847801
ACOT1	-0.858875	-0.142999	-0.124849	-0.202716
ESAM	-0.857663	0.232353	0.640226	-0.758804
RRN3P1	-1.07598	0.831529	-1.14185	-0.63221
MMP28	-0.857406	-0.844586	-0.92396	-0.836997
LINC01151	1.07288	0.0188423	1.27201	0.793036
UBE2J2	1.26741	-0.304866	-0.958409	-0.0574817
LINC00964	1.07148	0.812427	0.529542	1.52902
CSRNP3	-0.856683	-1.22482	-0.324181	-0.778202
LUCAT1	1.06964	-0.498612	-1.21294	0.619945
CCT6P1	-1.06948	1.11483	-1.1436	-0.567276
CXCR4	-0.851371	-1.01064	-1.06161	-0.840122
MME	-0.851025	-0.678067	-0.372318	-0.593678
CARHSP1	0.850731	0.759159	-0.373412	0.0368946
ZSCAN16-AS1	-1.06703	-0.0292055	-0.986621	-1.16313
GOLGA2	0.8505	-0.243786	-1.19408	0.134647
EGR1	-0.850297	0.00598158	-1.90031	-0.319792
DTX4	-0.848984	-0.396444	-0.37463	-0.803979
C1orf122	-0.849142	-0.812677	-1.19046	-0.759277
FBXO32	0.848656	-1.0407	-1.35796	0.400617
OOSP1	0.848224	0.692687	0.722103	0.158925
C1orf54	-0.848373	-0.231748	-0.849154	-0.911354
TANC2	-0.974985	-0.712478	-1.86151	-0.965562
ARMC10	-0.914015	-1.18913	-0.675255	-0.924471
JSRP1	0.8504	-0.485128	-1.13132	0.336439
FAM66C	-1.0631	-0.0464166	-0.448403	-0.770002
CCDC125	-0.850229	0.254694	0.0385894	-1.10104
RGL1	-0.845254	-1.19815	-1.25359	-0.784001
KLHL35	-0.84482	-0.340777	-1.1415	-0.640724
FSCN1	-0.843762	-0.902101	-1.09934	-1.1948
PRRX1	-0.843465	-1.05829	-1.03997	-0.432436
CEP250	0.843329	0.490293	-0.645393	-0.0539628
LINC00623	-1.05783	-0.393189	-0.565017	-1.05399
MAGI3	-0.84268	-1.07306	-0.62217	-0.783918
LINC00501	-1.05691	-1.19322	0.0705417	-1.62932
CATSPER2P1	-1.05678	-0.342751	-0.970583	-0.553624
SLC39A10	-0.842751	-0.887008	-0.675811	-0.69135
NEURL1B	-0.841701	1.09543	0.676201	-0.658768
PPP1R9B	1.05465	0.635691	-0.8704	-0.18192
UNC5B-AS1	-1.05444	-0.457313	-0.839529	-1.02319
CASC15	-1.05361	-0.0470267	-0.301225	-1.09487
RN7SL1	-1.05318	0.225106	0.462042	-1.18579
PCSK6	-0.851244	0.315496	1.39843	-0.429869
TPSAB1	-0.839984	-0.482995	-1.14556	-0.289862
PRKCQ-AS1	-1.05204	-0.320961	-0.618712	-0.817236
CACNB4	-0.84151	-0.435093	-1.77611	-0.523481
CMTM2	-0.838091	-0.193228	-1.02121	-0.624314
CD1E	-0.837116	0.04323	-0.306792	-0.536431
MARK2	0.836777	0.524433	-0.794078	0.00813448
ZBTB46	-0.83664	0.541176	0.0118722	-0.736846
SEC22B	-1.04775	-0.701442	0.309221	-1.11271
NFATC1	-0.836507	-0.480121	-1.54222	-0.550877
LINC00900	-1.0467	-1.18224	-2.06758	-1.40034
LINC00996	-1.04657	-0.735075	-0.715508	-0.634738
FPGT	-1.13768	-0.667767	0.626864	-0.221505
SNX21	-0.834017	-0.447961	-1.11838	-0.90605
IGF1	-0.834172	-1.34448	-1.9203	-0.788105
DNAH3	0.834237	1.68916	-0.1502	0.599735
CCDC112	0.835211	-0.763532	-2.35722	0.117362
THOC2	0.833391	-0.285842	-1.92766	0.237424
C1QTNF5	-1.04451	-1.40196	-1.77695	-1.20729
MMP27	-0.834583	-0.523622	-0.472727	-0.707222
GSTM5	-0.992999	-0.129671	-0.0728258	-0.407191
SPON2	-0.831742	-0.493272	-1.32914	-0.64862
TMEM30B	-0.831573	-1.30047	-1.24559	-0.799289
PIM2	-0.831712	-0.113267	-0.654693	-0.500905
MXRA5	-0.830743	-1.29424	-1.51031	-1.08771
GPR89A	0.830958	1.26948	-0.15542	0.145208
HERC2P9	1.04125	0.12347	-0.532222	0.605389
RAMP2-AS1	-1.04003	-0.488343	-1.12605	-0.890053
MACROD2	0.82927	0.659903	0.753297	0.649108
ALDH1L1	0.831793	0.00850848	0.393441	0.418222
ALG13	-0.829111	-0.260768	0.0941031	-1.05895
ANP32AP1	-1.03691	0.0917735	-0.230276	-1.25605
IGF2	-0.827399	0.066733	-1.0843	-0.644623
CCDC183-AS1	-1.03652	1.40265	0.563717	-1.59737
TP53INP2	-0.826726	0.0682008	-0.357715	-1.03081
MORC4	-0.82707	-0.387928	-1.19383	-0.475756
NAP1L5	-0.862868	0.179679	0.0593261	-0.960582
CISD2	-0.826042	0.30163	0.582634	-0.247325
ABHD14A-ACY1	-1.03522	0.0654354	-0.585284	-0.583853
TSHZ3	-0.825818	-0.351025	-0.970239	-0.627422
GTF2F1	1.32576	-0.321727	-0.910741	0.411992
TMEM187	-0.823828	-0.467497	-0.653811	-0.398197
GCA	-0.823992	0.0645542	0.279507	-0.0190677
ANKRD24	-0.823956	-0.158423	-1.26303	-1.24506
SLC11A2	0.823492	0.0347249	-0.428934	0.157289
TMED1	0.823483	-0.58738	-0.493829	0.0274507
CLDN5	-0.822465	-0.019694	0.422426	-0.785823
HMGCR	-0.822308	-0.335949	-0.0305539	-0.559147
STARD7-AS1	-1.03004	-0.31531	-0.246744	-1.87494
B3GAT3	-0.950788	-0.346098	-1.27209	-0.999346
SHROOM2	-0.821569	0.253065	-0.418066	-0.425691
TNFRSF10D	-0.82291	1.5791	0.00557718	-0.454344
PDGFD	-0.82113	-0.372823	-0.264172	-0.570348
SNORD116-24	1.02849	-0.535411	-0.96099	0.0757641
DBH-AS1	-1.02846	0.199421	-1.21315	-1.30372
MON2	-0.820278	-0.738133	0.0375826	-0.688605
PDLIM3	-0.820299	-1.72851	-2.33621	-0.613725
ZNF575	-0.820451	-0.436959	-1.32621	-0.567906
HLA-DPB1	-0.819969	-0.123323	-0.571551	-0.365382
SHROOM1	-0.890276	-0.13846	-1.27725	-0.918992
WHAMMP3	1.0267	-0.263613	-0.97518	1.88698
SEC61G	-0.897973	0.220562	-0.612167	-0.430749
CREBL2	-0.828264	-0.727033	-0.232885	-0.442719
PARVB	0.818425	1.02122	-0.0328084	0.638758
FGFBP3	-0.818093	-0.0642521	-1.59755	-0.778241
GNAI3	-0.816555	-0.325305	-0.00513426	-0.315949
BICC1	-0.81625	-0.363493	-0.693907	-0.347523
MSTO2P	-1.02249	0.157938	-1.25374	-0.728447
NMRAL1	0.814961	0.169939	-1.10896	0.000703551
RRN3P3	-1.02095	0.541979	-1.70623	-0.708742
RPS2P32	-1.02084	-1.28643	-1.24284	-0.671146
AMPH	-0.814558	-1.06911	-1.21214	-0.586751
SLC7A5P2	-1.01995	0.0288978	-1.80761	-0.974621
MYBBP1A	0.813584	0.626889	-1.15099	0.0621259
DDR1	-0.814654	-1.62282	-1.44365	-1.07256
SSC5D	-1.01186	-1.10186	-1.54818	-1.09963
CLCC1	0.811643	-0.350764	-0.573059	0.166037
LINC00842	1.01639	0.101399	-0.305346	0.680629
DPEP2	-0.826087	0.187571	-2.54758	-0.629602
SHOC2	0.931006	-0.583323	0.243772	0.237803
PIAS3	-0.810051	0.112359	-1.06071	-0.866063
HES1	-0.80994	1.02725	-1.40253	-0.62038
LINC00205	-1.01418	0.843182	-1.19351	-1.9148
LAMP5	-0.810308	-1.24491	-1.22813	-0.925604
DIO2	-0.8095	-0.772749	-2.38703	-0.614358
SLIT2	-0.809401	0.0682978	-0.37436	-0.501877
ANKRD34C	-0.916673	-1.3959	-1.29768	-0.986182
HIGD2A	-0.808915	-0.823858	-1.06391	-0.310052
TMEM208	-0.809114	-0.583776	-1.37148	-0.541898
ERBB2	0.809668	0.541002	-0.0968109	0.507935
EPB41L4B	0.815916	0.799751	1.28336	0.647999
SNCAIP	-0.889486	-1.05339	-1.19978	-0.718649
FCER1A	-0.8071	0.250942	0.983377	-0.568359
RNF41	0.806411	-0.0849799	0.675493	0.342026
MIR1282	1.0102	-0.632082	-1.7486	0.262509
OSBPL11	0.806499	-0.418464	0.426952	0.540931
TP73-AS1	-1.00966	0.153649	-0.564881	-0.655357
STEAP3-AS1	-1.00948	-0.114059	1.10438	-1.46155
FIBIN	-0.828002	-1.6914	-1.44592	-0.802465
VCPKMT	-1.00893	0.454651	-0.274374	-1.25541
RIN1	-0.805935	0.701509	-1.26891	-0.764838
CPQ	-1.23277	-1.01492	-1.34226	-0.674864
FOXO3	-0.804487	-1.10739	-2.53733	-0.524288
RBM22	-0.803928	-0.458273	-0.630466	-0.927712
OLFML1	-0.803926	-0.244229	-0.77003	-0.437328
ESPNP	1.00622	-0.0460429	0	1.38936
SYS1	-0.806039	-0.316779	-0.217774	-0.545237
TPI1	-1.26635	0.170808	-0.283562	-0.799778
AOC1	-1.00518	-0.329498	-0.340403	-1.3902
ALDH8A1	0.802252	1.35362	-0.53697	0.110097
TMEM50A	-0.802232	-1.61573	-1.68253	-0.659482
MED30	-0.802466	-0.89033	-0.648795	-0.829169
PLEKHG4	-0.804401	1.1802	-0.971075	-0.5489
CA4	-0.933056	2.11816	1.8054	-0.136801
HCST	-0.801448	-0.355896	-0.976615	-0.264041
PWWP2A	0.801639	-0.493073	0.0883237	0.193515
CDC42SE2	-0.800371	-0.502666	0.706925	-0.325082
PPP2R5E	0.831957	-0.993931	-0.123838	0.598066
LRRC61	-0.800197	-0.0414083	-0.372598	-0.416967
RUNX1T1	0.800824	-0.512036	-1.02889	0.0108609
HLA-C	-0.799463	-0.169819	-0.57019	-0.531029
DUSP5P1	-1.00106	-0.414245	-1.43467	-1.02078
PCDHB12	-0.799202	-0.431229	0.0215289	-0.639805
ZNF833P	-1.00003	-0.105913	-0.0448117	-0.409834
RWDD2A	-0.798328	-0.568313	-0.422665	-0.449515
NTM	-0.79821	0.190025	-0.236784	-0.728989
SUPV3L1	0.800222	0.544514	-0.484616	0.036486
FAM180B	-0.798018	-0.361343	-1.21139	-0.587228
C20orf202	0.796479	0.250839	-0.433262	0.514353
HLA-DPA1	-0.797941	0.116879	-0.314071	-0.43752
MAP2K4P1	-0.997153	-0.463154	-0.388579	-1.03222
MIXL1	-0.796174	-0.517371	-0.499041	-0.667389
UBR1	-0.796272	-1.07888	0.263858	-0.797656
ODF3L1	-0.79648	-0.462735	-0.706452	-0.632138
SERTAD1	-0.794975	0.605186	-0.0727903	-0.547853
GPCPD1	-1.25753	-0.147625	0.720975	-0.906004
CDRT4	-0.794248	1.53357	-0.797479	-0.562463
SNRK	-0.793966	-0.499826	0.165264	-0.562749
ARHGEF26	-0.79458	-0.198848	-0.989371	-0.752345
PTPRN2	-0.79241	-0.712622	-0.626105	-0.532741
CHRDL1	-0.792585	-0.582633	-0.756762	-0.422205
SSRP1	0.796326	-0.00123262	-1.34207	0.0906608
CD1D	-0.792431	0.721254	-1.11261	-0.592261
CCL22	-0.791925	-0.238064	-0.736781	-0.855191
RASSF1	-1.5426	1.28487	-0.3323	-1.00829
SLC20A1	-0.791938	-0.688604	-1.8005	-0.693449
NIFK	0.989429	-0.806982	-0.636722	0.798766
FBXO17	-0.988683	-0.285749	-1.64557	-0.711279
C16orf90	0.79072	-0.944905	-1.02597	0.40125
AGK	0.788855	-0.063058	0.166061	0.40604
THBS4	-0.788597	-1.18016	-2.53844	-0.83768
VDAC2	-0.788708	0.11531	1.30263	-0.550548
PLCH2	-0.788656	0.680205	-0.377106	-0.821998
ALDOC	0.787435	0.17295	-0.148968	0.301865
SESN3	-0.78645	-1.6288	-0.741005	-0.677659
C20orf203	-0.98413	1.19131	-1.06257	-1.10971
LINC00908	-0.98368	-0.827517	-1.01701	-0.99814
GPR63	-0.785273	-0.77984	0.434922	-0.477679
CWF19L2	0.78514	-0.206459	-2.4717	0.143733
SLC25A21-AS1	-0.981663	0.149657	-0.636474	-0.83649
DPH7	-0.981455	0.416626	-1.0172	-0.830774
MYO3B	-0.78325	-0.917287	-1.13501	-0.942082
MCM3AP-AS1	0.979985	0.617876	-1.03074	0.396179
CLSPN	0.782172	0.957551	-0.968803	0.256133
CSNK2A2	0.782648	-1.10529	-0.62673	-0.1986
FTH1P3	0.97829	0.0521586	-1.07286	-0.0281575
GIMAP7	0.782426	-0.37751	-0.0408328	0.287828
TRAPPC3	0.884119	-0.179281	-1.12652	0.277054
ZNF670	-0.779547	-0.195771	0.398041	-0.4824
LTBP2	-0.779424	-1.86077	-1.47002	-0.934656
MYO15A	-0.77953	1.14081	-1.00031	-0.484915
FRMD8P1	-0.974654	0.626212	0.182436	-1.35393
ZNF197-AS1	0.973791	-0.281098	0.116182	0.913091
STAMBPL1	-0.780338	-0.240254	-0.400028	-0.773668
POLR3H	0.777865	0.207535	-0.309007	-0.0664102
EPHA3	-0.778413	-1.16157	-0.941252	-0.794133
N4BP1	0.880192	0.274189	-0.24062	0.26618
TFCP2	-0.777879	-0.272349	-0.0296449	-0.741931
USP24	1.17443	-0.454558	-0.73707	0.573361
INTS6-AS1	-0.972401	0.10094	-1.99552	-0.424332
MCU	0.777262	-0.614519	-0.00306664	0.661585
CEP68	-0.776452	-0.937568	0.170004	-0.431456
SETSIP	0.970626	0.139453	0.597958	0.739801
FAP	-0.774988	-1.80058	-2.32831	-0.752851
ST7-AS2	0.969719	0.35313	1.41853	-0.093556
KLHL38	0.890745	0.0817835	0.5656	0.712326
ZNF230	-0.774373	-0.11247	0	-0.186472
RHAG	0.77382	1.58553	2.37167	0.591339
MIR635	-0.967545	0.167591	-0.404701	-0.678648
CATSPERB	0.899837	0.63867	0.411456	0.466084
VEGFA	-0.773613	0.814024	0.885169	-0.969749
RALGAPA1	0.803415	-0.338133	-0.503629	0.389871
LY75-CD302	0.965746	-0.72483	0.262179	0.0145654
MCL1	-0.771828	-0.660533	-0.368916	-0.485995
TRGC1	-0.965488	-0.767449	-0.715508	-0.633446
TSC22D3	-0.771416	-0.623984	-1.33889	-0.364815
ZFP91-CNTF	0.965291	-1.72499	-1.76163	0.490089
PTPN9	-0.771505	-0.524173	-0.503763	-0.537756
RNF216	0.770995	-0.466098	-1.50451	0.218835
LINC00844	0.964345	-0.32104	-0.71329	0.917479
TSPAN5	-0.77073	-1.34965	-0.483797	-0.686454
SEZ6L	-0.769897	-1.31722	-1.184	-1.10624
SNHG10	-0.963167	-0.709149	-1.68176	-0.610458
GDF15	-0.773882	-0.749796	-1.3829	-0.558664
CXCL3	-0.770078	0.0990108	-0.545544	-0.0133232
MAP2	-0.769422	-1.62018	-1.06527	-0.817054
SFRP4	-0.769215	-1.40279	-1.27444	-0.826641
DYDC2	-0.76914	-0.251221	-0.673907	-0.178485
EFNA2	-0.768796	0.0993344	-1.06842	-0.712452
FMOD	-0.768335	-1.26279	-1.1779	-0.830433
CCL5	-0.768365	-0.873235	-2.1003	-0.52604
ASB12	0.768491	0.945624	0.739023	0.412077
PTGES3L-AARSD1	0.767182	0.169138	-0.672788	0.397027
NME1-NME2	0.76663	-0.377396	-1.12172	0.177524
GBP2	0.767307	-0.421289	-1.92843	0.200507
MIR600HG	-0.958584	1.75757	0.991758	-1.09559
NPPC	0.766238	0.990075	0.0861825	0.253214
OMD	-0.822655	-1.96089	-1.03436	-0.617932
SEMA3B-AS1	-0.957559	-1.20031	-2.54928	-1.67975
UQCRH	-0.766068	-0.0513401	-0.309143	-0.425646
KLC1	-0.765406	-1.09504	-1.40436	-0.692973
PMS2CL	-0.956931	0.276845	-0.883522	-0.622128
CHMP2B	-0.765367	-0.383592	0.404067	-0.509451
CROCCP2	-0.95667	0.817895	-1.00836	-0.521698
CMAS	0.763589	-0.787911	0.146339	0.346289
JMJD8	0.764712	-0.709229	-1.24122	-0.0383159
LRRC49	-0.762543	-1.46195	0.635527	-0.582968
FSTL4	-0.763665	-0.617095	-0.693774	-0.408082
IQCH	-0.762983	-0.459077	-1.77303	-0.270518
SFTPD	-0.762253	0.0567515	-0.794941	-0.805182
SYTL5	-0.762049	-1.16176	-0.895683	-0.706577
THBD	-0.761324	1.61688	0.687959	-0.334954
CDK11B	0.996416	0.098983	-1.90177	0.00900786
MTPAP	0.857782	0.29231	0.275022	0.196187
LINC01011	-0.950715	-0.768922	-1.48036	-1.03509
LRRC37BP1	-0.950309	-0.266846	-1.10089	-0.746532
ANKRD7	0.760636	0.590008	0.370838	0.233161
IL21-AS1	0.949953	-1.30906	-0.722103	0.831083
NRARP	-0.76051	1.18887	1.11382	-0.968558
PCDHGA4	-0.760144	0.202816	-1.5628	-0.490079
ZNF835	0.759267	0.383944	1.20318	0.248782
ZNF667-AS1	-0.94947	-0.369784	-0.317924	-1.35458
SENP2	1.16771	-0.200155	0.480083	0.368471
PRSS35	-0.757521	-1.36662	-0.622019	-0.655396
LIMD1-AS1	-0.94717	-0.197722	0.770929	-0.469678
TMEM119	-0.757778	-0.809062	-0.880006	-0.708116
EGFR	-0.756871	0.228727	1.19765	0.112424
MAB21L1	-0.756842	-0.360997	0.432088	-0.0776594
CLEC9A	-0.756726	0.400737	0.277084	-0.336428
LRRC37A6P	0.94547	-0.77867	0.744206	1.52107
EDEM2	0.755954	-0.637173	-1.17792	-0.0345106
COMMD8	-0.756169	-1.00772	0.352895	-0.650797
COX14	-0.759816	0.788237	-0.123098	-0.483954
FGF14-AS2	-0.943728	-0.158439	-1.15529	-0.977315
SGCE	-0.754534	-1.25294	-0.761759	-0.420933
PTPRVP	-0.942189	-0.640197	-1.12219	-0.567126
LINC00662	0.941909	-0.511748	-0.191999	1.0473
ZNF300P1	-0.940579	0.675601	-0.37255	-0.62442
INO80	1.56181	-0.428665	-1.44747	0.497752
SAPCD1-AS1	-0.939522	-0.325708	-1.09549	-1.373
SNAI3-AS1	-0.939401	-0.211316	-0.677008	-1.46404
BRI3BP	-0.798486	-0.509181	-0.191852	-0.450488
TTC39B	-0.75186	-1.44555	-0.961705	-0.603118
SLC24A3	-0.750962	-0.291954	-0.72171	-0.602028
CDC42BPA	0.837255	-0.554157	-0.594835	0.194348
CNIH1	0.937985	-0.290663	0.996536	1.11265
ATMIN	-0.750831	-0.413974	0.247448	-0.10757
C1orf162	0.749146	0.663764	-1.39013	0.0936952
ADAMTS8	-0.749487	-0.438409	-0.951447	-0.476923
TMED7-TICAM2	0.936327	-0.998353	0.935668	-0.0141231
BOK	-0.748954	-0.94537	-0.839111	-0.779904
GUCY1A2	0.802455	-0.382133	0.443725	0.307987
COLEC11	-0.748832	-1.25144	-0.673243	-0.901842
CEACAM22P	0.935637	0.476592	-0.539474	0.120568
EML4	-0.749429	-0.177827	-0.943775	-0.739417
WDFY3-AS2	-0.935073	-0.871009	-0.159539	-0.283833
SH3BP2	0.747661	0.896876	-0.608673	0.25104
FGL2	-0.747552	-0.0751615	-0.166849	-0.334188
DEFB124	-0.748943	0.779401	-0.834455	-0.870318
SLC35F6	-0.932599	-0.75292	-0.652762	-1.03355
APOLD1	-0.746833	0.129443	-0.481672	-0.551867
ZNF333	-0.917161	-0.379163	-1.3689	-0.573774
CDC42SE1	-0.747747	0.715261	-0.709797	-0.901629
WDR25	-0.793224	-0.610716	-0.654142	-0.647015
ADAMTS9-AS1	-0.932302	-0.324605	-0.272664	-1.01923
ZC3H12B	-0.746791	-0.292175	-0.305089	-0.577036
CCAR2	-0.931936	0.24146	-0.773075	-2.37162
COL9A1	-0.745463	0.549308	0.0272114	-0.90385
CSTF2T	-0.745407	-0.115414	0.625795	-0.59964
DUOXA1	-0.744678	0.0621024	0	-0.188927
SNAI1	-0.745014	0.869074	-0.217233	-0.833397
STAG3L2	-0.929882	0.255968	-1.0601	-0.62563
TMEM104	0.743562	0.432321	-0.524637	-0.0144063
AGMAT	0.743162	0.721165	0.357574	0.046978
ITPR1	-0.743037	-0.357598	-0.1406	-0.462821
RNU6-8	0.928307	-0.922848	-1.11899	0.793039
TRAV9-2	0.928206	0.0904299	-0.472727	-0.031493
HSPG2	-0.743282	0.265351	-0.665681	-0.918785
LINC00486	-0.927914	-0.147652	-0.453766	-0.85663
ADCYAP1	-0.742971	0.0664312	0.636034	-0.313065
SLC2A3	-0.741719	1.2389	0.471515	-0.313425
KDM7A	0.927065	0.37704	-0.480855	1.08049
BLOC1S5-TXNDC5	0.926706	-0.0788334	-0.743473	1.81917
FXN	-0.742001	-0.0483289	0.360626	-0.318716
RRP12	-0.740649	-0.562393	-0.450643	-0.538836
HMGB2	-0.741295	-1.19765	-2.17023	-0.717926
STAG3L5P	-0.925045	1.20708	0.133888	-1.15749
AKR7A3	-0.810985	-0.00519839	-1.14952	-0.106584
KIAA1549	0.743613	0.391193	0.753016	0.435712
DLEU2	-0.924165	-0.283431	-0.790861	-0.955683
BTF3	-1.14307	-0.316207	-0.483565	-0.441116
CTTNBP2	-0.739194	-0.612543	-0.927139	-0.481885
PLGLB1	0.739178	-0.0694952	-0.583151	0.279301
NOP2	0.738585	0.787718	-0.418508	-0.0398803
BTG2	-0.738408	-1.25235	-1.70601	-0.300612
PSMD10	-0.839828	-0.246707	0.500099	-0.781771
RAF1	0.775847	0.331276	0.0343237	0.616303
ZNF385A	1.24955	-0.122109	-0.908819	0.204186
TBPL1	-0.738851	-0.322589	-0.488645	-0.277526
MSN	-0.73842	-0.367522	-0.468632	-0.512316
CCDC61	-0.737607	0.133556	-1.18415	-0.656817
GPRIN1	0.738657	0.395092	-0.0326992	-0.32345
HLA-DQA1	-0.737744	-0.0671382	0.727002	-0.225767
IQCJ-SCHIP1-AS1	0.920573	-0.266798	-0.445299	0.279326
CXCL14	-0.736655	0.729757	0.990255	-0.283922
FXYD6	-0.736372	0.170954	-0.479716	-0.500359
PVRIG2P	-0.919086	1.28761	-0.399473	-0.977526
TRIM17	-0.735899	0.500181	-0.140953	-0.328318
E2F7	0.734264	-0.205784	-0.247388	0.51607
HBEGF	-0.735085	-1.27269	-0.974502	-0.69208
FRS2	-0.736388	-0.618029	0.503465	-0.252585
ANO1	-0.734557	-0.709023	-2.28012	-0.787614
ASPN	-0.733486	-1.77451	-1.19333	-0.964348
TATDN2	-0.733445	-0.439096	-0.42928	-0.426061
PCDHGB4	-0.734783	0.0409686	-1.57719	-0.37212
MSH5-SAPCD1	-0.915616	-0.516846	-1.59164	-0.668907
LINC01001	-0.915578	-0.107207	-0.835534	-2.07858
PTGS2	-0.73398	-0.311195	-0.40536	-0.284844
NPTX2	0.732975	1.73175	0.71709	0.414444
ZNF702P	0.915011	-0.191305	0.552675	0.146848
RPL3L	0.73219	0.309177	0.361789	0.0794276
TMEM134	-0.731772	-0.34722	-0.904051	-0.423577
PDCL3P4	-0.913986	0.466224	-0.771323	-0.802685
ELOVL4	-0.731502	-0.616589	-0.107845	-0.447561
RND3	-0.931693	-1.8105	-1.58837	-0.554296
ZNF674-AS1	-0.913775	0.120712	-0.394049	-1.26311
TMEM241	-0.731046	-0.0311205	-0.58741	-0.422926
CD2	-0.731648	-0.604282	-0.613506	-0.485347
KDM5C	0.730559	-0.103163	-0.244103	-0.123385
LINC00853	-0.911396	-0.678945	-0.912781	-1.36025
XIRP2-AS1	-0.910751	-0.928601	0.168397	-0.853295
CLDN23	-0.729272	0.116554	0.441828	-0.725472
CRYBB3	-0.729396	1.5745	-0.63086	-0.458452
RAP2A	-0.729608	-1.45963	0.130623	-0.414981
SNORA8	-0.909842	0.699045	-0.368932	-0.797517
LSMEM2	-0.728821	-0.0850589	0.076578	-0.932466
CCT6A	-0.728385	-0.131708	0.0266665	-0.293
TRIM16	1.14318	0.794643	0.54851	-0.00620423
FICD	-0.727936	0.458676	-0.362114	-0.457327
CDK11A	0.728352	-0.124948	-2.381	0.023701
GUSBP11	-0.908905	0.808691	-1.60849	-0.886499
IL31RA	-0.727365	-1.05327	-0.945227	-0.592182
NDUFB2-AS1	-0.908435	0.00724439	-0.12087	-1.35437
DHRS13	0.749397	-0.0361935	-1.21933	0.0222493
LINC00963	-0.90831	-1.10172	-1.49064	-1.64843
TMCC1	0.844007	-0.40174	-1.08153	-0.25946
EMILIN3	-0.726525	1.62347	-0.601713	-0.599438
PKP4	0.771267	0.622821	0.254217	0.591478
FAM13A-AS1	-0.906504	0.813463	-0.998757	-0.574058
PLEKHB2	-0.72616	-0.313074	0.246844	-0.58914
MIR568	-0.906338	-0.170545	0.330347	-1.25827
LILRA5	0.72516	-0.816895	-0.844143	0.182235
MYO7B	-0.72571	4.71443	-0.228279	-0.17804
NECAP1	-0.725575	0.326724	0.491329	-0.587802
ANXA2P3	-0.90544	0.697951	0	-0.758994
SH3BP5-AS1	-0.905362	0.091801	-1.77264	-0.355611
CPLX4	-0.724725	0.476592	-0.954011	-0.618755
KIF25	-0.72536	0.723602	0.380811	-0.534493
DEF6	-0.725022	-0.101169	-1.47403	-0.265949
ESCO1	0.809891	-0.465091	-0.14179	0.236593
DLG3	1.2011	0.728409	-0.198051	0.25255
C8orf82	0.724886	-0.888206	-1.23893	0.221679
SMCR5	-0.904373	0.313581	-0.282715	-0.488265
BPI	-0.723722	-1.2729	-1.64192	-1.04411
LINC00667	-0.903762	-0.41258	0.0258361	-1.22655
CCDC80	-0.723046	-1.66759	-1.45348	-0.6579
SCARNA13	-0.903164	-0.0159562	-1.18299	-0.519551
ZBED3-AS1	-0.902711	0.00327175	-0.159408	-0.383187
LRRC34	-0.722669	-0.57919	-0.503076	-0.406077
FLG-AS1	-0.902032	-0.0890212	-1.13677	-0.414211
OPLAH	0.902028	1.10148	-0.193351	0.848831
F2RL2	-0.74391	-1.24774	-2.19252	-0.710808
ADCY7	-0.721531	-0.000847522	-0.25409	-0.293237
EPB41L5	-0.741617	-0.393018	-0.324723	-0.841452
TMEM59L	-0.721169	-2.06285	-1.71072	-0.71917
TTN-AS1	0.900723	-0.678489	-1.68353	0.398381
NAPSB	-0.900706	0.0508065	-0.0938332	-0.315931
VPS9D1	0.721751	0.101663	-0.920191	0.432143
PRKD1	-0.735345	-0.311743	-0.194175	-0.462173
CYP1B1	-0.720811	-0.55045	-1.35117	-0.517916
ZNF283	-0.721025	-0.563637	0.768235	-0.421624
ATXN1L	-1.03842	-1.30148	-0.647924	-0.832253
HMGN1	-0.958229	-0.1267	-1.49573	-0.989556
PRELP	-0.720878	-1.35052	-1.16627	-0.615995
ZNF492	-0.719129	-0.615469	-0.703584	-0.391568
GK5	0.718846	-0.124408	-0.781039	0.510958
FAM66B	-0.897689	-0.169395	0.396615	-0.566182
ADARB2-AS1	0.897327	0.236817	0.286935	0.709648
GCSHP3	-0.896962	-0.0888105	2.28768	-1.31778
PCDH19	-0.717789	-0.495991	0.616	-0.582618
SNHG6	0.896442	0.437353	-0.879526	0.293107
RPL23AP53	-0.896086	-1.01651	-1.15069	-0.304271
NEFL	-0.89582	-0.724083	-1.13054	-0.99814
CETN4P	-0.895142	-0.24431	0.258509	-0.627376
APOOP5	0.895127	-0.0358229	-0.472727	0.921546
CBL	-0.716658	-0.0457355	-0.313798	-0.538711
ANTXR1	-0.877893	-0.968874	-0.657756	-0.649672
ZNF185	-0.717284	-0.380838	0.460098	-0.398926
SPATA5L1	-0.71656	-0.22441	-0.118529	-0.589229
RCAN1	-0.716329	-0.312887	-0.0738664	-0.248696
TREML2	-0.71607	-0.480874	0.472727	-0.60083
ADAMTSL2	-0.71604	-0.90316	-1.27996	-0.693679
EXTL3-AS1	-0.894088	-0.0376882	-0.397754	-0.328698
CLN5	-0.924284	-0.886641	-0.335609	-0.750599
AKR1A1	-0.715977	-0.2059	-0.904621	-0.480956
TPBG	-0.751883	-0.928077	-1.52612	-0.742517
S100A8	0.714839	-1.30589	-2.49908	0.451039
FREM1	-1.39829	-0.466546	-1.51574	-1.02692
LINC01142	0.892428	0.646455	0.405787	0.566266
GALR2	-0.730977	-0.337997	-0.722103	-0.320063
ZNF106	0.715476	-0.904834	-0.320561	1.31327
C1QTNF3	-0.715256	-0.561975	-1.29741	-0.84868
TM7SF3	-0.71433	-0.651815	-0.743598	-0.525796
LEPR	-0.915688	-1.07974	0.367412	-0.45965
GDF10	-0.875079	-0.621726	-1.26845	-0.641881
CHSY3	-0.713398	-0.721889	-0.849866	-0.616159
AMOTL1	-1.0989	-0.821937	-0.216307	-0.944052
USP30-AS1	-0.890489	-0.67232	-0.749819	-0.688343
ZNF883	0.890101	0.120864	0.536063	0.0979509
FAM131B	0.713912	0.0397369	-0.441497	0.110641
PIWIL4	-0.94827	-0.426865	-2.38802	-0.902594
ARMC8	-0.712878	-0.24218	-0.128716	-0.0866892
LIFR-AS1	-0.889696	-1.03256	-0.550031	-0.345608
HSFX2	-0.889281	-0.194002	0.128321	-0.507101
USF1	1.0147	0.356408	-1.51513	0.133945
TMEM203	-0.712426	-0.422127	-0.211996	-0.669969
PCED1B	-0.841191	-0.0575793	-2.26206	-0.886975
ARMC9	-0.712285	-0.670835	-1.89711	-0.870551
EDF1	0.712162	-0.515495	-1.72363	-0.228332
ZNF547	-0.712295	0.0385088	0.071709	-0.737873
ROMO1	-0.712316	-0.408016	-0.988866	-0.419142
GZMM	-0.94315	-0.683231	-0.926843	-0.708483
SNAPIN	-1.14965	-0.164491	0	-0.497899
SPIN4	-0.875307	-1.01793	0.0617937	-0.649934
ADCY2	-0.710542	-0.49685	-1.01382	-0.506165
GALNS	0.710816	0.656783	-0.272163	-0.0390441
MIR659	-0.886597	-0.475728	-0.707513	-0.598579
ZNF286A	-0.710087	-0.175016	-0.730635	-0.563955
TPTE2P3	-0.886121	-0.918294	-1.14814	-0.996366
TRPM7	0.761869	-0.761392	0.252507	0.999895
ANO4	-0.709016	0.0382234	0.263675	-0.727351
IGLV5-52	-0.884684	0.179793	-0.399842	-1.65754
UBE2Q2P1	0.88464	-0.577133	-1.4253	0.118629
SPAG16	-0.758968	0.0239078	0.83072	-0.76277
FILIP1	0.708529	-1.05349	-2.73369	0.206688
WHAMM	0.7079	-0.280562	-1.57099	-0.117307
CDH5	-0.707681	0.510232	1.55134	-0.72015
EXOC5	0.707183	-1.21697	0.554755	0.195238
PACSIN3	-0.77461	-0.891619	-1.44377	-0.818877
SH2D5	0.863714	0.195803	-0.478224	0.109222
LINC00847	-0.881013	-0.0969665	-0.0191809	-1.28278
ZNF512	-0.939698	-0.281124	-0.435658	-0.783249
ZC3H14	0.705888	-0.245697	-0.0479369	0.0406207
SCARNA7	0.880202	-0.642876	-2.38276	0.65627
GABRB3	0.705203	0.245232	0.615876	0.407832
ADIPOQ-AS1	0.880165	-1.46636	-0.745662	-0.0155111
YPEL1	-1.07727	-1.0452	-1.59094	-1.30877
PAIP2B	0.901272	0.321364	2.44271	0.749573
ANKRD27	0.704566	0.0396562	-0.968898	-0.0542469
CACNA1E	0.890003	-0.179188	-0.845544	0.771801
MOV10L1	-0.703337	-0.175004	-1.31655	-0.728184
CRISPLD1	-0.723146	-1.38647	-0.905419	-0.642955
S1PR5	-0.704136	-1.04322	-1.99884	-0.62708
COG4	-0.839292	-0.180158	-0.264261	-0.933325
FSCN3	-0.702594	0.342453	-0.432183	-0.0619841
ARX	-0.702293	-0.523622	-0.91218	-0.384865
GTF2IP1	0.876675	-0.480458	0.406456	-0.0927553
KRT42P	-0.876556	0.646455	0.405787	-0.135633
LINC00968	-0.876414	-0.524879	-1.21807	-0.705277
ITGA10	-0.702726	0.310608	-1.53357	-0.738293
RPL23AP7	0.875933	-1.69611	-1.26543	0.306966
BTRC	0.827896	-0.233287	0.276346	-0.134044
FXYD4	-0.701657	0.72237	0.379879	-0.211377
TP53TG1	-0.875165	-0.403623	-0.725796	-0.200643
KLHL34	-0.701092	-0.480122	-1.77881	-0.602924
SRL	1.16483	0.0687296	0.531418	0.396517
ZNF662	-0.809747	0.320292	-0.975406	-0.685447
ZNF675	0.752655	-0.218073	0.635867	0.21486
KRI1	1.05363	0.00301003	-1.3995	-0.0428163
KIF16B	1.17787	-0.225011	-0.0768542	0.675804
SLC35C1	-0.699962	0.320394	-0.19504	-0.588375
TTC32	-0.702867	-0.0609815	-0.775601	-0.368903
LINC01004	-0.873206	1.06998	0.035412	-0.764041
SNORA77	-0.872965	0.680508	-1.13947	-0.557955
MICB	-0.700113	0.218479	-0.133299	-0.453918
KCNJ1	0.699899	0.429663	0.253547	0.413907
MEX3D	-1.2041	-0.706285	-0.487445	-1.13967
TWIST2	0.698702	-0.505671	-0.765906	-0.100277
RSPRY1	0.699142	0.0141798	0.341969	0.313218
HCG18	0.871698	-0.118309	-0.356096	0.648571
CPEB2	0.698297	-0.903481	-0.206165	0.202717
MAPK10	-0.699072	-0.749344	-1.21173	-0.540609
UBE2J1	0.69831	-0.831656	-0.594559	0.0510907
MIR4737	-0.871206	-0.323136	0.488489	-0.493577
FLYWCH2	-0.698366	-0.0324217	-0.688094	-0.712395
MED4-AS1	0.870732	-0.927476	0.135004	0.37454
GOLM1	-0.806633	-0.369524	-0.869307	-0.607861
MCF2L2	-0.698146	-1.55992	-1.20549	-0.387634
FAM13A	-0.69755	0.0264618	-0.548192	-0.607454
LINC00888	-0.870328	-0.61143	-0.296864	-0.490615
CCHCR1	0.749054	0.524902	-0.898808	0.0804936
DNAJC24	0.697241	-0.598378	0.211477	0.173357
XRCC3	-0.697481	1.20179	-0.216151	-0.528025
PBX4	-0.697269	0.0226177	-0.58628	-0.689164
RPF2	0.696691	-0.0649168	-0.13987	-0.029121
CEND1	0.696383	0.3741	-0.457286	0.286314
NOL8	0.697184	-0.413072	-1.8719	-0.0695348
TDH	-0.868931	0.549913	-0.670456	-0.874904
SIRT1	-1.04579	-0.636744	0.139408	-0.673574
ZNF572	-0.696529	-0.397733	-0.390758	-0.337442
BARHL1	1.28736	0.45347	0	0.555606
BTBD6	0.695714	0.265469	-0.104344	0.25278
ENTPD3	-0.695239	-0.116263	-0.498176	-0.415012
KLRK1	-0.696331	-0.502475	-1.34799	-0.215979
MAPRE2	-0.695681	-1.38647	-0.742231	-0.627352
DIP2C	0.695078	-0.319702	-0.75953	0.288166
LINC00473	0.866884	0.181122	0.490416	0.315149
CFHR1	-0.694935	-0.523622	-0.472727	-0.528545
SLFN13	-0.694483	-0.0884558	-2.18054	-0.338526
HSPA14	-0.695065	0.233559	0.489297	-0.339748
ARHGAP15	-0.69552	-0.496604	-1.60517	-0.586773
PDE9A	-0.694296	0.643631	0.0844965	-0.543528
ARPC4-TTLL3	-0.693623	0.384067	-1.54027	-0.454397
ZEB2-AS1	-0.865326	-0.97463	-1.57281	-1.30979
ST3GAL1	0.762121	0.335541	-0.345901	0.517012
TPTEP1	-0.864922	-0.381733	-1.23361	-0.817103
DUOX1	-0.800925	1.26784	-0.471799	-0.814875
CDH26	0.692601	0.457561	0.307108	0.170386
MARCKS	-0.692763	-0.528205	0.112556	-0.55053
ZNF571	-0.692939	-0.413097	-0.914803	-0.280692
TRMT5	0.693197	-1.12641	-1.19168	0.0847623
ZNF300	-0.69232	-0.546661	-1.54061	-0.397043
PCP4L1	-0.693007	-0.251264	1.21236	-0.383803
IDH3G	0.692224	0.149236	-0.782948	0.151577
LSM5	-0.691915	0.627258	0.628988	-0.520073
BEND3P3	-0.862367	-0.674437	0.719654	-0.222632
TRAFD1	-0.690948	-0.914834	-0.620465	-0.480015
TMEM98	-0.949064	-0.0395948	-0.47716	-0.489467
SKIDA1	0.899415	0.773867	1.83523	0.7341
CD27-AS1	-0.861654	0.216577	-1.26721	-0.6121
TPTE2P1	-0.86159	0.159066	-2.32994	-0.608602
SLC5A1	0.802517	0.66805	2.02426	0.847531
LINC00475	-0.861313	-0.489145	-1.2204	-1.04776
WWC1	1.06263	0.339408	0.124221	0.286994
TRIP11	1.08385	-0.642142	-0.961597	0.229852
SNTB2	-0.689583	-0.529664	-1.04156	-0.560144
IGHV3-36	0.860499	0.45347	0.472727	-0.0355971
PENK	-0.689383	-1.1026	-1.48509	-0.830427
CTBS	-0.691104	-1.1491	-0.413956	-0.155898
NAALADL1	-0.689118	-0.536032	-0.746602	-0.686946
NBPF12	-0.690311	0.421737	-1.71463	-0.773959
CPXM2	-0.689219	-0.868538	-0.910323	-0.483457
TINCR	-0.859785	-0.308543	-1.15259	-1.33356
CTNNA2	-0.69001	0.155356	-0.358323	-0.545743
KIAA1549L	-0.690435	-1.57615	-1.9072	-0.928006
FSBP	0.688887	-1.19799	-0.508443	0.90463
BCKDHB	0.688964	0.0253101	3.01593	0.483703
LINC00472	0.857647	-0.294685	-1.24126	0.769562
DDO	0.688536	0.135764	1.25211	0.427381
COL25A1	0.687218	-1.62454	-0.32467	0.288224
CMTM6	-0.688042	-1.0503	-0.733318	-0.599515
FAM43A	-0.687395	0.700222	0.287083	-0.607245
SMOX	-0.686067	-0.476075	-1.02079	-0.742933
LINC00189	-0.855779	-0.693749	-1.35673	-0.556116
RUFY1	0.90813	-0.086622	-1.89506	-0.0283675
HAS3	-0.687025	0.0903223	-0.0682413	-0.784956
TRAF5	-0.686728	0.375685	-0.951517	-0.739792
CACNA1G	-0.686024	0.521615	0.390886	-0.924852
CD48	-0.685281	-0.827457	-0.697242	-0.324426
ACAN	-0.686401	-0.388984	-0.706768	-0.543346
CA3	-0.685162	-1.28267	-0.848247	-0.812654
FOXO4	0.685262	0.364258	0.552768	0.617137
DEPDC1B	0.812486	-0.477672	-0.240701	0.215884
SNORA53	-0.85374	0.833349	0.796826	-0.343603
DENND4A	1.35022	-1.0543	-0.681492	0.586724
FCRLB	-0.683788	-0.387234	0.131756	-0.620188
USP34	0.683672	-0.251489	-0.520795	0.302631
WRNIP1	-0.683518	-0.471761	0.171267	-0.812137
ELAC2	1.42919	0.717596	0.184749	0.526807
YWHAG	-0.682232	-0.686363	0.940195	-0.602336
LAT	-0.6829	0.655091	-1.89565	-0.647251
POP5	-0.74384	-0.154166	-1.12308	-0.963208
AKAP5	-0.681873	-0.539302	-0.794273	-0.539174
NR0B1	0.681196	0.0179589	-0.286935	0.670257
CBS	0.69134	-0.490341	-0.472727	0.292887
ARID5B	-0.680681	-1.20163	-1.65332	-0.403657
GTPBP10	0.840676	0.0398683	0.986733	0.139645
CFLAR	0.680736	0.331079	-0.709654	0.57038
C1orf216	-0.680056	-0.353002	-0.673458	-0.597579
KIT	-0.679636	-0.649271	-0.0277254	-0.887086
CLDND2	-0.679625	-0.349048	-1.7835	-0.468553
ZBTB8A	-0.799925	-0.346673	-0.536007	-0.250322
HK1	0.715541	-0.637855	-0.609087	0.281156
UBXN6	0.947104	-0.804129	-0.872885	0.0647983
ZFYVE26	0.885706	-0.162893	-0.599851	0.151444
C3orf70	-0.725321	-0.389185	0.00596698	-0.607105
ZNF337-AS1	-0.845074	0.630773	-1.08725	-0.545144
ABI3BP	-0.677332	-0.831976	-1.17988	-0.422254
STX18	0.686192	-0.483668	-0.98202	0.109485
WARS2-IT1	-0.844564	-0.26679	-0.26335	-0.36784
ZNF438	0.794534	-0.514886	-1.98441	0.104321
CALML3-AS1	-0.844129	-0.455445	-0.463618	-0.991346
RBKS	-0.676925	0.27169	0.238424	-0.274081
TAS2R5	-0.676596	0.0775809	0.0566755	-0.322031
NSUN4	-1.1193	-0.409057	-1.02487	-0.79216
HDAC4	0.676353	0.25634	-0.311386	0.143921
KMT2E	-0.843561	-0.490712	-2.4973	-0.509336
SLC13A4	0.676236	0.78402	-1.0714	-0.0769261
DLEC1	-0.675923	-0.671716	-1.24723	-0.750282
PLEKHG4B	-0.675938	1.19408	0.0683341	-0.249303
GALT	-1.0828	0.903429	-0.142708	-0.840933
PIN4P1	0.842277	0.75008	0.278098	1.81878
CCDC171	-0.76574	-0.685887	-0.762874	-0.524916
ZNF233	0.709095	-0.322695	-0.183222	0.0330931
INCA1	0.727827	0.33152	-1.97785	-0.0544951
PPP1R3B	0.674641	-0.0467198	-0.417021	0.391019
WDR36	-0.674116	-0.726753	0.143106	-0.301484
AKR1C4	0.673779	-0.640197	0.472727	0.442447
PLP2	0.677705	-0.426717	-1.38997	0.423035
EEF1DP3	-0.840182	-1.14193	-1.05259	-0.510444
TRIP4	-0.674116	-0.241313	-0.596323	-0.853803
PTGES	0.674645	0.23293	-0.784012	0.000659404
SENP1	0.6735	-0.301279	-0.588648	0.152465
CPA3	-0.673635	0.27552	0.0883068	-0.210216
PXN-AS1	-0.839885	0.690179	-0.0975427	-0.766911
SPRED2	-1.01397	-0.921341	-0.953704	-0.952554
TSPAN7	-0.674545	-0.401618	-0.202882	-0.319191
CHKB-CPT1B	0.839097	0.131789	-0.699579	0.636374
WSCD2	0.673829	0.974717	0.954761	0.360117
CRYL1	-0.672577	-0.419653	-0.566555	-0.100192
SCGB2B2	-0.673107	0.444487	-1.75275	-0.788911
GLIS3	-0.672465	-0.315137	-0.385374	-0.260498
EIF4B	-0.673423	0.191514	0.977545	-0.0322494
RYBP	-0.67216	-0.405255	0.0385393	-0.81011
ACTB	-0.678367	-0.101398	-1.45599	-0.373257
ID2	-0.671251	-0.0342492	-0.318828	-0.438545
SPAG5	0.670949	0.455079	-0.768977	-0.240843
MGMT	-0.834501	-0.103878	-1.21133	-0.912007
STRC	-0.670462	0.0194245	-0.309473	-0.590781
THEGL	0.67093	0.236817	-0.190733	0.53018
COX6B1	-0.733334	0.127207	-0.961358	-0.121396
SLC9B1	-0.670372	-0.740982	0.404849	-0.72592
CYP26A1	-0.669946	0.405633	0.54442	-0.440861
RASGEF1A	0.839023	0.397829	0.261511	0.34497
ITLN2	0.672703	-0.973581	-0.433262	-0.121638
UCP2	-0.746155	-0.575522	-1.7382	-0.330794
TOPBP1	0.922618	-0.443095	0.0565337	0.589788
HTR7P1	-0.834232	-0.952013	-0.598482	-0.770387
SNORD32A	0.834221	-0.0681646	-0.554917	0.130762
SS18L1	-0.669616	0.711849	0.192844	-0.673224
RN7SL2	-0.833946	0.278805	0.719595	-0.801774
ZFP36	-0.668798	-0.976547	-2.04571	-0.103485
PRRG1	0.668601	0.284447	2.28321	0.207169
ZNF548	-0.668484	0.258742	0.184489	-0.22133
MB	-0.668615	-0.00958458	-0.607921	-0.12354
DYNLT1	-0.66795	-1.09096	-0.976786	-0.63201
LINC00639	0.8327	-0.3253	0.549973	0.631791
SLC15A4	-0.667827	-0.80199	-0.948989	-0.756225
THBS2	-0.668817	-0.973914	-0.998379	-0.71893
ARHGEF34P	0.832191	0.285977	0.147913	0.599195
OTUD1	-0.742964	-0.639694	-0.116946	-0.373723
SLC37A1	-0.667304	0.121396	-0.182069	-0.640353
ADH1C	0.831559	0.137682	-0.515022	0.152516
CHMP6	-0.667688	-0.683776	-1.00538	-0.739501
LINC00674	0.830901	-0.540152	-0.904461	0.84688
SLC26A9	0.666493	0.0912067	0.335747	0.870775
TGFBI	-0.665976	-0.803453	-1.27644	-0.789382
PRDM16	0.666877	0.557509	-0.481683	0.428761
MILR1	0.830096	-0.0190845	-0.924635	0.131599
NGEF	-0.666443	-0.242225	-0.918396	-0.381477
TMEM258	-0.665407	-0.288469	-0.877463	-0.621103
EGR2	-0.72629	-0.229358	-1.8751	-0.804004
IRAK3	-0.666179	0.406709	0.192983	0.109775
HPS3	-0.665268	-0.879872	-1.09225	-0.420564
HNRNPUL2-BSCL2	0.829377	-0.111647	-0.775201	0.0499773
PDLIM4	-0.664951	-0.797868	-1.30701	-0.43719
CD93	-0.664828	0.464939	0.774657	-0.449019
SLC1A7	-0.665341	-0.0449683	-0.649656	-0.645878
ABT1	-0.810436	-0.165981	-0.820306	-0.89742
MB21D2	-0.845827	-0.65648	0.00920169	-1.06168
ENC1	-0.664769	-1.21085	-1.30545	-0.672444
ASH1L	0.664101	-0.146799	0.063182	0.385141
HSBP1	-0.66366	-0.409013	-0.646841	-0.563873
TMEM135	-0.664392	-1.01266	-0.247749	-0.756541
MYCBPAP	-0.663523	1.55002	-0.651883	-0.30578
DPY19L1P1	-0.826323	0.212116	-0.452092	-0.689121
ERLEC1	-0.662659	-1.02631	0.0478354	-0.387079
SLC24A1	-0.662929	-0.0536921	-1.05631	-0.400929
AFAP1-AS1	-0.826162	-0.475813	-0.316953	-0.637586
PELI2	-0.662526	-0.441124	-0.649596	-0.551578
JUNB	-0.66236	-0.00885389	-1.52045	-0.39044
FOXL2	-0.661916	-0.617404	-0.472727	-0.596454
RMST	-0.824935	0.166699	-0.476098	-0.491479
SAPCD1	-0.824802	-0.708257	-1.27552	-1.39414
ANTXRL	0.768995	-0.078939	-0.464669	0.596858
ESRG	0.824222	2.11777	1.27003	0.320621
ADNP2	-0.660413	-1.18081	-0.839055	-1.03127
PPP3CC	1.10028	0.11953	-0.399773	0.551491
LRRN2	-0.661103	0.646028	1.68233	-0.560401
EEA1	0.698882	-1.42884	-0.542292	0.0217559
FDX1	-0.659786	0.513864	0.823653	-0.0853008
SLC2A1	0.659611	1.01814	1.30172	0.32759
CXCL16	-0.659456	-0.501033	-0.923021	-0.54262
AEBP1	-0.659485	-1.6093	-1.0037	-0.787182
C1orf50	-0.734251	-0.412185	-1.16168	-0.485034
SEMA3D	-0.659806	-0.697448	0.0181531	-0.326594
HMG20B	0.659084	-0.698519	-1.55475	-0.0932496
IFT74	0.658882	0.132783	0.547275	0.018629
ACKR3	-0.820956	0.0102738	-0.0350213	-0.989063
SPATA33	-0.820836	-0.218406	-0.896315	-0.933674
RNF103	0.658456	-1.27514	-0.750247	-0.290802
FAM225A	-0.820504	-0.690734	-1.10888	-1.03338
RPL19P12	0.820322	1.0006	-0.142481	0.5821
HLA-J	-0.820314	1.02095	-0.484771	-0.883331
ZSWIM8-AS1	-0.820262	1.34232	-0.854655	-1.38438
ASAP3	0.65808	0.778793	-0.00361902	0.199293
EPN1	0.658193	-0.441618	-0.734236	0.28195
CASC2	-0.819865	-1.00488	-0.895726	-0.745581
NACC1	0.722434	0.118842	0.0261895	0.166671
VBP1	-0.65766	-0.130387	1.32112	-0.543575
PAPPA2	-0.657113	-0.524437	-0.833327	-0.428729
ASPA	-0.656993	-0.28002	0	-0.646681
PADI2	-0.657306	-0.448514	-0.795091	-0.274601
RPS9	-0.877307	-0.697757	-0.848774	-0.755756
DENND5B	0.954945	-0.498746	-0.252759	0.650277
GCSAM	-0.656694	0.250183	-0.286139	-0.176806
MTRNR2L9	-0.817944	0.00481243	-0.929755	-0.0867441
OR2A20P	-0.817839	0.154332	0.722103	-0.805536
MLPH	0.656866	1.46339	-0.117092	0.226184
ZCCHC12	-0.656436	-0.523622	-0.968803	-0.529932
APOL2	0.738476	-0.38191	-1.636	-0.01542
DLG1-AS1	-0.816856	-1.2606	-0.649487	-0.416421
RSPO3	-0.655263	-1.72686	-1.05394	-0.47916
SMIM18	-0.655388	-0.252845	-0.763998	-0.357272
ST20-MTHFS	0.655177	0.0997929	-0.617957	0.449441
CECR7	0.815995	0.188518	-0.483918	0.024217
ZNF799	-0.654748	-0.482449	-0.194788	-0.633321
RPL23AP32	-0.815521	0.660051	-1.37107	-0.679763
TRAF3IP3	-0.654722	-0.589435	-0.943312	-0.470132
BCOR	-0.732683	-0.138227	0.738927	-0.758724
ZFAS1	-0.815078	-1.55176	-2.04569	-0.914395
CMTM4	0.653801	0.199467	0.937555	0.246246
LINC00852	-0.814661	-0.171029	-1.20408	-1.40519
GNL2	0.983036	0.0857745	-1.0067	0.122719
GDF6	-0.653556	-1.76836	-1.10024	-0.730785
CSF1R	-0.653535	0.527163	-0.61397	-0.393232
BEX1	-0.653138	-0.353606	-1.31252	-0.641019
RAB43	-0.65299	-0.0307275	-0.346434	-0.882496
HEYL	-0.652257	-0.742939	-1.17522	-0.388183
COL4A3	-0.65297	0.259798	-0.0722475	-0.300579
EXOC7	0.651775	0.0810789	-0.486035	-0.389598
SHMT1	0.652034	0.434945	-0.476249	0.329113
CCDC121	0.651579	0.360514	1.0048	0.178435
SRRM2-AS1	-0.811846	0.0606749	-0.924236	-0.990051
ZNF204P	0.811758	-0.729171	0.0164882	0.162462
UBAC2-AS1	-0.81117	-0.988384	-0.544342	-0.708057
PLSCR4	-0.65089	-1.02502	-0.314735	-0.371003
SETBP1	-0.701956	-0.207436	-1.76374	-0.545334
SRR	-0.781557	-0.66553	-0.467668	-0.933176
NEK4	0.649743	-0.720968	0.646505	0.245039
ZNF680	-0.650572	-0.812008	0.178851	-0.590302
UBE3B	0.649682	0.000417045	-0.0832905	-0.181096
FHL1	-0.650429	-1.74381	-0.417375	-0.407402
PINLYP	-0.649055	-0.524664	-1.35816	-0.524393
CCDC150	-0.684632	0.265373	-0.789929	-0.278713
SMAP2	-0.649468	-0.489235	-1.29827	-0.30424
ADAP2	0.708177	-0.027146	-0.832165	0.00862677
C2orf50	-0.649476	0.45347	-0.953049	-0.0951204
SPRY1	-0.951122	-1.16119	-1.47858	-0.676809
LINC00881	0.806678	1.36865	0.397618	0.526537
FIZ1	0.733681	0.233685	-1.00719	-0.0588921
GFRA2	-0.647226	1.26092	0.724485	-0.137379
RANBP3	1.34317	0.0245473	-0.505834	0.307075
GPR137C	-0.729903	0.0982778	0.0488758	-1.07021
ASB1	0.649274	-1.39473	-0.632014	0.198456
UCK2	-0.646574	-1.69418	-1.46253	-0.711902
IGSF21	-0.646775	0.370371	-0.405972	-0.0393755
SNORA81	-0.805179	-0.0209413	-0.272929	-0.208277
NT5E	-0.837006	-0.939714	-1.12096	-0.445681
CSK	0.705987	0.521705	-0.999135	0.03334
ATF4	0.645895	-0.385561	-1.50924	0.156387
DUSP1	-0.861131	0.727983	-0.430748	-0.293926
FEN1	-0.646876	-0.0932798	-0.330379	-0.433197
GATA3	-0.648828	0.331088	0.922341	-0.240711
MIR3661	0.803971	-1.64848	0.262148	0.0975454
RTKN	-0.645375	0.231758	-0.930712	-0.785557
MAFF	-0.645067	0.240668	-0.81823	-0.269308
NEURL1	-0.803736	0.716999	-0.928193	-0.950677
ARL4D	-0.644952	-0.0777652	-0.32565	-0.596155
LINC00877	0.803391	0.989844	-0.533308	0.520226
FRZB	-0.734653	-1.74038	-1.0078	-1.07157
GIGYF2	0.793745	-0.645887	-0.869403	0.464132
UBASH3A	-0.644357	0.187503	-0.590408	-0.531748
RTEL1-TNFRSF6B	-0.801936	1.46511	-0.465024	-0.598016
RRAS2	-0.644758	-2.00115	-0.958529	-0.74498
TCTN1	-0.692664	-0.359053	-0.939693	-0.546564
KDM5A	0.645003	-0.338088	-2.07518	-0.0194708
KIF1C	1.41662	0.513791	-0.110016	0.613603
ATF7	1.58048	-0.503969	-0.878917	0.710097
GTPBP3	-0.643622	0.165021	-0.654996	-0.636906
NPPA-AS1	-0.80073	-0.222117	-0.776577	-0.551294
ZNF234	0.642268	-0.255354	0.637123	0.151706
NRK	-0.642119	-1.27677	-1.24194	-0.999337
MMP16	-0.642347	-0.159333	-0.346434	-0.730787
DMD	0.642795	-0.783661	0.618807	0.237045
COL12A1	-0.821066	-0.726479	-1.60111	-0.893192
MAD2L1BP	-0.742618	0.668023	0.110878	-0.710141
SERHL2	-0.641687	0.120328	-0.519239	-0.287467
NALCN-AS1	0.799538	0.51213	0.203937	-0.12132
PSMC3	1.08833	-0.214614	-1.09081	0.63265
HSPA2	-0.666709	-1.48666	-1.42435	-0.824327
HOXB-AS1	-0.798446	-0.223832	-1.64168	-1.00229
SCGB1D2	0.641406	4.1682	2.6924	0.888228
NLGN4Y	-0.641843	-0.18568	-0.114346	-0.41024
GALNT2	-0.640838	-0.335471	-0.0702542	-0.758615
NUMBL	-0.773492	0.874785	-1.52156	-0.558836
TTLL4	-0.640015	0.469169	-1.00107	-0.662674
PFDN6	0.649906	-0.159325	-1.3121	0.0619928
GOLGA8O	0.795593	-0.215917	0	0.772692
CCT4	-0.639146	-0.614989	0.36797	-0.521354
CYP7B1	0.638623	-0.286059	0.613748	0.254025
GSTZ1	-0.638298	-0.188659	-0.399673	-0.688263
PCDHB16	-0.763336	0.0512255	-0.797545	-0.355557
KCNMB1	-0.638427	-1.01205	-1.35034	-0.811871
RABGAP1L	-0.637995	-0.447244	-0.32931	-0.592214
CLTA	-0.639635	-0.388919	-1.27439	-0.713955
NDUFA4	-0.636742	-0.227585	0.385839	0.170148
SCN10A	0.653714	-0.797525	-0.614777	0.0949639
OAZ1	-0.636719	-0.430214	-0.537492	-0.483631
DUSP7	0.63627	0.899917	0.416408	0.150725
FLII	0.63544	0.656998	0.306554	0.0565714
EPHX3	0.639388	-0.504249	-2.05221	0.192188
GDE1	0.636128	0.036299	0.283248	0.534924
HCRTR2	-0.635374	-1.2729	-1.11934	-0.376705
LUZP6	-0.791509	-1.0219	0.363255	-1.05841
PODXL	0.640491	1.35618	1.23338	0.4626
SLCO3A1	0.634589	0.20172	-0.907351	0.378463
DUSP2	-0.635048	0.737183	-0.324573	-0.298629
THRB-AS1	-0.790466	0.34746	0.662054	-0.840455
PELI1	-0.634948	-0.02031	-0.445476	-0.548613
CD3E	-0.634333	-0.644785	-0.805959	-0.332585
TOMM7	-0.634317	0.278293	-0.265495	-0.183051
AKR1B15	0.63526	-0.811192	-1.61467	-0.0728149
PRKACA	0.633725	-0.389279	-1.15436	0.187721
TMEM144	-0.633941	-0.189035	0.394379	-0.822676
LINC00882	-0.789262	-0.549731	-0.767574	-0.261248
SOGA1	0.633582	0.212002	-0.897549	-0.0233976
EDN2	0.633094	-0.151186	-0.258113	0.554397
COPS8	-0.633316	-0.683236	0.251384	-0.549156
CTIF	0.634185	-0.542473	-1.13114	0.130309
ZNF718	-0.788212	-0.421388	0.484664	-0.458584
C12orf76	-0.698376	0.207954	-0.383865	-0.57554
CRISP3	-0.632394	-0.523622	-0.472727	-0.569761
STAG3L5P-PVRIG2P-PILRB	-0.787436	1.26395	-1.04271	-0.568499
RASSF4	-0.632189	0.433947	-0.697876	-0.452546
LINC01140	-0.787252	-1.34464	-1.7857	-1.24526
C1orf56	0.63258	-0.218589	-0.929252	0.270169
GZMH	-0.631962	-1.04678	-1.31235	-0.272127
STUB1	-0.63226	-0.12764	-1.13224	-0.336408
STX18-AS1	-0.786278	0.296501	-0.848349	-0.532499
ABCG8	1.08444	0.359332	-0.140717	0.246106
COL4A4	-0.633207	0.290238	0.181422	-0.243697
TRO	-0.630419	0.399192	-1.28434	-0.727458
FUOM	0.730019	-0.376659	-1.13978	0.23138
PLEKHA4	-0.630441	-0.815327	-2.40994	-0.449396
NAA60	0.630732	0.748584	-0.636788	-0.0638998
GYG1	-0.629857	-0.747478	-0.261864	-0.119585
IPO7	0.811032	-0.839929	0.778616	0.998833
TGFB3	-0.629617	-0.79856	-1.14999	-0.883891
BEX4	-0.66152	-0.1464	0.589227	-0.49687
RABEP1	0.629663	-1.11175	-0.658986	0.0715029
SCMH1	0.629686	-0.482321	-0.446379	-0.000942761
SLX4	0.629721	1.25331	-0.231281	0.12526
GFRA3	-0.629443	0.653795	1.01427	-0.178481
ASAP2	-0.628117	-0.341213	-0.629013	-0.648944
PEX19	-0.627956	-0.306795	0.77487	-0.104292
CCDC71L	-0.628967	-1.06254	-0.350528	-0.326953
SCOC	-0.783582	-0.28489	1.08212	-0.718845
PCBD2	-0.750927	-0.20206	-0.079674	-0.501991
CYBRD1	-0.62836	-0.478618	-0.528598	-0.311876
AIG1	-0.627361	-0.0799252	1.33109	-0.331746
RBMXL2	-0.627306	0.215512	-0.686421	-0.475227
TMEM163	-0.628299	-0.0109052	0.258923	-0.538822
BBS2	0.627037	-0.420087	-0.122741	-0.23449
GLI1	-0.628348	-0.104403	-0.960899	-0.672015
CEP76	0.626953	-0.117452	-0.139524	0.125596
DNAJC30	-1.07096	-1.12872	-1.32963	-1.16834
USP9Y	-0.627572	-0.530393	-0.199042	-0.682557
PTCD1	0.626903	-0.239421	-2.34716	-0.310828
NASP	0.627786	0.168593	-2.07167	-0.0618255
S100Z	-0.626726	0.752124	0	-0.250612
NOL10	1.04396	-0.0624631	-0.733143	0.296766
KRTAP5-AS1	-0.780243	-0.216054	-0.283277	-1.69865
YY1AP1	1.06573	0.0708597	-0.839534	0.33562
IFT81	0.894793	0.218915	0.471137	0.199813
CCNC	-0.625817	-0.92849	0.170967	-0.410696
INPPL1	0.749048	0.561916	0.30077	0.139657
SLC30A3	-0.628003	0.665862	0.160191	-0.341972
NPSR1	0.625616	0.45347	-0.539474	0.178902
IGFN1	-0.625948	1.43996	-0.925701	-0.685346
STYX	-0.697513	-0.368491	0.623157	-0.229131
NRAP	-0.626078	-0.182718	0.474083	0.0224818
ANKRD35	-0.807533	-0.246006	-1.31123	-0.528654
AGAP11	-0.778101	1.06922	0.879176	-0.300537
AKAP12	-0.624531	-0.50319	-1.14111	-0.383671
ZDHHC6	0.624092	0.308298	-0.614202	0.12411
LTB4R2	-0.79159	-0.341001	-0.501582	-0.631023
EHD1	0.623867	0.33289	-0.255923	-0.167105
PHTF1	-0.624515	-0.806981	-0.64522	-0.526904
SCARNA2	-0.776708	0.315124	-0.812773	-0.470655
AKAP9	0.62326	-0.287388	-1.29523	0.18373
EID2B	-0.623394	-0.488008	-0.540366	-0.65081
CD177	0.623104	0.825738	0.686421	0.287786
NOS1	0.62458	0.0054477	-0.394049	-0.0260855
ZSCAN12	0.845981	-0.388385	-0.279914	-0.0231294
STAB2	-0.622129	-0.238505	-0.847745	-0.727152
HERPUD2	0.623057	-0.44027	-0.635877	0.0408257
ASS1	0.621944	-0.465934	-1.03569	0.515836
SIRPB1	-0.622297	-0.216767	-0.144267	-0.381314
COLEC12	-0.621982	0.00453263	-0.327086	-0.394697
WNT16	-0.641414	-0.525013	-0.597011	-0.641087
MEOX2	-0.62165	-0.405174	0.514097	-0.693617
GGA3	0.622362	0.756163	-0.496417	-0.349468
SCRT2	-0.621623	-0.523622	-1.12318	-0.266458
C2orf42	0.621239	-0.463179	-0.961558	-0.142832
SLFNL1	-0.6211	2.1989	0.516445	-0.446012
S1PR1	-0.943004	-0.827533	0.220264	-0.584221
NKD1	-0.621464	0.0579159	-0.270479	-0.447224
PAXBP1-AS1	-0.773124	-0.142053	-0.86199	-0.856301
ZNF876P	-0.773061	-0.545066	-1.42957	0.0831001
SPATA20	-1.14745	0.209876	-0.392159	-0.746734
CCL16	-0.62044	-0.202798	-1.01945	-0.659988
C3orf18	1.03743	0.132822	-0.0423957	0.0172541
IL2RB	-0.621702	-0.215898	0.0203456	-0.376559
IL32	-0.652857	0.390309	-0.0758752	-0.581727
COL9A2	-1.11577	-0.445402	-1.33642	-0.916122
CFP	0.620942	-0.801057	-1.57641	0.146637
SFMBT2	-0.620243	0.0634809	-1.5235	-0.226646
PAK1	-0.620249	-0.615689	-0.970481	-0.63772
AARSD1	-0.620059	0.845256	-0.785479	-0.269298
CCAR1	0.628196	-0.702038	-1.88893	0.247464
LINC00310	0.77177	-0.546171	-0.262626	0.548766
CCNT1	-0.620647	-0.215718	-0.00204121	-0.3812
SMURF2	0.619376	-0.589988	-0.686765	-0.0946993
NPHP4	-0.893076	0.953913	0.450732	-1.0175
ZNF761	-0.771091	0.0481568	-0.389078	-0.382547
EIF3CL	-0.619275	0.00299101	0	0.188386
CD69	-0.61899	-1.00739	-0.996226	-0.486175
ZNF143	0.657173	-0.8431	0.319011	0.376428
CEPT1	-0.619626	0.0589387	0.230244	-0.720077
GTSE1	0.65276	0.15168	0.0292291	0.00927913
GGH	0.61881	0.0472134	0.263558	0.248583
CASP3	-0.618461	-1.37967	-0.789087	-0.669398
PPM1M	-0.986256	-0.730307	-1.30557	-0.66747
NDUFA9	-0.61916	0.382018	0.434496	-0.0263855
LINC00629	0.769813	0.173092	0.200275	1.17611
FOXP2	-0.618379	-2.40673	-1.90732	-0.374797
ZNF205-AS1	0.769616	0.359904	-0.128578	0.716081
ACTL6A	-0.619025	-0.450744	0.481844	-0.547281
DCLK3	0.639586	0.343716	0.374393	0.0721791
PIP5K1C	-0.618709	0.450674	-0.543452	-0.725606
DAPK1	-0.617359	-0.136266	-0.953796	-0.351333
PRPH	-0.617268	0.0119469	-1.17505	-0.986013
BPIFB4	-0.61796	-0.251221	-0.884392	-0.712873
MIR3164	-0.768478	1.04845	0.334934	-0.814276
TRAJ44	0.767694	0.464907	0	0.522069
TRAF4	-0.617667	0.378817	-0.484294	-0.646653
CD96	-0.616855	-0.774394	-1.01984	-0.314867
TTC19	-0.616611	0.0238215	0.470329	-0.139131
TRPM2	-0.619971	0.446823	-0.826356	-0.391475
RUVBL1	0.61639	-0.176979	-0.0355148	-0.014411
CREBBP	0.616176	-0.19028	-0.41434	0.113635
ZBTB26	-0.616203	-1.10685	0.491356	-0.24987
TMEM43	-0.616479	-1.30368	-1.59665	-0.434968
TSPAN11	-0.616232	1.34639	1.41142	0.00845944
F2R	-0.980965	-2.21426	-1.40729	-1.04522
ARHGAP8	-0.765917	0.716999	-1.10888	-0.666495
MYO1D	-0.614914	-1.45664	-1.11972	-0.616756
SNORD97	-0.765553	0.244829	0.277084	-0.390452
BTG3	-0.61519	-0.406801	-0.356364	-0.486072
KBTBD2	0.614745	-0.320699	-0.0266625	-0.276216
PLEKHO2	-0.86321	0.380514	-0.250467	-0.686241
LINC00240	-0.76523	0.156384	-0.924412	-1.87833
C4orf33	-0.667812	0.265726	-0.306589	-0.322801
LRP12	0.625017	-0.73507	0.931647	0.245578
MIMT1	0.764366	-0.0572876	0	0.649464
C15orf61	-0.613821	0.318858	-0.41347	-0.364958
ZNF619	-0.613904	0.178523	0.421498	-0.538483
SLC16A8	-0.614051	1.33932	-0.650648	-0.408136
CCNDBP1	-0.89205	-0.695133	-0.117912	-0.608919
PRSS8	-0.613596	-0.209526	-0.0795813	-0.641858
ULBP2	-0.614186	0.222445	0.605028	-0.447363
XCL1	0.613342	-0.171934	0.731928	-0.0104319
SCRG1	-0.614069	-1.00485	-1.29323	-0.504675
PARP10	-0.61334	0.412608	-0.498974	-0.593967
EPB41L4A	0.612898	-0.621548	-1.81955	0.0695037
CTAGE11P	0.762446	0.179544	-0.791024	0.632607
CLPTM1	0.612516	0.469883	-0.142259	-0.123606
DDX11L2	0.76238	-0.034775	-1.38866	0.431796
NOP16	0.682068	-0.38289	-1.47481	0.116022
COPZ2	-1.67844	-1.11805	-1.45101	-1.43306
PIGB	-0.937828	-0.720289	-0.708962	-0.426517
KIF1A	-0.611837	-0.605394	-1.08489	-0.569987
EDRF1	-0.761458	-0.419434	0.0128841	-0.868339
PRDM15	0.611936	0.445129	-0.441567	0.584928
RALGPS2	1.48061	0.152091	1.34476	0.875078
MYL6B	-0.612199	-0.189821	-1.06348	-0.411863
GTF2IRD1	0.613742	0.937117	0.237635	-0.00564689
ATP6AP1	-0.611833	-0.204264	-0.647104	-0.838065
COX19	0.611398	0.470515	-1.4267	0.0891559
HOGA1	0.611703	-0.854216	-0.328735	0.255782
ARHGAP5-AS1	0.760941	-1.0825	-0.499326	0.791175
DUS1L	0.769319	0.284693	-1.04644	0.218965
KIAA0087	-0.610721	0.325718	0.21141	-0.803344
DEFA8P	0.760242	-0.251221	-0.472727	0.649082
KCNT2	-0.610581	-0.809524	-1.2583	-0.620317
PROSER1	0.778655	-0.0713873	0.0973779	0.278154
ZDHHC23	0.648773	0.435658	0.268966	0.185351
TRIM62	-0.610324	0.364705	-0.968604	-0.825038
HYLS1	1.256	0.814073	0.489655	0.210721
EIF2AK1	0.671779	-0.115725	-0.698812	-0.0761524
SIK1	-0.609986	0.994823	-0.0714863	-0.496947
ELL	-0.609486	0.815543	-0.513706	-0.341098
IFIT5	-0.609563	-1.61446	-1.43292	-0.336891
NACC2	0.609513	-0.177514	-0.0542285	0.286241
EIF2AK2	0.609201	-0.813028	-0.735326	0.160439
LINC01003	-0.75838	-0.946306	-0.218146	-1.74753
POLR2J3	-0.608945	0.226427	-0.52437	-0.488916
FRRS1	-0.60958	-0.666023	0.597566	-0.420688
NPAS2	0.609484	-0.867958	-1.14362	0.0533493
TFAP4	0.60861	-0.126536	-1.77873	0.266542
HS3ST1	-0.608412	-0.823471	-0.901703	-0.472732
DMBT1	-0.608121	-0.3515	0	0.0472236
FOXN2	-0.720812	-1.05973	0.539055	-0.535199
NEDD9	-0.607833	0.557573	1.0277	-0.326007
GABRR2	0.878726	0.306107	-0.403307	0.443269
ZNF443	-0.607635	0.459239	0.139461	-0.164956
SNORA48	-0.75611	0.958241	-0.0914616	-0.588729
UBAP1L	-1.40481	0.959965	-0.861606	-1.38612
ZER1	0.607052	-0.247633	-0.515115	-0.0536891
RPL29P2	0.75566	0.0314938	0.533308	0.428979
ZNF428	-1.02711	-0.931162	-1.77374	-1.34014
CFH	-0.607508	-1.38989	-1.27601	-0.421405
ACAD9	0.606948	0.668805	0.446631	0.0619925
BAG3	-0.607171	-0.721644	-0.367404	-0.519863
ZNF713	-0.606883	-0.796419	-0.418152	-0.10103
ZWINT	0.606687	0.296228	0.308079	-0.0564991
NLRP1	-0.60644	0.452888	-1.44026	-0.576828
CHD4	0.606449	-0.112904	-1.19769	0.23376
BHLHE22	-0.606913	-0.244624	-0.269933	-0.447467
GPBAR1	-0.606089	-1.02618	-1.52503	-0.371958
NUTM2A-AS1	0.754184	-0.51439	-0.363205	0.085318
FAM86JP	-0.753948	-0.037284	-0.733382	-0.450236
WWC2-AS2	-0.753873	-0.963652	-0.699348	-0.912342
DPH3P1	0.753725	-0.219793	-1.56092	-0.357241
C19orf33	0.682971	-0.444245	-1.19037	0.648877
NAALAD2	-0.6072	0.60257	1.20855	-0.407832
FLT4	-0.645345	1.10232	0.592203	-0.927745
OSBP	1.12243	-0.179096	0.478518	0.446399
RIOK3	-0.966663	-0.904075	0.129419	-0.325045
KLRG1	-0.606017	-0.603631	0.436515	-0.458231
PLXDC2	-0.605639	-1.2673	-1.2279	-0.508433
TNNC2	-0.730642	-0.255651	-1.19699	-0.801854
GCC2	0.676522	-0.684545	-1.16034	0.162348
NAGS	-0.607559	-0.196551	-0.854974	-0.415557
GYS2	0.611185	-0.841277	1.31851	0.459117
LINC00954	-0.752122	2.3563	-0.799962	-0.743602
CREM	-0.604126	0.830485	0.674209	-0.304671
ANKRD36C	0.6041	-0.351777	-2.1378	0.631612
BTN3A3	-0.60422	0.828519	0.595192	-0.2944
GCHFR	0.904057	0.621149	0.388989	0.425494
MMP25	-0.603891	2.6142	-0.649993	-0.329073
SRGN	-0.603766	-0.563144	0.240359	-0.0837632
SERPINC1	-0.604692	0.683451	-1.23353	-0.119614
NUDT9	0.603204	0.140735	-0.141074	-0.111715
ZFP92	0.60404	0.440397	1.03932	0.21372
C19orf67	1.09207	0.72625	-0.597088	-0.141545
JADE1	-0.750439	-0.740163	-1.40976	-0.807117
CERCAM	-0.602838	-0.818161	-1.57847	-0.708119
NME8	-0.602655	0.427159	-0.433262	-0.313108
APCDD1L	-0.653437	0.124361	-0.613248	-0.83429
ZNF678	-0.602676	-0.480371	-0.283306	-0.111248
HS3ST5	-0.602563	-0.609425	0.182436	-0.286919
SIRT6	-0.910229	-0.886769	-1.4091	-1.06693
ACIN1	0.602309	0.49624	-1.17621	-0.301137
LYPLA2	-0.603033	0.110385	-0.710634	-0.436905
PTPN11	-0.639111	-1.49286	-0.332487	-0.475525
NUCB1-AS1	0.749078	-0.0835613	-0.412404	0.618112
PAPLN	-0.77665	0.0590598	-1.50352	-0.461388
ZNF148	0.601703	-0.863209	-0.23525	0.595784
LAD1	0.602231	-1.52521	-0.950329	0.285127
SMIM2-AS1	0.748734	0.011276	-0.679462	0.669958
CHRNA7	0.602609	0.417847	0.63423	0.233335
MTOR-AS1	0.748539	-0.431684	1.04722	-0.0597606
SNORD116-6	0.748059	-0.477309	-0.600826	0.526232
GEN1	-0.601433	-0.466958	-0.758005	-0.407118
NBR1	-0.601075	-0.981051	-0.00252846	-0.397431
NLGN4Y-AS1	0.747972	0.45347	-0.583151	0.680441
FGGY	-0.715059	-0.163952	0.0588635	-0.63393
ACTL7B	-0.603906	-0.332875	-0.472727	-0.584275
TNFSF10	0.60081	-0.467041	0.39325	0.156636
TNF	-0.600773	1.45831	0.788881	-0.65528
MIR4454	0.747637	0.606755	-0.472727	0.986609
ORC5	0.601087	-0.0864007	-0.343554	0.126222
FZD10-AS1	-0.747257	0.117859	-1.41164	-1.13845
ACTG1	-0.601336	-0.0979691	-1.14697	-0.524872
PREP	-0.863849	-0.559215	0.324853	-0.662129
MIA	-0.600225	-0.569316	-0.403694	-0.494304
SOHLH2	-0.600354	-0.338539	-0.0713266	-0.0727955
PDCD1LG2	-0.600006	-0.0836188	-0.501493	-0.196071
ANGPT2	0.631243	-1.19168	-2.02391	-0.052852
PCSK1	0.599755	0.835836	-0.4597	-0.0506337
FAM53B-AS1	0.746284	-0.970064	-1.24985	0.947024
MROH6	-0.600304	2.24191	-0.821988	-0.584001
TAGAP	-0.599767	-0.373041	-0.577022	-0.148818
LENG8-AS1	-0.745651	0.158856	-1.91613	-0.280217
TRAV13-1	-0.745588	0.230078	0	-0.67733
ALOX12	0.59987	1.67189	-0.801079	-0.266104
GMPR	0.599595	-0.586923	-1.05712	0.233445
ST13	-0.59929	-0.102012	0.671456	-0.376038
NAV2-AS4	0.745038	0.848365	0.182436	0.122774
KLF2	-0.963142	-0.248569	-1.5238	-0.688293
LINC00965	-0.744773	-0.631886	0.472727	-0.828129
LINC01069	0.744351	-0.0872704	-1.20193	0.19261
NUTM2B	-0.599063	0.663925	-0.160851	-0.991403
RAB37	-0.597922	0.140943	-0.81902	-0.358526
ACER1	-0.597882	-0.499431	-0.811574	-0.458959
RAB23	-0.598318	-1.36944	-0.419872	-0.493349
PTPRH	-0.597793	-1.10435	-1.94813	-0.974267
HGD	-0.597811	-0.0194245	-0.467416	-0.480918
SAT2	0.597788	0.469305	-0.713161	0.186351
CAMSAP3	0.931917	0.118198	0.386236	0.511631
SNORD83B	-0.743029	0.469424	-1.31108	-0.542973
ANKRD42	-0.798011	-0.434213	-0.367218	-0.618042
LCN6	0.788114	0.62161	-0.156925	0.757051
FAM110A	-0.616121	-0.0755231	-0.623247	-0.758792
SLC8A2	-0.597446	-0.00811712	-0.611496	-0.453475
ZRSR2	0.597934	-1.02274	-2.76066	-0.111922
RBBP8NL	-0.638619	0.45347	0.472727	-0.581891
TMEM199	-0.597241	-0.192537	-0.473897	-0.739255
PPHLN1	-0.596252	-0.27719	-0.324083	-0.450878
TSPAN17	0.597085	-0.955994	-0.221787	0.0204951
NUDT11	-0.596442	-0.543231	-0.735858	-0.154308
NAA10	0.872616	-0.458393	-1.14459	0.140893
ATG7	-0.743397	-0.152062	-1.20679	-0.702806
IQCG	0.596597	-0.162241	-0.638021	0.174299
IGBP1	-0.59588	-0.431698	0.149467	-0.186046
GOLGA8A	0.596815	0.582295	-0.215631	0.0805797
PRPS2	-0.595637	-0.822752	-0.90761	-0.749245
FIGN	0.595421	-0.738067	-0.987281	0.292082
TMEM42	-1.40198	-0.285721	-0.832609	-1.10598
ANAPC1	-0.595498	-0.427934	0.0473423	-0.164318
LAX1	-0.595459	-0.219126	-0.0908563	-0.454442
PCDHGA11	-0.595122	0.0186013	-1.55215	-0.196994
NEURL3	-0.74053	0.234109	0.204242	-0.720774
SCN7A	-0.746602	-0.133831	0.890702	-0.0671087
HMGN2P46	-0.740074	-0.977348	-0.245286	-0.572637
CHST11	-0.747434	-0.718723	-1.15607	-0.818203
EBF4	-0.595345	-0.0681935	-0.488218	-0.58553
TMEM30A	0.594164	-1.2631	0.199911	0.161621
MYPOP	1.10561	-0.195909	-0.873149	0.352625
CMKLR1	-0.969434	-0.551531	-1.27345	-0.418958
EGLN2	0.738906	0.535415	-0.399154	-0.0645101
LIPI	0.593822	-0.0460429	0	0.545635
GLIPR1L1	0.597003	-0.284353	-0.086931	0.149091
NECAP2	-0.744079	-0.236543	-0.888726	-0.458745
SCARF2	-0.654982	-0.810191	-1.0259	-0.672214
GZMA	-0.593635	-0.750346	-1.01997	-0.403893
DIRAS3	-0.594168	-1.03091	-0.628263	-0.27526
RNF115	-0.593557	-1.35152	-0.172795	-0.228516
S100PBP	0.593277	0.260973	-0.730608	-0.240901
ECT2L	-0.755461	-1.50799	-0.564924	-0.693056
MRPL45P2	0.737525	-0.273169	-1.41182	0.0720993
LRRN1	-0.644678	-0.276161	-0.507997	-0.524843
PPP1R15B	-0.59335	-1.07407	0.355359	-0.152998
NPSR1-AS1	0.737341	-0.516912	-0.533308	0.495815
UNC13A	-0.59253	-0.0496077	-1.01579	-0.426044
FGD5-AS1	-0.737178	-0.625589	0.368925	-0.662897
SCAND2P	-0.737088	-0.553799	-1.49331	-0.817427
TNNT2	0.593035	0.583624	-1.34036	0.573524
RGMB	-0.592804	-0.0587203	1.07135	-0.222651
ESPL1	0.592913	1.47228	-0.730194	-0.171882
RAD50	0.592508	-0.799906	-1.74964	0.463372
PLXNB2	0.699364	0.122247	-0.6795	-0.335337
PLIN4	0.591953	0.842474	0.00934623	0.0353978
COL14A1	-0.834062	-1.22867	-1.46051	-0.80612
CMTM1	-0.59217	-0.0786032	0.449716	-0.287243
DMRTA1	0.593693	1.00674	1.29088	0.24725
LASP1	-0.644517	0.342181	-0.432732	-0.515836
SLC5A12	-0.592361	0.406098	-1.05705	-0.382165
ANKRD18A	0.591319	0.285489	-0.46632	0.354414
CASQ1	-0.594237	-1.32802	-0.421915	-0.480851
NIPA1	0.84786	0.240089	-0.206897	0.580374
PRPS1	-0.591283	-0.195879	-0.0650188	-0.621815
GNA14	-0.591714	-1.03218	-1.75016	-0.48387
NBPF10	-0.730939	-0.61164	-1.44013	-0.524269
CXCL17	-0.590879	-0.0708201	-1.01496	-0.286357
RTN4	-0.780577	-1.33306	-1.35605	-0.376439
PPP4R1	0.927568	-0.924911	-0.805987	0.208179
GUSBP5	-0.734433	-0.6373	-0.494104	-0.779628
LUM	-1.01414	-0.937028	-0.816864	-0.770597
NFIA	0.590612	-1.26252	-1.59124	-0.071825
ARID4A	0.624158	-1.06655	-3.02537	0.0912393
THAP10	-0.592129	-0.552708	0.886024	-0.602936
FATE1	-0.590371	0.447143	0.730579	-0.680786
UBE2Q2	-0.756496	-2.00057	-0.358562	-0.866216
RSPO2	-0.590356	-0.45853	-0.99885	-0.848498
PAN3-AS1	-0.733685	-0.238982	-0.0883564	-0.350891
RCOR2	0.58991	0.680592	-0.683848	-0.0347666
METTL8	1.09631	-0.766227	-1.11185	0.329913
ITK	-0.589999	-0.11562	-0.347817	-0.533673
CNTNAP2	-0.826617	0.923277	0.249383	-0.427961
TARBP1	-0.590215	0.43768	-1.009	-0.352365
E2F8	0.655724	0.831707	0.986267	0.656808
SH2D1B	-0.588169	-0.517496	0.240701	-0.700374
TAF4	0.693513	-0.524234	-0.385404	0.0812754
CCDC14	-0.587748	0.122742	-0.54489	-0.600734
SAG	-0.767303	-0.523622	-0.472727	-0.482098
CHST3	-0.79339	-0.795329	-1.15077	-0.514763
HIRIP3	-0.587944	0.041377	-1.80185	-0.405904
HMGN2	-1.48425	-1.29881	-0.982939	-1.46675
GPR180	0.587503	0.315634	1.60392	0.295491
RAB30	0.968863	-0.606452	-0.0104328	0.541197
LRRC8B	-0.588065	-0.253936	0.140766	-0.237189
NBL1	-0.853571	-0.758541	-1.19092	-0.700185
GOLT1A	-0.587277	-0.251221	-0.722103	-0.453564
HCP5	-0.730123	-0.551247	0.760767	-0.0852612
TPTE2P6	-0.729699	0.731852	-0.569502	-0.520688
CYP4F24P	-0.729538	0.572994	-0.367206	-0.217219
TMEM167A	-0.590188	-0.832755	0.43193	-0.260666
HNRNPCL1	-0.586292	-1.11077	-0.968803	-0.178062
HMCES	-0.728987	0.494215	-0.276334	-0.666487
ZNF586	-0.717702	-0.733173	-0.737166	-0.934318
KDM4A	-0.863608	-0.366935	-0.438316	-0.826334
RGS7BP	-0.585714	-0.755073	0.547021	-0.236415
PTK7	-0.943725	-1.06974	-1.39217	-0.909602
LINC01023	-0.728264	-0.182626	-0.789275	-0.836887
PCBP3	0.585598	-0.410598	-1.47662	-0.18057
APOOL	0.585735	-0.0921551	1.81345	0.448616
CPNE7	-0.584689	-0.215256	-1.33513	-0.436311
PAX3	-0.585639	0.991691	-0.746823	-0.566944
RAB34	-1.01223	-0.479239	-1.12482	-0.621464
RACGAP1	0.641366	0.429732	0.621765	0.277661
PREB	-0.584468	-0.168052	-1.13869	-0.63587
TENM1	-0.584925	-1.48126	-2.48902	-0.419574
TCEAL7	-0.660127	-0.638106	-0.645563	-0.719604
OR13A1	0.583979	0.558551	0.190733	0.340662
SNRPD2P2	0.726339	0.281225	0	0.0146381
ANKZF1	0.583672	1.19856	-1.13104	-0.460662
SYTL2	-0.583097	-1.69894	-1.81328	-0.558568
MCM8	0.859157	-0.221309	-0.245042	0.450368
MIR1307	0.725022	-0.372458	-0.081748	0.28993
MEG9	-0.72488	1.42649	-0.426698	-1.21096
TCEAL6	0.582706	0.45347	-0.445299	0.231678
ST3GAL6-AS1	-0.724816	-1.46867	-0.604646	-0.743881
MPO	-0.582812	-1.07575	-1.20665	-0.449326
CLSTN2	-0.58362	-0.851842	-1.82267	-0.354607
TIAM1	-0.610827	0.807763	0.418318	-0.243201
ANGPTL2	-0.583222	-0.350158	-1.2561	-0.664527
PRPF4	-0.675156	0.608854	0.0677674	-0.49116
FBRSL1	0.582672	0.406871	-1.14531	-0.00328959
PIP5KL1	-0.582726	0.929337	-0.72886	-0.841288
PPARGC1B	0.58252	1.31652	0.729462	0.131964
IBSP	0.583197	-0.255554	-0.533308	0.35678
AMHR2	-0.582109	0.564932	0.296282	-0.352427
GOLGA4	0.618081	-0.72396	-1.31867	0.136527
POLM	0.582019	1.10278	-0.473052	0.218123
SSTR5	0.6647	0.677785	-0.324488	0.353623
PKD1L2	-0.723824	0.236266	0.10275	-0.596106
CANT1	-0.603528	-0.362971	-0.349719	-0.619136
LINC00938	-0.7236	-0.668983	-0.227235	-0.635404
PGP	0.654969	0.395963	0.043292	0.68145
RPS6KA6	0.582153	0.176599	0.0516227	0.162219
ITGA8	-0.62565	-0.356148	-0.663538	-0.451697
CKM	0.738151	1.69086	0.578417	0.904308
TPX2	0.582438	-0.555078	-0.279467	-0.0975815
E2F2	0.58119	-0.0976358	-0.985224	0.587186
KCTD10	0.581623	0.0649848	-0.257709	-0.0646801
SELL	-0.581156	-0.816048	-1.761	-0.37934
PPP5C	0.581836	-0.195618	-0.376457	0.162524
PNMA1	-0.581569	-1.20214	-0.542383	-0.716318
DDX46	0.581409	-0.121332	-1.77716	0.199865
SH3BGRL2	-0.701125	-0.00167136	0.47555	-0.506086
NMRK2	-0.58092	-0.44314	-1.32521	-0.809805
MIR497HG	-0.722302	-1.2907	-1.45465	-1.11175
TBL1XR1	-0.581046	-1.3745	-0.376286	-0.568054
TSPAN31	-0.580649	-0.26502	-0.399298	-0.397941
ARF6	-0.635405	-0.232616	-0.210111	-0.383983
CAPN5	-0.581285	-0.339071	-0.924117	-0.641793
ZNF439	-0.58015	0.792608	-0.402367	-0.292303
HRCT1	0.580284	-1.02871	-1.11717	0.121918
BYSL	-0.580158	-0.216456	-0.367926	-0.479168
PDE5A	-0.579968	-1.34193	-0.854054	-0.897463
CEP350	0.579949	-0.769187	-0.539263	0.343133
NDUFB2	-0.582298	0.534058	-0.36335	0.175593
ZNF493	-0.580313	0.00657383	0.221892	-0.809047
DUSP5	-0.731449	0.740512	0.590413	-0.734925
GZMK	-0.580467	-0.456351	-0.394463	-0.326341
DNAJC2	1.11464	-0.218068	-1.82361	0.0141488
SNHG15	-0.720722	-0.331063	-1.34374	-1.10312
ZNF562	0.579637	-0.113874	-0.100679	0.157484
CRIP3	-0.579561	0.0800892	0.265717	-0.812133
SLC2A8	-0.649645	-0.437396	-0.62147	-0.304355
CELA1	0.58041	0.45347	0.472727	0.345635
IL1RAP	-0.58	-1.52657	-0.594061	-0.363096
MYL12A	-0.881946	-1.53567	-1.5891	-0.651298
PCSK2	-0.579182	0.913436	1.64841	0.138423
NDRG1	-0.579093	0.377802	-0.169269	-0.673492
ALB	-0.580513	0.692687	-1.18	-0.214463
MFSD10	-1.06281	0.141075	-1.07438	-0.908568
NIN	0.578663	-0.822961	-1.46853	0.276802
IGSF1	-0.57819	-0.0404231	-0.261595	-0.49514
COL6A4P2	-0.719025	1.00761	-1.61132	-0.733809
SLAMF7	-0.578184	-0.613348	-0.259778	-0.30611
KCNQ1OT1	-0.718651	1.04641	-0.217526	-0.319871
B3GNT5	-0.887317	0.569125	0.667008	-0.685376
TRAPPC4	-0.973155	0.0764586	-0.412027	-0.840612
FOXO3B	-0.718149	-0.359949	-0.263934	-0.341452
CRMP1	-0.577383	0.575671	-3.30059	-0.675541
MDFIC	-0.577054	-1.95814	-0.0547709	-0.814631
NOTUM	0.577016	0.498941	-0.925902	0.441756
ZNF549	-1.02575	0.116375	0.16272	-0.627973
KCNE4	-0.576555	-1.39779	-1.39733	-0.156677
PHKA2-AS1	-0.716199	0.620297	-0.374516	-0.790602
FER1L5	-0.716171	-0.271547	-1.02201	-0.728705
SSTR1	-0.575483	0.388631	1.82143	-0.140455
RLIM	-0.57644	-0.845929	0.39456	-0.140681
SP4	-0.575969	-0.954785	0.0350845	-0.259214
PGM1	-0.575385	0.196862	1.16576	0.293375
TMEM237	-0.574907	-1.19914	-0.118703	-0.210686
DGKB	-0.574871	0.397987	0.752203	-0.378391
TOP1MT	0.575605	-0.243274	-1.76714	-0.171754
HES7	-0.575357	0.55625	-1.00474	-0.85748
SLC35A5	-0.60598	-0.314891	0.343212	-0.730575
GRID1	-0.574087	-0.548164	-1.12584	-0.705159
LYPD5	0.574071	0.690362	-0.29151	-0.0846408
FMO3	-0.574448	-0.0216144	-0.941379	-0.499041
RIMKLB	-0.574181	-0.82628	-1.0775	-0.195638
TRIM47	0.778526	-0.389109	-2.1345	-0.0169211
ARL6IP1	-0.574652	-0.710208	0.573451	-0.383467
RNU2-2P	-0.713464	1.03772	-0.309473	-0.426629
MRPS31	1.03303	0.31756	-0.0258404	0.567097
TOMM40L	0.873284	0.283645	0.299513	0.300779
SH3RF2	0.574255	-0.223147	0.397005	0.805121
FBLN5	-0.573486	-0.111631	-0.568952	-0.43716
DPYD	-0.573517	-0.000176915	0.936212	-0.214496
SLC18A2	-0.573283	0.331925	0.958311	-0.254339
UMPS	-0.889711	0.35539	-0.511118	-0.843246
RPL13AP5	-0.712445	-0.716743	-1.38647	-0.442489
APOF	0.573318	0.0314938	-0.317683	0.289039
TRMU	0.573211	1.0003	-0.547686	0.369896
XCR1	-0.57443	0.0376083	-0.472727	-0.392883
ANAPC11	-0.894938	-0.202584	-0.679699	-0.454142
ABCB7	0.573435	-0.372032	0.476757	0.246449
RNF181	-0.813738	-0.512923	-1.42387	-0.730433
FST	-0.6459	-0.0027603	-0.327126	-0.404422
RGS4	-0.574851	-1.0382	-0.620852	-0.935292
SENP5	-0.573067	-0.53227	-0.398029	-0.241376
FAHD2B	-0.573267	0.672336	0.742229	-0.210134
SMOC1	-0.572701	-0.632998	-0.718775	-0.469138
ANXA4	-0.732355	-1.26631	-1.63862	-0.728865
A1BG-AS1	-0.710924	0.824922	-0.612893	-0.681248
CACNA1C-AS1	0.710831	1.1471	-0.473595	0.486983
KMT2D	0.710662	0.621378	-0.344036	0.411107
VWA7	-0.691196	-0.490448	-0.0613662	-1.08455
OMA1	0.975954	-0.138665	0.671981	0.140955
HLA-A	-0.814974	-0.523784	-0.801556	-0.500181
TRAV19	-0.709718	-0.7251	-0.472727	-0.549723
SPATA9	-0.570625	-0.309937	-0.0625099	-0.295148
COL18A1	-0.571002	-0.599636	-1.14979	-0.874983
TAGLN3	-0.893038	-0.701661	-1.17851	-0.0824316
ZNF614	-0.573213	-1.11633	0.787766	-0.133179
C7orf57	-0.570969	-0.740368	-2.02893	-0.2583
C3orf14	-0.570353	-1.33202	-1.34546	-0.626789
SPRR2G	-0.570964	-0.305955	-0.625359	-0.448782
DNM1P35	-0.709249	-0.525323	-1.27705	-0.706539
TAS2R9	0.571291	0.0242597	0.472727	-0.115904
MIR4257	-0.709008	1.01559	0.277084	-0.676756
GDF9	-0.696977	-0.61825	-0.48568	-0.370884
RGS1	-0.570122	-0.642919	-0.705256	-0.441418
FAM3A	0.569607	-0.281165	-0.364641	-0.0601041
PGR	0.569782	-0.973588	0.0670114	0.443589
HTT	0.570182	0.202924	-0.5031	-0.110577
TP63	-0.569139	-0.473893	-1.13154	-0.491328
ASPM	0.569197	-0.755998	-0.70552	0.100048
MID1IP1-AS1	0.707125	0.677019	2.14711	0.297761
TRADD	-0.571033	-0.832132	-1.56326	-0.672431
POLR2M	-1.09999	-2.06481	-0.297032	-1.33713
LINC01013	-0.706769	-0.739335	-0.968803	-0.649752
PCDH12	-0.594387	0.411762	0.222359	-0.75168
ALS2CL	0.568915	2.42782	-0.133383	0.168097
INSL6	-0.568557	-0.281948	-0.478458	-0.377231
FAM133B	0.568533	-0.404458	-1.46146	0.236355
ZNF878	0.569167	0.306918	0.464061	0.0276977
FOS	-0.570123	-0.0646343	-1.1621	-0.184562
ZNF423	-0.68175	-0.527856	-0.969738	-0.386539
DNAH8	-0.567995	-0.806382	-0.314652	-0.0729006
LAPTM4B	-0.845465	0.973678	1.56725	-0.40576
CTXN3	-0.5679	-0.350196	-0.472727	-0.111031
ZBTB12	-0.567572	0.240552	-0.985829	-0.578909
PLD2	-0.567795	0.653755	-1.1106	-0.335005
PZP	0.568174	0.995831	-0.540778	0.266732
ATP6AP2	-0.591044	-0.91517	-0.0202367	-0.558044
CEP63	0.784668	-0.529234	-0.673569	0.286301
ZNF839	-0.912066	0.692454	-0.422481	-0.904106
COL6A2	-0.583382	0.0937107	-1.10779	-0.765771
GRIA4	-0.566832	-0.112976	-1.01699	-0.0315718
SS18L2	-0.567516	-0.113317	-0.963526	-0.736308
PRORSD1P	-0.704423	-0.280812	-1.61143	-0.618406
B2M	-0.566527	-0.217002	0.160094	-0.250948
FAAH	0.566506	1.3943	0.0585454	-0.119927
ZMYND8	0.566259	0.0218391	-2.95478	0.0802287
ZDHHC12	0.566422	-0.910758	-1.41326	0.173285
BRSK2	0.567966	2.92017	-0.835588	0.00175351
SLC30A10	0.566614	-0.712697	-0.10459	-0.0611635
TMEM41B	-0.566645	0.0170762	0.731449	-0.409603
ZSCAN4	-0.565908	-0.118777	-1.39303	-0.761667
SLC5A5	-0.56619	0.45347	-0.763998	-0.638296
SORL1	-0.56584	-0.579509	0.254545	-0.295105
EXOC1	-0.619439	-0.351787	-0.436806	-0.740766
RAG1	-0.565758	0.0265399	0.972865	-0.13672
BTG1	-0.566695	-1.49448	-0.695594	-0.377612
KCND1	-0.565671	0.427648	-0.914094	-0.821465
SULT1C2	0.565508	0.217145	-0.968299	-0.0582573
HERC2	0.994761	0.331847	0.442418	0.318086
ZKSCAN2	0.565762	-0.379684	-0.788159	0.102766
SLC8A1	0.566423	-0.962115	0.469801	0.285517
COL2A1	-0.566777	0.944892	0.650978	-0.427346
SAMD11	-0.565606	-0.189598	-1.51364	-0.656715
ITIH5	-1.55113	-0.127017	-0.326527	-1.02881
LGALS8	0.565342	-0.89137	-0.89517	0.177946
RAD54L	-0.564773	0.0403184	-0.718139	-0.195707
SPA17	0.565464	-0.459098	-1.2674	-0.0265387
VPS37D	-0.693027	0.0348609	-0.913577	-0.620916
PLB1	-0.564825	0.650439	-1.24817	-0.156082
MAN1A1	-0.564664	-0.724683	0.173637	-0.0290985
DSCAML1	-0.56496	2.01138	0.541343	-0.554151
OTX1	-0.564642	0.692687	-0.561636	-0.112097
LCN10	0.795023	0.661866	-0.137153	0.70521
DCN	-0.563985	-0.783477	-0.694422	-0.242767
RGS2	-0.563861	-0.7727	-1.16569	-0.314679
SLC25A30-AS1	-0.700984	-0.530097	0.9524	-0.601623
C12orf54	-0.564016	-0.0872704	-0.240701	-0.410145
ELK2AP	0.700823	0.45347	0	0.363451
ZFX	0.564505	-0.875275	-0.0293553	0.536738
IFRD1	-0.563665	-0.663954	-1.36564	-0.393479
AKAP3	0.843028	0.275991	0.12801	0.136627
CD81	-0.633755	-1.10025	-1.49414	-0.518712
CTDSP2	0.563984	0.227396	-0.13707	0.157436
RNF135	-0.564137	-0.150407	-1.07037	-0.420617
KCNAB1	-0.564109	-0.603747	0.0839848	-0.488767
SLCO2B1	-0.70091	1.25313	1.59052	-0.235385
HAS2-AS1	-0.699612	-0.475184	-1.70585	-0.390511
HSPE1	-0.562732	-0.030805	0.171867	-0.328316
OAS3	-0.562644	0.423833	0.609588	-0.275355
ZBP1	-0.563512	0.117077	-0.47193	-0.360519
ANGPTL5	-0.562959	-0.932779	-1.20135	-0.0947597
WNT10B	-0.623148	-0.162165	-0.89302	-0.716161
LRRC17	-0.562221	-0.840542	-0.831161	-0.626208
FAM184A	0.614039	0.460337	-0.201245	0.358162
RAB3A	0.562262	0.626634	-0.31723	-0.111306
FAM66E	-0.697838	0.278475	0.673907	-0.614259
SLX1A	-0.56124	-0.172944	-0.1384	-0.150602
ZNF74	-0.561174	0.672334	0.13968	-0.419778
SMARCA5	-0.805536	-1.32284	-0.152783	-0.530395
TBP	-0.903858	-0.052381	-0.266941	-0.902298
UPF2	1.52946	-0.67078	-1.89593	0.84097
TRH	-0.56171	0.353347	-0.16283	-0.579184
RFPL2	-0.560863	-0.18381	-0.190733	-0.181219
PIAS4	0.560773	-0.107431	-1.11753	0.10607
FIBP	0.560972	-0.646958	-0.941456	-0.0411077
CKMT2-AS1	-0.696571	0.713609	-0.645831	-0.37034
RAD21L1	0.570626	-0.523622	-0.625359	0.345181
TEX29	-0.561616	0.87564	-1.23678	-0.487793
CYP3A5	-0.560176	-0.0853289	-0.582959	-0.345523
TMEM181	-0.560382	-0.417216	-0.167056	-0.508009
RHOU	-0.55984	-0.144104	-0.244788	-0.108736
LETMD1	-0.733342	-0.0714919	-1.47455	-0.562969
GATA6-AS1	-0.695617	-0.01774	-0.742007	-0.943441
PARL	-0.559537	-0.302151	-0.929713	-0.23192
MAPK8IP2	-0.560322	-0.600703	-1.01655	-0.584735
KRTAP19-1	-0.559277	-0.535226	-0.472727	-0.235607
SRXN1	0.695131	-0.575435	-0.421918	-0.323344
PI4KAP1	-0.695084	0.47297	-0.194182	-0.626715
KLRB1	-0.573304	-0.875504	-0.855362	-0.384456
ZNF787	0.56039	-0.549963	-0.981035	0.11153
DYNC1I2	1.1983	-0.341196	-1.47886	0.366757
HMCN1	-0.56018	-0.657134	-0.70403	-0.143666
CAND1	-0.804019	-0.600956	-0.0100509	-0.661068
KCNS3	-0.558791	-0.0632674	-0.796206	-0.556584
GPRIN3	0.889121	-0.785755	0.887383	0.457054
RPL31P11	-0.693654	-0.558798	0	-0.290476
RUNDC3B	0.561015	-0.274919	-1.04634	-0.0884272
ZNF382	0.559653	-0.835094	-0.747821	0.361559
IQSEC1	0.89824	0.308858	0.594448	0.2193
FGD5	-0.872235	0.848792	0.486119	-0.729404
DCLRE1B	-0.557806	-0.218804	-0.987715	-0.469952
UPK1B	0.558352	-0.206265	-0.677485	0.0884348
ILF3	0.557322	0.511568	-0.193962	-0.0128879
RGS7	-0.55742	-0.523622	-0.673907	-0.472432
RHOBTB3	0.557293	-1.27226	-0.469754	0.367019
ABO	-0.692628	0.892981	0.45619	-0.407888
DERL2	0.564197	-0.265996	-1.25233	-0.169534
SEMA6C	-0.619463	-0.170078	-0.26735	-0.539255
DDHD1	-0.556988	-0.868545	-0.264334	-0.383484
GPR157	0.557602	0.720226	1.28033	0.284209
SPATS2	-0.557745	0.508323	-0.71031	-0.693832
PDPK1	-0.598563	-0.360596	0.546305	-0.547712
APMAP	-0.556446	-0.589269	-0.412568	-0.718473
MCM5	-0.557109	-0.3127	-0.954954	-0.480162
GLT1D1	-0.557127	0.108382	0.62115	-0.0895771
CNOT2	0.556617	-0.302302	-1.66919	0.0122011
INPP4B	-0.556617	-1.47696	-0.947983	-0.425967
FAM66D	-0.691147	-0.821728	0.260793	-0.0976816
RNF126	0.555993	-0.72011	-1.85197	0.0363478
RCC2	-0.686093	-0.0190335	-0.4687	-0.90051
DPY19L2P2	0.690966	-0.0102165	1.14816	0.463141
SRSF5	-0.601763	-0.158415	-1.36948	-0.399141
ABCB10	-0.555896	-0.000485033	0.607048	-0.277377
PFKFB2	0.556521	-0.0748512	-0.549194	0.106878
EGR3	-0.555559	0.439347	-0.174831	-0.611965
MTPN	-0.556061	-1.45605	0.363255	-0.522801
PCDH11X	-0.557001	-0.996705	-0.445299	-0.423335
SFMBT1	0.556091	-0.145726	-0.697032	0.160185
CPT1C	-0.575869	-0.422619	-1.17377	-0.689591
COQ3	0.650009	0.911037	1.47224	0.717038
PLA2R1	-0.556405	-0.99032	-1.25735	-0.42558
ADAMTSL3	-0.697152	0.0180549	0.27473	-0.391484
ACSM1	-0.55499	1.05418	-1.44854	-0.315482
SCGN	0.555542	0.373407	0.0782464	0.458725
PPP1R13B	0.55564	1.07006	-0.115466	0.44592
UBQLN3	0.555654	-0.0460429	-0.286935	-0.106431
MRAP2	-0.80757	-0.793421	-0.893739	-0.824581
TNRC18	0.716474	0.00372809	-1.18457	-0.28341
KIAA1671	-0.555619	0.549168	0.349468	-0.624309
TRIM2	-0.555262	-0.968857	0.138623	-0.247786
TSKS	-0.554645	1.54179	-1.23015	-0.685091
MIPEPP3	-0.68918	-1.05742	-0.620151	-0.888311
OSGEPL1-AS1	-0.688997	0.494999	-0.456936	-1.46185
HR	-0.553998	0.801246	0.256532	-0.915881
PRR15	-0.553952	-1.45739	-1.29715	-0.166576
EHD2	-0.553935	0.412527	0.158901	-0.695703
PTGER4	-0.554727	0.541085	1.33991	-0.37778
SNORA26	-0.688346	0.665064	0.317683	-0.661553
IST1	-0.709416	-0.0801728	-0.896168	-0.81288
FAM161A	0.554017	-0.260757	-1.01674	-0.0110378
PEPD	0.553718	-0.124702	-0.387768	0.114241
SERPINF1	-0.554605	-1.39793	-1.69771	-0.527168
WWTR1-AS1	-0.688101	0.929337	0.271142	-0.914621
STARD8	-0.553395	0.930464	1.09571	-0.0259414
PCDHGB8P	0.687679	-0.0774005	-0.337776	0.851153
RBM8A	0.553358	-0.363233	-0.401073	-0.0854373
ENTPD1	-0.553228	-0.737919	-0.90054	-0.710171
ZBTB37	-0.694624	-0.490648	-0.500796	-0.308659
MTMR9LP	-0.687063	1.17835	-0.96567	-0.432901
SETX	-0.649948	-0.357232	-0.279279	-0.408735
TSPAN14	-0.552524	0.648613	0.104628	-0.0351682
COL22A1	-0.552978	-0.694405	-0.845738	-0.811913
LRP1	-0.552542	0.0178461	-0.508328	-0.480719
ERVK13-1	0.686302	0.300223	-1.19878	0.959119
UQCRQ	-0.813469	-0.601883	-0.773921	-0.609219
RAP1GDS1	-0.55186	-0.647855	-0.458492	-0.165549
SLC39A2	-0.551698	-0.0901191	-0.432183	-0.576393
IL11	-0.552214	-0.0708201	-0.668537	-0.54128
PABPC5	-0.552594	-1.08123	-0.206287	-0.641887
SH3RF1	-0.803382	-0.283391	-0.473156	-0.078095
SPC25	0.685959	-0.0607053	-0.661818	0.180528
IKBKG	-0.553179	0.0314149	-0.610313	-0.39805
RNY1	-0.685221	0.45901	-0.428993	-0.376863
NLRX1	-0.748418	0.15684	0.161149	-0.575648
NCOA1	0.552178	-0.429059	-1.27532	0.615608
LRCH1	-0.819462	-0.673616	-0.692734	-0.599304
C5orf47	-0.551423	-0.102512	-1.01701	-0.623554
GADD45A	-0.956664	-2.53382	-1.39028	-0.907716
NLRC3	-0.550968	0.442636	-0.58275	-0.577498
C1orf198	-0.551103	-1.54474	-1.67351	-0.605091
TMEM91	-0.557798	0.286016	-1.99996	-0.717368
GPR34	-0.550791	-0.280091	-0.771628	-0.111821
RDH16	-0.870813	0.421309	-0.270554	-0.477521
VCAN	-0.550665	-1.19877	-1.28853	-0.470752
PNMA2	-0.550922	-0.469878	-0.805106	-0.423579
PKDREJ	-0.550508	-1.004	-0.808109	-0.0817291
MR1	-0.551289	-0.624258	-0.836378	-0.473795
TSR1	-0.840341	-0.280705	-0.44422	-0.213806
ZSCAN30	-0.608232	0.726529	-0.479132	-0.538245
ELF1	-0.608094	-0.967289	-0.106989	-0.386883
PIPSL	0.68346	-0.612369	-0.488827	0.25465
ADPRM	-0.549939	-0.0685605	-0.66798	-0.0541712
WDR77	-0.549756	-0.275651	-0.259647	-0.509104
TTC3P1	-0.682784	-0.665131	-2.60796	-0.383133
[truncated: 16,396 more rows]

## Sheet: HF_UpregulatedGenesEnrichment
source	term_name	term_id	highlighted	adjusted_p_value	negative_log10_of_adjusted_p_value	term_size	query_size	intersection_size	effective_domain_size	intersections
GO:MF	inorganic molecular entity transmembrane transporter activity	GO:0015318	true	0.0005838650955228954	3.233687486856782	692	263	26	20212	SLC23A1,TMEM38A,SLC4A3,CACNB2,CFTR,SLC5A9,BEST2,TPCN2,SLC15A2,CATSPER2,KCNJ13,SLC34A3,SLC26A6,SLC6A12,SLC4A11,CACNG1,ATP2C2,GRIN3A,ATP1A3,RHD,ASIC3,RHAG,SCNN1D,TTYH2,SLC41A1,KCNAB3
GO:MF	small molecule binding	GO:0036094	true	0.004211754711270309	2.3755369296621804	6357	263	116	20212	MYO7B,CA14,SMPD3,RET,CHDH,ITGAD,BRSK2,ETNPPL,FTCD,AMZ1,MMP25,CDH4,DLL1,RAPGEF3,PYGM,LDLR,GAPDHS,PLEKHN1,ITGA2B,LRSAM1,BLM,SLFNL1,WEE2,CDH23,TUBA3C,CA4,AIF1L,SYN3,CFTR,DNAH17,TPCN2,MAP4K2,CYP2D6,GSTM2,ADAM33,MAPKAPK3,KLF4,GALNT16,PFKM,CADPS2,CYP17A1,MYL3,SELENBP1,CHPT1,GPT,PITPNM3,TSSK3,MYO19,OBP2B,NPTX2,GALNT9,ACSS2,PLD6,PDE2A,HPX,UCKL1,CAPN15,CELSR3,BCL6B,PRRG3,ENTPD2,CEMP1,RFPL3,CKM,DNAH3,ATP2C…
GO:MF	inorganic cation transmembrane transporter activity	GO:0022890	false	0.008227637679567355	2.0847248415797957	569	263	21	20212	SLC23A1,TMEM38A,CACNB2,SLC5A9,TPCN2,SLC15A2,CATSPER2,KCNJ13,SLC34A3,SLC6A12,SLC4A11,CACNG1,ATP2C2,GRIN3A,ATP1A3,RHD,ASIC3,RHAG,SCNN1D,SLC41A1,KCNAB3
GO:MF	metal ion transmembrane transporter activity	GO:0046873	false	0.009980442698292614	2.000850194467986	445	263	18	20212	SLC23A1,TMEM38A,CACNB2,SLC5A9,TPCN2,CATSPER2,KCNJ13,SLC34A3,SLC6A12,SLC4A11,CACNG1,ATP2C2,GRIN3A,ATP1A3,ASIC3,SCNN1D,SLC41A1,KCNAB3
GO:MF	monoatomic ion transmembrane transporter activity	GO:0015075	true	0.012850700878833112	1.8910731852113731	727	263	24	20212	SLC23A1,TMEM38A,SLC4A3,CACNB2,CFTR,SLC5A9,BEST2,TPCN2,SLC15A2,CATSPER2,KCNJ13,SLC34A3,SLC26A6,SLC6A12,SLC4A11,CACNG1,ATP2C2,GRIN3A,ATP1A3,ASIC3,SCNN1D,TTYH2,SLC41A1,KCNAB3
GO:MF	ion binding	GO:0043167	false	0.01296678551838851	1.8871676726939235	6146	263	111	20212	MYO7B,CA14,SMPD3,RET,CHDH,ITGAD,BRSK2,ETNPPL,FTCD,AMZ1,MMP25,CDH4,DLL1,RAPGEF3,PYGM,LDLR,PLEKHN1,ITGA2B,LRSAM1,BLM,SLFNL1,WEE2,CDH23,TUBA3C,CA4,AIF1L,SYN3,CFTR,DNAH17,TPCN2,MAP4K2,CYP2D6,GSTM2,ADAM33,MAPKAPK3,KLF4,GALNT16,PFKM,CADPS2,CYP17A1,MYL3,CHPT1,GPT,PITPNM3,TSSK3,MYO19,NPTX2,GALNT9,ACSS2,PLD6,PDE2A,HPX,UCKL1,CAPN15,CELSR3,BCL6B,PRRG3,ENTPD2,RFPL3,CKM,DNAH3,ATP2C2,ADAMTS7,ALOX12,DNASE1L2,CY…
GO:MF	sodium ion transmembrane transporter activity	GO:0015081	false	0.018528097827356062	1.7321691648951905	158	263	10	20212	SLC23A1,SLC5A9,TPCN2,SLC34A3,SLC6A12,SLC4A11,ATP1A3,ASIC3,SCNN1D,SLC41A1
GO:BP	inorganic ion transmembrane transport	GO:0098660	true	0.0013839542582600416	2.8588782637185264	900	244	29	21031	SLC23A1,TMEM38A,SLC4A3,CACNB2,CFTR,BEST2,TPCN2,SLC15A2,ADCYAP1R1,CATSPER2,GSTM2,KCNJ13,SLC34A3,SLC26A6,SLC6A12,SLC4A11,GRM6,CACNG1,ATP2C2,GRIN3A,ATP1A3,RHD,ASIC3,RHAG,TESC,SCNN1D,TTYH2,SLC41A1,KCNAB3
GO:BP	bicarbonate transport	GO:0015701	true	0.004699078403503451	2.327987308770441	34	244	6	21031	CA4,SLC4A3,CFTR,SLC26A6,SLC4A11,RHAG
GO:CC	cell periphery	GO:0071944	true	1.3578366982482916e-8	7.867152457827373	6228	260	123	22097	MUC6,CARD14,CA14,SMPD3,RET,OVGP1,PTCH2,MUC4,ITGAD,TSPEAR,SPTBN5,PRRT2,FTCD,MMP25,TPSG1,NSG1,RGL4,CDH4,DLL1,RAPGEF3,SLC23A1,LDLR,ADAM11,PLEKHN1,ITGA2B,TMPRSS5,DNAAF1,CPAMD8,TSHR,WEE2,CDH23,MUC20,CA4,SLC4A3,AIF1L,BAIAP2L2,CACNB2,CFTR,SLC5A9,DSCAML1,ERVH48-1,BEST2,MAP4K2,SLC15A2,C15ORF62,IL10RA,ADCYAP1R1,VIT,CATSPER2,GPR17,BMP7,KCNJ13,SLC34A3,EVPL,SLC26A6,SEMA4C,PTPN5,SLC6A12,MCF2L,PFKM,SLC4A11,MPP2…
GO:CC	plasma membrane	GO:0005886	false	0.000001119846585451177	5.950841469879473	5742	260	111	22097	MUC6,CARD14,CA14,SMPD3,RET,PTCH2,MUC4,ITGAD,TSPEAR,SPTBN5,PRRT2,FTCD,MMP25,TPSG1,NSG1,RGL4,CDH4,DLL1,RAPGEF3,SLC23A1,LDLR,ADAM11,PLEKHN1,ITGA2B,TMPRSS5,DNAAF1,CPAMD8,TSHR,WEE2,CDH23,MUC20,CA4,SLC4A3,AIF1L,BAIAP2L2,CACNB2,CFTR,SLC5A9,DSCAML1,ERVH48-1,BEST2,MAP4K2,SLC15A2,C15ORF62,IL10RA,ADCYAP1R1,CATSPER2,GPR17,KCNJ13,SLC34A3,EVPL,SLC26A6,SEMA4C,PTPN5,SLC6A12,MCF2L,PFKM,SLC4A11,MPP2,GRM6,CACNG1,LS…
GO:CC	plasma membrane region	GO:0098590	false	0.00003784793277068982	4.421957836396406	1266	260	38	22097	CA14,TSPEAR,PRRT2,NSG1,DLL1,SLC23A1,LDLR,ADAM11,TSHR,MUC20,CA4,AIF1L,CFTR,MAP4K2,SLC15A2,IL10RA,ADCYAP1R1,SLC34A3,SLC26A6,SEMA4C,SLC6A12,PFKM,SLC4A11,MPP2,PDE2A,ATP2C2,CD300LG,MPP3,FGD2,GRIN3A,ATP1A3,THBD,TESC,IL6R,ZMYND10,DUOX2,SLC41A1,CEACAM1
GO:CC	apical part of cell	GO:0045177	false	0.00008068676268011242	4.0931977089772245	473	260	21	22097	MYO7B,CA14,SPTBN5,DLL1,SLC23A1,LDLR,MUC20,CA4,CFTR,SLC15A2,IL10RA,SLC34A3,SLC26A6,PFKM,SLC4A11,CD300LG,MPP3,IL6R,ZMYND10,DUOX2,CEACAM1
GO:CC	membrane	GO:0016020	false	0.0005118219607070055	3.2908810838078453	9864	260	154	22097	MUC6,CARD14,NPIPB11,CA14,SMPD3,RET,CHDH,PTCH2,MUC4,ITGAD,TSPEAR,SPTBN5,PRRT2,FTCD,MMP25,SHISA3,TPSG1,NSG1,RGL4,CDH4,DLL1,RAPGEF3,SLC23A1,LDLR,ADAM11,PLEKHN1,ITGA2B,LRSAM1,TMPRSS5,DNAAF1,CPAMD8,TSHR,WEE2,CDH23,MUC20,TMEM38A,CA4,SLC4A3,AIF1L,BAIAP2L2,SYN3,CACNB2,CFTR,SLC5A9,DSCAML1,ERVH48-1,BEST2,HOOK1,TPCN2,MAP4K2,SLC15A2,C15ORF62,CYP2D6,IL10RA,ADCYAP1R1,CATSPER2,GPR17,KCNJ13,SLC34A3,ADAM33,EVPL,P…
GO:CC	apical plasma membrane	GO:0016324	false	0.0006401242905974077	3.19373569245386	407	260	18	22097	CA14,DLL1,SLC23A1,MUC20,CA4,CFTR,SLC15A2,IL10RA,SLC34A3,SLC26A6,PFKM,SLC4A11,CD300LG,MPP3,IL6R,ZMYND10,DUOX2,CEACAM1
GO:CC	basal plasma membrane	GO:0009925	false	0.011246714491805533	1.9489743296838282	281	260	13	22097	CA14,SLC23A1,LDLR,TSHR,MUC20,MAP4K2,SLC26A6,SLC6A12,SLC4A11,ATP2C2,CD300LG,SLC41A1,CEACAM1
GO:CC	cytoplasm	GO:0005737	true	0.012467123092725105	1.9042337525440471	12345	260	177	22097	MYO7B,MUC6,CARD14,CCDC154,SMPD3,RET,CEL,OVGP1,CHDH,MUC4,AGRP,BRSK2,SPATC1,ETNPPL,SPTBN5,ELMO3,PRRT2,FTCD,TMOD4,MMP25,SHISA3,NSG1,RGL4,DLL1,ALS2CL,RAPGEF3,PYGM,SLC23A1,LDLR,GAPDHS,PLEKHN1,ITGA2B,LRSAM1,DNAAF1,BLM,MROH6,WEE2,GHRL,MUC20,TUBA3C,TMEM38A,CA4,CCDC65,AIF1L,BAIAP2L2,PHACTR1,SYN3,CFTR,DNAH17,HOOK1,TPCN2,MAP4K2,SLC15A2,C15ORF62,CYP2D6,IL10RA,ADCYAP1R1,GSTM2,CCDC33,EVPL,PTDSS1,SLC26A6,SEMA4C…
GO:CC	basal part of cell	GO:0045178	false	0.02201430716346733	1.6572949781498496	300	260	13	22097	CA14,SLC23A1,LDLR,TSHR,MUC20,MAP4K2,SLC26A6,SLC6A12,SLC4A11,ATP2C2,CD300LG,SLC41A1,CEACAM1
GO:CC	extracellular region	GO:0005576	true	0.02960516765518701	1.5286324751488982	4213	260	75	22097	MUC6,SCGB1D2,SMPD3,CEL,OVGP1,MUC4,TPSD1,AGRP,TSPEAR,FTCD,MMP25,TPSG1,DLL1,RAPGEF3,PYGM,SLC23A1,LDLR,ITGA2B,DNAAF1,CPAMD8,GHRL,MUC20,TMEM38A,CA4,AIF1L,SLC5A9,DSCAML1,ERVH48-1,SLC15A2,VIT,GSTM2,BMP7,EVPL,SEMA4C,MCF2L,SELENBP1,PRSS48,ITIH2,GPT,LSAMP,PRDX6,OBP2B,NPTX2,HPX,PRAP1,PRRG3,ENTPD2,CKM,ADAMTS7,ALOX12,TMPRSS6,DNASE1L2,ADAMTS13,EMILIN3,ATP1A3,THBD,SLC2A4,MARK3,IL6R,MOV10,CPNE4,EPHB4,DUOX2,SEMA…
TF	Factor: LF-A1; motif: GGGSTCWR; match class: 1	TF:M00646_1	false	1.6016955969981714e-8	7.795420018280221	6464	274	143	20045	MYO7B,MUC6,CARD14,NPIPB11,SCGB1D2,CCDC154,GBX1,OVGP1,PTCH2,MUC4,NUTM2G,ITGAD,TSPEAR,SPATC1,SPTBN5,FTCD,MMP25,SHISA3,NSG1,RGL4,IGSF22,ALS2CL,RAPGEF3,PYGM,SLC23A1,PLEKHH1,LDLR,ADAM11,GAPDHS,PLEKHN1,TMPRSS5,DNAAF1,SMTNL2,MROH5,CDH23,MUC20,TUBA3C,TMEM38A,CA4,SLC4A3,BAIAP2L2,SYN3,CACNB2,SLC5A9,DNAH17,HOOK1,TPCN2,MAP4K2,C15ORF62,IL10RA,GSTM2,GPR17,CCDC33,SLC34A3,EVPL,PTDSS1,SLC26A6,SEMA4C,PTPN5,KLF4,GA…
TF	Factor: AP-2gamma; motif: NTGSCCTGRGGSNN	TF:M09591	false	2.1740796028175628e-8	7.662724558487303	8575	274	173	20045	MUC6,NPIPB11,CCDC154,GBX1,SMPD3,CEL,CHDH,PTCH2,MUC4,NUTM2G,ITGAD,TPSD1,AGRP,TSPEAR,BRSK2,SPATC1,SPTBN5,ELMO3,PRRT2,FTCD,MMP25,TPSG1,NSG1,RGL4,CDH4,DLL1,IGSF22,ALS2CL,SLC23A1,PLEKHH1,LDLR,ADAM11,GAPDHS,PLEKHN1,LRSAM1,TMPRSS5,DNAAF1,CPAMD8,BLM,MROH6,SLFNL1,CDH23,TUBA3C,TMEM38A,CA4,SLC4A3,SYN3,SLC5A9,DNAH17,NBPF20,BEST2,HOOK1,MAP4K2,SLC15A2,C15ORF62,CYP2D6,IL10RA,GSTM2,GPR17,SLC34A3,ADAM33,EVPL,PTDS…
TF	Factor: TR4; motif: NCCCTGACCYB; match class: 1	TF:M08906_1	false	2.396927194380261e-7	6.620345157271773	758	274	36	20045	CA14,SMPD3,AGRP,SPATC1,ELMO3,RAPGEF3,TMPRSS5,MROH6,MROH5,TUBA3C,TMEM38A,BAIAP2L2,SLC5A9,BEST2,SLC26A6,SLC4A11,KY,TSSK3,OBP2B,HPX,CELSR3,USP6,GGT7,TTLL3,UNC5CL,SH2D6,HPCAL4,TSKS,CHAC2,STAB1,CYP21A2,CEACAM1,LCNL1,ARHGAP27,CHKB,CALML6
TF	Factor: Pax-4; motif: NNNNNYCACCCB; match class: 1	TF:M00378_1	false	0.0000016305145160409151	5.787675330431526	15050	274	246	20045	MYO7B,MUC6,CARD14,NPIPB11,SCGB1D2,CCDC154,CA14,GBX1,SMPD3,RET,CEL,CHDH,PTCH2,MUC4,NUTM2G,ITGAD,TPSD1,AGRP,TSPEAR,BRSK2,SPATC1,ETNPPL,SPTBN5,ELMO3,PRRT2,FTCD,TMOD4,AMZ1,MMP25,SHISA3,TPSG1,NSG1,RGL4,CDH4,DLL1,IGSF22,ALS2CL,RAPGEF3,FAM219B,CCDC60,PYGM,SLC23A1,PLEKHH1,LDLR,ADAM11,GAPDHS,PLEKHN1,ITGA2B,LRSAM1,DNAAF1,CPAMD8,MROH6,TSHR,SMTNL2,MROH5,SLFNL1,WEE2,GHRL,CDH23,MUC20,TUBA3C,TMEM38A,CA4,CCDC65,…
TF	Factor: SALL2; motif: GGGTGGG; match class: 1	TF:M04595_1	false	0.000001806289813610813	5.7432125672262035	7613	274	154	20045	MYO7B,MUC6,CARD14,CCDC154,GBX1,RET,CEL,MUC4,NUTM2G,TPSD1,AGRP,TSPEAR,BRSK2,SPATC1,SPTBN5,ELMO3,PRRT2,FTCD,TMOD4,AMZ1,MMP25,TPSG1,CDH4,ALS2CL,RAPGEF3,CCDC60,SLC23A1,ADAM11,GAPDHS,PLEKHN1,LRSAM1,CPAMD8,MROH6,TSHR,SMTNL2,WEE2,CDH23,TUBA3C,TMEM38A,CA4,SLC4A3,BAIAP2L2,CFTR,SLC5A9,DNAH17,DSCAML1,NBPF20,BEST2,HOOK1,TPCN2,MAP4K2,C15ORF62,CYP2D6,ADCYAP1R1,CATSPER2,GSTM2,GPR17,BMP7,CCDC33,SLC34A3,EVPL,SLC2…
TF	Factor: SKIL; motif: NNCTGNCCYTKNCCCNN	TF:M13117	false	0.00000596946327068097	5.224064715614426	6828	274	141	20045	MYO7B,MUC6,NPIPB11,CA14,GBX1,RET,CEL,MUC4,NUTM2G,ITGAD,AGRP,BRSK2,SPATC1,SPTBN5,PRRT2,FTCD,AMZ1,MMP25,TPSG1,RGL4,DLL1,RAPGEF3,CCDC60,PYGM,SLC23A1,ADAM11,ITGA2B,TMPRSS5,DNAAF1,CPAMD8,MROH6,SMTNL2,MROH5,SLFNL1,CDH23,MUC20,CA4,SLC4A3,AIF1L,CFTR,DNAH17,BEST2,HOOK1,MAP4K2,CYP2D6,IL10RA,BTBD18,CATSPER2,GSTM2,GPR17,CCDC33,SLC34A3,PTPN5,SLC6A12,KRTCAP3,SLC4A11,CYP17A1,MYL3,SYNE4,SELENBP1,PRSS48,MPP2,GRM6…
TF	Factor: TR4; motif: NCCCTGACCYB	TF:M08906	false	0.0000064162723288748794	5.1927172113670235	4632	274	107	20045	MUC6,SCGB1D2,CA14,GBX1,SMPD3,RET,OVGP1,AGRP,SPATC1,ELMO3,AMZ1,TPSG1,CDH4,ALS2CL,RAPGEF3,PYGM,ADAM11,TMPRSS5,DNAAF1,MROH6,MROH5,MUC20,TUBA3C,TMEM38A,BAIAP2L2,CFTR,SLC5A9,NBPF20,BEST2,TPCN2,CYP2D6,BMP7,CCDC33,SLC34A3,ADAM33,SLC26A6,MAPKAPK3,PTPN5,SLC6A12,PFKM,SLC4A11,CYP17A1,KY,GRM6,ITIH2,GPT,CACNG1,TSSK3,OBP2B,GALNT9,ACSS2,EXOC3L4,HPX,CELSR3,USP6,PRAP1,ENTPD2,CEMP1,ATP2C2,ALOX12,NUTM1,CD300LG,ESRP…
TF	Factor: GKLF; motif: NNNRGGNGNGGSN; match class: 1	TF:M07289_1	false	0.000018220718656571415	4.739434497701757	10876	274	195	20045	MYO7B,MUC6,CCDC154,CA14,GBX1,SMPD3,RET,CEL,CHDH,PTCH2,MUC4,NUTM2G,ITGAD,TPSD1,AGRP,TSPEAR,BRSK2,SPATC1,SPTBN5,ELMO3,PRRT2,FTCD,TMOD4,MMP25,SHISA3,TPSG1,NSG1,RGL4,CDH4,DLL1,IGSF22,ALS2CL,RAPGEF3,CCDC60,PYGM,SLC23A1,LDLR,ADAM11,GAPDHS,PLEKHN1,LRSAM1,DNAAF1,CPAMD8,MROH6,TSHR,SMTNL2,MROH5,WEE2,CDH23,TMEM38A,CA4,SLC4A3,BAIAP2L2,PHACTR1,SYN3,CACNB2,CFTR,DSCAML1,NBPF20,BEST2,HOOK1,TPCN2,MAP4K2,C15ORF62,…
TF	Factor: GKLF; motif: CCTCCYN; match class: 1	TF:M01835_1	false	0.000026378601065615707	4.578748240085841	10371	274	188	20045	MYO7B,MUC6,SCGB1D2,CCDC154,CA14,GBX1,SMPD3,PTCH2,MUC4,ITGAD,AGRP,BRSK2,SPATC1,SPTBN5,ELMO3,PRRT2,FTCD,TMOD4,AMZ1,MMP25,SHISA3,TPSG1,NSG1,RGL4,DLL1,IGSF22,ALS2CL,RAPGEF3,FAM219B,SLC23A1,PLEKHH1,ADAM11,GAPDHS,PLEKHN1,ITGA2B,LRSAM1,TMPRSS5,DNAAF1,CPAMD8,TSHR,SMTNL2,MROH5,SLFNL1,WEE2,GHRL,CDH23,MUC20,TMEM38A,CA4,CCDC65,SLC4A3,AIF1L,BAIAP2L2,SYN3,CACNB2,CFTR,SLC5A9,DSCAML1,BEST2,MAP4K2,C15ORF62,CYP2D6…
TF	Factor: LUMAN; motif: CYCAGCYYCY	TF:M09729	false	0.00002774326213803354	4.556842474580244	10920	274	195	20045	MYO7B,MUC6,CARD14,SCGB1D2,CCDC154,CA14,GBX1,SMPD3,RET,MUC4,ITGAD,TPSD1,AGRP,TSPEAR,SPATC1,ETNPPL,SPTBN5,ELMO3,PRRT2,FTCD,TMOD4,AMZ1,MMP25,SHISA3,TPSG1,NSG1,CDH4,DLL1,ALS2CL,RAPGEF3,PYGM,SLC23A1,PLEKHH1,LDLR,ADAM11,GAPDHS,PLEKHN1,LRSAM1,TMPRSS5,DNAAF1,MROH6,SMTNL2,MROH5,SLFNL1,MUC20,TUBA3C,TMEM38A,CA4,SLC4A3,AIF1L,BAIAP2L2,SYN3,CACNB2,CFTR,SLC5A9,DNAH17,DSCAML1,NBPF20,ERVH48-1,BEST2,HOOK1,TPCN2,MA…
TF	Factor: ZNF511; motif: GGRRGRGGCWGNG	TF:M09738	false	0.000037775151209961615	4.4227937885502735	11110	274	197	20045	MUC6,CARD14,SCGB1D2,CCDC154,CA14,GBX1,SMPD3,MUC4,NUTM2G,ITGAD,TPSD1,AGRP,BRSK2,SPATC1,SPTBN5,PRRT2,FTCD,MMP25,SHISA3,NSG1,RGL4,CDH4,DLL1,IGSF22,ALS2CL,RAPGEF3,FAM219B,PYGM,SLC23A1,PLEKHH1,LDLR,ADAM11,GAPDHS,PLEKHN1,ITGA2B,LRSAM1,TMPRSS5,DNAAF1,CPAMD8,SMTNL2,MROH5,SLFNL1,CDH23,MUC20,TUBA3C,TMEM38A,CA4,CCDC65,AIF1L,BAIAP2L2,PHACTR1,SYN3,CACNB2,CFTR,SLC5A9,DNAH17,DSCAML1,NBPF20,ERVH48-1,BEST2,HOOK1,…
TF	Factor: NR1B2; motif: NTGACCY; match class: 1	TF:M02111_1	false	0.00004038037289058406	4.39382967490265	3394	274	84	20045	MYO7B,MUC6,NPIPB11,CCDC154,SMPD3,CHDH,SPTBN5,ELMO3,FTCD,TPSG1,RGL4,RAPGEF3,FAM219B,PYGM,TMPRSS5,DNAAF1,MROH6,MROH5,TUBA3C,TMEM38A,SLC4A3,BAIAP2L2,SLC5A9,BEST2,CYP2D6,ADCYAP1R1,BMP7,CCDC33,ADAM33,SLC26A6,KLF4,MCF2L,SYNE4,SELENBP1,CHPT1,TSSK3,OBP2B,GALNT9,PDE2A,CAPN15,CELSR3,USP6,PRRG3,ENTPD2,CEMP1,CKM,ATP2C2,ADAMTS7,ESRP2,GGT7,ATP1A3,AP3B2,ASIC3,DNAJC11,UNC5CL,TNFRSF10D,CRYBB3,NEIL1,MOV10,SH2D6,TT…
TF	Factor: AP2BETA; motif: SCCYCAGGSNN	TF:M13137	false	0.0000913651783395721	4.0392192937242255	10658	274	190	20045	MUC6,CCDC154,CA14,GBX1,CEL,CHDH,PTCH2,MUC4,NUTM2G,ITGAD,TPSD1,AGRP,TSPEAR,BRSK2,SPATC1,SPTBN5,ELMO3,PRRT2,FTCD,MMP25,TPSG1,NSG1,RGL4,CDH4,DLL1,IGSF22,ALS2CL,SLC23A1,PLEKHH1,LDLR,ADAM11,GAPDHS,PLEKHN1,LRSAM1,TMPRSS5,DNAAF1,CPAMD8,BLM,MROH6,TSHR,MROH5,SLFNL1,CDH23,TUBA3C,TMEM38A,CA4,SLC4A3,AIF1L,BAIAP2L2,SYN3,SLC5A9,DNAH17,NBPF20,BEST2,HOOK1,MAP4K2,SLC15A2,C15ORF62,CYP2D6,IL10RA,GSTM2,GPR17,CCDC33,…
TF	Factor: ZNF692; motif: SYNGGSCCCASCCNC; match class: 1	TF:M09734_1	false	0.00011241672990584172	3.9491690520665994	6498	274	132	20045	MYO7B,MUC6,CARD14,CCDC154,GBX1,RET,CEL,MUC4,NUTM2G,TPSD1,TSPEAR,SPATC1,SPTBN5,ELMO3,PRRT2,FTCD,AMZ1,MMP25,SHISA3,TPSG1,DLL1,ALS2CL,SLC23A1,ADAM11,PLEKHN1,DNAAF1,CPAMD8,MROH6,SMTNL2,TMEM38A,CA4,AIF1L,BAIAP2L2,SYN3,SLC5A9,DSCAML1,BEST2,TPCN2,MAP4K2,C15ORF62,CYP2D6,CATSPER2,GSTM2,BMP7,CCDC33,SLC34A3,EVPL,PTDSS1,SEMA4C,KLF4,SLC6A12,GALNT16,MYL3,SYNE4,SELENBP1,CHPT1,KY,GPT,PITPNM3,CACNG1,LSAMP,TSSK3,F…
TF	Factor: GKLF; motif: NNRRGRRNGNSNNN; match class: 1	TF:M07040_1	false	0.00017542281549095545	3.755913922957225	8420	274	159	20045	MYO7B,MUC6,CCDC154,CA14,GBX1,SMPD3,CEL,PTCH2,NUTM2G,TPSD1,TSPEAR,BRSK2,SPATC1,SPTBN5,ELMO3,PRRT2,FTCD,TMOD4,MMP25,SHISA3,TPSG1,NSG1,RGL4,DLL1,IGSF22,ALS2CL,RAPGEF3,PYGM,SLC23A1,PLEKHH1,LDLR,ADAM11,PLEKHN1,LRSAM1,TMPRSS5,DNAAF1,CPAMD8,BLM,MROH6,SMTNL2,MROH5,WEE2,CDH23,MUC20,TMEM38A,SLC4A3,AIF1L,BAIAP2L2,PHACTR1,CACNB2,CFTR,DNAH17,DSCAML1,NBPF20,BEST2,HOOK1,TPCN2,C15ORF62,ADCYAP1R1,GPR17,BMP7,SLC34…
TF	Factor: KLF; motif: GGGNGGGG	TF:M07461	false	0.00019838006361205042	3.702501974814507	9013	274	167	20045	MYO7B,CARD14,CCDC154,CA14,GBX1,SMPD3,RET,CEL,MUC4,NUTM2G,TPSD1,AGRP,TSPEAR,BRSK2,SPATC1,SPTBN5,ELMO3,PRRT2,FTCD,TMOD4,AMZ1,MMP25,SHISA3,TPSG1,DLL1,ALS2CL,RAPGEF3,CCDC60,PYGM,SLC23A1,ADAM11,PLEKHN1,LRSAM1,DNAAF1,CPAMD8,MROH6,TSHR,SMTNL2,WEE2,CDH23,CA4,SLC4A3,BAIAP2L2,PHACTR1,CFTR,SLC5A9,DSCAML1,NBPF20,BEST2,HOOK1,TPCN2,MAP4K2,C15ORF62,CYP2D6,ADCYAP1R1,CATSPER2,GSTM2,GPR17,CCDC33,SLC34A3,EVPL,SLC26…
TF	Factor: RORA; motif: CCYTGNCCTN	TF:M12659	false	0.00032695142307316783	3.485516768007658	8130	274	154	20045	MUC6,CARD14,SCGB1D2,CCDC154,CA14,GBX1,SMPD3,RET,OVGP1,MUC4,ITGAD,TPSD1,AGRP,BRSK2,SPATC1,ETNPPL,SPTBN5,ELMO3,PRRT2,FTCD,AMZ1,TPSG1,CDH4,IGSF22,ALS2CL,RAPGEF3,PYGM,SLC23A1,ADAM11,GAPDHS,ITGA2B,LRSAM1,DNAAF1,CPAMD8,MROH6,SMTNL2,MUC20,TUBA3C,TMEM38A,CA4,CCDC65,SLC4A3,BAIAP2L2,DNAH17,DSCAML1,NBPF20,ERVH48-1,BEST2,HOOK1,TPCN2,MAP4K2,C15ORF62,CYP2D6,IL10RA,CATSPER2,BMP7,SLC34A3,ADAM33,SLC26A6,SEMA4C,PT…
TF	Factor: ZXDA; motif: NAGGGTG	TF:M06203	false	0.0004999032801867309	3.3011140135528247	7612	274	146	20045	MYO7B,MUC6,CARD14,SCGB1D2,CCDC154,CA14,SMPD3,CEL,CHDH,MUC4,NUTM2G,ITGAD,TPSD1,TSPEAR,SPATC1,ETNPPL,PRRT2,FTCD,AMZ1,MMP25,TPSG1,CDH4,IGSF22,ALS2CL,RAPGEF3,FAM219B,SLC23A1,LDLR,ADAM11,PLEKHN1,ITGA2B,DNAAF1,CPAMD8,TSHR,TUBA3C,TMEM38A,CCDC65,AIF1L,BAIAP2L2,SYN3,DSCAML1,BEST2,HOOK1,C15ORF62,CATSPER2,GPR17,CCDC33,SLC34A3,ADAM33,PTDSS1,SEMA4C,SLC6A12,KRTCAP3,ENGASE,SYNE4,SELENBP1,C2CD4B,CHPT1,KY,PRSS48,…
TF	Factor: ZXDB; motif: NAGGGTG	TF:M06202	false	0.0004999032801867309	3.3011140135528247	7612	274	146	20045	MYO7B,MUC6,CARD14,SCGB1D2,CCDC154,CA14,SMPD3,CEL,CHDH,MUC4,NUTM2G,ITGAD,TPSD1,TSPEAR,SPATC1,ETNPPL,PRRT2,FTCD,AMZ1,MMP25,TPSG1,CDH4,IGSF22,ALS2CL,RAPGEF3,FAM219B,SLC23A1,LDLR,ADAM11,PLEKHN1,ITGA2B,DNAAF1,CPAMD8,TSHR,TUBA3C,TMEM38A,CCDC65,AIF1L,BAIAP2L2,SYN3,DSCAML1,BEST2,HOOK1,C15ORF62,CATSPER2,GPR17,CCDC33,SLC34A3,ADAM33,PTDSS1,SEMA4C,SLC6A12,KRTCAP3,ENGASE,SYNE4,SELENBP1,C2CD4B,CHPT1,KY,PRSS48,…
TF	Factor: AP-2alpha; motif: NNNGSCCTGRGGSN	TF:M04896	false	0.0005645608744272078	3.2482892229109335	5925	274	121	20045	MUC6,CEL,CHDH,PTCH2,TPSD1,AGRP,SPATC1,SPTBN5,ELMO3,PRRT2,FTCD,TPSG1,NSG1,RGL4,DLL1,ALS2CL,SLC23A1,PLEKHH1,LDLR,ADAM11,GAPDHS,TMPRSS5,CPAMD8,MROH6,SLFNL1,TUBA3C,TMEM38A,SLC4A3,SLC5A9,DNAH17,BEST2,MAP4K2,SLC15A2,C15ORF62,IL10RA,GSTM2,GPR17,SLC34A3,ADAM33,EVPL,PTDSS1,SEMA4C,GALNT16,KRTCAP3,MYL3,SYNE4,SELENBP1,C2CD4B,KY,GPT,IZUMO1,PDE2A,EXOC3L4,UCKL1,CAPN15,CELSR3,BCL6B,SOX7,PRRG3,CEMP1,CKM,SHANK3,AT…
TF	Factor: ZNF532; motif: NGGRGCTGGG	TF:M12732	false	0.0005647158138726178	3.248170050440112	9424	274	171	20045	MUC6,CARD14,SCGB1D2,CCDC154,CA14,GBX1,SMPD3,RET,ITGAD,TPSD1,AGRP,TSPEAR,SPATC1,ELMO3,PRRT2,MMP25,SHISA3,NSG1,CDH4,DLL1,ALS2CL,RAPGEF3,PYGM,SLC23A1,LDLR,ADAM11,GAPDHS,PLEKHN1,LRSAM1,TMPRSS5,DNAAF1,MROH6,SMTNL2,MROH5,TUBA3C,TMEM38A,CA4,SLC4A3,AIF1L,BAIAP2L2,SYN3,CACNB2,CFTR,SLC5A9,DSCAML1,NBPF20,BEST2,TPCN2,MAP4K2,C15ORF62,CYP2D6,BTBD18,ADCYAP1R1,CATSPER2,GSTM2,GPR17,BMP7,CCDC33,SLC34A3,ADAM33,EVPL…
TF	Factor: ZNFPT1; motif: YCNNCNCWGCCNY	TF:M12721	false	0.0006269551504214788	3.2027635255506754	9362	274	170	20045	MYO7B,MUC6,NPIPB11,SCGB1D2,CA14,GBX1,SMPD3,RET,CHDH,PTCH2,MUC4,ITGAD,TPSD1,AGRP,BRSK2,SPATC1,ETNPPL,SPTBN5,ELMO3,PRRT2,FTCD,AMZ1,MMP25,SHISA3,CDH4,DLL1,IGSF22,ALS2CL,RAPGEF3,PYGM,SLC23A1,PLEKHH1,LDLR,ADAM11,PLEKHN1,ITGA2B,TMPRSS5,MROH6,SMTNL2,MROH5,SLFNL1,CDH23,MUC20,TUBA3C,TMEM38A,CA4,SLC4A3,AIF1L,SYN3,SLC5A9,DNAH17,DSCAML1,NBPF20,BEST2,HOOK1,TPCN2,C15ORF62,IL10RA,BTBD18,ADCYAP1R1,GSTM2,GPR17,BM…
TF	Factor: AP-2alpha; motif: NTNSCCTGRGGSNAN	TF:M09590	false	0.0006728979928320314	3.172050767139892	5354	274	112	20045	MUC6,CEL,CHDH,MUC4,TPSD1,AGRP,TSPEAR,SPATC1,SPTBN5,ELMO3,PRRT2,FTCD,TPSG1,RGL4,DLL1,IGSF22,ALS2CL,SLC23A1,PLEKHH1,LDLR,ADAM11,GAPDHS,LRSAM1,TMPRSS5,CPAMD8,MROH6,SLFNL1,TUBA3C,SLC5A9,DNAH17,BEST2,MAP4K2,SLC15A2,C15ORF62,IL10RA,GSTM2,GPR17,SLC34A3,ADAM33,EVPL,PTDSS1,GALNT16,KRTCAP3,MYL3,SYNE4,SELENBP1,C2CD4B,KY,GPT,OBP2B,NPTX2,IZUMO1,PDE2A,EXOC3L4,UCKL1,CAPN15,USP6,ENTPD2,CEMP1,SHANK3,ATP2C2,ALOX12…
TF	Factor: ZNF37A; motif: CCYYGGCTCCNTSCCMN	TF:M12354	false	0.000727609564510794	3.1381016007204856	11203	274	194	20045	MUC6,CARD14,NPIPB11,SCGB1D2,CCDC154,GBX1,SMPD3,RET,CHDH,PTCH2,MUC4,NUTM2G,ITGAD,TPSD1,TSPEAR,BRSK2,ETNPPL,SPTBN5,ELMO3,FTCD,TMOD4,MMP25,TPSG1,NSG1,RGL4,CDH4,DLL1,ALS2CL,PYGM,SLC23A1,PLEKHH1,ADAM11,PLEKHN1,LRSAM1,DNAAF1,CPAMD8,BLM,MROH6,SMTNL2,MROH5,WEE2,GHRL,CDH23,MUC20,TMEM38A,CA4,SLC4A3,BAIAP2L2,PHACTR1,SYN3,CACNB2,SLC5A9,DNAH17,DSCAML1,HOOK1,TPCN2,MAP4K2,C15ORF62,CYP2D6,ADCYAP1R1,CATSPER2,GPR1…
TF	Factor: AP-2beta; motif: NSCCYNRGGSN; match class: 1	TF:M11477_1	false	0.0007506998130743997	3.1245336922737064	7101	274	138	20045	CCDC154,RET,PTCH2,MUC4,NUTM2G,TPSD1,AGRP,TSPEAR,SPATC1,SPTBN5,ELMO3,PRRT2,TPSG1,NSG1,RGL4,CDH4,DLL1,IGSF22,ALS2CL,FAM219B,SLC23A1,PLEKHH1,GAPDHS,PLEKHN1,LRSAM1,TMPRSS5,CPAMD8,BLM,CDH23,TUBA3C,AIF1L,BAIAP2L2,SLC5A9,DNAH17,NBPF20,HOOK1,TPCN2,MAP4K2,C15ORF62,CYP2D6,IL10RA,VIT,GPR17,SLC34A3,ADAM33,EVPL,PTDSS1,GALNT16,MYL3,SYNE4,SELENBP1,C2CD4B,CHPT1,AAMDC,KY,GPT,CACNG1,OBP2B,NPTX2,PDE2A,EXOC3L4,KLC3,…
TF	Factor: PUR1; motif: GGGNCAGNN	TF:M01721	false	0.0007919495394306169	3.10130248942691	9315	274	169	20045	MYO7B,MUC6,CARD14,SCGB1D2,CCDC154,CA14,GBX1,RET,CEL,OVGP1,CHDH,MUC4,NUTM2G,ITGAD,TPSD1,AGRP,BRSK2,SPATC1,ETNPPL,SPTBN5,ELMO3,PRRT2,FTCD,MMP25,TPSG1,NSG1,RGL4,CDH4,DLL1,ALS2CL,PYGM,SLC23A1,LDLR,ADAM11,PLEKHN1,LRSAM1,CPAMD8,MROH6,SMTNL2,MROH5,SLFNL1,CDH23,MUC20,TUBA3C,CA4,CCDC65,AIF1L,BAIAP2L2,PHACTR1,SYN3,CACNB2,SLC5A9,DNAH17,DSCAML1,ERVH48-1,BEST2,HOOK1,TPCN2,MAP4K2,C15ORF62,IL10RA,BTBD18,ADCYAP1…
TF	Factor: Zic3; motif: NGGGKGGTC; match class: 1	TF:M00450_1	false	0.0008407086022055622	3.0753545088201455	8092	274	152	20045	MYO7B,MUC6,CCDC154,CA14,GBX1,SMPD3,RET,CEL,CHDH,PTCH2,MUC4,ITGAD,TPSD1,AGRP,TSPEAR,SPATC1,ETNPPL,SPTBN5,TMOD4,AMZ1,SHISA3,TPSG1,CDH4,DLL1,IGSF22,ALS2CL,FAM219B,PYGM,PLEKHH1,LDLR,ADAM11,GAPDHS,ITGA2B,LRSAM1,TMPRSS5,DNAAF1,CPAMD8,MROH6,MROH5,SLFNL1,MUC20,TMEM38A,CA4,CCDC65,SLC4A3,BAIAP2L2,SYN3,DNAH17,DSCAML1,NBPF20,BEST2,MAP4K2,C15ORF62,CYP2D6,IL10RA,BTBD18,ADCYAP1R1,GPR17,CCDC33,SLC34A3,SLC26A6,SE…
TF	Factor: SREBP-1; motif: CACSCCA	TF:M00749	false	0.0009310884547512926	3.0310090584541385	8749	274	161	20045	MYO7B,MUC6,NPIPB11,SCGB1D2,CCDC154,CA14,RET,OVGP1,PTCH2,MUC4,TPSD1,AGRP,SPTBN5,ELMO3,PRRT2,FTCD,AMZ1,MMP25,SHISA3,TPSG1,NSG1,ALS2CL,RAPGEF3,CCDC60,PYGM,SLC23A1,LDLR,ADAM11,LRSAM1,TMPRSS5,CPAMD8,BLM,MROH6,TSHR,SMTNL2,MROH5,CDH23,TUBA3C,TMEM38A,CA4,SLC4A3,AIF1L,SYN3,SLC5A9,DNAH17,DSCAML1,NBPF20,BEST2,HOOK1,TPCN2,MAP4K2,C15ORF62,CYP2D6,IL10RA,ADCYAP1R1,CATSPER2,GPR17,BMP7,CCDC33,SLC34A3,EVPL,PTDSS1,…
TF	Factor: LUMAN; motif: CYCAGCYYCY; match class: 1	TF:M09729_1	false	0.0009556037554002351	3.0197221521971755	4748	274	102	20045	MYO7B,SCGB1D2,GBX1,SMPD3,ITGAD,TPSD1,AGRP,TSPEAR,ELMO3,PRRT2,FTCD,AMZ1,MMP25,SHISA3,CDH4,DLL1,ALS2CL,RAPGEF3,PYGM,SLC23A1,ADAM11,GAPDHS,PLEKHN1,TMPRSS5,MROH6,SMTNL2,MROH5,TUBA3C,TMEM38A,CA4,AIF1L,BAIAP2L2,SYN3,CFTR,SLC5A9,DNAH17,DSCAML1,NBPF20,BEST2,TPCN2,MAP4K2,ADCYAP1R1,GPR17,BMP7,CCDC33,ADAM33,EVPL,SLC26A6,SLC6A12,GALNT16,PFKM,SLC4A11,CYP17A1,MYL3,SELENBP1,AAMDC,KY,GPT,PITPNM3,FAM81A,PRDX6,OBP…
TF	Factor: NF-1C; motif: NYYTGGCWNNNNKCCMN	TF:M09640	false	0.0010723633853859493	2.969658022921446	2828	274	70	20045	MYO7B,NPIPB11,SCGB1D2,CCDC154,CEL,NUTM2G,TPSD1,SPATC1,SPTBN5,TMOD4,TPSG1,RGL4,CDH4,PYGM,SLC23A1,LDLR,ITGA2B,TMPRSS5,BLM,MROH5,WEE2,TUBA3C,PHACTR1,SYN3,SLC5A9,C15ORF62,IL10RA,CATSPER2,CCDC33,EVPL,MCF2L,CYP17A1,SYNE4,CHPT1,GPT,TSSK3,BTNL9,ACSS2,PLD6,HPX,KLC3,CAPN15,PRAP1,ENTPD2,FUT1,FAM184B,TMPRSS6,NUTM1,MPP3,SGPP2,FGD2,AP3B2,SMTN,ASIC3,DCDC2B,SCNN1D,MOV10,TTPA,NDUFAB1,HES5,PIWIL2,CYP21A2,LCAT,ADAM…
TF	Factor: ZNF644; motif: TCCWGCCTCTSN; match class: 1	TF:M09737_1	false	0.0015080417636183247	2.8215866309743163	1861	274	52	20045	MYO7B,CEL,OVGP1,TPSD1,PRRT2,TMOD4,NSG1,TMPRSS5,MROH6,SMTNL2,MROH5,CA4,SYN3,DSCAML1,ERVH48-1,C15ORF62,CYP2D6,IL10RA,ADCYAP1R1,SLC34A3,EVPL,SLC26A6,MAPKAPK3,KRTCAP3,CYP17A1,SYNE4,GRM6,OBP2B,CELSR3,SOX7,PRAP1,CEMP1,FUT1,ADAMTS7,CYP2A6,ADAMTS13,ATP1A3,TTLL3,RHD,TUBGCP6,UNC5CL,MZT2A,GPR132,MYCBPAP,CYP2A7,STAB1,LCAT,RNF157,MASP2,LTA,RTEL1-TNFRSF6B,WSCD1
TF	Factor: LF-A1; motif: GGGSTCWR	TF:M00646	false	0.0017580058835804132	2.7549796757911253	12998	274	215	20045	MYO7B,MUC6,CARD14,NPIPB11,SCGB1D2,CCDC154,CA14,GBX1,SMPD3,RET,OVGP1,CHDH,PTCH2,MUC4,NUTM2G,ITGAD,AGRP,TSPEAR,SPATC1,SPTBN5,FTCD,TMOD4,MMP25,SHISA3,NSG1,RGL4,CDH4,IGSF22,ALS2CL,RAPGEF3,CCDC60,PYGM,SLC23A1,PLEKHH1,LDLR,ADAM11,GAPDHS,PLEKHN1,LRSAM1,TMPRSS5,DNAAF1,CPAMD8,MROH6,SMTNL2,MROH5,SLFNL1,GHRL,CDH23,MUC20,TUBA3C,TMEM38A,CA4,SLC4A3,AIF1L,BAIAP2L2,PHACTR1,SYN3,CACNB2,CFTR,SLC5A9,DNAH17,NBPF20,E…
TF	Factor: ZNF462; motif: YYYYCTSCWG; match class: 1	TF:M12707_1	false	0.0022157650363267434	2.654476294862825	3650	274	83	20045	MYO7B,CARD14,SCGB1D2,CA14,CEL,SPATC1,SPTBN5,ELMO3,PRRT2,TMOD4,MMP25,NSG1,CDH4,ALS2CL,RAPGEF3,SLC23A1,PLEKHH1,ITGA2B,TMPRSS5,CPAMD8,TSHR,WEE2,AIF1L,CFTR,DNAH17,DSCAML1,BEST2,C15ORF62,CYP2D6,BTBD18,VIT,CCDC33,SLC34A3,EVPL,PTDSS1,MAPKAPK3,SLC6A12,SLC4A11,CADPS2,SYNE4,PRSS48,LSAMP,NPTX2,ACSS2,CELSR3,PRAP1,ENTPD2,CKM,FAM184B,ALOX12,ROBO3,MPP3,ADAMTS13,GGT7,CALCOCO2,USHBP1,AP3B2,ASIC3,TUBGCP6,DCDC2B,MO…
TF	Factor: LRF; motif: GGGGKYNNB	TF:M01100	false	0.0022549954105142178	2.646854337684193	7780	274	146	20045	MYO7B,MUC6,CARD14,CCDC154,GBX1,PTCH2,MUC4,NUTM2G,ITGAD,TPSD1,TSPEAR,BRSK2,SPATC1,SPTBN5,ELMO3,AMZ1,MMP25,TPSG1,DLL1,ALS2CL,RAPGEF3,FAM219B,SLC23A1,LDLR,ADAM11,DNAAF1,CPAMD8,MROH6,SLFNL1,CDH23,TMEM38A,CA4,CCDC65,SLC4A3,BAIAP2L2,SYN3,SLC5A9,NBPF20,BEST2,TPCN2,MAP4K2,C15ORF62,ADCYAP1R1,GPR17,BMP7,SLC34A3,PTDSS1,SLC26A6,MAPKAPK3,KLF4,GALNT16,KRTCAP3,MCF2L,SLC4A11,CYP17A1,MYL3,SYNE4,C2CD4B,CHPT1,AAMDC…
TF	Factor: HSF4; motif: CTGCMRN	TF:M07322	false	0.002465651994249368	2.608068220377155	16860	274	257	20045	MYO7B,MUC6,CARD14,NPIPB11,SCGB1D2,CCDC154,CA14,GBX1,SMPD3,RET,CEL,OVGP1,CHDH,PTCH2,MUC4,NUTM2G,ITGAD,TPSD1,AGRP,TSPEAR,BRSK2,SPATC1,ETNPPL,SPTBN5,ELMO3,PRRT2,FTCD,TMOD4,AMZ1,MMP25,SHISA3,TPSG1,NSG1,RGL4,CDH4,DLL1,ALS2CL,RAPGEF3,FAM219B,PYGM,SLC23A1,PLEKHH1,LDLR,ADAM11,GAPDHS,PLEKHN1,ITGA2B,LRSAM1,TMPRSS5,DNAAF1,CPAMD8,MROH6,TSHR,SMTNL2,MROH5,SLFNL1,WEE2,GHRL,CDH23,MUC20,TUBA3C,TMEM38A,CA4,CCDC65,…
TF	Factor: AP-2gamma; motif: NTGSCCTGRGGSNN; match class: 1	TF:M09591_1	false	0.0025262824324082406	2.597518097969259	2893	274	70	20045	MUC6,CHDH,MUC4,NUTM2G,TPSD1,TSPEAR,SPATC1,SPTBN5,TPSG1,ALS2CL,SLC23A1,PLEKHH1,GAPDHS,LRSAM1,SLFNL1,CDH23,BEST2,C15ORF62,IL10RA,GSTM2,SLC34A3,ADAM33,EVPL,PTDSS1,KRTCAP3,GPT,NPTX2,IZUMO1,PDE2A,EXOC3L4,UCKL1,CAPN15,ENTPD2,CEMP1,SHANK3,ATP2C2,DNASE1L2,CYP2A6,CCDC28B,FGD2,EME2,ISLR2,ATP1A3,THBD,TTLL3,LENG8,MARK3,TESC,NEIL1,MZT2A,SH2D6,MYCBPAP,HPCAL4,CYP2A7,SEMA3F,TNFRSF25,RNF157,ADAM15,ZNF707,FOXH1,AL…
TF	Factor: ZNF300; motif: SWGGGGGSN; match class: 1	TF:M07486_1	false	0.0028616717912896415	2.543380177496407	7597	274	143	20045	MYO7B,MUC6,CCDC154,GBX1,RET,CHDH,NUTM2G,ITGAD,TPSD1,TSPEAR,BRSK2,ELMO3,PRRT2,FTCD,TMOD4,AMZ1,TPSG1,CDH4,DLL1,IGSF22,ALS2CL,PYGM,SLC23A1,LDLR,ADAM11,PLEKHN1,LRSAM1,DNAAF1,CPAMD8,MROH6,SMTNL2,MROH5,SLFNL1,CDH23,TMEM38A,CA4,SLC4A3,BAIAP2L2,SYN3,DNAH17,DSCAML1,BEST2,HOOK1,TPCN2,MAP4K2,C15ORF62,ADCYAP1R1,GSTM2,GPR17,BMP7,SLC34A3,ADAM33,SLC26A6,SEMA4C,MAPKAPK3,KLF4,SLC6A12,GALNT16,KRTCAP3,PFKM,SYNE4,CH…
TF	Factor: CP2; motif: NNNNCCAGNCNN	TF:M07602	false	0.0029247163365028013	2.5339162490571945	11291	274	193	20045	MUC6,SCGB1D2,CCDC154,CA14,RET,CEL,OVGP1,CHDH,PTCH2,MUC4,ITGAD,TPSD1,AGRP,SPATC1,ETNPPL,SPTBN5,ELMO3,PRRT2,FTCD,TMOD4,AMZ1,MMP25,TPSG1,NSG1,RGL4,CDH4,DLL1,IGSF22,ALS2CL,RAPGEF3,FAM219B,SLC23A1,LDLR,ADAM11,GAPDHS,PLEKHN1,ITGA2B,LRSAM1,TMPRSS5,DNAAF1,CPAMD8,BLM,MROH6,SMTNL2,MROH5,SLFNL1,CDH23,TUBA3C,TMEM38A,CA4,CCDC65,SLC4A3,AIF1L,PHACTR1,CACNB2,CFTR,SLC5A9,DSCAML1,NBPF20,BEST2,TPCN2,SLC15A2,C15ORF6…
TF	Factor: BTEB2; motif: WGGGTGKGGCNGGN	TF:M09972	false	0.0029450439844444557	2.530908214609012	9470	274	169	20045	MYO7B,SCGB1D2,CCDC154,SMPD3,RET,CEL,PTCH2,MUC4,NUTM2G,TPSD1,TSPEAR,BRSK2,SPTBN5,ELMO3,PRRT2,AMZ1,MMP25,TPSG1,NSG1,DLL1,ALS2CL,RAPGEF3,CCDC60,PYGM,SLC23A1,ADAM11,PLEKHN1,LRSAM1,TMPRSS5,DNAAF1,CPAMD8,MROH6,TSHR,SMTNL2,SLFNL1,WEE2,GHRL,CDH23,CA4,AIF1L,BAIAP2L2,PHACTR1,SYN3,SLC5A9,DSCAML1,NBPF20,BEST2,HOOK1,TPCN2,MAP4K2,SLC15A2,C15ORF62,CYP2D6,ADCYAP1R1,CATSPER2,GSTM2,GPR17,BMP7,SLC34A3,EVPL,SLC26A6,…
TF	Factor: PURBETA; motif: NCWGRGGCTGGGG	TF:M12726	false	0.003253121025880944	2.4876997793573907	7893	274	147	20045	MYO7B,NPIPB11,SCGB1D2,SMPD3,RET,CHDH,MUC4,ITGAD,TPSD1,TSPEAR,ETNPPL,SPTBN5,ELMO3,PRRT2,FTCD,AMZ1,MMP25,SHISA3,TPSG1,CDH4,DLL1,RAPGEF3,PYGM,SLC23A1,PLEKHH1,LDLR,ADAM11,GAPDHS,PLEKHN1,LRSAM1,TMPRSS5,DNAAF1,CPAMD8,MROH6,MROH5,MUC20,TUBA3C,CACNB2,SLC5A9,DSCAML1,ERVH48-1,BEST2,HOOK1,TPCN2,C15ORF62,ADCYAP1R1,CATSPER2,GSTM2,GPR17,BMP7,CCDC33,SLC34A3,ADAM33,EVPL,PTDSS1,SLC26A6,SEMA4C,MAPKAPK3,PTPN5,KLF4,…
TF	Factor: GKLF; motif: NNRRGRRNGNSNNN	TF:M07040	false	0.004077546492539226	2.389601078396056	13016	274	214	20045	MYO7B,MUC6,SCGB1D2,CCDC154,CA14,GBX1,SMPD3,RET,CEL,CHDH,PTCH2,MUC4,NUTM2G,TPSD1,AGRP,TSPEAR,BRSK2,SPATC1,SPTBN5,ELMO3,PRRT2,FTCD,TMOD4,MMP25,SHISA3,TPSG1,NSG1,RGL4,DLL1,IGSF22,ALS2CL,RAPGEF3,PYGM,SLC23A1,PLEKHH1,LDLR,ADAM11,GAPDHS,PLEKHN1,ITGA2B,LRSAM1,TMPRSS5,DNAAF1,CPAMD8,BLM,MROH6,TSHR,SMTNL2,MROH5,SLFNL1,WEE2,CDH23,MUC20,TMEM38A,SLC4A3,AIF1L,BAIAP2L2,PHACTR1,SYN3,CACNB2,CFTR,SLC5A9,DNAH17,DSC…
TF	Factor: MED8; motif: CYYNSCYYCCTSCNCC	TF:M13128	false	0.004121765421536882	2.384916728478942	13100	274	215	20045	MYO7B,MUC6,CCDC154,CA14,GBX1,SMPD3,RET,CEL,OVGP1,CHDH,PTCH2,MUC4,ITGAD,TPSD1,BRSK2,SPATC1,ETNPPL,SPTBN5,ELMO3,PRRT2,TMOD4,AMZ1,TPSG1,NSG1,CDH4,DLL1,IGSF22,ALS2CL,RAPGEF3,PYGM,SLC23A1,LDLR,ADAM11,PLEKHN1,LRSAM1,TMPRSS5,DNAAF1,CPAMD8,MROH6,SMTNL2,MROH5,SLFNL1,WEE2,CDH23,MUC20,TUBA3C,TMEM38A,CA4,SLC4A3,AIF1L,BAIAP2L2,PHACTR1,SYN3,CACNB2,CFTR,SLC5A9,DNAH17,DSCAML1,NBPF20,ERVH48-1,BEST2,HOOK1,TPCN2,MA…
TF	Factor: AP-2alpha; motif: NSCCNCRGGSN	TF:M07348	false	0.004158668583278167	2.381045688480595	8277	274	152	20045	MUC6,CCDC154,GBX1,RET,TPSD1,AGRP,BRSK2,SPATC1,ETNPPL,SPTBN5,ELMO3,SHISA3,TPSG1,NSG1,RGL4,CDH4,IGSF22,ALS2CL,FAM219B,PYGM,GAPDHS,PLEKHN1,LRSAM1,DNAAF1,CPAMD8,BLM,MROH6,TSHR,SLFNL1,CDH23,TUBA3C,TMEM38A,SLC4A3,AIF1L,BAIAP2L2,PHACTR1,SYN3,CACNB2,DNAH17,NBPF20,HOOK1,TPCN2,MAP4K2,C15ORF62,IL10RA,ADCYAP1R1,CATSPER2,GPR17,BMP7,SLC34A3,ADAM33,EVPL,PTDSS1,SEMA4C,MAPKAPK3,KLF4,GALNT16,KRTCAP3,CADPS2,MYL3,SY…
TF	Factor: ZNF532; motif: NGGRGCTGGG; match class: 1	TF:M12732_1	false	0.004498399795373075	2.346941949254199	3591	274	81	20045	MUC6,GBX1,ITGAD,TPSD1,TSPEAR,PRRT2,MMP25,NSG1,CDH4,DLL1,ALS2CL,RAPGEF3,PYGM,SLC23A1,ADAM11,GAPDHS,PLEKHN1,TMPRSS5,MROH6,SMTNL2,MROH5,TMEM38A,CA4,AIF1L,BAIAP2L2,CFTR,SLC5A9,DSCAML1,NBPF20,BEST2,TPCN2,ADCYAP1R1,BMP7,ADAM33,EVPL,SLC26A6,SLC6A12,GALNT16,PFKM,SLC4A11,CYP17A1,SELENBP1,AAMDC,KY,GPT,CACNG1,FAM81A,PRDX6,OBP2B,PLD6,KLC3,UCKL1,CELSR3,PRAP1,FUT1,CKM,ATP2C2,ALOX12,SPDYE1,ATP1A3,TNFRSF10D,TESC…
TF	Factor: ER-beta; motif: NRGGTCANKSTGACCTNN	TF:M09610	false	0.0046022560319062215	2.3370292244003035	5945	274	118	20045	MUC6,CARD14,NPIPB11,SCGB1D2,CCDC154,SMPD3,RET,OVGP1,TPSD1,AGRP,TSPEAR,BRSK2,SPATC1,ETNPPL,ELMO3,FTCD,AMZ1,TPSG1,NSG1,DLL1,ALS2CL,PYGM,GAPDHS,PLEKHN1,TMPRSS5,CPAMD8,MROH6,TSHR,MROH5,GHRL,CCDC65,AIF1L,BAIAP2L2,SYN3,SLC5A9,DSCAML1,BEST2,TPCN2,ADCYAP1R1,GPR17,BMP7,CCDC33,SLC34A3,PTDSS1,SLC26A6,MAPKAPK3,SLC6A12,PFKM,CYP17A1,SYNE4,C2CD4B,CHPT1,KY,MPP2,GRM6,GPT,PITPNM3,CACNG1,FAM81A,MYO19,PRDX6,NPTX2,GA…
TF	Factor: ZNF609; motif: GNSNGGGNGCTGN; match class: 1	TF:M13132_1	false	0.0047650164486529294	2.3219355958552725	5487	274	111	20045	MUC6,CCDC154,CA14,RET,PTCH2,ITGAD,TPSD1,BRSK2,PRRT2,FTCD,AMZ1,TPSG1,CDH4,ALS2CL,RAPGEF3,FAM219B,PYGM,SLC23A1,LDLR,ADAM11,DNAAF1,CPAMD8,MROH6,SMTNL2,MROH5,TMEM38A,BAIAP2L2,DNAH17,DSCAML1,BEST2,TPCN2,MAP4K2,C15ORF62,CYP2D6,IL10RA,ADCYAP1R1,CATSPER2,GSTM2,SLC34A3,ADAM33,SEMA4C,KLF4,SLC6A12,GALNT16,KRTCAP3,SLC4A11,CADPS2,MYL3,ENGASE,C2CD4B,AAMDC,KY,GRM6,GPT,PRDX6,OBP2B,NPTX2,PLD6,KLC3,UCKL1,CELSR3,BC…
TF	Factor: VDR; motif: RRGGTCANNGRGKTCA; match class: 1	TF:M09671_1	false	0.004800041892015332	2.3187549723344745	2485	274	62	20045	CARD14,CCDC154,SMPD3,CEL,ITGAD,SPATC1,SPTBN5,ELMO3,FTCD,TPSG1,ALS2CL,PYGM,MROH5,SLFNL1,CA4,SLC4A3,BAIAP2L2,PHACTR1,SYN3,SLC5A9,BEST2,HOOK1,C15ORF62,SLC34A3,SLC6A12,KRTCAP3,CYP17A1,CHPT1,GPT,PDE2A,EXOC3L4,UCKL1,CELSR3,USP6,PRAP1,PRRG3,ADAMTS7,ALOX12,DNASE1L2,CYP2A6,GGT7,CALCOCO2,SLC2A4,DNAJC11,TNFRSF10D,CRYBB3,SCNN1D,MZT2A,SERTM1,SH2D6,CAMK1G,HPCAL4,TSKS,EPHB4,LCAT,DOCK6,ALX3,CEACAM1,LCNL1,ARAP3,C…
TF	Factor: AP-2gamma; motif: GCCYNNGGS; match class: 1	TF:M00470_1	false	0.0050389629507562785	2.297658834805823	5756	274	115	20045	MUC6,GBX1,RET,CEL,CHDH,PTCH2,BRSK2,SPATC1,ETNPPL,SPTBN5,ELMO3,FTCD,MMP25,SHISA3,CDH4,DLL1,ALS2CL,PLEKHH1,LDLR,ADAM11,PLEKHN1,DNAAF1,CPAMD8,BLM,MROH6,SLFNL1,CDH23,TMEM38A,SLC4A3,PHACTR1,CACNB2,MAP4K2,C15ORF62,IL10RA,ADCYAP1R1,CATSPER2,BMP7,SLC34A3,ADAM33,PTDSS1,SLC26A6,SEMA4C,MAPKAPK3,KRTCAP3,MCF2L,CADPS2,ENGASE,C2CD4B,CHPT1,AAMDC,GPT,PITPNM3,CACNG1,TSSK3,NPTX2,GALNT9,IZUMO1,PDE2A,CAPN15,CELSR3,SO…
TF	Factor: HNRPUL1; motif: NCNCAGN; match class: 1	TF:M09746_1	false	0.005242626123059601	2.2804511128149394	7738	274	144	20045	MYO7B,MUC6,CARD14,SCGB1D2,CCDC154,SMPD3,CEL,TPSD1,AGRP,TSPEAR,SPATC1,SPTBN5,ELMO3,PRRT2,AMZ1,MMP25,SHISA3,TPSG1,NSG1,RGL4,CDH4,IGSF22,ALS2CL,PYGM,SLC23A1,PLEKHH1,ADAM11,GAPDHS,PLEKHN1,DNAAF1,MROH6,TSHR,SMTNL2,MUC20,TUBA3C,TMEM38A,SLC4A3,AIF1L,BAIAP2L2,SYN3,CFTR,DNAH17,DSCAML1,ERVH48-1,SLC15A2,C15ORF62,IL10RA,ADCYAP1R1,CATSPER2,GPR17,SLC34A3,ADAM33,EVPL,GALNT16,KRTCAP3,MCF2L,ENGASE,SYNE4,SELENBP1,…
TF	Factor: MAZ; motif: GGGMGGGGSSGGGGGGGGGGGG; match class: 1	TF:M09636_1	false	0.005396274533320651	2.267905963879051	14493	274	231	20045	MYO7B,MUC6,SCGB1D2,CCDC154,CA14,GBX1,SMPD3,RET,CEL,CHDH,PTCH2,MUC4,NUTM2G,ITGAD,TPSD1,TSPEAR,BRSK2,ETNPPL,SPTBN5,ELMO3,PRRT2,FTCD,TMOD4,AMZ1,MMP25,SHISA3,TPSG1,NSG1,CDH4,DLL1,IGSF22,ALS2CL,FAM219B,CCDC60,PYGM,SLC23A1,PLEKHH1,LDLR,ADAM11,GAPDHS,PLEKHN1,LRSAM1,TMPRSS5,DNAAF1,CPAMD8,BLM,MROH6,TSHR,SMTNL2,MROH5,WEE2,CDH23,TUBA3C,TMEM38A,CA4,SLC4A3,AIF1L,BAIAP2L2,PHACTR1,SYN3,CACNB2,CFTR,SLC5A9,DSCAML…
TF	Factor: ZNF515; motif: WNSCCCCCWGCNG	TF:M08835	false	0.0057643440396471625	2.2392501066121437	3613	274	81	20045	MYO7B,MUC6,CCDC154,PTCH2,NUTM2G,ITGAD,TPSD1,TSPEAR,SPTBN5,ELMO3,PRRT2,TMOD4,AMZ1,TPSG1,IGSF22,SLC23A1,ADAM11,MROH6,MROH5,CA4,BEST2,HOOK1,CYP2D6,CATSPER2,BMP7,KCNJ13,SLC34A3,SLC26A6,SEMA4C,KRTCAP3,PFKM,SYNE4,SELENBP1,CHPT1,KY,PRSS48,GRM6,GPT,PITPNM3,TSSK3,MYO19,BTNL9,PRDX6,OBP2B,NPTX2,GALNT9,PLD6,PDE2A,EXOC3L4,KLC3,UCKL1,PRAP1,RFPL3,CKM,DNAH3,SHANK3,ADAMTS7,ALOX12,DNASE1L2,CCDC28B,FGD2,ADAMTS13,GG…
TF	Factor: ZNF219; motif: SNNCAGCACCNNGGNCAGCGSC	TF:M13149	false	0.006054995999130348	2.2178861394831397	11695	274	197	20045	MYO7B,MUC6,CARD14,NPIPB11,CCDC154,CA14,GBX1,SMPD3,RET,CEL,OVGP1,PTCH2,MUC4,NUTM2G,ITGAD,TPSD1,TSPEAR,BRSK2,SPATC1,ETNPPL,ELMO3,PRRT2,FTCD,AMZ1,MMP25,SHISA3,TPSG1,NSG1,RGL4,CDH4,IGSF22,ALS2CL,RAPGEF3,PYGM,SLC23A1,PLEKHH1,LDLR,ADAM11,GAPDHS,PLEKHN1,DNAAF1,CPAMD8,BLM,MROH6,TSHR,SMTNL2,MROH5,CDH23,TUBA3C,TMEM38A,CA4,SLC4A3,AIF1L,PHACTR1,SYN3,CACNB2,CFTR,SLC5A9,DNAH17,DSCAML1,NBPF20,TPCN2,MAP4K2,C15OR…
TF	Factor: FXR:RXR-ALPHA; motif: NRGGTCANRGGKN; match class: 1	TF:M08955_1	false	0.006376529868993911	2.19541560164663	3381	274	77	20045	NPIPB11,SCGB1D2,SMPD3,OVGP1,SPATC1,ETNPPL,ELMO3,TPSG1,RGL4,CDH4,ALS2CL,RAPGEF3,CCDC60,PYGM,TMPRSS5,DNAAF1,TSHR,MROH5,SLFNL1,TUBA3C,TMEM38A,CA4,SLC4A3,BAIAP2L2,BEST2,GPR17,CCDC33,SLC34A3,PTDSS1,SLC26A6,PTPN5,SLC6A12,SLC4A11,CYP17A1,CHPT1,GPT,TSSK3,ACSS2,PLD6,HPX,PRAP1,CKM,TMPRSS6,NUTM1,CYP2A6,MAP3K6,GGT7,ISLR2,TTLL3,RHD,DNAJC11,UNC5CL,MARK3,DCDC2B,MZT2A,IL6R,MOV10,SH2D6,CAMK1G,STRADB,NDUFAB1,CHAC2…
TF	Factor: AP-2alpha; motif: NTNSCCTGRGGSNAN; match class: 1	TF:M09590_1	false	0.006394555978781712	2.194189606409691	1035	274	34	20045	TPSD1,SPATC1,SPTBN5,TPSG1,ALS2CL,GAPDHS,LRSAM1,SLFNL1,IL10RA,GSTM2,SLC34A3,ADAM33,EVPL,PTDSS1,GPT,NPTX2,EXOC3L4,UCKL1,CEMP1,DNASE1L2,EME2,LENG8,MARK3,NEIL1,SH2D6,MYCBPAP,SEMA3F,ADAM15,LCNL1,ACSS1,COL9A3,MYT1L,CHKB,TNF
TF	Factor: MLLT10; motif: CYNNCCNNGGNGCTG	TF:M12636	false	0.006680925234756514	2.175163388344244	9645	274	170	20045	MYO7B,MUC6,NPIPB11,SCGB1D2,CCDC154,CA14,GBX1,SMPD3,RET,OVGP1,MUC4,NUTM2G,ITGAD,TPSD1,AGRP,TSPEAR,BRSK2,SPATC1,SPTBN5,ELMO3,FTCD,AMZ1,MMP25,TPSG1,NSG1,RGL4,CDH4,DLL1,IGSF22,ALS2CL,RAPGEF3,PYGM,PLEKHH1,LDLR,ADAM11,GAPDHS,PLEKHN1,DNAAF1,CPAMD8,BLM,MROH6,TSHR,MROH5,CDH23,MUC20,TUBA3C,TMEM38A,BAIAP2L2,PHACTR1,SYN3,CACNB2,SLC5A9,DSCAML1,NBPF20,BEST2,TPCN2,MAP4K2,C15ORF62,IL10RA,CATSPER2,GPR17,BMP7,SLC3…
TF	Factor: AP-2alpha; motif: NGCCTSAGGCN	TF:M11480	false	0.006686299162920385	2.174814195811222	6321	274	123	20045	MUC6,CCDC154,GBX1,RET,TPSD1,AGRP,TSPEAR,BRSK2,SPATC1,SPTBN5,ELMO3,PRRT2,TPSG1,NSG1,RGL4,CDH4,IGSF22,ALS2CL,FAM219B,GAPDHS,LRSAM1,CPAMD8,CDH23,TUBA3C,BAIAP2L2,DNAH17,NBPF20,HOOK1,TPCN2,MAP4K2,C15ORF62,IL10RA,GPR17,SLC34A3,ADAM33,EVPL,PTDSS1,GALNT16,MYL3,ENGASE,SYNE4,SELENBP1,C2CD4B,AAMDC,MPP2,GPT,PITPNM3,PRDX6,NPTX2,ACSS2,PDE2A,EXOC3L4,KLC3,UCKL1,CAPN15,BCL6B,USP6,PRRG3,ENTPD2,CEMP1,RFPL3,FAM184B,…
TF	Factor: ZNF692; motif: SYNGGSCCCASCCNC	TF:M09734	false	0.006838266381881135	2.1650539854452835	12027	274	201	20045	MYO7B,MUC6,CARD14,CCDC154,GBX1,SMPD3,RET,CEL,CHDH,MUC4,NUTM2G,TPSD1,AGRP,TSPEAR,BRSK2,SPATC1,SPTBN5,ELMO3,PRRT2,FTCD,AMZ1,MMP25,SHISA3,TPSG1,RGL4,CDH4,DLL1,ALS2CL,RAPGEF3,CCDC60,PYGM,SLC23A1,ADAM11,GAPDHS,PLEKHN1,TMPRSS5,DNAAF1,CPAMD8,MROH6,SMTNL2,MROH5,SLFNL1,WEE2,CDH23,TMEM38A,CA4,SLC4A3,AIF1L,BAIAP2L2,PHACTR1,SYN3,SLC5A9,DNAH17,DSCAML1,NBPF20,BEST2,HOOK1,TPCN2,MAP4K2,C15ORF62,CYP2D6,IL10RA,ADC…
TF	Factor: TR4; motif: ACCCCGS; match class: 1	TF:M04934_1	false	0.006987820459737502	2.1556582620100815	15788	274	245	20045	MYO7B,MUC6,CARD14,SCGB1D2,CCDC154,CA14,GBX1,SMPD3,RET,CEL,OVGP1,CHDH,PTCH2,MUC4,NUTM2G,TPSD1,AGRP,TSPEAR,BRSK2,SPATC1,ETNPPL,SPTBN5,ELMO3,PRRT2,FTCD,TMOD4,AMZ1,MMP25,SHISA3,TPSG1,NSG1,RGL4,CDH4,IGSF22,ALS2CL,RAPGEF3,FAM219B,CCDC60,PYGM,SLC23A1,PLEKHH1,LDLR,ADAM11,GAPDHS,PLEKHN1,LRSAM1,TMPRSS5,DNAAF1,CPAMD8,MROH6,TSHR,SMTNL2,MROH5,SLFNL1,CDH23,MUC20,TUBA3C,TMEM38A,CA4,SLC4A3,AIF1L,BAIAP2L2,SYN3,CF…
TF	Factor: ER-alpha; motif: AGGTCASMNTGACCY	TF:M09909	false	0.007730058229000288	2.111817234614888	6950	274	132	20045	MUC6,CARD14,NPIPB11,SCGB1D2,CCDC154,GBX1,SMPD3,RET,CEL,OVGP1,CHDH,ITGAD,TPSD1,AGRP,TSPEAR,BRSK2,SPATC1,ETNPPL,ELMO3,FTCD,AMZ1,TPSG1,NSG1,IGSF22,ALS2CL,PYGM,GAPDHS,PLEKHN1,TMPRSS5,CPAMD8,MROH6,TSHR,MROH5,GHRL,CCDC65,AIF1L,BAIAP2L2,SYN3,SLC5A9,DSCAML1,BEST2,TPCN2,MAP4K2,C15ORF62,ADCYAP1R1,GPR17,BMP7,CCDC33,SLC34A3,EVPL,PTDSS1,SLC26A6,MAPKAPK3,SLC6A12,PFKM,CYP17A1,SYNE4,C2CD4B,CHPT1,MPP2,GRM6,GPT,PI…
TF	Factor: NF1C; motif: WGCCARR; match class: 1	TF:M09763_1	false	0.008244323645179963	2.0838449675773463	4325	274	92	20045	MYO7B,CCDC154,CA14,GBX1,OVGP1,PTCH2,MUC4,ITGAD,TPSD1,AGRP,SPATC1,SPTBN5,FTCD,TMOD4,TPSG1,NSG1,ALS2CL,PYGM,LRSAM1,BLM,TSHR,WEE2,TMEM38A,BAIAP2L2,DNAH17,DSCAML1,ERVH48-1,BEST2,C15ORF62,CYP2D6,ADCYAP1R1,SLC34A3,EVPL,PTDSS1,SLC26A6,SEMA4C,KRTCAP3,MCF2L,CYP17A1,MYL3,MPP2,GPT,OBP2B,GALNT9,PLD6,MRPS25,CELSR3,SOX7,PRAP1,CEMP1,CKM,DNAH3,ATP2C2,ADAMTS7,ALOX12,DNASE1L2,SPDYE1,CD300LG,MPP3,ADAMTS13,GGT7,EMIL…
TF	Factor: ZSCAN21; motif: NSNGNSCNNGGTGCTG	TF:M13148	false	0.008822888014306647	2.0543892330794367	7520	274	140	20045	MUC6,CCDC154,CA14,GBX1,SMPD3,OVGP1,PTCH2,MUC4,NUTM2G,ITGAD,AGRP,BRSK2,SPATC1,ETNPPL,ELMO3,FTCD,AMZ1,TPSG1,NSG1,RGL4,CDH4,DLL1,ALS2CL,FAM219B,PYGM,SLC23A1,LDLR,ADAM11,DNAAF1,MROH6,TSHR,SMTNL2,MROH5,CDH23,MUC20,TMEM38A,AIF1L,PHACTR1,SYN3,CACNB2,CFTR,SLC5A9,DSCAML1,BEST2,MAP4K2,CYP2D6,IL10RA,BTBD18,ADCYAP1R1,CATSPER2,GSTM2,GPR17,BMP7,ADAM33,EVPL,SEMA4C,PTPN5,KLF4,SLC6A12,GALNT16,SLC4A11,CADPS2,SYNE4…
TF	Factor: NF-KAPPAB1; motif: NGGKRNTTYCCCN; match class: 1	TF:M08952_1	false	0.009008514561907233	2.0453468150976915	3532	274	79	20045	SMPD3,PTCH2,MUC4,ITGAD,BRSK2,PRRT2,FTCD,AMZ1,NSG1,RGL4,DLL1,ALS2CL,FAM219B,ADAM11,PLEKHN1,CPAMD8,MROH6,SMTNL2,MROH5,TUBA3C,TMEM38A,CA4,BAIAP2L2,TPCN2,MAP4K2,SLC34A3,ADAM33,SLC6A12,SYNE4,SELENBP1,KY,GPT,PITPNM3,NPTX2,GALNT9,ACSS2,PDE2A,EXOC3L4,BCL6B,PRAP1,ENTPD2,CKM,SHANK3,ALOX12,CD300LG,CCDC28B,ESRP2,FGD2,GGT7,EMILIN3,ATP1A3,SMTN,LENG8,MARK3,RNF32,SCNN1D,IL6R,ZMYND10,HPCAL4,ZFHX2,TSKS,EPHB4,DUOX2…
TF	Factor: AP-2alphaA; motif: ANMGCCTNAGGCKNT; match class: 1	TF:M01047_1	false	0.009641461271990726	2.0158571388909845	8667	274	156	20045	MUC6,SCGB1D2,CCDC154,GBX1,RET,PTCH2,TPSD1,AGRP,TSPEAR,BRSK2,SPATC1,SPTBN5,ELMO3,PRRT2,MMP25,SHISA3,TPSG1,NSG1,RGL4,CDH4,IGSF22,ALS2CL,FAM219B,PYGM,LDLR,GAPDHS,LRSAM1,DNAAF1,CPAMD8,SLFNL1,CDH23,TUBA3C,AIF1L,BAIAP2L2,SYN3,DNAH17,NBPF20,HOOK1,TPCN2,MAP4K2,C15ORF62,IL10RA,BTBD18,GPR17,SLC34A3,ADAM33,EVPL,PTDSS1,SEMA4C,KLF4,SLC6A12,GALNT16,KRTCAP3,MYL3,SYNE4,SELENBP1,C2CD4B,CHPT1,AAMDC,MPP2,GRM6,GPT,P…
TF	Factor: AP-2alphaA; motif: ANMGCCTNAGGCKNT	TF:M01047	false	0.009641461271990726	2.0158571388909845	8667	274	156	20045	MUC6,SCGB1D2,CCDC154,GBX1,RET,PTCH2,TPSD1,AGRP,TSPEAR,BRSK2,SPATC1,SPTBN5,ELMO3,PRRT2,MMP25,SHISA3,TPSG1,NSG1,RGL4,CDH4,IGSF22,ALS2CL,FAM219B,PYGM,LDLR,GAPDHS,LRSAM1,DNAAF1,CPAMD8,SLFNL1,CDH23,TUBA3C,AIF1L,BAIAP2L2,SYN3,DNAH17,NBPF20,HOOK1,TPCN2,MAP4K2,C15ORF62,IL10RA,BTBD18,GPR17,SLC34A3,ADAM33,EVPL,PTDSS1,SEMA4C,KLF4,SLC6A12,GALNT16,KRTCAP3,MYL3,SYNE4,SELENBP1,C2CD4B,CHPT1,AAMDC,MPP2,GRM6,GPT,P…
TF	Factor: GCMa; motif: RTGCGGGTN; match class: 1	TF:M11595_1	false	0.009887293882254152	2.0049225570196976	5963	274	117	20045	CCDC154,CA14,RET,CEL,PTCH2,BRSK2,SPATC1,SPTBN5,ELMO3,PRRT2,FTCD,AMZ1,TPSG1,NSG1,RGL4,CDH4,DLL1,CCDC60,PYGM,PLEKHH1,ADAM11,PLEKHN1,LRSAM1,CPAMD8,SMTNL2,MROH5,SLFNL1,TMEM38A,CA4,SYN3,CFTR,NBPF20,BEST2,HOOK1,TPCN2,MAP4K2,CYP2D6,BTBD18,ADCYAP1R1,BMP7,SLC34A3,EVPL,SLC26A6,SEMA4C,MAPKAPK3,PTPN5,SLC6A12,SLC4A11,MYL3,SELENBP1,C2CD4B,CHPT1,KY,MPP2,GRM6,GPT,LSAMP,PRDX6,ACSS2,EXOC3L4,KLC3,CAPN15,SOX7,PRAP1,…
TF	Factor: T3R-beta; motif: NRGGTCAAAGGTCRN	TF:M11814	false	0.010686850221685334	1.971150277289765	14228	274	227	20045	MYO7B,MUC6,CARD14,NPIPB11,SCGB1D2,CCDC154,CA14,GBX1,SMPD3,CEL,OVGP1,CHDH,PTCH2,MUC4,NUTM2G,ITGAD,TPSD1,AGRP,TSPEAR,SPATC1,ETNPPL,SPTBN5,ELMO3,FTCD,TMOD4,AMZ1,MMP25,TPSG1,NSG1,RGL4,CDH4,IGSF22,ALS2CL,RAPGEF3,FAM219B,CCDC60,PYGM,SLC23A1,PLEKHH1,LDLR,ADAM11,GAPDHS,PLEKHN1,ITGA2B,TMPRSS5,DNAAF1,MROH6,TSHR,SMTNL2,MROH5,SLFNL1,WEE2,CDH23,MUC20,TUBA3C,TMEM38A,CA4,CCDC65,SLC4A3,BAIAP2L2,SYN3,CACNB2,CFTR,…
TF	Factor: KLF4; motif: NNCCCCACCCNN	TF:M12489	false	0.011585365023261048	1.9360902782235414	6249	274	121	20045	MYO7B,CA14,SMPD3,RET,CEL,MUC4,NUTM2G,TPSD1,AGRP,TSPEAR,BRSK2,SPATC1,SPTBN5,ELMO3,FTCD,TMOD4,AMZ1,MMP25,TPSG1,ALS2CL,RAPGEF3,CCDC60,SLC23A1,ADAM11,PLEKHN1,DNAAF1,CPAMD8,MROH6,TSHR,SMTNL2,WEE2,CDH23,CA4,BAIAP2L2,PHACTR1,CFTR,DSCAML1,NBPF20,HOOK1,TPCN2,CYP2D6,ADCYAP1R1,CATSPER2,GSTM2,GPR17,CCDC33,SLC34A3,EVPL,SLC26A6,MAPKAPK3,KLF4,SLC6A12,GALNT16,MYL3,SYNE4,SELENBP1,AAMDC,MPP2,GPT,PITPNM3,CACNG1,LSA…
TF	Factor: LRF; motif: GGGGKYNNB; match class: 1	TF:M01100_1	false	0.011919845343886104	1.9237293793887846	2843	274	67	20045	MYO7B,MUC6,GBX1,TPSD1,BRSK2,ELMO3,AMZ1,TPSG1,DLL1,ALS2CL,FAM219B,LDLR,ADAM11,DNAAF1,CPAMD8,MROH6,CDH23,SLC4A3,BAIAP2L2,SYN3,BEST2,MAP4K2,C15ORF62,ADCYAP1R1,GPR17,PTDSS1,MAPKAPK3,KRTCAP3,MCF2L,MYL3,C2CD4B,AAMDC,PITPNM3,TSSK3,NPTX2,GALNT9,ACSS2,MRPS25,PDE2A,CAPN15,CELSR3,PRRG3,ENTPD2,RFPL3,SHANK3,ADAMTS7,SGPP2,MAP3K6,SMTN,TUBGCP6,DNAJC11,SCNN1D,MZT2A,HPCAL4,HES5,MYO15B,EPHB4,TNFRSF25,TTYH2,SLC41A1,…
TF	Factor: MAZ; motif: GGGMGGGGS	TF:M10432	false	0.012069924554447971	1.9182954445413694	9572	274	168	20045	SCGB1D2,CCDC154,GBX1,SMPD3,RET,CHDH,PTCH2,NUTM2G,ITGAD,AGRP,TSPEAR,BRSK2,SPTBN5,ELMO3,PRRT2,FTCD,TMOD4,MMP25,SHISA3,NSG1,RGL4,DLL1,IGSF22,ALS2CL,RAPGEF3,PYGM,SLC23A1,LDLR,ADAM11,GAPDHS,LRSAM1,TMPRSS5,CPAMD8,BLM,MROH6,TSHR,SMTNL2,MROH5,SLFNL1,CDH23,TMEM38A,CA4,SLC4A3,AIF1L,PHACTR1,SYN3,CACNB2,DSCAML1,BEST2,HOOK1,SLC15A2,CYP2D6,ADCYAP1R1,GSTM2,GPR17,BMP7,ADAM33,PTDSS1,SLC26A6,SEMA4C,MAPKAPK3,PTPN5,…
TF	Factor: egr-3; motif: GTGGGY; match class: 1	TF:M03818_1	false	0.01224136246932721	1.9121702423227789	6867	274	130	20045	CEL,CHDH,PTCH2,MUC4,NUTM2G,ITGAD,TPSD1,TSPEAR,SPATC1,SPTBN5,ELMO3,FTCD,TPSG1,NSG1,RGL4,ALS2CL,RAPGEF3,CCDC60,PYGM,SLC23A1,ADAM11,GAPDHS,PLEKHN1,ITGA2B,DNAAF1,CPAMD8,MROH6,MROH5,SLFNL1,CA4,SLC4A3,BAIAP2L2,SYN3,CFTR,DSCAML1,BEST2,MAP4K2,CYP2D6,IL10RA,CATSPER2,GPR17,BMP7,CCDC33,SLC34A3,EVPL,PTPN5,KLF4,SLC6A12,GALNT16,MCF2L,SLC4A11,CYP17A1,MYL3,SELENBP1,C2CD4B,CHPT1,PRSS48,GPT,CACNG1,TSSK3,NPTX2,ACSS…
TF	Factor: LKLF; motif: CNCCACCCS	TF:M08819	false	0.012739585081520049	1.8948447164073157	5792	274	114	20045	MYO7B,CA14,SMPD3,RET,MUC4,NUTM2G,TPSD1,AGRP,TSPEAR,BRSK2,SPATC1,SPTBN5,ELMO3,FTCD,TMOD4,TPSG1,ALS2CL,RAPGEF3,CCDC60,PYGM,SLC23A1,ADAM11,LRSAM1,DNAAF1,CPAMD8,MROH6,TSHR,WEE2,CDH23,CA4,BAIAP2L2,PHACTR1,DSCAML1,NBPF20,HOOK1,TPCN2,MAP4K2,CYP2D6,ADCYAP1R1,CATSPER2,GSTM2,CCDC33,SLC34A3,EVPL,SLC26A6,MAPKAPK3,KLF4,SLC6A12,KRTCAP3,MYL3,SYNE4,SELENBP1,AAMDC,MPP2,GPT,PITPNM3,CACNG1,LSAMP,TSSK3,FAM81A,PRDX6,…
TF	Factor: ETF; motif: CCCCGCCCCYN; match class: 1	TF:M07039_1	false	0.012807594896733103	1.8925324175734364	13994	274	224	20045	MYO7B,MUC6,SCGB1D2,CCDC154,CA14,GBX1,SMPD3,RET,CEL,PTCH2,MUC4,NUTM2G,ITGAD,TPSD1,AGRP,TSPEAR,BRSK2,ETNPPL,SPTBN5,ELMO3,PRRT2,FTCD,TMOD4,AMZ1,MMP25,SHISA3,TPSG1,NSG1,CDH4,DLL1,IGSF22,ALS2CL,RAPGEF3,CCDC60,PYGM,SLC23A1,PLEKHH1,LDLR,ADAM11,GAPDHS,PLEKHN1,ITGA2B,LRSAM1,TMPRSS5,DNAAF1,CPAMD8,BLM,MROH6,TSHR,SMTNL2,MROH5,SLFNL1,WEE2,CDH23,TUBA3C,TMEM38A,CA4,CCDC65,SLC4A3,AIF1L,BAIAP2L2,PHACTR1,SYN3,CACN…
TF	Factor: p73; motif: NNRCAWGYCCARRCWTGYC; match class: 1	TF:M10025_1	false	0.013777165004277449	1.860840140169124	1421	274	41	20045	SCGB1D2,CEL,CHDH,AGRP,PRRT2,FTCD,SLC23A1,ITGA2B,BAIAP2L2,ERVH48-1,BEST2,CYP2D6,IL10RA,SELENBP1,GPT,OBP2B,GALNT9,PDE2A,EXOC3L4,USP6,SOX7,CEMP1,FUT1,SPDYE1,EMILIN3,ISLR2,ATP1A3,USHBP1,TNFRSF10D,GPR132,TSKS,DUOX2,SEMA3F,STAB1,COL27A1,TTYH2,LCAT,FOXH1,ARHGAP27,CARNS1,CALML6
TF	Factor: ZGPAT; motif: GRGGCWGNGGNG	TF:M09739	false	0.014076574456172681	1.8515030181898442	8427	274	152	20045	MYO7B,MUC6,SCGB1D2,CCDC154,GBX1,SMPD3,CHDH,PTCH2,MUC4,ITGAD,TPSD1,AGRP,BRSK2,SPTBN5,ELMO3,PRRT2,FTCD,AMZ1,MMP25,TPSG1,NSG1,DLL1,ALS2CL,RAPGEF3,PYGM,SLC23A1,LDLR,ADAM11,GAPDHS,PLEKHN1,ITGA2B,LRSAM1,DNAAF1,CPAMD8,SLFNL1,TUBA3C,TMEM38A,CA4,CCDC65,SLC4A3,AIF1L,SLC5A9,DNAH17,DSCAML1,ERVH48-1,BEST2,HOOK1,TPCN2,C15ORF62,IL10RA,BTBD18,ADCYAP1R1,CATSPER2,GPR17,BMP7,CCDC33,SLC34A3,EVPL,PTDSS1,SLC26A6,SEMA4…
TF	Factor: LKLF; motif: GGGGTGGKSN	TF:M07261	false	0.014154762194620191	1.8490974225497976	10039	274	174	20045	MYO7B,MUC6,CARD14,SCGB1D2,CA14,GBX1,SMPD3,RET,CHDH,PTCH2,MUC4,NUTM2G,TPSD1,AGRP,TSPEAR,BRSK2,SPATC1,ETNPPL,SPTBN5,ELMO3,FTCD,TMOD4,MMP25,SHISA3,TPSG1,DLL1,IGSF22,ALS2CL,RAPGEF3,CCDC60,PYGM,SLC23A1,PLEKHH1,LDLR,ADAM11,PLEKHN1,LRSAM1,DNAAF1,CPAMD8,MROH6,TSHR,MROH5,WEE2,CDH23,TUBA3C,TMEM38A,CA4,BAIAP2L2,PHACTR1,SYN3,CFTR,DNAH17,DSCAML1,NBPF20,BEST2,HOOK1,TPCN2,MAP4K2,CYP2D6,IL10RA,BTBD18,ADCYAP1R1,C…
TF	Factor: TFAP2A; motif: NGCCYSAGGCN	TF:M04147	false	0.014398132372662336	1.8416938379637722	5214	274	105	20045	MUC6,CCDC154,GBX1,RET,TPSD1,AGRP,TSPEAR,BRSK2,SPATC1,SPTBN5,ELMO3,TPSG1,NSG1,RGL4,IGSF22,ALS2CL,FAM219B,GAPDHS,LRSAM1,CPAMD8,CDH23,TUBA3C,BAIAP2L2,DNAH17,NBPF20,HOOK1,MAP4K2,C15ORF62,IL10RA,GPR17,SLC34A3,ADAM33,EVPL,PTDSS1,GALNT16,MYL3,SYNE4,C2CD4B,AAMDC,GPT,NPTX2,PDE2A,EXOC3L4,UCKL1,CAPN15,CELSR3,BCL6B,USP6,PRRG3,ENTPD2,CEMP1,SHANK3,ALOX12,DNASE1L2,GRIN3A,EME2,ATP1A3,THBD,AP3B2,SMTN,RHD,ASIC3,LE…
TF	Factor: SALL2; motif: GGGTGGG	TF:M04595	false	0.015077770108904816	1.8216628826708958	13344	274	216	20045	MYO7B,MUC6,CARD14,SCGB1D2,CCDC154,CA14,GBX1,SMPD3,RET,CEL,CHDH,MUC4,NUTM2G,TPSD1,AGRP,TSPEAR,BRSK2,SPATC1,SPTBN5,ELMO3,PRRT2,FTCD,TMOD4,AMZ1,MMP25,SHISA3,TPSG1,RGL4,CDH4,DLL1,ALS2CL,RAPGEF3,CCDC60,PYGM,SLC23A1,LDLR,ADAM11,GAPDHS,PLEKHN1,LRSAM1,DNAAF1,CPAMD8,MROH6,TSHR,SMTNL2,SLFNL1,WEE2,CDH23,TUBA3C,TMEM38A,CA4,CCDC65,SLC4A3,BAIAP2L2,PHACTR1,SYN3,CFTR,SLC5A9,DNAH17,DSCAML1,NBPF20,BEST2,HOOK1,TPCN…
TF	Factor: AP-2beta; motif: NSCCYNRGGSN	TF:M11477	false	0.015112424866696391	1.8206658452749451	8436	274	152	20045	CCDC154,RET,PTCH2,MUC4,NUTM2G,ITGAD,TPSD1,AGRP,TSPEAR,BRSK2,SPATC1,SPTBN5,ELMO3,PRRT2,MMP25,TPSG1,NSG1,RGL4,CDH4,DLL1,IGSF22,ALS2CL,FAM219B,SLC23A1,PLEKHH1,GAPDHS,PLEKHN1,ITGA2B,LRSAM1,TMPRSS5,CPAMD8,BLM,CDH23,TUBA3C,AIF1L,BAIAP2L2,SLC5A9,DNAH17,NBPF20,HOOK1,TPCN2,MAP4K2,C15ORF62,CYP2D6,IL10RA,VIT,GPR17,SLC34A3,ADAM33,EVPL,PTDSS1,KLF4,SLC6A12,GALNT16,KRTCAP3,MYL3,SYNE4,SELENBP1,C2CD4B,CHPT1,AAMDC…
TF	Factor: NR1B1; motif: NRGGNCRTGACCTN; match class: 1	TF:M11796_1	false	0.01583735390799219	1.8003173782487059	4965	274	101	20045	GBX1,CEL,OVGP1,CHDH,NUTM2G,TPSD1,TSPEAR,BRSK2,SPATC1,SPTBN5,PRRT2,FTCD,NSG1,FAM219B,CCDC60,PYGM,SLC23A1,PLEKHH1,TMPRSS5,CPAMD8,MROH6,SMTNL2,MROH5,TUBA3C,CA4,SLC4A3,BAIAP2L2,CFTR,C15ORF62,CYP2D6,BTBD18,BMP7,CCDC33,SLC34A3,ADAM33,EVPL,SLC6A12,KRTCAP3,MYL3,C2CD4B,KY,GPT,PITPNM3,TSSK3,MYO19,OBP2B,NPTX2,GALNT9,ACSS2,PLD6,IZUMO1,MRPS25,EXOC3L4,HPX,KLC3,UCKL1,CAPN15,CELSR3,USP6,PRRG3,ENTPD2,CEMP1,FUT1,C…
TF	Factor: ZNF609; motif: GNSNGGGNGCTGN	TF:M13132	false	0.01665863345278654	1.77836062767448	11356	274	191	20045	MUC6,CARD14,CCDC154,CA14,GBX1,SMPD3,RET,CHDH,PTCH2,MUC4,NUTM2G,ITGAD,TPSD1,TSPEAR,BRSK2,ETNPPL,ELMO3,PRRT2,FTCD,AMZ1,MMP25,SHISA3,TPSG1,NSG1,CDH4,ALS2CL,RAPGEF3,FAM219B,PYGM,SLC23A1,LDLR,ADAM11,GAPDHS,PLEKHN1,ITGA2B,TMPRSS5,DNAAF1,CPAMD8,BLM,MROH6,SMTNL2,MROH5,SLFNL1,CDH23,TUBA3C,TMEM38A,CA4,CCDC65,SLC4A3,AIF1L,BAIAP2L2,PHACTR1,SYN3,CFTR,SLC5A9,DNAH17,DSCAML1,ERVH48-1,BEST2,TPCN2,MAP4K2,SLC15A2,C…
TF	Factor: MZF-1; motif: TGGGGAR	TF:M01733	false	0.017086559215710888	1.767345383977791	11593	274	194	20045	MUC6,CARD14,NPIPB11,SCGB1D2,CCDC154,CA14,SMPD3,RET,MUC4,NUTM2G,ITGAD,TPSD1,AGRP,TSPEAR,BRSK2,SPTBN5,ELMO3,PRRT2,FTCD,AMZ1,MMP25,SHISA3,TPSG1,RGL4,DLL1,IGSF22,ALS2CL,RAPGEF3,FAM219B,CCDC60,PYGM,SLC23A1,PLEKHH1,ADAM11,GAPDHS,PLEKHN1,ITGA2B,LRSAM1,TMPRSS5,CPAMD8,SMTNL2,SLFNL1,WEE2,TUBA3C,TMEM38A,SLC4A3,AIF1L,BAIAP2L2,PHACTR1,SYN3,CACNB2,DSCAML1,BEST2,TPCN2,SLC15A2,C15ORF62,CYP2D6,IL10RA,BTBD18,ADCYA…
TF	Factor: GATAD2A; motif: CCTKTG; match class: 1	TF:M09726_1	false	0.01906596197546962	1.7197412774556964	9190	274	162	20045	MUC6,CARD14,NPIPB11,SCGB1D2,CCDC154,CA14,CEL,OVGP1,MUC4,NUTM2G,ITGAD,TPSD1,AGRP,TSPEAR,SPATC1,ETNPPL,SPTBN5,ELMO3,FTCD,AMZ1,SHISA3,TPSG1,NSG1,RGL4,CDH4,ALS2CL,RAPGEF3,FAM219B,PYGM,SLC23A1,PLEKHH1,LDLR,GAPDHS,PLEKHN1,ITGA2B,LRSAM1,TMPRSS5,BLM,MROH5,SLFNL1,GHRL,TMEM38A,CCDC65,SLC4A3,AIF1L,BAIAP2L2,CACNB2,SLC5A9,DNAH17,DSCAML1,NBPF20,BEST2,HOOK1,MAP4K2,C15ORF62,CYP2D6,ADCYAP1R1,VIT,CATSPER2,GSTM2,GP…
TF	Factor: ER-alpha; motif: AGGTCASMNTGACCY; match class: 1	TF:M09909_1	false	0.019364293681907514	1.7129983394031432	2421	274	59	20045	MUC6,NPIPB11,SCGB1D2,CCDC154,OVGP1,TPSD1,AGRP,BRSK2,SPATC1,ETNPPL,ELMO3,FTCD,AMZ1,TPSG1,ALS2CL,PLEKHN1,MROH6,MROH5,CCDC65,AIF1L,SYN3,DSCAML1,BEST2,ADCYAP1R1,CCDC33,SLC26A6,MAPKAPK3,SLC6A12,CHPT1,CACNG1,MYO19,PRDX6,GALNT9,CAPN15,USP6,RFPL3,CKM,FAM184B,ALOX12,TMPRSS6,ROBO3,ADAMTS13,CALCOCO2,EME2,USHBP1,THBD,SLC2A4,MZT2A,SH2D6,TSKS,HES5,METTL17,CYP2A7,STAB1,TTYH2,SLC41A1,LCAT,ADAM15,LCNL1
TF	Factor: AP-2alpha; motif: NNNGSCCTGRGGSN; match class: 1	TF:M04896_1	false	0.019495093552594447	1.7100746763888937	1390	274	40	20045	MUC6,TPSD1,SPATC1,TPSG1,ALS2CL,SLC23A1,PLEKHH1,SLFNL1,C15ORF62,SLC34A3,ADAM33,PTDSS1,KRTCAP3,KY,GPT,PDE2A,EXOC3L4,UCKL1,CEMP1,SHANK3,ATP2C2,CYP2A6,EME2,THBD,LENG8,MZT2A,MYCBPAP,CYP2A7,SEMA3F,TNFRSF25,ADAM15,ZNF707,FOXH1,LCNL1,ACSS1,COL9A3,CARNS1,CHKB,LTA,TNF
TF	Factor: VDR; motif: RRGGTCANNGRGKTCA	TF:M09671	false	0.02297526587471521	1.6387394541636757	8275	274	149	20045	MUC6,CARD14,NPIPB11,SCGB1D2,CCDC154,SMPD3,RET,CEL,OVGP1,PTCH2,MUC4,ITGAD,TPSD1,AGRP,SPATC1,SPTBN5,ELMO3,PRRT2,FTCD,TMOD4,AMZ1,TPSG1,ALS2CL,CCDC60,PYGM,SLC23A1,LDLR,ADAM11,ITGA2B,LRSAM1,BLM,MROH5,SLFNL1,GHRL,CDH23,TMEM38A,CA4,CCDC65,SLC4A3,AIF1L,BAIAP2L2,PHACTR1,SYN3,CACNB2,SLC5A9,DSCAML1,BEST2,HOOK1,TPCN2,MAP4K2,C15ORF62,CATSPER2,GPR17,CCDC33,SLC34A3,ADAM33,EVPL,PTDSS1,MAPKAPK3,PTPN5,SLC6A12,GALN…
TF	Factor: AP-2gamma; motif: GCCYNNGGS	TF:M00470	false	0.023683915951809093	1.6255464887879048	9660	274	168	20045	MUC6,CCDC154,GBX1,RET,CEL,CHDH,PTCH2,NUTM2G,ITGAD,TSPEAR,BRSK2,SPATC1,ETNPPL,SPTBN5,ELMO3,PRRT2,FTCD,MMP25,SHISA3,CDH4,DLL1,ALS2CL,FAM219B,SLC23A1,PLEKHH1,LDLR,ADAM11,GAPDHS,PLEKHN1,TMPRSS5,DNAAF1,CPAMD8,BLM,MROH6,SMTNL2,SLFNL1,CDH23,TMEM38A,CA4,SLC4A3,PHACTR1,CACNB2,MAP4K2,C15ORF62,CYP2D6,IL10RA,BTBD18,ADCYAP1R1,CATSPER2,GPR17,BMP7,SLC34A3,ADAM33,PTDSS1,SLC26A6,SEMA4C,MAPKAPK3,PTPN5,GALNT16,KRTC…
TF	Factor: ZNF219; motif: SNNCAGCACCNNGGNCAGCGSC; match class: 1	TF:M13149_1	false	0.02436423482990536	1.6132472232881423	6813	274	128	20045	MUC6,CCDC154,CA14,GBX1,SMPD3,RET,PTCH2,MUC4,ITGAD,TPSD1,TSPEAR,BRSK2,ELMO3,FTCD,AMZ1,MMP25,TPSG1,RGL4,ALS2CL,PYGM,PLEKHH1,ADAM11,PLEKHN1,DNAAF1,CPAMD8,MROH6,TSHR,SMTNL2,MROH5,CDH23,TMEM38A,CA4,SYN3,CFTR,DSCAML1,TPCN2,MAP4K2,C15ORF62,CYP2D6,IL10RA,ADCYAP1R1,CATSPER2,GSTM2,GPR17,SLC34A3,EVPL,SLC26A6,SEMA4C,PTPN5,KLF4,SLC6A12,MCF2L,ENGASE,CHPT1,AAMDC,KY,MPP2,GRM6,GPT,PITPNM3,CACNG1,FAM81A,PRDX6,OBP2…
TF	Factor: AP2BETA; motif: SCCYCAGGSNN; match class: 1	TF:M13137_1	false	0.028812019843314694	1.5404262947894507	4516	274	93	20045	MUC6,CCDC154,GBX1,CEL,CHDH,MUC4,NUTM2G,TPSD1,TSPEAR,BRSK2,SPATC1,SPTBN5,ELMO3,TPSG1,DLL1,IGSF22,ALS2CL,SLC23A1,PLEKHH1,GAPDHS,LRSAM1,DNAAF1,SLFNL1,CDH23,BAIAP2L2,SYN3,C15ORF62,CYP2D6,IL10RA,GSTM2,SLC34A3,ADAM33,EVPL,PTDSS1,KRTCAP3,C2CD4B,CHPT1,KY,GPT,NPTX2,IZUMO1,PDE2A,EXOC3L4,UCKL1,CAPN15,ENTPD2,CEMP1,SHANK3,ATP2C2,ALOX12,DNASE1L2,SPDYE1,CYP2A6,CCDC28B,MPP3,ADAMTS13,EME2,ISLR2,ATP1A3,THBD,TTLL3,…
TF	Factor: VDR; motif: GGGKNARNRRGGWSA; match class: 1	TF:M00444_1	false	0.029702319891100774	1.527209628913199	4711	274	96	20045	MUC6,SMPD3,CEL,MUC4,ITGAD,TPSD1,TSPEAR,SPATC1,SPTBN5,ELMO3,AMZ1,TPSG1,ALS2CL,FAM219B,ADAM11,CPAMD8,MROH6,SMTNL2,SLFNL1,WEE2,GHRL,CA4,SLC4A3,SYN3,DSCAML1,BEST2,HOOK1,C15ORF62,ADCYAP1R1,CATSPER2,CCDC33,ADAM33,EVPL,MAPKAPK3,SLC6A12,GALNT16,KRTCAP3,MCF2L,MPP2,GRM6,GPT,TSSK3,IZUMO1,MRPS25,PDE2A,EXOC3L4,UCKL1,CELSR3,BCL6B,PRRG3,ENTPD2,CKM,SHANK3,ADAMTS7,DNASE1L2,ROBO3,CYP2A6,CCDC28B,MPP3,SGPP2,FGD2,EMI…
TF	Factor: KLF; motif: GGGNGGGG; match class: 1	TF:M07461_1	false	0.03159538729664206	1.5003763166803192	3527	274	77	20045	CCDC154,RET,NUTM2G,TPSD1,AGRP,TSPEAR,BRSK2,SPTBN5,ELMO3,FTCD,TMOD4,MMP25,TPSG1,ALS2CL,CCDC60,SLC23A1,PLEKHN1,CPAMD8,SMTNL2,WEE2,CDH23,CA4,BAIAP2L2,DSCAML1,NBPF20,BEST2,TPCN2,CYP2D6,ADCYAP1R1,CATSPER2,GPR17,CCDC33,SLC34A3,EVPL,KLF4,SLC6A12,GALNT16,SELENBP1,PITPNM3,LSAMP,GALNT9,PDE2A,PRAP1,PRRG3,ENTPD2,CKM,SHANK3,DNASE1L2,SPDYE1,CD300LG,CCDC28B,SGPP2,ATP1A3,THBD,SMTN,NEIL1,SCNN1D,MZT2A,GRK5,SH2D6,Z…
TF	Factor: MED8; motif: CYYNSCYYCCTSCNCC; match class: 1	TF:M13128_1	false	0.03343257127614194	1.4758302208319956	8039	274	145	20045	MYO7B,MUC6,CCDC154,CA14,GBX1,SMPD3,CEL,PTCH2,MUC4,ITGAD,TPSD1,BRSK2,ETNPPL,ELMO3,PRRT2,TMOD4,TPSG1,CDH4,DLL1,IGSF22,ALS2CL,PYGM,SLC23A1,ADAM11,PLEKHN1,LRSAM1,CPAMD8,MROH5,SLFNL1,CDH23,TUBA3C,TMEM38A,CA4,SLC4A3,AIF1L,BAIAP2L2,PHACTR1,CACNB2,CFTR,SLC5A9,DNAH17,DSCAML1,NBPF20,BEST2,HOOK1,C15ORF62,CYP2D6,BTBD18,CATSPER2,GSTM2,GPR17,BMP7,CCDC33,SLC34A3,PTDSS1,SLC26A6,SEMA4C,MAPKAPK3,PTPN5,KLF4,SLC6A12…
TF	Factor: Olf-1; motif: NNCDABTCCCYAGRGARBNKGN	TF:M00261	false	0.036290631861924265	1.4402054701637839	3663	274	79	20045	MUC6,CCDC154,SMPD3,MUC4,ITGAD,TPSD1,AGRP,BRSK2,ELMO3,PRRT2,AMZ1,MMP25,SHISA3,DLL1,SLC23A1,PLEKHH1,GAPDHS,PLEKHN1,ITGA2B,LRSAM1,TMPRSS5,CPAMD8,TSHR,MROH5,SLFNL1,GHRL,TMEM38A,CFTR,DSCAML1,NBPF20,C15ORF62,BTBD18,CCDC33,EVPL,SLC26A6,SLC6A12,CYP17A1,SYNE4,CHPT1,KY,GPT,MYO19,BTNL9,PRDX6,OBP2B,ACSS2,KLC3,CAPN15,SOX7,CKM,DNAH3,ATP2C2,ADAMTS7,SPDYE1,CYP2A6,SGPP2,ESRP2,GGT7,ATP1A3,THBD,ASIC3,LENG8,DNAJC11,…
TF	Factor: HA95; motif: CCSNSSCCNSCNCCWSCCNS; match class: 1	TF:M13127_1	false	0.03894101486209585	1.4095927342935224	8631	274	153	20045	MUC6,CCDC154,GBX1,RET,CEL,CHDH,PTCH2,TPSD1,AGRP,BRSK2,SPTBN5,ELMO3,PRRT2,MMP25,SHISA3,NSG1,CDH4,DLL1,ALS2CL,PYGM,SLC23A1,PLEKHH1,LDLR,ADAM11,PLEKHN1,LRSAM1,CPAMD8,MROH6,SMTNL2,MROH5,CDH23,TMEM38A,CA4,SLC4A3,AIF1L,BAIAP2L2,PHACTR1,SYN3,CFTR,DSCAML1,NBPF20,BEST2,HOOK1,MAP4K2,ADCYAP1R1,CATSPER2,GPR17,BMP7,ADAM33,EVPL,PTDSS1,SEMA4C,MAPKAPK3,PTPN5,KLF4,SLC6A12,GALNT16,KRTCAP3,SLC4A11,CADPS2,ENGASE,SYN…
TF	Factor: ER-beta; motif: RGGTCASCNTGMCCY	TF:M09910	false	0.04077185400299033	1.389639539591234	9733	274	168	20045	MUC6,NPIPB11,SCGB1D2,CCDC154,GBX1,SMPD3,RET,CEL,OVGP1,CHDH,TPSD1,AGRP,TSPEAR,BRSK2,SPATC1,ETNPPL,ELMO3,FTCD,AMZ1,MMP25,TPSG1,NSG1,DLL1,IGSF22,ALS2CL,FAM219B,PYGM,SLC23A1,PLEKHH1,ADAM11,GAPDHS,PLEKHN1,TMPRSS5,CPAMD8,MROH6,TSHR,SMTNL2,MROH5,GHRL,CDH23,CCDC65,SLC4A3,AIF1L,BAIAP2L2,SYN3,CFTR,SLC5A9,DNAH17,DSCAML1,BEST2,HOOK1,TPCN2,MAP4K2,C15ORF62,IL10RA,BTBD18,ADCYAP1R1,GPR17,BMP7,CCDC33,SLC34A3,ADAM…
TF	Factor: ZFP14; motif: SCNNYCCNGNNSCTSCNC	TF:M12694	false	0.04290440201359035	1.3674981466932734	10944	274	184	20045	MYO7B,MUC6,SCGB1D2,CCDC154,CA14,GBX1,RET,CHDH,PTCH2,MUC4,TPSD1,TSPEAR,BRSK2,SPTBN5,ELMO3,PRRT2,FTCD,MMP25,TPSG1,NSG1,CDH4,DLL1,FAM219B,PYGM,SLC23A1,PLEKHH1,LDLR,ADAM11,GAPDHS,PLEKHN1,ITGA2B,DNAAF1,CPAMD8,MROH6,SMTNL2,MROH5,CDH23,MUC20,TUBA3C,CA4,CCDC65,SLC4A3,AIF1L,BAIAP2L2,PHACTR1,SYN3,CFTR,SLC5A9,DSCAML1,NBPF20,ERVH48-1,BEST2,C15ORF62,CYP2D6,IL10RA,BTBD18,ADCYAP1R1,GSTM2,GPR17,BMP7,SLC34A3,ADAM…
TF	Factor: FXR:RXR; motif: RGGTCANTGACCTN	TF:M07256	false	0.043514330758460326	1.3613676914509223	1650	274	44	20045	MUC6,CA14,OVGP1,TPSG1,TMPRSS5,CPAMD8,MROH6,TSHR,SLFNL1,TMEM38A,PHACTR1,SLC5A9,DSCAML1,NBPF20,HOOK1,TPCN2,SLC15A2,C15ORF62,GPR17,MAPKAPK3,SLC6A12,CHPT1,PITPNM3,FAM81A,NPTX2,PLD6,UCKL1,USP6,CEMP1,CCDC28B,FGD2,USHBP1,TTLL3,CRYBB3,DCDC2B,SCNN1D,MOV10,GPR132,TSKS,DUOX2,STAB1,SLC41A1,LCAT,CALML6
TF	Factor: ETF; motif: CCCCGCCCCYN	TF:M07039	false	0.04712383462901747	1.3267593767425458	16764	274	253	20045	MYO7B,MUC6,SCGB1D2,CCDC154,CA14,GBX1,SMPD3,RET,CEL,PTCH2,MUC4,NUTM2G,ITGAD,TPSD1,AGRP,TSPEAR,BRSK2,SPATC1,ETNPPL,SPTBN5,ELMO3,PRRT2,FTCD,TMOD4,AMZ1,MMP25,SHISA3,TPSG1,NSG1,RGL4,CDH4,DLL1,IGSF22,ALS2CL,RAPGEF3,CCDC60,PYGM,SLC23A1,PLEKHH1,LDLR,ADAM11,GAPDHS,PLEKHN1,ITGA2B,LRSAM1,TMPRSS5,DNAAF1,CPAMD8,BLM,MROH6,TSHR,SMTNL2,MROH5,SLFNL1,WEE2,CDH23,TUBA3C,TMEM38A,CA4,CCDC65,SLC4A3,AIF1L,BAIAP2L2,PHACT…
TF	Factor: ESR2; motif: AGGTCASNNTGNCCY	TF:M07210	false	0.049239951611978	1.307682382521007	3205	274	71	20045	MUC6,SCGB1D2,RET,CEL,OVGP1,NUTM2G,TPSD1,AGRP,BRSK2,SPATC1,ETNPPL,ELMO3,AMZ1,TPSG1,IGSF22,ALS2CL,LDLR,GAPDHS,TMPRSS5,MROH6,MROH5,GHRL,CDH23,AIF1L,BAIAP2L2,DSCAML1,BEST2,MAP4K2,BMP7,CCDC33,SLC34A3,SLC26A6,MAPKAPK3,SYNE4,CHPT1,CACNG1,TSSK3,PRDX6,GALNT9,PDE2A,CAPN15,USP6,PRRG3,ENTPD2,CKM,FAM184B,ATP2C2,ROBO3,GGT7,CALCOCO2,EME2,USHBP1,AP3B2,UNC5CL,TNFRSF10D,TESC,MZT2A,SH2D6,CPNE4,ZMYND10,TSKS,NDUFAB1,…
TF	Factor: ZNF449; motif: NNNAGCCCARCC	TF:M09837	false	0.04984897998918982	1.3023437238036493	5354	274	105	20045	NPIPB11,RET,NUTM2G,TSPEAR,SPTBN5,PRRT2,TMOD4,AMZ1,TPSG1,CDH4,PYGM,SLC23A1,LDLR,TMPRSS5,DNAAF1,SMTNL2,MROH5,SLFNL1,CDH23,MUC20,TUBA3C,SLC4A3,PHACTR1,DSCAML1,NBPF20,HOOK1,TPCN2,C15ORF62,CYP2D6,IL10RA,BTBD18,ADCYAP1R1,CATSPER2,GSTM2,CCDC33,SLC34A3,ADAM33,EVPL,PTDSS1,SEMA4C,MAPKAPK3,KLF4,GALNT16,KRTCAP3,PFKM,SLC4A11,CYP17A1,ENGASE,C2CD4B,CHPT1,AAMDC,KY,CACNG1,FAM81A,BTNL9,PRDX6,PLD6,EXOC3L4,HPX,KLC3,…
MIRNA	hsa-miR-335-5p	MIRNA:hsa-miR-335-5p	false	0.011674440033379323	1.9327639412753965	2562	193	57	14819	MUC6,CA14,CEL,OVGP1,MUC4,AGRP,SPTBN5,FTCD,TMOD4,DLL1,RAPGEF3,FAM219B,PYGM,LDLR,GAPDHS,CPAMD8,TSHR,SMTNL2,CFTR,HOOK1,GPR17,KLF4,SLC6A12,GALNT16,CADPS2,SELENBP1,CACNG1,LSAMP,ACSS2,PDE2A,CELSR3,DNAH3,NUTM1,FGD2,EMILIN3,THBD,SLC2A4,TUBGCP6,UNC5CL,TNFRSF10D,NEIL1,SCNN1D,SH2D6,CPNE4,EPHB4,CDRT4,CYP21A2,TTYH2,ADORA2A-AS1,DOCK6,RNF157,LCNL1,COL9A3,MYT1L,CARNS1,CALML6,LINC00174

## Sheet: HF_DownregulatedGenesEnrichment
source	term_name	term_id	highlighted	adjusted_p_value	negative_log10_of_adjusted_p_value	term_size	query_size	intersection_size	effective_domain_size	intersections
GO:MF	protein binding	GO:0005515	true	4.66562425076033e-8	7.331090240337022	14838	280	249	20212	CCL14,MFAP4,MTPN,MYO1D,NTN4,PRR15,SPIRE1,PRKAA2,RAP2A,PDGFC,LRRC49,ALDH3A2,ACVR1C,STAM2,SELP,NPR3,NCS1,INPP4B,ZIM2,HEXB,EPYC,TENM1,ZNF121,SYNPO2L,CYSTM1,DIXDC1,PYROXD1,HSPA2,TMEM72,ANKRD33B,SSBP2,PTPN11,BTG1,MAP3K7CL,CCDC88A,FAM13C,ITGAV,CEBPD,UBE2W,ECT2L,UBA2,CHAC1,LOXL1,LAD1,AKIRIN2,METRN,ADRA2C,IL1RAP,HTRA1,SMOC2,FABP4,DIP2B,THBS1,MYL12A,SLAIN2,GZMB,MEST,ZNF765,IRX6,RNF38,ABCG2,PIK3IP1,MIER1,T…
GO:MF	extracellular matrix structural constituent	GO:0005201	true	0.0000055409392748641275	5.256416609402618	167	280	15	20212	MFAP4,THBS1,TNC,LAMA2,AEBP1,COL25A1,HAPLN1,SRPX2,CTHRC1,ASPN,MFGE8,LTBP2,DPT,COL8A1,COLQ
GO:MF	signaling receptor binding	GO:0005102	false	0.0000069787607298492	5.15622169141295	1501	280	49	20212	CCL14,PDGFC,PTPN11,CCDC88A,ITGAV,CHAC1,METRN,ADRA2C,IL1RAP,FABP4,THBS1,MYL12A,PIK3IP1,TNC,KLB,LAMA2,BAMBI,TRPC1,PIBF1,TNFRSF11B,PCSK1N,NXPH4,ANGPTL1,DKK3,JAK2,SRPX2,IL33,MAP3K7,SYTL2,POMC,ITGA2,RSPO3,CTHRC1,TRAK2,SEMA5A,GDF6,UCHL1,USP15,FAP,MFGE8,PRMT2,CRLF1,EDN1,FGF1,F2R,RASL11B,SOCS2,CCL15-CCL14,SERPINE2
GO:MF	glycosaminoglycan binding	GO:0005539	true	0.0001740149280483143	3.759413493723619	247	280	16	20212	SELP,EPYC,TENM1,SMOC2,SULF2,THBS1,COL25A1,HAPLN1,CCDC80,RSPO3,SOD3,SEMA5A,LTBP2,FGF1,SERPINE2,COLQ
GO:MF	sulfur compound binding	GO:1901681	false	0.0024612761135293067	2.6088396630726094	268	280	15	20212	SELP,TENM1,SMOC2,THBS1,PANK3,COL25A1,CCDC80,ITGA2,RSPO3,SOD3,SEMA5A,LTBP2,FGF1,SERPINE2,COLQ
GO:MF	heparin binding	GO:0008201	false	0.0030057918701785896	2.5220410945283214	176	280	12	20212	SELP,TENM1,SMOC2,THBS1,COL25A1,CCDC80,RSPO3,SOD3,LTBP2,FGF1,SERPINE2,COLQ
GO:MF	carbohydrate derivative binding	GO:0097367	false	0.008466055005844922	2.0723189141448675	2304	280	56	20212	MYO1D,PRKAA2,RAP2A,ACVR1C,SELP,EPYC,TENM1,HSPA2,UBE2W,UBA2,SMOC2,SULF2,THBS1,ACSL4,ABCG2,TNC,KATNAL1,DNAJA4,DHX40,PANK3,ATP13A3,DDR1,COL25A1,STK38L,WEE1,HAPLN1,PRKACB,JAK2,MYH15,KIF5B,CCDC80,UCK2,MAP3K7,ITGA2,ABCC12,RSPO3,NUAK1,SOD3,SEMA5A,BRSK1,RAB27B,KIF13A,ROCK1,RND3,RHOBTB1,LTBP2,NEK7,UBE2Q2,RRAS2,FGF1,STK17A,RASL11B,PRKG1,SERPINE2,RAB31,COLQ
GO:MF	fibronectin binding	GO:0001968	false	0.020235381434462935	1.6938886047974373	29	280	5	20212	ITGAV,THBS1,CCDC80,FSTL3,IGFBP3
GO:MF	growth factor binding	GO:0019838	false	0.04843409594338954	1.314848802264755	134	280	9	20212	ACVR1C,ITGAV,HTRA1,THBS1,KLB,SRPX2,LTBP2,SORT1,IGFBP3
GO:BP	positive regulation of biological process	GO:0048518	true	8.550715354664102e-13	12.067997550583254	6250	268	143	21031	CCL14,MTPN,SPIRE1,PRKAA2,RAP2A,PDGFC,ACVR1C,SELP,HEXB,TENM1,SYNPO2L,DIXDC1,HSPA2,SSBP2,PTPN11,BTG1,CCDC88A,ITGAV,CEBPD,CACNA2D1,UBA2,AKIRIN2,METRN,ADRA2C,IL1RAP,HTRA1,SMOC2,SULF2,FABP4,DIP2B,SERPINI1,THBS1,SLAIN2,ACSL4,EPC2,IRX6,MIER1,TNC,ATF7IP2,NFIB,KLB,KCTD17,NHLRC1,KIFAP3,DNAJA4,MAP10,LAMA2,MLLT11,IQCJ-SCHIP1,HBB,TMEM64,BAMBI,TRPC1,PIBF1,IFIT5,ACE2,ELOVL6,ETAA1,MAP2,DDR1,SESN3,HAPLN1,CUX1,JAK…
GO:BP	positive regulation of cellular process	GO:0048522	false	5.286543221152107e-11	10.276828212784432	5717	268	131	21031	CCL14,MTPN,SPIRE1,PRKAA2,RAP2A,PDGFC,ACVR1C,SELP,HEXB,TENM1,SYNPO2L,DIXDC1,HSPA2,SSBP2,PTPN11,BTG1,CCDC88A,ITGAV,CEBPD,CACNA2D1,AKIRIN2,METRN,ADRA2C,IL1RAP,HTRA1,SMOC2,SULF2,SERPINI1,THBS1,SLAIN2,ACSL4,EPC2,IRX6,MIER1,TNC,ATF7IP2,NFIB,KLB,KCTD17,KIFAP3,DNAJA4,MAP10,LAMA2,MLLT11,IQCJ-SCHIP1,HBB,TMEM64,BAMBI,TRPC1,PIBF1,IFIT5,ACE2,ETAA1,MAP2,DDR1,SESN3,HAPLN1,CUX1,JAK2,SRPX2,CYLD,FARP1,KIF5B,PRDM1,…
GO:BP	system development	GO:0048731	false	1.0758021610735834e-10	9.968267587641654	3973	268	103	21031	MTPN,NTN4,RAP2A,PDGFC,ALDH3A2,ACVR1C,NPR3,NCS1,HEXB,EPYC,TENM1,SYNPO2L,DIXDC1,PTPN11,BTG1,CCDC88A,ITGAV,CHAC1,LOXL1,AKIRIN2,METRN,ADRA2C,IL1RAP,SMOC2,SULF2,DIP2B,SERPINI1,THBS1,ACSL4,IRX6,RNF38,TNC,NFIB,TTC9,KIFAP3,LAMA2,RTN3,TNFRSF11B,MAP2,DDR1,WEE1,HAPLN1,MDFI,CUX1,PRKACB,DKK3,JAK2,SRPX2,MYH15,FARP1,POU6F2,KIF5B,PRDM1,CXCR2,FOXS1,PDE3B,IL33,CEBPB,ITGA2,RSPO3,PDLIM3,FRZB,CTHRC1,TRAK2,SEMA5A,GDF6…
GO:BP	multicellular organism development	GO:0007275	false	4.089413038731047e-9	8.388339022636538	4643	268	110	21031	MTPN,NTN4,RAP2A,PDGFC,ALDH3A2,ACVR1C,NPR3,NCS1,HEXB,EPYC,TENM1,SYNPO2L,DIXDC1,PTPN11,BTG1,CCDC88A,ITGAV,CHAC1,LOXL1,AKIRIN2,METRN,ADRA2C,IL1RAP,SMOC2,SULF2,DIP2B,SERPINI1,THBS1,ACSL4,IRX6,RNF38,TNC,NFIB,TTC9,KIFAP3,LAMA2,TMEM64,RTN3,TNFRSF11B,MAP2,DDR1,WEE1,HAPLN1,MDFI,CUX1,PRKACB,DKK3,JAK2,SRPX2,MYH15,CYLD,FARP1,POU6F2,KIF5B,PRDM1,CXCR2,FOXS1,PDE3B,IL33,CEBPB,ITGA2,RSPO3,PDLIM3,FRZB,CTHRC1,TRAK2…
GO:BP	cellular response to stimulus	GO:0051716	false	1.1055754445276612e-8	7.956411615795281	7394	268	149	21031	CCL14,MFAP4,MTPN,SPIRE1,PRKAA2,RAP2A,PDGFC,ACVR1C,STAM2,SELP,NPR3,POLK,INPP4B,TENM1,SYNPO2L,DIXDC1,PYROXD1,PTPN11,CCDC88A,ITGAV,CEBPD,UBE2W,CACNA2D1,CHAC1,MEIOB,AKIRIN2,METRN,ADRA2C,IL1RAP,HTRA1,SMOC2,SULF2,FABP4,THBS1,GZMB,EPC2,ABCG2,PIK3IP1,MIER1,TNC,KLB,RASSF9,NHLRC1,KIFAP3,LAMA2,MLLT11,IQCJ-SCHIP1,HBB,TMEM64,BAMBI,CYP11A1,PIBF1,IFIT5,ACE2,TNFRSF11B,ETAA1,DDR1,PCSK1N,NXPH4,STK38L,SESN3,ANGPTL1…
GO:BP	regulation of biological process	GO:0050789	false	1.9035872468607807e-8	7.720427213432296	12287	268	209	21031	CCL14,MFAP4,MTPN,NTN4,SPIRE1,PRKAA2,RAP2A,PDGFC,ACVR1C,STAM2,SELP,NPR3,NCS1,INPP4B,ZIM2,HEXB,TENM1,ZNF121,SYNPO2L,DIXDC1,HSPA2,SSBP2,PTPN11,BTG1,CCDC88A,ZC3H6,ITGAV,CEBPD,UBE2W,CACNA2D1,UBA2,CHAC1,CCNG2,AKIRIN2,METRN,ADRA2C,IL1RAP,HTRA1,SMOC2,SULF2,FABP4,DIP2B,SERPINI1,THBS1,MYL12A,ZNF610,SLAIN2,ACSL4,GZMB,EPC2,ZNF765,IRX6,PIK3IP1,MIER1,ZFHX4,TNC,ATF7IP2,NFIB,KLB,KCTD17,GABRA4,RASSF9,FNDC4,NHLRC1…
GO:BP	response to stimulus	GO:0050896	false	2.480893660531217e-8	7.605391850654941	8976	268	169	21031	CCL14,MFAP4,MTPN,SPIRE1,PRKAA2,RAP2A,PDGFC,ACVR1C,STAM2,SELP,NPR3,POLK,PDCD7,INPP4B,ZPLD1,TENM1,SYNPO2L,DIXDC1,PYROXD1,HSPA2,PTPN11,BTG1,CCDC88A,ITGAV,CEBPD,UBE2W,CACNA2D1,CHAC1,LOXL1,MEIOB,AKIRIN2,METRN,ADRA2C,IL1RAP,HTRA1,SMOC2,SULF2,FABP4,THBS1,MYL12A,GZMB,EPC2,ABCG2,PIK3IP1,MIER1,TNC,NFIB,KLB,RASSF9,FNDC4,NHLRC1,KIFAP3,DNAJA4,LAMA2,MLLT11,IQCJ-SCHIP1,HBB,TMEM64,BAMBI,CYP11A1,TRPC1,PIBF1,IFIT5…
GO:BP	biological regulation	GO:0065007	false	2.6373916497416718e-8	7.578825373167569	12680	268	213	21031	CCL14,MFAP4,MTPN,NTN4,SPIRE1,PRKAA2,RAP2A,PDGFC,ACVR1C,STAM2,SELP,NPR3,NCS1,INPP4B,ZIM2,HEXB,TENM1,ZNF121,SYNPO2L,DIXDC1,HSPA2,SSBP2,PTPN11,BTG1,CCDC88A,ZC3H6,ITGAV,CEBPD,UBE2W,CACNA2D1,UBA2,CHAC1,CCNG2,AKIRIN2,METRN,ADRA2C,IL1RAP,HTRA1,SMOC2,SULF2,FABP4,DIP2B,SERPINI1,THBS1,MYL12A,ZNF610,SLAIN2,ACSL4,GZMB,EPC2,ZNF765,IRX6,PIK3IP1,MIER1,ZFHX4,TNC,ATF7IP2,NFIB,KLB,KCNA4,KCTD17,GABRA4,RASSF9,FNDC4,…
GO:BP	intracellular signal transduction	GO:0035556	false	3.070205439717711e-8	7.51283256317082	2668	268	75	21031	CCL14,PRKAA2,RAP2A,PDGFC,SELP,TENM1,SYNPO2L,PTPN11,CCDC88A,ITGAV,UBE2W,CHAC1,ADRA2C,THBS1,PIK3IP1,MIER1,KLB,MLLT11,IQCJ-SCHIP1,IFIT5,ACE2,ETAA1,DDR1,STK38L,SESN3,PRKACB,JAK2,CYLD,FARP1,CXCR2,PDE3B,LURAP1L,FIBIN,MAP3K7,CEBPB,POMC,CDC42EP3,PPP1R15A,BCL2A1,NUAK1,GADD45G,SEMA5A,GDF6,BRSK1,UCHL1,USP15,ROCK1,MTURN,RND3,PPP1R1B,RHOBTB1,PLCE1,NFKBIA,DLG1,MDFIC,DDAH1,EDN1,RRAS2,POLR2M,RHNO1,NOX4,FGF1,IGFB…
GO:BP	regulation of response to stimulus	GO:0048583	false	5.320755517753422e-8	7.274026695920219	3939	268	96	21031	CCL14,MTPN,SPIRE1,PRKAA2,RAP2A,PDGFC,SELP,TENM1,SYNPO2L,DIXDC1,PTPN11,CCDC88A,ITGAV,UBE2W,CHAC1,AKIRIN2,ADRA2C,HTRA1,SMOC2,SULF2,FABP4,THBS1,EPC2,PIK3IP1,MIER1,TNC,KLB,FNDC4,LAMA2,IQCJ-SCHIP1,TMEM64,BAMBI,PIBF1,IFIT5,ACE2,ETAA1,DDR1,SESN3,MDFI,PRKACB,DKK3,JAK2,CYLD,PBLD,CXCR2,PDE3B,IL33,LURAP1L,MAP3K7,CEBPB,POMC,PPP1R15A,ITGA2,RSPO3,NUAK1,FRZB,GADD45G,CTHRC1,CFHR3,SEMA5A,GDF6,UCHL1,USP15,ASPN,SHB…
GO:BP	anatomical structure development	GO:0048856	false	5.517293548532525e-8	7.2582739087164825	5899	268	126	21031	MTPN,NTN4,SPIRE1,RAP2A,PDGFC,ALDH3A2,ACVR1C,NPR3,NCS1,HEXB,EPYC,TENM1,SYNPO2L,DIXDC1,HSPA2,PTPN11,BTG1,CCDC88A,ITGAV,CEBPD,CHAC1,LOXL1,AKIRIN2,METRN,ADRA2C,IL1RAP,HTRA1,SMOC2,SULF2,DIP2B,SERPINI1,THBS1,MYL12A,ACSL4,MEST,IRX6,RNF38,TNC,NFIB,TTC9,KIFAP3,LAMA2,TMEM64,BAMBI,RTN3,TNFRSF11B,MAP2,DDR1,WEE1,HAPLN1,MDFI,CUX1,PRKACB,DKK3,JAK2,SRPX2,MYH15,CYLD,FARP1,POU6F2,KIF5B,PRDM1,CXCR2,FOXS1,PDE3B,KRT1…
GO:BP	signaling	GO:0023052	false	1.1575188041618129e-7	6.936471945037976	6447	268	133	21031	CCL14,NTN4,PRKAA2,RAP2A,PDGFC,ACVR1C,STAM2,SELP,NPR3,INPP4B,TENM1,SYNPO2L,DIXDC1,PTPN11,CCDC88A,ITGAV,UBE2W,CACNA2D1,CHAC1,METRN,ADRA2C,IL1RAP,HTRA1,SMOC2,SULF2,THBS1,ACSL4,GZMB,PIK3IP1,MIER1,TNC,KLB,GABRA4,RASSF9,KIFAP3,LAMA2,MLLT11,IQCJ-SCHIP1,TMEM64,BAMBI,PIBF1,IFIT5,KCNC4,ACE2,TNFRSF11B,ETAA1,DDR1,PCSK1N,NXPH4,STK38L,KPNA4,SESN3,ANGPTL1,MDFI,PRKACB,DKK3,JAK2,CYLD,FARP1,PBLD,KIF5B,CXCR2,PDE3B,…
GO:BP	developmental process	GO:0032502	false	1.2417332766620505e-7	6.905971680257481	6453	268	133	21031	MTPN,NTN4,SPIRE1,RAP2A,PDGFC,ALDH3A2,ACVR1C,NPR3,NCS1,HEXB,EPYC,TENM1,SYNPO2L,DIXDC1,HSPA2,PTPN11,BTG1,CCDC88A,ITGAV,CEBPD,CHAC1,LOXL1,AKIRIN2,METRN,ADRA2C,IL1RAP,HTRA1,SMOC2,SULF2,FABP4,DIP2B,SERPINI1,THBS1,MYL12A,ACSL4,MEST,IRX6,RNF38,TNC,NFIB,TTC9,KATNAL1,KIFAP3,LAMA2,TMEM64,BAMBI,RTN3,TNFRSF11B,MAP2,DDR1,WEE1,HAPLN1,MDFI,CUX1,PRKACB,DKK3,JAK2,SRPX2,MYH15,CYLD,FARP1,POU6F2,KIF5B,PRDM1,CXCR2,FO…
GO:BP	cell communication	GO:0007154	false	1.4528116442560536e-7	6.837790687947519	6537	268	134	21031	CCL14,NTN4,PRKAA2,RAP2A,PDGFC,ACVR1C,STAM2,SELP,NPR3,INPP4B,TENM1,SYNPO2L,DIXDC1,PTPN11,CCDC88A,ITGAV,UBE2W,CACNA2D1,CHAC1,METRN,ADRA2C,IL1RAP,HTRA1,SMOC2,SULF2,THBS1,ACSL4,GZMB,PIK3IP1,MIER1,TNC,KLB,GABRA4,RASSF9,KIFAP3,LAMA2,MLLT11,IQCJ-SCHIP1,TMEM64,BAMBI,PIBF1,IFIT5,KCNC4,ACE2,TNFRSF11B,ETAA1,DDR1,PCSK1N,NXPH4,STK38L,KPNA4,SESN3,ANGPTL1,MDFI,PRKACB,DKK3,JAK2,CYLD,FARP1,PBLD,KIF5B,CXCR2,PDE3B,…
GO:BP	anatomical structure morphogenesis	GO:0009653	false	2.9731416465091673e-7	6.526784399630613	2684	268	73	21031	MTPN,NTN4,SPIRE1,RAP2A,PDGFC,NPR3,HEXB,SYNPO2L,PTPN11,BTG1,ITGAV,METRN,SMOC2,SULF2,DIP2B,THBS1,MYL12A,TNC,NFIB,LAMA2,BAMBI,TNFRSF11B,MAP2,DDR1,WEE1,MDFI,CUX1,PRKACB,DKK3,SRPX2,FARP1,KIF5B,PRDM1,CXCR2,FOXS1,PDE3B,CEBPB,CDC42EP3,ITGA2,RSPO3,FRZB,FHL1,CTHRC1,SEMA5A,BRSK1,UCHL1,ASPN,LMOD2,SHB,FAP,MFGE8,ZFPM1,ROCK1,MFRP,NR3C1,ENAH,DLG1,CALCRL,DDAH1,EDN1,TMEM59L,COL8A1,NOX4,FGF1,F2R,EXT1,ETV1,HDAC9,PRK…
GO:BP	signal transduction	GO:0007165	false	0.0000013025143096104365	5.88521749678029	5959	268	123	21031	CCL14,PRKAA2,RAP2A,PDGFC,ACVR1C,STAM2,SELP,NPR3,INPP4B,TENM1,SYNPO2L,DIXDC1,PTPN11,CCDC88A,ITGAV,UBE2W,CHAC1,METRN,ADRA2C,IL1RAP,HTRA1,SMOC2,SULF2,THBS1,GZMB,PIK3IP1,MIER1,KLB,RASSF9,KIFAP3,LAMA2,MLLT11,IQCJ-SCHIP1,TMEM64,BAMBI,PIBF1,IFIT5,ACE2,TNFRSF11B,ETAA1,DDR1,PCSK1N,NXPH4,STK38L,SESN3,ANGPTL1,MDFI,PRKACB,DKK3,JAK2,CYLD,FARP1,PBLD,CXCR2,PDE3B,IL33,LURAP1L,FIBIN,MAP3K7,CEBPB,POMC,CDC42EP3,PPP…
GO:BP	nervous system development	GO:0007399	false	0.0000026934511783357133	5.569690892095586	2531	268	68	21031	MTPN,NTN4,RAP2A,PDGFC,ALDH3A2,ACVR1C,NCS1,HEXB,TENM1,DIXDC1,PTPN11,CCDC88A,CHAC1,AKIRIN2,METRN,ADRA2C,IL1RAP,SULF2,DIP2B,SERPINI1,ACSL4,IRX6,TNC,NFIB,KIFAP3,LAMA2,RTN3,MAP2,DDR1,WEE1,HAPLN1,CUX1,PRKACB,JAK2,SRPX2,FARP1,POU6F2,KIF5B,PRDM1,CXCR2,IL33,CEBPB,CTHRC1,TRAK2,SEMA5A,GDF6,BRSK1,UCHL1,DUSP15,ROCK1,MFRP,CRIM1,NR3C1,ENAH,DLG1,EDN1,RRAS2,EXT1,ETV1,SOCS2,HDAC9,PRKG1,FOXP2,SERPINE2,DDIT4,YWHAQ,R…
GO:BP	regulation of signal transduction	GO:0009966	false	0.0000034498655152580157	5.46219783452665	3010	268	76	21031	CCL14,PRKAA2,RAP2A,PDGFC,SELP,TENM1,SYNPO2L,DIXDC1,PTPN11,CCDC88A,ITGAV,UBE2W,CHAC1,ADRA2C,HTRA1,SMOC2,SULF2,THBS1,PIK3IP1,MIER1,KLB,LAMA2,IQCJ-SCHIP1,TMEM64,BAMBI,PIBF1,IFIT5,ACE2,ETAA1,DDR1,SESN3,MDFI,PRKACB,DKK3,JAK2,CYLD,PBLD,PDE3B,LURAP1L,MAP3K7,POMC,PPP1R15A,RSPO3,NUAK1,FRZB,GADD45G,CTHRC1,SEMA5A,GDF6,UCHL1,USP15,ASPN,ROCK1,MTURN,FSTL3,PRMT2,CRIM1,CREBRF,NEK7,NFKBIA,DLG1,MDFIC,EDN1,NOX4,FGF…
GO:BP	neurogenesis	GO:0022008	false	0.0000045085956432712935	5.345958712968128	1742	268	53	21031	MTPN,NTN4,RAP2A,NCS1,HEXB,TENM1,DIXDC1,PTPN11,CCDC88A,CHAC1,METRN,ADRA2C,DIP2B,SERPINI1,ACSL4,IRX6,TNC,NFIB,KIFAP3,LAMA2,RTN3,MAP2,DDR1,WEE1,HAPLN1,CUX1,JAK2,FARP1,KIF5B,PRDM1,IL33,CEBPB,CTHRC1,TRAK2,SEMA5A,GDF6,BRSK1,UCHL1,DUSP15,ROCK1,MFRP,NR3C1,ENAH,EDN1,RRAS2,EXT1,ETV1,SOCS2,HDAC9,PRKG1,SERPINE2,DDIT4,RIMS1
GO:BP	multicellular organismal process	GO:0032501	false	0.0000054030804064875414	5.267358569415457	7669	268	145	21031	MTPN,NTN4,SPIRE1,PRKAA2,RAP2A,PDGFC,ALDH3A2,ACVR1C,SELP,NPR3,NCS1,HEXB,EPYC,TENM1,SYNPO2L,DIXDC1,HSPA2,PTPN11,BTG1,CCDC88A,ITGAV,CEBPD,CACNA2D1,CHAC1,LOXL1,MEIOB,AKIRIN2,METRN,ADRA2C,IL1RAP,SMOC2,SULF2,FABP4,DIP2B,SERPINI1,THBS1,MYL12A,ACSL4,IRX6,RNF38,ABCG2,TNC,NFIB,TTC9,KATNAL1,KIFAP3,DNAJA4,LAMA2,HBB,TMEM64,BAMBI,RTN3,TRPC1,PIBF1,ACE2,TNFRSF11B,ELOVL6,MAP2,DDR1,PCSK1N,SLMAP,WEE1,HAPLN1,MDFI,CU…
GO:BP	regulation of cell communication	GO:0010646	false	0.000009686211936620385	5.013846032718988	3443	268	82	21031	CCL14,PRKAA2,RAP2A,PDGFC,ACVR1C,SELP,TENM1,SYNPO2L,DIXDC1,PTPN11,CCDC88A,ITGAV,UBE2W,CHAC1,ADRA2C,HTRA1,SMOC2,SULF2,THBS1,ACSL4,PIK3IP1,MIER1,KLB,LAMA2,IQCJ-SCHIP1,TMEM64,BAMBI,PIBF1,IFIT5,ACE2,ETAA1,DDR1,SESN3,MDFI,PRKACB,DKK3,JAK2,CYLD,PBLD,KIF5B,PDE3B,LURAP1L,MAP3K7,POMC,PPP1R15A,ITGA2,RSPO3,NUAK1,FRZB,GADD45G,CTHRC1,SEMA5A,GDF6,BRSK1,UCHL1,USP15,ASPN,ROCK1,MTURN,FSTL3,PRMT2,CRIM1,CREBRF,NEK7,…
GO:BP	regulation of cellular process	GO:0050794	false	0.00001372465804807168	4.862498467255691	11738	268	195	21031	CCL14,MTPN,SPIRE1,PRKAA2,RAP2A,PDGFC,ACVR1C,STAM2,SELP,NPR3,NCS1,INPP4B,ZIM2,HEXB,TENM1,ZNF121,SYNPO2L,DIXDC1,HSPA2,SSBP2,PTPN11,BTG1,CCDC88A,ZC3H6,ITGAV,CEBPD,UBE2W,CACNA2D1,CHAC1,CCNG2,AKIRIN2,METRN,ADRA2C,IL1RAP,HTRA1,SMOC2,SULF2,FABP4,DIP2B,SERPINI1,THBS1,ZNF610,SLAIN2,ACSL4,GZMB,EPC2,ZNF765,IRX6,PIK3IP1,MIER1,ZFHX4,TNC,ATF7IP2,NFIB,KLB,KCTD17,RASSF9,NHLRC1,KIFAP3,DNAJA4,ZNF844,MAP10,LAMA2,ML…
GO:BP	regulation of signaling	GO:0023051	false	0.00002055498349814945	4.687082867541647	3437	268	81	21031	CCL14,PRKAA2,RAP2A,PDGFC,ACVR1C,SELP,TENM1,SYNPO2L,DIXDC1,PTPN11,CCDC88A,ITGAV,UBE2W,CHAC1,ADRA2C,HTRA1,SMOC2,SULF2,THBS1,ACSL4,PIK3IP1,MIER1,KLB,LAMA2,IQCJ-SCHIP1,TMEM64,BAMBI,PIBF1,IFIT5,ACE2,ETAA1,DDR1,SESN3,MDFI,PRKACB,DKK3,JAK2,CYLD,PBLD,KIF5B,PDE3B,LURAP1L,MAP3K7,POMC,PPP1R15A,RSPO3,NUAK1,FRZB,GADD45G,CTHRC1,SEMA5A,GDF6,BRSK1,UCHL1,USP15,ASPN,ROCK1,MTURN,FSTL3,PRMT2,CRIM1,CREBRF,NEK7,NFKBIA…
GO:BP	response to endogenous stimulus	GO:0009719	false	0.000028000212912590878	4.552838666285931	1678	268	50	21031	PRKAA2,PDGFC,ACVR1C,PDCD7,PTPN11,BTG1,CACNA2D1,HTRA1,SMOC2,SULF2,THBS1,TNC,KLB,FNDC4,BAMBI,CYP11A1,TNFRSF11B,SESN3,DKK3,JAK2,PBLD,PDE3B,FIBIN,MAP3K7,CEBPB,POMC,ITGA2,GDF6,USP15,ASPN,MIR762,ROCK1,PPP1R1B,FSTL3,PRMT2,CRIM1,LTBP2,NR3C1,SORT1,EDN1,FGF1,AHR,IPO5,EXT1,RASL11B,SOCS2,HDAC9,DDIT4,ANKRD1,RAB31
GO:BP	regulation of developmental process	GO:0050793	false	0.000031422104837699535	4.5027647267186754	2455	268	64	21031	MTPN,NTN4,SPIRE1,RAP2A,HEXB,DIXDC1,PTPN11,BTG1,ITGAV,CEBPD,AKIRIN2,METRN,ADRA2C,IL1RAP,SMOC2,DIP2B,THBS1,MYL12A,NFIB,KIFAP3,LAMA2,TMEM64,BAMBI,TNFRSF11B,MAP2,HAPLN1,CUX1,JAK2,SRPX2,CYLD,PRDM1,CXCR2,FOXS1,PDE3B,KRT10,IL33,CEBPB,CDC42EP3,FRZB,CTHRC1,SEMA5A,GDF6,BRSK1,ASPN,DUSP15,SHB,ZFPM1,ROCK1,MTURN,FSTL3,CRIM1,NFKBIA,DLG1,SORT1,DDAH1,EDN1,FGF1,IGFBP3,SOCS2,HDAC9,SERPINE2,GADD45A,RIMS1,COLQ
GO:BP	intracellular signaling cassette	GO:0141124	false	0.00004308320668445998	4.365691979618774	1861	268	53	21031	CCL14,RAP2A,PDGFC,SELP,TENM1,SYNPO2L,PTPN11,CCDC88A,ITGAV,ADRA2C,THBS1,PIK3IP1,MIER1,KLB,IFIT5,ACE2,DDR1,SESN3,JAK2,CYLD,FARP1,CXCR2,PDE3B,LURAP1L,MAP3K7,POMC,CDC42EP3,GADD45G,SEMA5A,GDF6,UCHL1,ROCK1,MTURN,RND3,RHOBTB1,PLCE1,NFKBIA,DLG1,MDFIC,DDAH1,EDN1,RRAS2,NOX4,FGF1,IGFBP3,AHR,GADD45B,F2R,PTPRR,PRKG1,SERPINE2,GADD45A,YWHAQ
GO:BP	negative regulation of biological process	GO:0048519	false	0.00004734980718179684	4.324681785194016	5874	268	117	21031	MTPN,PRKAA2,RAP2A,ACVR1C,NPR3,TENM1,DIXDC1,HSPA2,PTPN11,BTG1,ZC3H6,ITGAV,CEBPD,UBE2W,CHAC1,AKIRIN2,ADRA2C,HTRA1,SULF2,FABP4,DIP2B,THBS1,ACSL4,GZMB,PIK3IP1,MIER1,TNC,ATF7IP2,NFIB,FNDC4,NHLRC1,KIFAP3,DNAJA4,IQCJ-SCHIP1,TMEM64,BAMBI,RTN3,TRPC1,AEBP1,PIBF1,IFIT5,ACE2,TNFRSF11B,ETAA1,MAP2,DDR1,PCSK1N,STK38L,SESN3,WEE1,MDFI,CUX1,PRKACB,DKK3,JAK2,CYLD,PBLD,PRDM1,CXCR2,FOXS1,PDE3B,ZNF541,IL33,MAP3K7,CEBP…
GO:BP	regulation of intracellular signal transduction	GO:1902531	false	0.0000540567201838435	4.2671503080503435	1766	268	51	21031	CCL14,PRKAA2,RAP2A,PDGFC,SELP,TENM1,SYNPO2L,PTPN11,CCDC88A,ITGAV,UBE2W,ADRA2C,THBS1,PIK3IP1,MIER1,KLB,IQCJ-SCHIP1,IFIT5,ACE2,ETAA1,DDR1,SESN3,PRKACB,JAK2,CYLD,PDE3B,LURAP1L,MAP3K7,POMC,NUAK1,GADD45G,SEMA5A,GDF6,UCHL1,USP15,ROCK1,MTURN,NFKBIA,DLG1,MDFIC,EDN1,NOX4,FGF1,IGFBP3,GADD45B,F2R,PTPRR,SERPINE2,DDIT4,GADD45A,ANKRD1
GO:BP	negative regulation of cellular process	GO:0048523	false	0.00011009318568484844	3.9582395612376424	5541	268	111	21031	MTPN,PRKAA2,RAP2A,ACVR1C,TENM1,DIXDC1,HSPA2,PTPN11,BTG1,ZC3H6,ITGAV,CEBPD,UBE2W,CHAC1,AKIRIN2,ADRA2C,HTRA1,SULF2,FABP4,DIP2B,THBS1,ACSL4,GZMB,PIK3IP1,MIER1,TNC,ATF7IP2,NFIB,NHLRC1,KIFAP3,DNAJA4,IQCJ-SCHIP1,TMEM64,BAMBI,TRPC1,AEBP1,PIBF1,ACE2,TNFRSF11B,ETAA1,MAP2,DDR1,STK38L,SESN3,WEE1,MDFI,CUX1,PRKACB,DKK3,JAK2,CYLD,PBLD,PRDM1,CXCR2,FOXS1,PDE3B,ZNF541,IL33,MAP3K7,CEBPB,POMC,PPP1R15A,LIMCH1,BCL2A1…
GO:BP	regulation of MAPK cascade	GO:0043408	false	0.0001378870788501354	3.8604764288713116	643	268	27	21031	CCL14,RAP2A,PDGFC,TENM1,PTPN11,ADRA2C,THBS1,KLB,ACE2,JAK2,CYLD,MAP3K7,GADD45G,GDF6,UCHL1,ROCK1,MTURN,DLG1,MDFIC,EDN1,NOX4,FGF1,IGFBP3,GADD45B,F2R,PTPRR,GADD45A
GO:BP	generation of neurons	GO:0048699	false	0.000183719345477425	3.735845110478417	1514	268	45	21031	MTPN,NTN4,RAP2A,NCS1,TENM1,DIXDC1,PTPN11,CCDC88A,METRN,ADRA2C,DIP2B,SERPINI1,ACSL4,IRX6,TNC,NFIB,KIFAP3,LAMA2,RTN3,MAP2,DDR1,WEE1,HAPLN1,CUX1,JAK2,FARP1,KIF5B,PRDM1,CEBPB,CTHRC1,SEMA5A,GDF6,BRSK1,UCHL1,ROCK1,MFRP,ENAH,EDN1,EXT1,ETV1,SOCS2,HDAC9,PRKG1,DDIT4,RIMS1
GO:BP	regulation of multicellular organismal process	GO:0051239	false	0.00025795269804389963	3.5884599252845684	2955	268	70	21031	MTPN,NTN4,PDGFC,ACVR1C,SELP,NPR3,PTPN11,BTG1,ITGAV,CACNA2D1,AKIRIN2,METRN,ADRA2C,IL1RAP,SMOC2,SULF2,FABP4,DIP2B,THBS1,NFIB,KIFAP3,DNAJA4,LAMA2,TMEM64,BAMBI,TRPC1,PIBF1,ACE2,TNFRSF11B,ELOVL6,MAP2,HAPLN1,CUX1,JAK2,SRPX2,CYLD,PRDM1,CXCR2,FOXS1,PDE3B,IL33,MAP3K7,CEBPB,POMC,ITGA2,FRZB,GADD45G,SEMA5A,GDF6,ASPN,SHB,FAP,ZFPM1,ROCK1,MTURN,FSTL3,NFKBIA,DLG1,DDAH1,EDN1,FGF1,AHR,F2R,PTPRR,SOCS2,HDAC9,PRKG1,S…
GO:BP	regulation of cellular component organization	GO:0051128	false	0.000275240033141105	3.5602883985331073	2425	268	61	21031	MTPN,SPIRE1,PRKAA2,RAP2A,SELP,NCS1,TENM1,SYNPO2L,DIXDC1,HSPA2,PTPN11,BTG1,CCDC88A,ITGAV,METRN,IL1RAP,DIP2B,SERPINI1,THBS1,SLAIN2,ACSL4,TNC,ATF7IP2,KCTD17,DNAJA4,LAMA2,MLLT11,IQCJ-SCHIP1,AEBP1,ACE2,MAP2,DDR1,STK38L,CUX1,SRPX2,CYLD,FARP1,CAPN6,CDC42EP3,PPP1R15A,LIMCH1,ITGA2,FRZB,FHL1,SEMA5A,BRSK1,LMOD2,FAP,ROCK1,HRK,PLCE1,NEK7,DLG1,EDN1,IGFBP3,SOCS2,ERC2,SERPINE2,RAB31,RIMS1,COLQ
GO:BP	neuron differentiation	GO:0030182	false	0.00027617644329082104	3.55881336770202	1431	268	43	21031	MTPN,NTN4,RAP2A,NCS1,TENM1,DIXDC1,PTPN11,CCDC88A,METRN,ADRA2C,DIP2B,SERPINI1,ACSL4,IRX6,TNC,NFIB,LAMA2,RTN3,MAP2,DDR1,WEE1,CUX1,JAK2,FARP1,KIF5B,PRDM1,CEBPB,CTHRC1,SEMA5A,GDF6,BRSK1,UCHL1,ROCK1,MFRP,ENAH,EDN1,EXT1,ETV1,SOCS2,HDAC9,PRKG1,DDIT4,RIMS1
GO:BP	cellular response to endogenous stimulus	GO:0071495	false	0.0002815777775218181	3.5504016232532107	1432	268	43	21031	PRKAA2,PDGFC,ACVR1C,PTPN11,CACNA2D1,HTRA1,SMOC2,SULF2,THBS1,TNC,KLB,BAMBI,CYP11A1,SESN3,DKK3,JAK2,PBLD,PDE3B,MAP3K7,CEBPB,GDF6,USP15,ASPN,MIR762,ROCK1,PPP1R1B,FSTL3,PRMT2,CRIM1,LTBP2,NR3C1,SORT1,EDN1,FGF1,AHR,IPO5,EXT1,RASL11B,SOCS2,HDAC9,DDIT4,ANKRD1,RAB31
GO:BP	response to growth factor	GO:0070848	false	0.0002934930970413857	3.5324021089038973	711	268	28	21031	ACVR1C,PTPN11,HTRA1,SMOC2,SULF2,THBS1,TNC,KLB,FNDC4,BAMBI,DKK3,PBLD,MAP3K7,GDF6,USP15,ASPN,ROCK1,FSTL3,CRIM1,LTBP2,NR3C1,SORT1,EDN1,FGF1,EXT1,RASL11B,DDIT4,ANKRD1
GO:BP	cell differentiation	GO:0030154	false	0.000326678811274236	3.485879033400601	4366	268	92	21031	MTPN,NTN4,RAP2A,ACVR1C,NCS1,HEXB,TENM1,SYNPO2L,DIXDC1,HSPA2,PTPN11,BTG1,CCDC88A,ITGAV,CEBPD,CHAC1,AKIRIN2,METRN,ADRA2C,HTRA1,SULF2,FABP4,DIP2B,SERPINI1,ACSL4,IRX6,TNC,NFIB,KIFAP3,LAMA2,TMEM64,BAMBI,RTN3,TNFRSF11B,MAP2,DDR1,WEE1,HAPLN1,MDFI,CUX1,JAK2,CYLD,FARP1,POU6F2,KIF5B,PRDM1,FOXS1,ZNF541,KRT10,IL33,CEBPB,ITGA2,FRZB,GADD45G,FHL1,CTHRC1,TRAK2,SEMA5A,GDF6,BRSK1,UCHL1,DUSP15,LMOD2,SHB,ZFPM1,ROCK1…
GO:BP	cellular developmental process	GO:0048869	false	0.0003302733479995003	3.4811264710671734	4367	268	92	21031	MTPN,NTN4,RAP2A,ACVR1C,NCS1,HEXB,TENM1,SYNPO2L,DIXDC1,HSPA2,PTPN11,BTG1,CCDC88A,ITGAV,CEBPD,CHAC1,AKIRIN2,METRN,ADRA2C,HTRA1,SULF2,FABP4,DIP2B,SERPINI1,ACSL4,IRX6,TNC,NFIB,KIFAP3,LAMA2,TMEM64,BAMBI,RTN3,TNFRSF11B,MAP2,DDR1,WEE1,HAPLN1,MDFI,CUX1,JAK2,CYLD,FARP1,POU6F2,KIF5B,PRDM1,FOXS1,ZNF541,KRT10,IL33,CEBPB,ITGA2,FRZB,GADD45G,FHL1,CTHRC1,TRAK2,SEMA5A,GDF6,BRSK1,UCHL1,DUSP15,LMOD2,SHB,ZFPM1,ROCK1…
GO:BP	cell migration	GO:0016477	true	0.0003522916454940057	3.4530976558788606	1496	268	44	21031	CCL14,NTN4,RAP2A,PDGFC,ACVR1C,SELP,HEXB,DIXDC1,PTPN11,BTG1,CCDC88A,ITGAV,SMOC2,THBS1,TNC,DNAJA4,LAMA2,BAMBI,DDR1,JAK2,SRPX2,CXCR2,IL33,MAP3K7,LIMCH1,ITGA2,SEMA5A,GDF6,FAP,ROCK1,RND3,EDN1,RRAS2,FGF1,IGFBP3,F2R,EXT1,PTPRR,CCL15-CCL14,HDAC9,PRKG1,SERPINE2,DDIT4,GADD45A
GO:BP	tube morphogenesis	GO:0035239	false	0.0005778959403788648	3.2381503563681044	872	268	31	21031	NPR3,BTG1,ITGAV,SMOC2,THBS1,TNC,NFIB,DDR1,PRKACB,SRPX2,PRDM1,CXCR2,PDE3B,RSPO3,CTHRC1,SEMA5A,SHB,FAP,MFGE8,ROCK1,NR3C1,DLG1,CALCRL,DDAH1,EDN1,TMEM59L,COL8A1,FGF1,EXT1,HDAC9,GADD45A
GO:BP	enzyme-linked receptor protein signaling pathway	GO:0007167	false	0.0005858585163331316	3.2322072525735397	967	268	33	21031	PDGFC,ACVR1C,PTPN11,CCDC88A,HTRA1,SMOC2,SULF2,THBS1,KLB,BAMBI,DDR1,SESN3,ANGPTL1,DKK3,JAK2,FARP1,PBLD,MAP3K7,GDF6,USP15,ASPN,FSTL3,CRIM1,LTBP2,PLCE1,SORT1,FGF1,IGFBP3,EXT1,RASL11B,PTPRR,SOCS2,DDIT4
GO:BP	MAPK cascade	GO:0000165	false	0.0007574693201176336	3.120634952757601	745	268	28	21031	CCL14,RAP2A,PDGFC,TENM1,PTPN11,ITGAV,ADRA2C,THBS1,KLB,ACE2,JAK2,CYLD,MAP3K7,GADD45G,GDF6,UCHL1,ROCK1,MTURN,DLG1,MDFIC,EDN1,NOX4,FGF1,IGFBP3,GADD45B,F2R,PTPRR,GADD45A
GO:BP	positive regulation of response to stimulus	GO:0048584	false	0.0008985016229986758	3.046481134071165	2274	268	57	21031	CCL14,SPIRE1,PDGFC,SELP,TENM1,SYNPO2L,DIXDC1,PTPN11,CCDC88A,ITGAV,AKIRIN2,ADRA2C,SMOC2,SULF2,FABP4,THBS1,EPC2,MIER1,KLB,LAMA2,IQCJ-SCHIP1,BAMBI,PIBF1,IFIT5,DDR1,JAK2,CYLD,CXCR2,IL33,LURAP1L,MAP3K7,CEBPB,POMC,ITGA2,RSPO3,GADD45G,CFHR3,SEMA5A,GDF6,USP15,SHB,ROCK1,MTURN,NEK7,NFKBIA,LRRC70,EDN1,IER5,NOX4,FGF1,IGFBP3,GADD45B,IPO5,F2R,GADD45A,ANKRD1,RIMS1
GO:BP	regulation of cell population proliferation	GO:0042127	false	0.0014330313045318038	2.8437443223473	1683	268	46	21031	CCL14,PDGFC,ACVR1C,NPR3,TENM1,BTG1,CCDC88A,ITGAV,AKIRIN2,SULF2,THBS1,TNC,NFIB,KLB,KIFAP3,BAMBI,ACE2,DDR1,HAPLN1,JAK2,PRDM1,CXCR2,IL33,MAP3K7,CEBPB,ITGA2,NUAK1,FRZB,CTHRC1,SEMA5A,FAP,NFKBIA,CRLF1,DLG1,CALCRL,DPT,DDAH1,EDN1,IER5,NOX4,FGF1,IGFBP3,AHR,F2R,PRKG1,SERPINE2
GO:BP	negative regulation of response to stimulus	GO:0048585	false	0.0019891337993407547	2.701336003018854	1648	268	45	21031	PRKAA2,ITGAV,UBE2W,CHAC1,HTRA1,SULF2,THBS1,PIK3IP1,FNDC4,TMEM64,BAMBI,PIBF1,ACE2,SESN3,MDFI,PRKACB,DKK3,CYLD,PBLD,PDE3B,IL33,PPP1R15A,NUAK1,FRZB,CTHRC1,SEMA5A,UCHL1,USP15,ASPN,FAP,FSTL3,CRIM1,CREBRF,NFKBIA,DLG1,DDAH1,EDN1,IGFBP3,AHR,RASL11B,PTPRR,SOCS2,PRKG1,SERPINE2,DDIT4
GO:BP	positive regulation of cell communication	GO:0010647	false	0.0026741137713788927	2.572820119425962	1777	268	47	21031	CCL14,PDGFC,SELP,TENM1,SYNPO2L,DIXDC1,PTPN11,CCDC88A,ITGAV,ADRA2C,SMOC2,SULF2,THBS1,ACSL4,MIER1,KLB,LAMA2,IQCJ-SCHIP1,BAMBI,PIBF1,IFIT5,DDR1,JAK2,CYLD,KIF5B,LURAP1L,MAP3K7,POMC,ITGA2,RSPO3,GADD45G,SEMA5A,GDF6,USP15,ROCK1,MTURN,NEK7,EDN1,NOX4,FGF1,IGFBP3,GADD45B,F2R,SERPINE2,GADD45A,ANKRD1,RIMS1
GO:BP	supramolecular fiber organization	GO:0097435	true	0.002735178270959321	2.563014362357684	842	268	29	21031	MFAP4,MTPN,MYO1D,SPIRE1,TENM1,SYNPO2L,CCDC88A,LOXL1,SLAIN2,KATNAL1,MAP10,AEBP1,MAP2,JAK2,KRT10,CDC42EP3,LIMCH1,SEMA5A,LMOD2,ROCK1,RND3,RHOBTB1,LTBP2,ENAH,DLG1,DPT,EDN1,EXT1,ANKRD1
GO:BP	cell population proliferation	GO:0008283	false	0.0027899259340808478	2.5544073260622278	2006	268	51	21031	CCL14,PDGFC,ACVR1C,NPR3,TENM1,DIXDC1,BTG1,CCDC88A,ITGAV,AKIRIN2,SULF2,THBS1,TNC,NFIB,KLB,KIFAP3,BAMBI,ACE2,DDR1,HAPLN1,JAK2,PRDM1,CXCR2,IL33,MAP3K7,CEBPB,ITGA2,NUAK1,FRZB,CTHRC1,SEMA5A,UCHL1,SHB,FAP,NFKBIA,CRLF1,DLG1,CALCRL,DPT,DDAH1,EDN1,IER5,COL8A1,NOX4,FGF1,IGFBP3,AHR,F2R,EXT1,PRKG1,SERPINE2
GO:BP	negative regulation of cell communication	GO:0010648	false	0.0027973229563802	2.5532573905905873	1398	268	40	21031	PRKAA2,ACVR1C,PTPN11,ITGAV,UBE2W,CHAC1,HTRA1,SULF2,THBS1,PIK3IP1,TMEM64,BAMBI,PIBF1,ACE2,SESN3,MDFI,PRKACB,DKK3,CYLD,PBLD,PDE3B,PPP1R15A,NUAK1,FRZB,CTHRC1,UCHL1,USP15,ASPN,FSTL3,CRIM1,CREBRF,NFKBIA,DLG1,EDN1,IGFBP3,RASL11B,PTPRR,SOCS2,SERPINE2,DDIT4
GO:BP	negative regulation of signaling	GO:0023057	false	0.0027973229563802	2.5532573905905873	1398	268	40	21031	PRKAA2,ACVR1C,PTPN11,ITGAV,UBE2W,CHAC1,HTRA1,SULF2,THBS1,PIK3IP1,TMEM64,BAMBI,PIBF1,ACE2,SESN3,MDFI,PRKACB,DKK3,CYLD,PBLD,PDE3B,PPP1R15A,NUAK1,FRZB,CTHRC1,UCHL1,USP15,ASPN,FSTL3,CRIM1,CREBRF,NFKBIA,DLG1,EDN1,IGFBP3,RASL11B,PTPRR,SOCS2,SERPINE2,DDIT4
GO:BP	positive regulation of signal transduction	GO:0009967	false	0.00287810368741167	2.5408935640965735	1561	268	43	21031	CCL14,PDGFC,SELP,TENM1,SYNPO2L,DIXDC1,PTPN11,CCDC88A,ITGAV,ADRA2C,SMOC2,SULF2,THBS1,MIER1,KLB,LAMA2,IQCJ-SCHIP1,BAMBI,PIBF1,IFIT5,DDR1,JAK2,CYLD,LURAP1L,MAP3K7,POMC,RSPO3,GADD45G,SEMA5A,GDF6,USP15,ROCK1,MTURN,NEK7,EDN1,NOX4,FGF1,IGFBP3,GADD45B,F2R,GADD45A,ANKRD1,RIMS1
GO:BP	tube development	GO:0035295	false	0.003008856627855922	2.5215985059171113	1091	268	34	21031	PDGFC,NPR3,BTG1,ITGAV,SMOC2,THBS1,TNC,NFIB,DDR1,PRKACB,SRPX2,PRDM1,CXCR2,PDE3B,RSPO3,CTHRC1,SEMA5A,SHB,FAP,MFGE8,ROCK1,NR3C1,CRLF1,DLG1,CALCRL,DDAH1,EDN1,TMEM59L,COL8A1,FGF1,EXT1,HDAC9,SERPINE2,GADD45A
GO:BP	cell surface receptor signaling pathway	GO:0007166	false	0.003728111102504488	2.4285111535912205	2799	268	64	21031	CCL14,PRKAA2,PDGFC,ACVR1C,DIXDC1,PTPN11,CCDC88A,ITGAV,CHAC1,IL1RAP,HTRA1,SMOC2,SULF2,THBS1,KLB,LAMA2,MLLT11,TMEM64,BAMBI,PIBF1,DDR1,SESN3,ANGPTL1,MDFI,PRKACB,DKK3,JAK2,CYLD,FARP1,PBLD,CXCR2,IL33,MAP3K7,ITGA2,BCL2A1,RSPO3,FRZB,CTHRC1,SEMA5A,GDF6,USP15,ASPN,SHB,FSTL3,CRIM1,LTBP2,PLCE1,NFKBIA,CRLF1,CALCRL,SORT1,MDFIC,EDN1,FGF1,IGFBP3,F2R,EXT1,RASL11B,PTPRR,SOCS2,SERPINE2,DDIT4,GADD45A,RIMS1
GO:BP	response to transforming growth factor beta	GO:0071559	false	0.004084364694186581	2.3888754865651727	267	268	15	21031	HTRA1,THBS1,FNDC4,BAMBI,DKK3,PBLD,MAP3K7,USP15,ASPN,ROCK1,LTBP2,NR3C1,EDN1,RASL11B,ANKRD1
GO:BP	positive regulation of MAPK cascade	GO:0043410	false	0.0046247117692090785	2.3349153290747218	461	268	20	21031	CCL14,PDGFC,TENM1,PTPN11,ADRA2C,THBS1,KLB,JAK2,MAP3K7,GADD45G,GDF6,ROCK1,MTURN,EDN1,NOX4,FGF1,IGFBP3,GADD45B,F2R,GADD45A
GO:BP	cellular response to growth factor stimulus	GO:0071363	false	0.005065795418043277	2.295352353157582	681	268	25	21031	ACVR1C,PTPN11,HTRA1,SMOC2,SULF2,THBS1,KLB,BAMBI,DKK3,PBLD,MAP3K7,GDF6,USP15,ASPN,FSTL3,CRIM1,LTBP2,NR3C1,SORT1,EDN1,FGF1,EXT1,RASL11B,DDIT4,ANKRD1
GO:BP	cell motility	GO:0048870	false	0.005286686927100842	2.276816407366469	1709	268	45	21031	CCL14,NTN4,RAP2A,PDGFC,ACVR1C,SELP,HEXB,DIXDC1,PTPN11,BTG1,CCDC88A,ITGAV,SMOC2,THBS1,TNC,DNAJA4,LAMA2,BAMBI,DDR1,JAK2,SRPX2,CXCR2,IL33,MAP3K7,LIMCH1,ITGA2,SEMA5A,GDF6,FAP,ROCK1,RND3,ENAH,EDN1,RRAS2,FGF1,IGFBP3,F2R,EXT1,PTPRR,CCL15-CCL14,HDAC9,PRKG1,SERPINE2,DDIT4,GADD45A
GO:BP	positive regulation of apoptotic process	GO:0043065	false	0.006194975592390489	2.2079604003631412	512	268	21	21031	ACVR1C,BTG1,HTRA1,THBS1,MLLT11,JAK2,CYLD,CXCR2,BCL2A1,FRZB,GADD45G,FAP,HRK,PRMT2,NR3C1,PHLDA1,IGFBP3,STK17A,GADD45B,GADD45A,ANKRD1
GO:BP	positive regulation of signaling	GO:0023056	false	0.006434263498520996	2.1915011576692973	1778	268	46	21031	CCL14,PDGFC,SELP,TENM1,SYNPO2L,DIXDC1,PTPN11,CCDC88A,ITGAV,ADRA2C,SMOC2,SULF2,THBS1,ACSL4,MIER1,KLB,LAMA2,IQCJ-SCHIP1,BAMBI,PIBF1,IFIT5,DDR1,JAK2,CYLD,KIF5B,LURAP1L,MAP3K7,POMC,RSPO3,GADD45G,SEMA5A,GDF6,USP15,ROCK1,MTURN,NEK7,EDN1,NOX4,FGF1,IGFBP3,GADD45B,F2R,SERPINE2,GADD45A,ANKRD1,RIMS1
GO:BP	negative regulation of signal transduction	GO:0009968	false	0.006951894658470505	2.157896817340689	1290	268	37	21031	PRKAA2,ITGAV,UBE2W,CHAC1,HTRA1,SULF2,THBS1,PIK3IP1,TMEM64,BAMBI,PIBF1,ACE2,SESN3,MDFI,PRKACB,DKK3,CYLD,PBLD,PDE3B,PPP1R15A,NUAK1,FRZB,CTHRC1,UCHL1,USP15,ASPN,FSTL3,CRIM1,CREBRF,NFKBIA,DLG1,IGFBP3,RASL11B,PTPRR,SOCS2,SERPINE2,DDIT4
GO:BP	positive regulation of intracellular signal transduction	GO:1902533	false	0.007166735933618104	2.144678597300418	1033	268	32	21031	CCL14,PDGFC,SELP,TENM1,SYNPO2L,PTPN11,CCDC88A,ITGAV,ADRA2C,THBS1,MIER1,KLB,IQCJ-SCHIP1,IFIT5,DDR1,JAK2,LURAP1L,MAP3K7,POMC,GADD45G,SEMA5A,GDF6,ROCK1,MTURN,EDN1,NOX4,FGF1,IGFBP3,GADD45B,F2R,GADD45A,ANKRD1
GO:BP	regulation of phosphatidylinositol 3-kinase/protein kinase B signal transduction	GO:0051896	false	0.0081490289257972	2.0888941406213153	247	268	14	21031	PDGFC,SELP,CCDC88A,THBS1,PIK3IP1,DDR1,SESN3,JAK2,PDE3B,SEMA5A,DLG1,NOX4,F2R,SERPINE2
GO:BP	positive regulation of programmed cell death	GO:0043068	false	0.011211544053015304	1.9503345722822336	532	268	21	21031	ACVR1C,BTG1,HTRA1,THBS1,MLLT11,JAK2,CYLD,CXCR2,BCL2A1,FRZB,GADD45G,FAP,HRK,PRMT2,NR3C1,PHLDA1,IGFBP3,STK17A,GADD45B,GADD45A,ANKRD1
GO:BP	phosphatidylinositol 3-kinase/protein kinase B signal transduction	GO:0043491	false	0.012715379575902058	1.8956706708591564	293	268	15	21031	PDGFC,SELP,CCDC88A,THBS1,PIK3IP1,DDR1,SESN3,JAK2,PDE3B,SEMA5A,DLG1,EDN1,NOX4,F2R,SERPINE2
GO:BP	p38MAPK cascade	GO:0038066	false	0.013203588221387617	1.8793080284168335	55	268	7	21031	CYLD,MAP3K7,GADD45G,GDF6,DLG1,GADD45B,GADD45A
GO:BP	angiogenesis	GO:0001525	false	0.013313483425724141	1.875708298046045	538	268	21	21031	NPR3,BTG1,ITGAV,SMOC2,THBS1,SRPX2,CXCR2,PDE3B,RSPO3,SEMA5A,SHB,FAP,MFGE8,ROCK1,CALCRL,DDAH1,EDN1,COL8A1,FGF1,HDAC9,GADD45A
GO:BP	regulation of body fluid levels	GO:0050878	true	0.01336550171508307	1.8740147340266067	371	268	17	21031	SELP,NPR3,ADRA2C,THBS1,MYL12A,HBB,DDR1,PRKACB,JAK2,ITGA2,FAP,EDN1,F2R,EXT1,SOCS2,PRKG1,SERPINE2
GO:BP	blood vessel development	GO:0001568	false	0.013737897037325305	1.8620797428940028	721	268	25	21031	NPR3,BTG1,ITGAV,LOXL1,SMOC2,THBS1,SRPX2,PRDM1,CXCR2,FOXS1,PDE3B,RSPO3,SEMA5A,SHB,FAP,MFGE8,ROCK1,CALCRL,DDAH1,EDN1,COL8A1,FGF1,AHR,HDAC9,GADD45A
GO:BP	regulation of nitrogen compound metabolic process	GO:0051171	true	0.014925168704907722	1.8260807511737085	5440	268	102	21031	MTPN,SPIRE1,PRKAA2,RAP2A,PDGFC,ACVR1C,ZIM2,HEXB,TENM1,ZNF121,HSPA2,SSBP2,PTPN11,BTG1,CCDC88A,ZC3H6,ITGAV,CEBPD,UBA2,CHAC1,AKIRIN2,ADRA2C,SMOC2,FABP4,DIP2B,THBS1,ZNF610,GZMB,EPC2,ZNF765,IRX6,MIER1,ZFHX4,ATF7IP2,NFIB,NHLRC1,ZNF844,MLLT11,HBB,BAMBI,RTN3,AEBP1,PIBF1,ETAA1,PCSK1N,MDFI,CUX1,PRKACB,DKK3,JAK2,ZNF821,CYLD,POU6F2,PRDM1,FOXS1,RNF217,ZNF541,IL33,MAP3K7,CEBPB,NNMT,POMC,AZIN1,PPP1R15A,LIMCH1,I…
GO:BP	circulatory system development	GO:0072359	false	0.017227636647832525	1.7637742966206882	1130	268	33	21031	NPR3,SYNPO2L,PTPN11,BTG1,ITGAV,LOXL1,SMOC2,THBS1,SRPX2,PRDM1,CXCR2,FOXS1,PDE3B,RSPO3,PDLIM3,SEMA5A,SHB,FAP,MFGE8,ZFPM1,ROCK1,CALCRL,DDAH1,EDN1,COL8A1,NOX4,FGF1,AHR,EXT1,HDAC9,PRKG1,GADD45A,ANKRD1
GO:BP	apoptotic process	GO:0006915	false	0.019656323409399046	1.7064977109356918	1913	268	47	21031	PRKAA2,ACVR1C,PDCD7,BTG1,ITGAV,CHAC1,HTRA1,THBS1,GZMB,EPC2,KIFAP3,MLLT11,RTN3,TNFRSF11B,JAK2,CYLD,CXCR2,IL33,MAP3K7,CEBPB,PPP1R15A,BCL2A1,FRZB,GADD45G,SEMA5A,GDF6,USP15,SHB,FAP,ROCK1,HRK,PRMT2,NR3C1,NFKBIA,CRLF1,SORT1,EDN1,PHLDA1,IGFBP3,STK17A,AHR,GADD45B,F2R,SOCS2,DDIT4,GADD45A,ANKRD1
GO:BP	regulation of cell migration	GO:0030334	false	0.020478134634892103	1.6887096060296551	934	268	29	21031	RAP2A,PDGFC,ACVR1C,SELP,ITGAV,SMOC2,THBS1,TNC,DNAJA4,LAMA2,JAK2,SRPX2,CXCR2,IL33,MAP3K7,LIMCH1,ITGA2,SEMA5A,ROCK1,EDN1,RRAS2,FGF1,IGFBP3,F2R,PTPRR,HDAC9,PRKG1,SERPINE2,GADD45A
GO:BP	regulation of p38MAPK cascade	GO:1900744	false	0.027219882800101142	1.5651137490584348	41	268	6	21031	CYLD,GADD45G,GDF6,DLG1,GADD45B,GADD45A
GO:BP	vasculature development	GO:0001944	false	0.02815972364220458	1.5503716116483386	752	268	25	21031	NPR3,BTG1,ITGAV,LOXL1,SMOC2,THBS1,SRPX2,PRDM1,CXCR2,FOXS1,PDE3B,RSPO3,SEMA5A,SHB,FAP,MFGE8,ROCK1,CALCRL,DDAH1,EDN1,COL8A1,FGF1,AHR,HDAC9,GADD45A
GO:BP	blood vessel morphogenesis	GO:0048514	false	0.04008297286841444	1.3970400752528978	625	268	22	21031	NPR3,BTG1,ITGAV,SMOC2,THBS1,SRPX2,PRDM1,CXCR2,PDE3B,RSPO3,SEMA5A,SHB,FAP,MFGE8,ROCK1,CALCRL,DDAH1,EDN1,COL8A1,FGF1,HDAC9,GADD45A
GO:BP	response to stress	GO:0006950	false	0.04165735067351056	1.380308353794464	3855	268	77	21031	CCL14,SPIRE1,PRKAA2,SELP,NPR3,POLK,PYROXD1,HSPA2,PTPN11,BTG1,CEBPD,UBE2W,CHAC1,MEIOB,AKIRIN2,ADRA2C,IL1RAP,SMOC2,SULF2,FABP4,THBS1,MYL12A,GZMB,EPC2,TNC,NFIB,FNDC4,NHLRC1,DNAJA4,HBB,IFIT5,ACE2,ETAA1,DDR1,PCSK1N,SESN3,JAK2,CYLD,KIF5B,PRDM1,CXCR2,IL33,MAP3K7,CEBPB,XPR1,PPP1R15A,ITGA2,BCL2A1,NUAK1,SOD3,BRSK1,UCHL1,USP15,BACH1,MSRB3,FAP,SEL1L2,CREBRF,NR3C1,NEK7,NFKBIA,DDAH1,EDN1,IER5,RHNO1,NOX4,FGF1,A…
GO:BP	extracellular matrix organization	GO:0030198	true	0.04193104748273694	1.37746428831691	324	268	15	21031	MFAP4,NTN4,LOXL1,SMOC2,SULF2,LAMA2,AEBP1,TNFRSF11B,DDR1,CCDC80,FAP,DPT,COL8A1,EXT1,COLQ
GO:BP	regulation of cellular component biogenesis	GO:0044087	false	0.04222885838545824	1.3743906591291433	971	268	29	21031	MTPN,PRKAA2,RAP2A,SELP,TENM1,SYNPO2L,HSPA2,PTPN11,CCDC88A,IL1RAP,THBS1,SLAIN2,ATF7IP2,KCTD17,DNAJA4,ACE2,MAP2,SRPX2,CYLD,FARP1,CDC42EP3,LIMCH1,LMOD2,ROCK1,HRK,PLCE1,NEK7,DLG1,COLQ
GO:BP	response to organic substance	GO:0010033	true	0.04246016947704334	1.372018276707989	2637	268	58	21031	CCL14,PRKAA2,PDGFC,ACVR1C,SELP,PDCD7,HSPA2,PTPN11,BTG1,UBE2W,CACNA2D1,CHAC1,LOXL1,AKIRIN2,IL1RAP,FABP4,THBS1,TNC,CYP11A1,TNFRSF11B,SESN3,JAK2,ST3GAL6,CYLD,KIF5B,CXCR2,PDE3B,IL33,FIBIN,MAP3K7,CEBPB,NNMT,POMC,PPP1R15A,ITGA2,MIR762,SEL1L2,ROCK1,PPP1R1B,PRMT2,CREBRF,NR3C1,NFKBIA,CRLF1,CALCRL,SORT1,LRRC70,EDN1,NOX4,AHR,IPO5,F2R,EXT1,SOCS2,HDAC9,DDIT4,ANKRD1,RAB31
GO:BP	extracellular structure organization	GO:0043062	false	0.04346557148052577	1.3618546059454584	325	268	15	21031	MFAP4,NTN4,LOXL1,SMOC2,SULF2,LAMA2,AEBP1,TNFRSF11B,DDR1,CCDC80,FAP,DPT,COL8A1,EXT1,COLQ
GO:BP	cell adhesion	GO:0007155	true	0.04363371352630263	1.3601778240209477	1512	268	39	21031	MFAP4,NTN4,SELP,TENM1,PTPN11,ITGAV,IL1RAP,THBS1,MYL12A,TNC,KIFAP3,LAMA2,HBB,DDR1,HAPLN1,JAK2,SRPX2,CYLD,PDE3B,CCDC80,CEBPB,LIMCH1,ITGA2,NUAK1,SEMA5A,SHB,FAP,MFGE8,ROCK1,RND3,FSTL3,DLG1,DPT,OMD,SSPN,COL8A1,EXT1,PRKG1,SERPINE2
GO:BP	external encapsulating structure organization	GO:0045229	false	0.04504957982537433	1.3463092553036162	326	268	15	21031	MFAP4,NTN4,LOXL1,SMOC2,SULF2,LAMA2,AEBP1,TNFRSF11B,DDR1,CCDC80,FAP,DPT,COL8A1,EXT1,COLQ
GO:BP	regulation of cell differentiation	GO:0045595	false	0.048755122953394917	1.3119797439962744	1576	268	40	21031	DIXDC1,PTPN11,BTG1,ITGAV,CEBPD,AKIRIN2,METRN,ADRA2C,DIP2B,KIFAP3,LAMA2,TMEM64,BAMBI,TNFRSF11B,MAP2,HAPLN1,CUX1,JAK2,CYLD,PRDM1,IL33,CEBPB,FRZB,CTHRC1,SEMA5A,GDF6,DUSP15,SHB,ZFPM1,ROCK1,MTURN,FSTL3,CRIM1,NFKBIA,SORT1,EDN1,IGFBP3,SOCS2,HDAC9,SERPINE2
GO:CC	extracellular matrix	GO:0031012	true	1.2288665812304412e-8	7.910495266162156	555	285	30	22097	MFAP4,NTN4,EPYC,LOXL1,LAD1,HTRA1,SMOC2,THBS1,TNC,LAMA2,MXRA7,AEBP1,TNFRSF11B,COL25A1,HAPLN1,ANGPTL1,SRPX2,CCDC80,SOD3,CTHRC1,ASPN,MFGE8,LTBP2,DLG1,DPT,OMD,COL8A1,FGF1,SERPINE2,COLQ
GO:CC	external encapsulating structure	GO:0030312	false	1.2842018301467628e-8	7.891366715495623	556	285	30	22097	MFAP4,NTN4,EPYC,LOXL1,LAD1,HTRA1,SMOC2,THBS1,TNC,LAMA2,MXRA7,AEBP1,TNFRSF11B,COL25A1,HAPLN1,ANGPTL1,SRPX2,CCDC80,SOD3,CTHRC1,ASPN,MFGE8,LTBP2,DLG1,DPT,OMD,COL8A1,FGF1,SERPINE2,COLQ
GO:CC	collagen-containing extracellular matrix	GO:0062023	false	1.827240703703767e-8	7.738204238961257	425	285	26	22097	MFAP4,NTN4,LOXL1,LAD1,HTRA1,SMOC2,THBS1,TNC,LAMA2,MXRA7,AEBP1,COL25A1,HAPLN1,ANGPTL1,SRPX2,CCDC80,SOD3,CTHRC1,ASPN,MFGE8,LTBP2,DLG1,DPT,COL8A1,SERPINE2,COLQ
GO:CC	cytoplasm	GO:0005737	true	4.40661103078622e-7	6.355895282741389	12345	285	208	22097	GOLIM4,MTPN,MYO1D,SPIRE1,PRKAA2,RAP2A,PDGFC,LRRC49,ALDH3A2,STAM2,SELP,NCS1,INPP4B,TMEM151A,HEXB,ZPLD1,TENM1,SYNPO2L,CYSTM1,DIXDC1,PYROXD1,HSPA2,SSBP2,PTPN11,BTG1,MAP3K7CL,CCDC88A,ITGAV,UBE2W,CACNA2D1,UBA2,CHAC1,CCNG2,LOXL1,MEIOB,AKIRIN2,ADRA2C,HTRA1,SULF2,FABP4,DIP2B,SERPINI1,THBS1,MYL12A,SLAIN2,ACSL4,GZMB,MEST,C1ORF198,ABCG2,ZFAS1,MIER1,TNC,DNAL1,MCF2L2,KCTD17,RASSF9,GALNT5,KATNAL1,FNDC4,NHLRC1,…
GO:CC	extracellular space	GO:0005615	true	0.0000023254862618202286	5.633486221808577	3303	285	80	22097	CCL14,MFAP4,MYO1D,PDGFC,PRSS54,SELP,NPR3,HEXB,ZPLD1,CYSTM1,HSPA2,ITGAV,CACNA2D1,LOXL1,LAD1,METRN,HTRA1,SMOC2,SULF2,FABP4,DIP2B,SERPINI1,THBS1,MYL12A,ACSL4,MEST,PIK3IP1,TNC,RASSF9,FNDC4,HBB,RTN3,AEBP1,PIBF1,ACE2,TNFRSF11B,DDR1,PCSK1N,COL25A1,HAPLN1,ANGPTL1,PRKACB,DKK3,ST3GAL6,SRPX2,PBLD,PRSS23,KRT10,IL33,POMC,SOD3,FRZB,CTHRC1,CFHR3,SEMA5A,SLC26A4,GDF6,ASPN,RAB27B,QPCT,FAP,MFGE8,C5ORF46,FSTL3,LTBP2…
GO:CC	extracellular region	GO:0005576	false	0.0000042483562551810746	5.3717790716883735	4213	285	94	22097	CCL14,MFAP4,MYO1D,NTN4,PDGFC,PRSS54,SELP,NPR3,HEXB,EPYC,ZPLD1,TENM1,CYSTM1,HSPA2,ITGAV,CACNA2D1,LOXL1,LAD1,METRN,IL1RAP,HTRA1,SMOC2,SULF2,FABP4,DIP2B,SERPINI1,THBS1,MYL12A,ACSL4,GZMB,MEST,PIK3IP1,TNC,RASSF9,FNDC4,LAMA2,HBB,RTN3,AEBP1,PIBF1,ACE2,TNFRSF11B,DDR1,PCSK1N,NXPH4,COL25A1,HAPLN1,ANGPTL1,PRKACB,DKK3,ST3GAL6,SRPX2,PBLD,PRSS23,CCDC80,KRT10,IL33,FIBIN,POMC,RSPO3,SOD3,FRZB,CTHRC1,CFHR3,SEMA5A,…
GO:CC	basement membrane	GO:0005604	false	0.00009312584447317269	4.0309297760060545	92	285	10	22097	NTN4,LOXL1,LAD1,SMOC2,TNC,LAMA2,CCDC80,DLG1,COL8A1,COLQ
GO:CC	endomembrane system	GO:0012505	true	0.00012480119081177422	3.90378127073921	4777	285	98	22097	GOLIM4,MYO1D,PRKAA2,RAP2A,PDGFC,ALDH3A2,STAM2,SELP,NCS1,TMEM151A,HEXB,TENM1,CYSTM1,CCDC88A,ITGAV,CACNA2D1,CHAC1,LOXL1,ADRA2C,SULF2,SERPINI1,THBS1,ACSL4,MEST,TNC,KCTD17,RASSF9,GALNT5,FNDC4,NHLRC1,KIFAP3,AP3M2,ALG14,HBB,MXRA7,TMEM64,RTN3,ZNRF2,FAM169A,TMEM50A,ACE2,ELOVL6,ATP13A3,PCSK1N,SLMAP,COL25A1,KPNA4,CUX1,JAK2,ST3GAL6,PRSS23,CXCR2,PDE3B,IL33,FIBIN,MAP3K7,SYTL2,XPR1,POMC,CDC42EP3,PPP1R15A,ABCC1…
GO:CC	cell periphery	GO:0071944	false	0.0053669274047005696	2.270274279121607	6228	285	113	22097	MFAP4,MYO1D,NTN4,SPIRE1,RAP2A,PDGFC,ACVR1C,SELP,NPR3,NCS1,EPYC,TENM1,CYSTM1,HSPA2,CCDC88A,ITGAV,CACNA2D1,LOXL1,LAD1,ADRA2C,IL1RAP,HTRA1,SMOC2,SULF2,THBS1,ACSL4,GZMB,ABCG2,PIK3IP1,TNC,KLB,KCNA4,GABRA4,FNDC4,KIFAP3,LAMA2,IQCJ-SCHIP1,MXRA7,BAMBI,RTN3,ZNRF2,TRPC1,AEBP1,IFIT5,KCNC4,ACE2,TNFRSF11B,DDR1,SLMAP,COL25A1,HAPLN1,ANGPTL1,PRKACB,JAK2,SRPX2,CYLD,FARP1,CXCR2,CCDC80,KRT10,MAP3K7,SYTL2,UNC79,XPR1,…
GO:CC	vesicle	GO:0031982	true	0.036926704797994675	1.4326594454467267	4004	285	77	22097	GOLIM4,MYO1D,SPIRE1,RAP2A,PDGFC,STAM2,SELP,NPR3,HEXB,ZPLD1,CYSTM1,HSPA2,CCDC88A,ITGAV,CACNA2D1,LOXL1,LAD1,ADRA2C,HTRA1,FABP4,DIP2B,SERPINI1,THBS1,MYL12A,ACSL4,MEST,RASSF9,AP3M2,HBB,ZNRF2,AEBP1,ACE2,ATP13A3,DDR1,PCSK1N,ANGPTL1,PRKACB,JAK2,ST3GAL6,PBLD,KIF5B,PRSS23,CXCR2,KRT10,IL33,MAP3K7,SYTL2,POMC,SOD3,TRAK2,CFHR3,SEMA5A,SLC26A4,BRSK1,RAB27B,QPCT,KIF13A,MFGE8,ROCK1,C5ORF46,RHOBTB1,LTBP2,DLG1,CALC…
GO:CC	axon	GO:0030424	true	0.0400850968791984	1.3970170624457763	656	285	21	22097	MTPN,MYO1D,PRKAA2,NCS1,TMEM151A,DIP2B,NFIB,KCNA4,AP3M2,IQCJ-SCHIP1,KCNC4,MAP2,KIF5B,ITGA2,TRAK2,BRSK1,UCHL1,RAB27B,DLG1,UNC80,ERC2
KEGG	Small cell lung cancer	KEGG:05222	false	0.00784643957459885	2.1053273654041487	92	132	8	8484	POLK,ITGAV,LAMA2,ITGA2,GADD45G,NFKBIA,GADD45B,GADD45A
KEGG	p53 signaling pathway	KEGG:04115	false	0.012941452464889872	1.8880169785292047	74	132	7	8484	CCNG2,THBS1,SESN3,GADD45G,IGFBP3,GADD45B,GADD45A
REAC	Extracellular matrix organization	REAC:R-HSA-1474244	false	0.00290716595910328	2.5365301752933873	297	158	16	10842	MFAP4,NTN4,ITGAV,LOXL1,HTRA1,THBS1,TNC,LAMA2,DDR1,COL25A1,HAPLN1,CAPN6,ITGA2,ASPN,LTBP2,COL8A1
REAC	Non-integrin membrane-ECM interactions	REAC:R-HSA-3000171	false	0.008637531903779513	2.063610335495047	58	158	7	10842	NTN4,ITGAV,THBS1,TNC,LAMA2,DDR1,ITGA2
WP	Leptin signaling pathway	WP:WP2034	false	0.03726625088355078	1.4286842966071889	71	141	7	8286	PRKAA2,PTPN11,KPNA4,JAK2,PDE3B,ROCK1,SOCS2
WP	Small cell lung cancer	WP:WP4658	false	0.042295938472325725	1.373701334368333	96	141	8	8286	POLK,ITGAV,LAMA2,ITGA2,GADD45G,NFKBIA,GADD45B,GADD45A
TF	Factor: RNF96; motif: BCCCGCRGCC; match class: 1	TF:M01199_1	false	0.000005126110792781215	5.2902120114616595	4481	298	112	20045	NTN4,SPIRE1,RAP2A,PDGFC,ALDH3A2,ACVR1C,NCS1,PDCD7,TMEM151A,ANKRD33B,PTPN11,CCDC88A,FAM13C,ZC3H6,ITGAV,CEBPD,UBE2W,ECT2L,CACNA2D1,CCNG2,AKIRIN2,METRN,ADRA2C,IL1RAP,THBS1,MYL12A,SLAIN2,EPC2,C1ORF198,RNF38,MIER1,KCNA4,KCTD17,TTC9,KATNAL1,MSANTD3,UBALD2,DNAJA4,DZIP3,AP3M2,MAP10,KIAA1549L,TMEM64,FAM171B,ZNRF2,FAM169A,AEBP1,ATP13A3,MAP2,NXPH4,STK38L,KPNA4,SESN3,WEE1,CUX1,PRKACB,DKK3,ZNF821,FARP1,PDE3B,…
TF	Factor: ETF; motif: GVGGMGG; match class: 1	TF:M00695_1	false	0.000022713463350800797	4.643716639471937	7249	298	156	20045	GOLIM4,MYO1D,NTN4,PRR15,SPIRE1,PRKAA2,RAP2A,NPR3,POLK,NCS1,PDCD7,TMEM151A,DIXDC1,PYROXD1,ANKRD33B,SSBP2,PTPN11,BTG1,CCDC88A,FAM13C,ZC3H6,ITGAV,CEBPD,ECT2L,CACNA2D1,CCNG2,LOXL1,AKIRIN2,METRN,ADRA2C,IL1RAP,HTRA1,SULF2,DIP2B,THBS1,SLAIN2,EPC2,ZNF765,C1ORF198,RNF38,MIER1,NFIB,TTC9,KATNAL1,FNDC4,MSANTD3,UBALD2,ZC2HC1A,DNAJA4,AP3M2,MAP10,KIAA1549L,MLLT11,TMEM64,BAMBI,RTN3,FAM171B,ZNRF2,PANK3,TMEM50A,KC…
TF	Factor: RERE; motif: CNGCNSCNNGSRCRGSGSS; match class: 1	TF:M13129_1	false	0.0002317883216802847	3.634908449121243	6157	298	135	20045	MFAP4,MYO1D,SPIRE1,RAP2A,PDGFC,LRRC49,ALDH3A2,ACVR1C,STAM2,NCS1,PDCD7,TMEM151A,ANKRD33B,SSBP2,PTPN11,FAM13C,ZC3H6,CEBPD,UBE2W,LOXL1,MEIOB,LAD1,AKIRIN2,METRN,ADRA2C,IL1RAP,HTRA1,SMOC2,SULF2,DIP2B,SLAIN2,EPC2,C1ORF198,IRX6,RNF38,MIER1,KCNA4,KCTD17,TTC9,KATNAL1,FNDC4,MSANTD3,UBALD2,DNAJA4,KIAA1549L,FSD1L,TMEM64,BAMBI,RTN3,TRPC1,PANK3,FAM169A,AEBP1,PIBF1,IFIT5,TNFRSF11B,ATP13A3,ETAA1,MAP2,DDR1,PCSK1N…
TF	Factor: ZNF138; motif: GCAGCRSCNSGSNCMGSGCS; match class: 1	TF:M13144_1	false	0.0005984157784807466	3.2229969639123452	5699	298	126	20045	MFAP4,MYO1D,NTN4,SPIRE1,RAP2A,LRRC49,ACVR1C,POLK,NCS1,PDCD7,TMEM151A,CYSTM1,ANKRD33B,SSBP2,FAM13C,ZC3H6,CEBPD,CACNA2D1,UBA2,CCNG2,LAD1,AKIRIN2,METRN,ADRA2C,IL1RAP,HTRA1,SMOC2,SULF2,SLAIN2,EPC2,RNF38,MIER1,KCTD17,TTC9,KATNAL1,FNDC4,MSANTD3,UBALD2,DNAJA4,AP3M2,KIAA1549L,TMEM64,BAMBI,FAM171B,ZNRF2,TRPC1,PANK3,FAM169A,AEBP1,IFIT5,TMEM50A,KCNC4,ATP13A3,DDR1,PCSK1N,NXPH4,KPNA4,WEE1,CUX1,PRKACB,DKK3,ZNF…
TF	Factor: ETF; motif: GVGGMGG	TF:M00695	false	0.0012267232534954931	2.9112534022575405	10745	298	202	20045	GOLIM4,MFAP4,MYO1D,NTN4,PRR15,SPIRE1,PRKAA2,RAP2A,PDGFC,ALDH3A2,STAM2,NPR3,POLK,NCS1,PDCD7,TMEM151A,DIXDC1,PYROXD1,HSPA2,ANKRD33B,SSBP2,PTPN11,BTG1,CCDC88A,FAM13C,ZC3H6,ITGAV,CEBPD,UBE2W,ECT2L,CACNA2D1,UBA2,CHAC1,CCNG2,LOXL1,MEIOB,LAD1,AKIRIN2,METRN,ADRA2C,IL1RAP,HTRA1,SULF2,DIP2B,THBS1,MYL12A,SLAIN2,ACSL4,MEST,EPC2,ZNF765,C1ORF198,IRX6,RNF38,ABCG2,PIK3IP1,MIER1,TNC,NFIB,KCNA4,GABRA4,TTC9,KATNAL1…
TF	Factor: RERE; motif: CNGCNSCNNGSRCRGSGSS	TF:M13129	false	0.0023402557414159662	2.630736680616839	10538	298	198	20045	GOLIM4,MFAP4,MTPN,MYO1D,NTN4,SPIRE1,RAP2A,PDGFC,LRRC49,ALDH3A2,ACVR1C,STAM2,NCS1,PDCD7,TMEM151A,ZIM2,HEXB,DIXDC1,HSPA2,ANKRD33B,SSBP2,PTPN11,BTG1,CCDC88A,FAM13C,ZC3H6,ITGAV,CEBPD,UBE2W,CACNA2D1,UBA2,CCNG2,LOXL1,MEIOB,LAD1,AKIRIN2,METRN,ADRA2C,IL1RAP,HTRA1,SMOC2,SULF2,DIP2B,SERPINI1,ZNF610,SLAIN2,ACSL4,EPC2,C1ORF198,IRX6,RNF38,MIER1,KCNA4,MCF2L2,KCTD17,TTC9,KATNAL1,FNDC4,MSANTD3,UBALD2,ZC2HC1A,KIF…
TF	Factor: MOVO-B; motif: GNGGGGG; match class: 1	TF:M01104_1	false	0.0026097868452518557	2.5833949622828767	5843	298	126	20045	GOLIM4,MYO1D,NTN4,PRKAA2,PDGFC,NCS1,TMEM151A,ANKRD33B,SSBP2,PTPN11,BTG1,ZC3H6,ITGAV,CEBPD,UBE2W,CACNA2D1,UBA2,CCNG2,LOXL1,LAD1,METRN,ADRA2C,SULF2,THBS1,ZNF610,SLAIN2,ACSL4,EPC2,KCNA4,MCF2L2,TTC9,FNDC4,MSANTD3,UBALD2,DNAJA4,KIAA1549L,TMEM64,BAMBI,ZNRF2,PANK3,FAM169A,AEBP1,TMEM50A,KCNC4,ATP13A3,DDR1,PCSK1N,SLMAP,NXPH4,KPNA4,SESN3,WEE1,CUX1,C14ORF132,PRKACB,DKK3,ZNF821,CYLD,FARP1,KIF5B,PRSS23,PRDM1,…
TF	Factor: ZNF138; motif: GCAGCRSCNSGSNCMGSGCS	TF:M13144	false	0.004617270159275513	2.3356147138720695	9856	298	187	20045	GOLIM4,MFAP4,MTPN,MYO1D,NTN4,SPIRE1,PRKAA2,RAP2A,PDGFC,LRRC49,ALDH3A2,ACVR1C,STAM2,POLK,NCS1,PDCD7,TMEM151A,ZIM2,HEXB,CYSTM1,DIXDC1,HSPA2,TMEM72,ANKRD33B,SSBP2,PTPN11,CCDC88A,FAM13C,ZC3H6,ITGAV,CEBPD,ECT2L,CACNA2D1,UBA2,CCNG2,LOXL1,MEIOB,LAD1,AKIRIN2,METRN,ADRA2C,IL1RAP,HTRA1,SMOC2,SULF2,SERPINI1,THBS1,SLAIN2,MEST,EPC2,C1ORF198,IRX6,RNF38,MIER1,KCNA4,KCTD17,TTC9,KATNAL1,FNDC4,MSANTD3,UBALD2,DNAJA…
TF	Factor: EGR1; motif: NGNGKGGGYGGNGS	TF:M09761	false	0.006069785865978677	2.2168266299896913	5323	298	116	20045	GOLIM4,MTPN,PRR15,SPIRE1,RAP2A,PDGFC,NPR3,NCS1,PDCD7,TMEM151A,SSBP2,PTPN11,ITGAV,CEBPD,UBE2W,CACNA2D1,UBA2,CHAC1,CCNG2,LOXL1,MEIOB,AKIRIN2,METRN,MYL12A,ACSL4,EPC2,C1ORF198,IRX6,ATF7IP2,KCNA4,KCTD17,RASSF9,FNDC4,MSANTD3,UBALD2,ZC2HC1A,DNAJA4,AP3M2,MLLT11,TMEM64,BAMBI,FAM171B,ZNRF2,TRPC1,PANK3,AEBP1,PIBF1,KCNC4,ELOVL6,ATP13A3,DDR1,PCSK1N,NXPH4,KPNA4,SESN3,C14ORF132,DKK3,ZNF821,CYLD,ARHGAP19-SLIT1,H…
TF	Factor: AP-2; motif: GSCCSCRGGCNRNRNN	TF:M00800	false	0.0072278446141894855	2.140991192570078	9365	298	179	20045	GOLIM4,MFAP4,MTPN,MYO1D,NTN4,SPIRE1,PRKAA2,RAP2A,PDGFC,ALDH3A2,POLK,NCS1,PDCD7,ZIM2,ZNF121,DIXDC1,HSPA2,ANKRD33B,SSBP2,PTPN11,CCDC88A,ZC3H6,ITGAV,CEBPD,CACNA2D1,UBA2,CHAC1,CCNG2,LOXL1,LAD1,AKIRIN2,METRN,ADRA2C,IL1RAP,HTRA1,SMOC2,DIP2B,THBS1,MYL12A,SLAIN2,ACSL4,EPC2,C1ORF198,IRX6,RNF38,ATF7IP2,NFIB,KCNA4,KCTD17,TTC9,KATNAL1,MSANTD3,UBALD2,ZC2HC1A,DNAJA4,AP3M2,ZNF844,MAP10,KIAA1549L,LAMA2,FSD1L,MXR…
TF	Factor: WT1; motif: CGCCCCCNCN	TF:M02036	false	0.00791885137287218	2.1013378081327416	10058	298	189	20045	GOLIM4,MFAP4,MYO1D,NTN4,PRR15,SPIRE1,PRKAA2,RAP2A,PDGFC,LRRC49,ALDH3A2,ACVR1C,STAM2,NCS1,PDCD7,TMEM151A,ZIM2,HEXB,ZNF121,DIXDC1,SSBP2,PTPN11,BTG1,CCDC88A,ZC3H6,ITGAV,CEBPD,UBE2W,CACNA2D1,UBA2,CHAC1,CCNG2,LOXL1,MEIOB,LAD1,AKIRIN2,METRN,ADRA2C,IL1RAP,SULF2,DIP2B,SERPINI1,THBS1,MYL12A,ZNF610,SLAIN2,ACSL4,MEST,EPC2,C1ORF198,IRX6,RNF38,PIK3IP1,MIER1,TNC,NFIB,KCNA4,MCF2L2,KCTD17,GABRA4,TTC9,FNDC4,MSANT…
TF	Factor: E2F-2; motif: GCGCGCGCGYW; match class: 1	TF:M11531_1	false	0.008411012578925972	2.075151717523327	12708	298	226	20045	GOLIM4,MYO1D,NTN4,PRR15,SPIRE1,PRKAA2,RAP2A,PDGFC,LRRC49,ALDH3A2,ACVR1C,PRSS54,STAM2,NPR3,POLK,NCS1,PDCD7,TMEM151A,ZIM2,HEXB,ZNF121,CYSTM1,DIXDC1,PYROXD1,HSPA2,ANKRD33B,SSBP2,PTPN11,BTG1,CCDC88A,ZC3H6,ITGAV,CEBPD,UBE2W,ECT2L,CACNA2D1,UBA2,CHAC1,CCNG2,LOXL1,MEIOB,LAD1,AKIRIN2,METRN,ADRA2C,IL1RAP,HTRA1,SMOC2,SULF2,DIP2B,THBS1,MYL12A,ZNF610,SLAIN2,ACSL4,MEST,EPC2,ZNF765,C1ORF198,IRX6,RNF38,ABCG2,PIK…
TF	Factor: ZXDL; motif: GSGSCNNGGGMRGCNCCGGGS; match class: 1	TF:M12722_1	false	0.011160713201700931	1.9523080518441065	6868	298	140	20045	GOLIM4,MYO1D,NTN4,PRR15,SPIRE1,PRKAA2,RAP2A,ACVR1C,NPR3,POLK,NCS1,PDCD7,TMEM151A,ZIM2,DIXDC1,ANKRD33B,SSBP2,PTPN11,BTG1,ZC3H6,ITGAV,CEBPD,UBE2W,CACNA2D1,UBA2,CCNG2,LOXL1,METRN,ADRA2C,IL1RAP,HTRA1,SMOC2,SULF2,DIP2B,THBS1,SLAIN2,EPC2,ZNF765,C1ORF198,IRX6,NFIB,KCNA4,KCTD17,TTC9,KATNAL1,FNDC4,MSANTD3,UBALD2,ZC2HC1A,KIFAP3,DNAJA4,KIAA1549L,TMEM64,BAMBI,FAM171B,ZNRF2,TRPC1,PANK3,FAM169A,AEBP1,IFIT5,KCN…
TF	Factor: HA95; motif: CCSNSSCCNSCNCCWSCCNS; match class: 1	TF:M13127_1	false	0.012797189482639802	1.8928853995868329	8631	298	167	20045	GOLIM4,MFAP4,MYO1D,NTN4,SPIRE1,PRKAA2,RAP2A,PDGFC,ALDH3A2,ACVR1C,NCS1,TMEM151A,HEXB,ANKRD33B,SSBP2,PTPN11,BTG1,CCDC88A,ZC3H6,ITGAV,CEBPD,UBE2W,CACNA2D1,UBA2,LOXL1,MEIOB,LAD1,AKIRIN2,METRN,ADRA2C,HTRA1,SMOC2,SULF2,THBS1,SLAIN2,ACSL4,EPC2,ZNF765,C1ORF198,IRX6,RNF38,NFIB,KCNA4,MCF2L2,KCTD17,TTC9,KATNAL1,FNDC4,MSANTD3,UBALD2,DNAJA4,ZNF844,KIAA1549L,FSD1L,TMEM64,CYP11A1,ZNRF2,TRPC1,FAM169A,AEBP1,KCNC4…
TF	Factor: WT1; motif: CGCCCCCNCN; match class: 1	TF:M02036_1	false	0.02936651759163477	1.5321475509374012	5489	298	116	20045	GOLIM4,MFAP4,MYO1D,NTN4,SPIRE1,RAP2A,ALDH3A2,ACVR1C,NCS1,TMEM151A,HEXB,SSBP2,PTPN11,BTG1,ZC3H6,ITGAV,CEBPD,CACNA2D1,CCNG2,MEIOB,LAD1,AKIRIN2,METRN,ADRA2C,SULF2,THBS1,SLAIN2,ACSL4,EPC2,C1ORF198,IRX6,RNF38,MIER1,TNC,KCTD17,GABRA4,TTC9,FNDC4,MSANTD3,ZC2HC1A,NHLRC1,DNAJA4,AP3M2,KIAA1549L,TMEM64,BAMBI,ZNRF2,FAM169A,AEBP1,KCNC4,ATP13A3,DDR1,PCSK1N,SLMAP,NXPH4,SESN3,C14ORF132,PRKACB,DNTTIP1,CYLD,KIF5B,P…
TF	Factor: Churchill; motif: CGGGNN; match class: 1	TF:M00986_1	false	0.029815822997641545	1.5255531984463195	10709	298	196	20045	GOLIM4,MFAP4,MYO1D,NTN4,PRR15,SPIRE1,PRKAA2,RAP2A,PDGFC,ALDH3A2,POLK,NCS1,PDCD7,TMEM151A,ZIM2,ZNF121,SYNPO2L,CYSTM1,DIXDC1,ANKRD33B,SSBP2,PTPN11,BTG1,CCDC88A,ZC3H6,ITGAV,CEBPD,UBE2W,CACNA2D1,UBA2,CCNG2,LOXL1,MEIOB,LAD1,AKIRIN2,METRN,ADRA2C,IL1RAP,HTRA1,SMOC2,SULF2,DIP2B,THBS1,ZNF610,SLAIN2,ACSL4,MEST,EPC2,ZNF765,C1ORF198,RNF38,PIK3IP1,MIER1,ZFHX4,TNC,DNAL1,NFIB,KCNA4,MCF2L2,KCTD17,GABRA4,TTC9,KAT…
TF	Factor: WT1; motif: GNGGGGGCGGGG	TF:M03893	false	0.03158677978626951	1.5004946473566299	8544	298	164	20045	GOLIM4,MFAP4,NTN4,PRR15,SPIRE1,PRKAA2,RAP2A,PDGFC,ALDH3A2,ACVR1C,POLK,NCS1,PDCD7,TMEM151A,ZIM2,CYSTM1,ANKRD33B,SSBP2,PTPN11,BTG1,ZC3H6,ITGAV,CEBPD,UBE2W,CACNA2D1,UBA2,CHAC1,CCNG2,LOXL1,MEIOB,LAD1,AKIRIN2,METRN,IL1RAP,HTRA1,SULF2,DIP2B,SERPINI1,THBS1,MYL12A,SLAIN2,ACSL4,EPC2,C1ORF198,RNF38,MIER1,ATF7IP2,NFIB,KCNA4,KCTD17,GABRA4,RASSF9,TTC9,FNDC4,MSANTD3,UBALD2,ZC2HC1A,NHLRC1,DNAJA4,AP3M2,ZNF844,KI…
TF	Factor: Egr-1; motif: GCGGGGGCGG	TF:M07354	false	0.03172468487550896	1.4986026831026753	8150	298	158	20045	GOLIM4,MYO1D,PRR15,SPIRE1,PRKAA2,RAP2A,PDGFC,ACVR1C,NCS1,PDCD7,TMEM151A,HEXB,HSPA2,SSBP2,PTPN11,BTG1,ZC3H6,ITGAV,CEBPD,UBE2W,ECT2L,CACNA2D1,UBA2,CHAC1,CCNG2,LOXL1,MEIOB,LAD1,AKIRIN2,METRN,ADRA2C,IL1RAP,HTRA1,SULF2,SERPINI1,THBS1,MYL12A,SLAIN2,ACSL4,EPC2,C1ORF198,IRX6,RNF38,MIER1,TNC,NFIB,KCNA4,MCF2L2,KCTD17,GABRA4,FNDC4,MSANTD3,UBALD2,ZC2HC1A,DNAJA4,AP3M2,KIAA1549L,MLLT11,FSD1L,TMEM64,BAMBI,FAM17…
TF	Factor: E2F-1:Elk-1; motif: SGCGCSNNAMCGGAAGT; match class: 1	TF:M08205_1	false	0.03904349470480568	1.4084513164385826	10744	298	196	20045	GOLIM4,MTPN,MYO1D,NTN4,PRR15,SPIRE1,PRKAA2,PDGFC,ALDH3A2,ACVR1C,STAM2,NCS1,PDCD7,TMEM151A,ZIM2,HEXB,ZNF121,CYSTM1,DIXDC1,PYROXD1,ANKRD33B,SSBP2,PTPN11,BTG1,CCDC88A,ZC3H6,ITGAV,CEBPD,UBE2W,ECT2L,CACNA2D1,UBA2,CHAC1,CCNG2,LOXL1,MEIOB,LAD1,METRN,ADRA2C,IL1RAP,HTRA1,SMOC2,SULF2,DIP2B,SLAIN2,ACSL4,MEST,EPC2,ZNF765,C1ORF198,RNF38,ABCG2,MIER1,ZFHX4,TNC,ATF7IP2,NFIB,MCF2L2,KCTD17,GABRA4,TTC9,GALNT5,KATNA…
TF	Factor: EGR; motif: CGCCCCCGCNN	TF:M08878	false	0.04023509710570791	1.395394946184368	7724	298	151	20045	GOLIM4,MTPN,MYO1D,PRR15,SPIRE1,PRKAA2,RAP2A,PDGFC,ALDH3A2,ACVR1C,NCS1,PDCD7,TMEM151A,HEXB,SSBP2,PTPN11,BTG1,CCDC88A,ITGAV,CEBPD,UBE2W,CACNA2D1,UBA2,CHAC1,CCNG2,LOXL1,MEIOB,LAD1,AKIRIN2,METRN,ADRA2C,IL1RAP,HTRA1,SERPINI1,THBS1,MYL12A,ACSL4,EPC2,ZNF765,C1ORF198,IRX6,RNF38,MIER1,TNC,ATF7IP2,KCNA4,KCTD17,GABRA4,FNDC4,MSANTD3,UBALD2,ZC2HC1A,DNAJA4,AP3M2,KIAA1549L,MLLT11,FSD1L,TMEM64,BAMBI,FAM171B,ZNRF…
TF	Factor: AP-2; motif: GSCCSCRGGCNRNRNN; match class: 1	TF:M00800_1	false	0.04239486047236863	1.3726867897228623	4393	298	97	20045	GOLIM4,NTN4,SPIRE1,PRKAA2,PDGFC,ALDH3A2,NCS1,ZIM2,DIXDC1,SSBP2,ZC3H6,ITGAV,CACNA2D1,UBA2,LOXL1,LAD1,METRN,ADRA2C,HTRA1,SMOC2,SLAIN2,EPC2,C1ORF198,NFIB,KCTD17,UBALD2,DNAJA4,AP3M2,TMEM64,ZNRF2,FAM169A,ELOVL6,ATP13A3,DDR1,PCSK1N,NXPH4,COL25A1,SESN3,WEE1,MDFI,PRKACB,DNTTIP1,ZNF821,FARP1,PDE3B,RNF217,HECTD2,UCK2,MAP3K7,CEBPB,NNMT,SYTL2,AZIN1,CDC42EP3,LIMCH1,ITGA2,ZFP91-CNTF,NUAK1,SEMA5A,SLC26A4,BRSK1,…
MIRNA	hsa-miR-374c-5p	MIRNA:hsa-miR-374c-5p	false	0.0006868390170051008	3.1631450420074576	95	263	11	14819	MTPN,SPIRE1,ANKRD33B,ZNF610,TMEM64,SESN3,WEE1,KIF5B,PRSS23,CREBRF,DDIT4
MIRNA	hsa-miR-655-3p	MIRNA:hsa-miR-655-3p	false	0.0012728452253465132	2.89522440221008	101	263	11	14819	MTPN,SPIRE1,ANKRD33B,ZNF610,TMEM64,SESN3,WEE1,KIF5B,PRSS23,CREBRF,DDIT4

## Sheet: DCM_UpregulatedGenesEnrichment
source	term_name	term_id	highlighted	adjusted_p_value	negative_log10_of_adjusted_p_value	term_size	query_size	intersection_size	effective_domain_size	intersections
GO:MF	protein binding	GO:0005515	true	8.568248114839846e-8	7.067107965922039	14838	362	315	20212	CSNK2A3,CBX5,METTL21A,HDGF,RTCB,CCDC69,MTIF3,SERPINA3,NAMPT,TTN,FAF1,LRRFIP2,DESI1,CLPX,TEAD2,CWC15,ATF7,PDHA2,INO80,CDC26,KCNH2,UPF2,ZNF480,SETD2,MCCC1,SSU72,TMEM192,NKIRAS1,RALGPS2,LACTB,PCYT1A,RPS6KA2,OSBPL1A,FLOT1,NDUFA5,HNRNPA2B1,DEK,SLTM,NUCKS1,HOXB7,KIF1C,NFYB,PPP1CC,C8ORF88,NGLY1,SH3KBP1,DPP9,DNAJC28,BCL9L,COA7,GSPT1,VRK2,NUFIP2,C1QL1,GLYR1,CDK5RAP2,KANK2,EPS15L1,UBE2V1,FAM136A,CBX1,ASB2,…
GO:MF	enzyme binding	GO:0019899	false	0.007592072524060277	2.1196396519178626	2103	362	64	20212	CBX5,METTL21A,TTN,FAF1,ATF7,KCNH2,FLOT1,PPP1CC,SH3KBP1,VRK2,CDK5RAP2,CBX1,RANBP3,GTF2F1,KIF3A,CUL2,CHCHD3,ANAPC7,NOP14,TPRKB,RDX,PRKAR2A,CDKN2D,DNAJA3,UBE2J2,VDAC1,CHMP3,CDC37,GRB14,DLG3,NPLOC4,TRIM37,GPRC5B,HSPD1,STAU2,DROSHA,CHL1,FERMT2,DVL1,PARP6,PPP6R1,COPS5,SCARB2,SRSF1,TRIP11,AKAP8L,ELANE,DCUN1D5,TPRN,KAT2B,WWC1,MLEC,PPP1R9B,YWHAE,UBXN7,MECP2,SUMO3,STAT3,SERPINB6,RILPL1,VAPB,USF1,CDC27,DIS3L
GO:MF	translation factor activity, RNA binding	GO:0008135	true	0.020936063038800027	1.6791049826990037	93	362	9	20212	MTIF2,MTIF3,GSPT1,MTRF1,EFTUD2,EIF3A,DHX29,COPS5,EIF2S2
GO:MF	ATP hydrolysis activity	GO:0016887	true	0.02152683895588376	1.6670197381656404	404	362	20	20212	AK9,CLPX,INO80,KIF1C,ABCB6,KIF3A,SMC1A,YME1L1,KIF16B,OLA1,DDX52,HSPD1,DHX29,MYH3,PSMC3,ABCG8,RFC1,ATAD3A,CHD2,AFG3L2
GO:MF	translation regulator activity	GO:0045182	true	0.03358416160147857	1.4738654890028147	147	362	11	20212	MTIF2,MTIF3,GSPT1,EIF4EBP1,MTRF1,EFTUD2,EIF3A,DHX29,COPS5,EIF2S2,IFRD2
GO:MF	nucleotide binding	GO:0000166	true	0.04581057138716656	1.3390342913117599	2187	362	63	20212	CSNK2A3,MTIF2,HDGF,RTCB,TTN,AK9,HSPE1-MOB4,CLPX,INO80,ITPK1,MCCC1,NKIRAS1,RPS6KA2,ADCY9,KIF1C,GSPT1,ABCB6,VRK2,GLYR1,MOCS2,KIF3A,PRKAR2A,PPIP5K2,DNAJA3,PKM,GRPEL1,UBE2J2,SMC1A,STEAP3,CHDH,PIK3CB,MAP2K2,YME1L1,ACBD5,TRIT1,EFTUD2,MAPK9,KIF16B,PGD,OLA1,SRL,STK24,DDX52,ME1,HSPD1,NADK2,DHX29,MYH3,PSMC3,ABCG8,RHOT1,PIP5K1B,RFC1,ATAD3A,STRADB,ARL3,MECP2,IDH1,CHD2,AFG3L2,SEPHS1,FMO5,PRIM1
GO:MF	nucleoside phosphate binding	GO:1901265	false	0.046414664941070286	1.333344780291343	2188	362	63	20212	CSNK2A3,MTIF2,HDGF,RTCB,TTN,AK9,HSPE1-MOB4,CLPX,INO80,ITPK1,MCCC1,NKIRAS1,RPS6KA2,ADCY9,KIF1C,GSPT1,ABCB6,VRK2,GLYR1,MOCS2,KIF3A,PRKAR2A,PPIP5K2,DNAJA3,PKM,GRPEL1,UBE2J2,SMC1A,STEAP3,CHDH,PIK3CB,MAP2K2,YME1L1,ACBD5,TRIT1,EFTUD2,MAPK9,KIF16B,PGD,OLA1,SRL,STK24,DDX52,ME1,HSPD1,NADK2,DHX29,MYH3,PSMC3,ABCG8,RHOT1,PIP5K1B,RFC1,ATAD3A,STRADB,ARL3,MECP2,IDH1,CHD2,AFG3L2,SEPHS1,FMO5,PRIM1
GO:MF	heterocyclic compound binding	GO:1901363	false	0.04683169482043072	1.3294601249887503	2325	362	66	20212	CSNK2A3,MTIF2,HDGF,ETNPPL,RTCB,TTN,AK9,HSPE1-MOB4,CLPX,INO80,ITPK1,MCCC1,NKIRAS1,RPS6KA2,ADCY9,KIF1C,GSPT1,ABCB6,VRK2,GLYR1,MOCS2,KIF3A,GNMT,PRKAR2A,PPIP5K2,DNAJA3,PKM,GRPEL1,UBE2J2,SMC1A,STEAP3,CHDH,PIK3CB,MAP2K2,YME1L1,ACBD5,TRIT1,EFTUD2,MAPK9,KIF16B,PGD,OLA1,SRL,STK24,DDX52,ME1,HSPD1,NADK2,DHX29,MYH3,PSMC3,ABCG8,RHOT1,PIP5K1B,RFC1,ATAD3A,STRADB,ARL3,MECP2,IDH1,TKT,CHD2,AFG3L2,SEPHS1,FMO5,PRIM1
GO:MF	catalytic activity	GO:0003824	true	0.04890917642390714	1.3106096501528326	5758	362	136	20212	CSNK2A3,MTIF2,METTL21A,ETNPPL,RTCB,NAMPT,TTN,AK9,DESI1,CLPX,PDHA2,INO80,ITPK1,SETD2,MCCC1,SSU72,NKIRAS1,LACTB,PCYT1A,RPS6KA2,NDUFA5,ADCY9,ELAC2,KIF1C,PPP1CC,NGLY1,SH3KBP1,DPP9,GSPT1,ABCB6,VRK2,GLYR1,ASB2,PDZRN3,DCP1A,MOCS2,ASNSD1,SMYD1,UBR3,KIF3A,GNMT,TATDN1,CUL2,WWP1,HMOX2,PLA2G12A,PTP4A2,PRKAR2A,PPIP5K2,PKM,UBE2J2,SMC1A,STEAP3,CHDH,PIK3CB,PNPT1,EYA3,MAP2K2,YME1L1,PTER,LPCAT3,TRIT1,LACTB2,EFTUD2…
GO:BP	organonitrogen compound metabolic process	GO:1901564	true	0.000003266029355566007	5.485979916077294	5986	345	150	21031	CSNK2A3,MTIF2,METTL21A,MTIF3,NAMPT,TTN,FAF1,HSPE1-MOB4,DESI1,CLPX,PDHA2,CDC26,MRPS34,SETD2,MCCC1,LACTB,PCYT1A,RPS6KA2,FLOT1,NDUFA5,ADCY9,PPP1CC,C8ORF88,NGLY1,DPP9,TEX2,GSPT1,ABCB6,VRK2,UBE2V1,ASB2,PDZRN3,MOCS2,ASNSD1,UBR3,GNMT,CUL2,WWP1,HMOX2,ANAPC7,RDX,PTP4A2,PRKAR2A,CDKN2D,DNAJA3,PKM,GRPEL1,UBE2J2,NSMAF,CHDH,ZNF385A,UBAC1,CHMP3,GPS2,RWDD1,MAP2K2,EIF4EBP1,YME1L1,CDC37,CCDC47,LPCAT3,MTRF1,TAB2,EF…
GO:BP	protein metabolic process	GO:0019538	false	0.00008889912621573282	4.051102507663651	4912	345	125	21031	CSNK2A3,MTIF2,METTL21A,MTIF3,TTN,FAF1,HSPE1-MOB4,DESI1,CLPX,CDC26,MRPS34,SETD2,LACTB,RPS6KA2,FLOT1,PPP1CC,C8ORF88,NGLY1,DPP9,GSPT1,VRK2,UBE2V1,ASB2,PDZRN3,MOCS2,UBR3,GNMT,CUL2,WWP1,ANAPC7,RDX,PTP4A2,PRKAR2A,CDKN2D,DNAJA3,PKM,GRPEL1,UBE2J2,ZNF385A,UBAC1,CHMP3,GPS2,RWDD1,MAP2K2,EIF4EBP1,YME1L1,CDC37,CCDC47,MTRF1,TAB2,EFTUD2,DLG3,PARD3,NTF4,NPLOC4,MAPK9,MAN2A2,TRIM37,RPN1,MRPS25,PPIL1,USP24,SENP2,US…
GO:BP	regulation of primary metabolic process	GO:0080090	false	0.00013829177923211652	3.8592036357998953	5591	345	137	21031	CSNK2A3,CBX5,MTIF2,HDGF,SERPINA3,NAMPT,TTN,FAF1,LRRFIP2,DESI1,TEAD2,ATF7,INO80,KCNH2,ZNF480,SETD2,SSU72,LACTB,RPS6KA2,FLOT1,HNRNPA2B1,DEK,SLTM,NUCKS1,HOXB7,NFYB,C8ORF88,BCL9L,GSPT1,CDK5RAP2,KANK2,UBE2V1,CBX1,DCP1A,DENND4A,SMYD1,UBR3,GTF2F1,GNMT,WWP1,ZNF770,RDX,PRKAR2A,BARHL1,CDKN2D,DNAJA3,PKM,ZSCAN2,ZNF768,ZNF385A,MEIS1,PNPT1,GPS2,ZSCAN5B,EYA3,MAP2K2,EIF4EBP1,IWS1,CDC37,LPCAT3,TAB2,DLG3,THAP1,PAR…
GO:BP	primary metabolic process	GO:0044238	false	0.0010875065263157345	2.9635681280888138	12505	345	249	21031	CSNK2A3,CBX5,MTIF2,METTL21A,HDGF,RTCB,MTIF3,SERPINA3,NAMPT,TTN,FAF1,AK9,LRRFIP2,SNORD109A,HSPE1-MOB4,DESI1,CLPX,TEAD2,CWC15,ATF7,PDHA2,INO80,CDC26,MRPS34,KCNH2,UPF2,ZNF480,SETD2,MCCC1,SSU72,LACTB,PCYT1A,RPS6KA2,OSBPL1A,FLOT1,NDUFA5,HNRNPA2B1,DEK,ADCY9,ELAC2,SLTM,NUCKS1,HOXB7,NFYB,SNORD9,PPP1CC,C8ORF88,NGLY1,DPP9,BCL9L,TEX2,GSPT1,VRK2,GLYR1,CDK5RAP2,KANK2,UBE2V1,CBX1,ASB2,PDZRN3,DCP1A,MOCS2,ASNSD1…
GO:BP	mitochondrial gene expression	GO:0140053	true	0.0011921923428893845	2.9236536718468926	163	345	14	21031	MTIF2,MTIF3,MRPS34,ELAC2,PNPT1,MTRF1,TRIT1,MRPS25,TRMT61B,MRPL51,MRPS15,METTL8,MRPL3,MRPS31
GO:BP	nitrogen compound metabolic process	GO:0006807	false	0.0012095277268954958	2.917384171535509	11995	345	241	21031	CSNK2A3,CBX5,MTIF2,METTL21A,HDGF,RTCB,MTIF3,NAMPT,TTN,FAF1,AK9,LRRFIP2,SNORD109A,HSPE1-MOB4,DESI1,CLPX,TEAD2,CWC15,ATF7,PDHA2,INO80,CDC26,MRPS34,KCNH2,UPF2,ZNF480,SETD2,MCCC1,SSU72,LACTB,PCYT1A,RPS6KA2,FLOT1,NDUFA5,HNRNPA2B1,DEK,ADCY9,ELAC2,SLTM,NUCKS1,HOXB7,NFYB,SNORD9,PPP1CC,C8ORF88,NGLY1,DPP9,BCL9L,TEX2,GSPT1,ABCB6,VRK2,GLYR1,CDK5RAP2,KANK2,UBE2V1,CBX1,ASB2,PDZRN3,DCP1A,MOCS2,ASNSD1,DENND4A,SM…
GO:BP	cellular nitrogen compound biosynthetic process	GO:0044271	true	0.0027508578350495185	2.5605318534666934	4836	345	118	21031	CBX5,MTIF2,HDGF,MTIF3,NAMPT,FAF1,AK9,LRRFIP2,TEAD2,ATF7,PDHA2,INO80,MRPS34,KCNH2,ZNF480,SETD2,SSU72,NDUFA5,HNRNPA2B1,DEK,ADCY9,SLTM,NUCKS1,HOXB7,NFYB,C8ORF88,BCL9L,GSPT1,ABCB6,GLYR1,CDK5RAP2,KANK2,UBE2V1,CBX1,DENND4A,SMYD1,GTF2F1,WWP1,ZNF770,BARHL1,CDKN2D,DNAJA3,PKM,ZSCAN2,ZNF768,CHDH,ZNF385A,PIK3CB,MEIS1,GPS2,RWDD1,ZSCAN5B,MAP2K2,EIF4EBP1,IWS1,MTRF1,EFTUD2,THAP1,TFDP2,TRIM37,KMT2C,MRPS25,USP7,ZN…
GO:BP	macromolecule modification	GO:0043412	false	0.003964789733708065	2.4017798398499624	3262	345	87	21031	CSNK2A3,METTL21A,TTN,CDC26,SETD2,RPS6KA2,FLOT1,PPP1CC,NGLY1,GSPT1,VRK2,UBE2V1,ASB2,PDZRN3,UBR3,GNMT,CUL2,WWP1,ANAPC7,TPRKB,PTP4A2,PRKAR2A,CDKN2D,DNAJA3,UBE2J2,UBAC1,GPS2,MAP2K2,CDC37,TRIT1,TAB2,DLG3,PARD3,PUS3,NTF4,MAPK9,MAN2A2,TRIM37,RPN1,PPIL1,USP24,SENP2,USP7,STK24,UGGT1,SETD3,TSLP,HMBS,COPS3,PPM1G,GPRC5B,TRMT61B,FERMT2,OSBP,DVL1,HECTD1,KLHL8,POMGNT2,PARP6,PPP6R1,PPP3CC,METTL8,COPS5,TRIP11,CHC…
GO:BP	mitochondrial tRNA processing	GO:0090646	false	0.004649615361671007	2.332582972532208	14	345	5	21031	ELAC2,PNPT1,TRIT1,TRMT61B,METTL8
GO:BP	regulation of nitrogen compound metabolic process	GO:0051171	false	0.005389463604948087	2.2684544565207405	5440	345	128	21031	CSNK2A3,CBX5,MTIF2,HDGF,NAMPT,TTN,FAF1,LRRFIP2,DESI1,TEAD2,ATF7,INO80,KCNH2,ZNF480,SETD2,SSU72,RPS6KA2,FLOT1,HNRNPA2B1,DEK,SLTM,NUCKS1,HOXB7,NFYB,C8ORF88,BCL9L,GSPT1,CDK5RAP2,KANK2,UBE2V1,CBX1,DCP1A,DENND4A,SMYD1,UBR3,GTF2F1,WWP1,ZNF770,RDX,PRKAR2A,BARHL1,CDKN2D,DNAJA3,PKM,ZSCAN2,ZNF768,ZNF385A,PIK3CB,MEIS1,PNPT1,GPS2,ZSCAN5B,EYA3,MAP2K2,EIF4EBP1,IWS1,CDC37,TAB2,DLG3,THAP1,PARD3,TFDP2,NTF4,MAPK9,…
GO:BP	regulation of metabolic process	GO:0019222	false	0.007739182892843443	2.111304889945271	7158	345	158	21031	CSNK2A3,CBX5,MTIF2,HDGF,SERPINA3,NAMPT,TTN,FAF1,LRRFIP2,DESI1,TEAD2,ATF7,INO80,KCNH2,UPF2,ZNF480,SETD2,SSU72,LACTB,RPS6KA2,FLOT1,HNRNPA2B1,DEK,SLTM,NUCKS1,HOXB7,NFYB,PPP1CC,C8ORF88,BCL9L,GSPT1,GLYR1,CDK5RAP2,KANK2,UBE2V1,CBX1,DCP1A,DENND4A,SLC37A4,NDRG2,SMYD1,UBR3,GTF2F1,GNMT,WWP1,ZNF770,RDX,SNX4,PRKAR2A,BARHL1,CDKN2D,DNAJA3,PKM,ZSCAN2,ZNF768,ZNF385A,VDAC1,PIK3CB,MEIS1,PNPT1,GPS2,ZSCAN5B,HNRNPDL,…
GO:BP	protein modification process	GO:0036211	false	0.017776992829693885	1.7501417027541992	3031	345	80	21031	CSNK2A3,METTL21A,TTN,CDC26,SETD2,RPS6KA2,FLOT1,PPP1CC,NGLY1,GSPT1,VRK2,UBE2V1,ASB2,PDZRN3,UBR3,GNMT,CUL2,WWP1,ANAPC7,PTP4A2,PRKAR2A,CDKN2D,DNAJA3,UBE2J2,UBAC1,GPS2,MAP2K2,CDC37,TAB2,DLG3,PARD3,NTF4,MAPK9,MAN2A2,TRIM37,RPN1,PPIL1,USP24,SENP2,USP7,STK24,UGGT1,SETD3,TSLP,HMBS,COPS3,PPM1G,GPRC5B,FERMT2,OSBP,DVL1,HECTD1,KLHL8,POMGNT2,PARP6,PPP6R1,PPP3CC,COPS5,TRIP11,CHCHD4,TRIP12,ELANE,DCUN1D5,KAT2B,A…
GO:BP	metabolic process	GO:0008152	false	0.022563440188759942	1.646594683895609	14261	345	270	21031	CSNK2A3,CBX5,MTIF2,METTL21A,HDGF,RTCB,MTIF3,SERPINA3,NAMPT,TTN,FAF1,AK9,LRRFIP2,SNORD109A,HSPE1-MOB4,DESI1,CLPX,TEAD2,CWC15,ATF7,PDHA2,INO80,CDC26,MRPS34,ITPK1,KCNH2,UPF2,ZNF480,SETD2,MCCC1,SSU72,LACTB,PCYT1A,RPS6KA2,OSBPL1A,FLOT1,NDUFA5,HNRNPA2B1,DEK,ADCY9,ELAC2,SLTM,NUCKS1,HOXB7,NFYB,SNORD9,PPP1CC,C8ORF88,NGLY1,SH3KBP1,DPP9,BCL9L,TEX2,GSPT1,ABCB6,VRK2,GLYR1,CDK5RAP2,KANK2,UBE2V1,CBX1,ASB2,PDZRN…
GO:BP	organic substance metabolic process	GO:0071704	false	0.032874103057229515	1.4831460877070484	13768	345	262	21031	CSNK2A3,CBX5,MTIF2,METTL21A,HDGF,RTCB,MTIF3,SERPINA3,NAMPT,TTN,FAF1,AK9,LRRFIP2,SNORD109A,HSPE1-MOB4,DESI1,CLPX,TEAD2,CWC15,ATF7,PDHA2,INO80,CDC26,MRPS34,ITPK1,KCNH2,UPF2,ZNF480,SETD2,MCCC1,SSU72,LACTB,PCYT1A,RPS6KA2,OSBPL1A,FLOT1,NDUFA5,HNRNPA2B1,DEK,ADCY9,ELAC2,SLTM,NUCKS1,HOXB7,NFYB,SNORD9,PPP1CC,C8ORF88,NGLY1,DPP9,BCL9L,TEX2,GSPT1,ABCB6,VRK2,GLYR1,CDK5RAP2,KANK2,UBE2V1,CBX1,ASB2,PDZRN3,DCP1A,…
GO:BP	intracellular transport	GO:0046907	true	0.03541777739812466	1.4507786959414353	1371	345	44	21031	DESI1,UPF2,SETD2,HNRNPA2B1,KIF1C,PPP1CC,EPS15L1,RANBP3,KIF3A,RDX,SNX4,TRAPPC8,GRPEL1,CHMP3,MAP2K2,VAMP4,IWS1,DYNC1I2,NPLOC4,TRIM37,KIF16B,USP7,RGPD3,STAU2,OSBP,SEL1L,SCARB2,RHOT1,TRIP11,TIMM21,CHCHD4,HEATR5B,AKAP8L,WWC1,AGTPBP1,AP3S2,YWHAE,STRADB,ARL3,MECP2,ERGIC2,STAT3,RILPL1,VAPB
GO:BP	organelle organization	GO:0006996	true	0.04129811384418205	1.3840697828658601	3613	345	90	21031	MTIF2,CCDC69,MTIF3,TTN,INO80,SETD2,RPS6KA2,NDUFA5,HNRNPA2B1,SH3KBP1,ABCB6,CDK5RAP2,KANK2,ASB2,KIF3A,MEI4,NEBL,PALLD,CHCHD3,ANAPC7,RDX,SNX4,TRAPPC8,DNAJA3,SMC1A,HYLS1,ZNF385A,VDAC1,CHMP3,DNAJC11,MAP2K2,VAMP4,SPC24,YME1L1,CDC37,CCDC47,LPCAT3,PARD3,NPLOC4,MAPK9,TRIM37,PPL,LMOD3,USP7,EMC3,SETD3,NDUFA6,CALCOCO2,HSPD1,STAU2,C9ORF78,CLIP1,PBRM1,FERMT2,OSBP,DVL1,DHX29,CEP70,SCARB2,MYH3,TRIP10,RHOT1,TRIP1…
GO:BP	mitochondrial RNA processing	GO:0000963	false	0.042996092528233734	1.366571011177043	21	345	5	21031	ELAC2,PNPT1,TRIT1,TRMT61B,METTL8
GO:CC	cytoplasm	GO:0005737	true	4.2021240357980226e-16	15.376531132494652	12345	367	285	22097	LZTS3,CSNK2A3,MTIF2,METTL21A,HDGF,ETNPPL,RTCB,CCDC69,MTIF3,SERPINA3,NAMPT,TTN,FAF1,AK9,COMMD3-BMI1,DESI1,CLPX,TEAD2,CWC15,ATF7,PDHA2,INO80,CDC26,MRPS34,ITPK1,KCNH2,UPF2,ZNF480,SETD2,MCCC1,SSU72,TMEM192,NKIRAS1,RALGPS2,LACTB,PCYT1A,RPS6KA2,OSBPL1A,FLOT1,NDUFA5,HNRNPA2B1,DEK,ADCY9,ELAC2,NUCKS1,HOXB7,KIF1C,PPP1CC,C8ORF88,NGLY1,SH3KBP1,DPP9,COA7,TEX2,GSPT1,ABCB6,VRK2,NUFIP2,C1QL1,GLYR1,CDK5RAP2,KANK2…
GO:CC	cytosol	GO:0005829	false	1.1335182309882713e-13	12.945571490487676	5487	367	162	22097	CSNK2A3,METTL21A,RTCB,NAMPT,TTN,FAF1,AK9,COMMD3-BMI1,DESI1,CLPX,TEAD2,INO80,CDC26,ITPK1,UPF2,ZNF480,MCCC1,SSU72,NKIRAS1,LACTB,PCYT1A,RPS6KA2,OSBPL1A,ADCY9,ELAC2,HOXB7,PPP1CC,NGLY1,SH3KBP1,DPP9,GSPT1,ABCB6,NUFIP2,GLYR1,CDK5RAP2,EPS15L1,UBE2V1,ASB2,DCP1A,MOCS2,DENND4A,NDRG2,RAPGEF1,KIF3A,ANKRD28,GNMT,AKAP1,CUL2,PALLD,WWP1,ANAPC7,TPRKB,PTP4A2,PRKAR2A,PPIP5K2,CDKN2D,TRAPPC8,DNAJA3,PKM,UBE2J2,SMC1A,NS…
GO:CC	nucleoplasm	GO:0005654	false	7.094814369190212e-11	10.14905896306641	4220	367	129	22097	CSNK2A3,CBX5,MTIF2,METTL21A,HDGF,RTCB,NAMPT,FAF1,AK9,COMMD3-BMI1,CLPX,TEAD2,GPATCH4,CWC15,ATF7,INO80,CDC26,ZNF480,SETD2,SSU72,TMEM192,RPS6KA2,HNRNPA2B1,DEK,ELAC2,SLTM,NUCKS1,HOXB7,NFYB,PPP1CC,BCL9L,COA7,ABCB6,NUFIP2,GLYR1,UBE2V1,CBX1,MOCS2,RANBP3,GTF2F1,ANKRD28,TATDN1,CUL2,ANAPC7,NOP14,CDKN2D,WDR33,GRPEL1,SMC1A,KRR1,ZNF385A,PIK3CB,DNAJC11,GPS2,CCDC92,HNRNPDL,EYA3,IWS1,ZCRB1,SPC24,YME1L1,ACBD5,TAB…
GO:CC	intracellular organelle lumen	GO:0070013	false	9.279402054465906e-8	7.032480007920419	6657	367	167	22097	CSNK2A3,CBX5,MTIF2,METTL21A,HDGF,ETNPPL,RTCB,SERPINA3,NAMPT,TTN,FAF1,AK9,SNORD109A,COMMD3-BMI1,CLPX,TEAD2,GPATCH4,CWC15,ATF7,PDHA2,INO80,CDC26,MRPS34,ZNF480,SETD2,MCCC1,SSU72,TMEM192,RPS6KA2,HNRNPA2B1,DEK,ELAC2,SLTM,NUCKS1,HOXB7,NFYB,SNORD9,PPP1CC,BCL9L,COA7,ABCB6,NUFIP2,GLYR1,UBE2V1,CBX1,MOCS2,RANBP3,GTF2F1,ANKRD28,MEI4,TATDN1,CUL2,ANAPC7,NOP14,CDKN2D,WDR33,DNAJA3,PKM,GRPEL1,SMC1A,KRR1,ZNF385A,V…
GO:CC	organelle lumen	GO:0043233	false	9.279402054465906e-8	7.032480007920419	6657	367	167	22097	CSNK2A3,CBX5,MTIF2,METTL21A,HDGF,ETNPPL,RTCB,SERPINA3,NAMPT,TTN,FAF1,AK9,SNORD109A,COMMD3-BMI1,CLPX,TEAD2,GPATCH4,CWC15,ATF7,PDHA2,INO80,CDC26,MRPS34,ZNF480,SETD2,MCCC1,SSU72,TMEM192,RPS6KA2,HNRNPA2B1,DEK,ELAC2,SLTM,NUCKS1,HOXB7,NFYB,SNORD9,PPP1CC,BCL9L,COA7,ABCB6,NUFIP2,GLYR1,UBE2V1,CBX1,MOCS2,RANBP3,GTF2F1,ANKRD28,MEI4,TATDN1,CUL2,ANAPC7,NOP14,CDKN2D,WDR33,DNAJA3,PKM,GRPEL1,SMC1A,KRR1,ZNF385A,V…
GO:CC	membrane-enclosed lumen	GO:0031974	false	9.279402054465906e-8	7.032480007920419	6657	367	167	22097	CSNK2A3,CBX5,MTIF2,METTL21A,HDGF,ETNPPL,RTCB,SERPINA3,NAMPT,TTN,FAF1,AK9,SNORD109A,COMMD3-BMI1,CLPX,TEAD2,GPATCH4,CWC15,ATF7,PDHA2,INO80,CDC26,MRPS34,ZNF480,SETD2,MCCC1,SSU72,TMEM192,RPS6KA2,HNRNPA2B1,DEK,ELAC2,SLTM,NUCKS1,HOXB7,NFYB,SNORD9,PPP1CC,BCL9L,COA7,ABCB6,NUFIP2,GLYR1,UBE2V1,CBX1,MOCS2,RANBP3,GTF2F1,ANKRD28,MEI4,TATDN1,CUL2,ANAPC7,NOP14,CDKN2D,WDR33,DNAJA3,PKM,GRPEL1,SMC1A,KRR1,ZNF385A,V…
GO:CC	intracellular anatomical structure	GO:0005622	false	2.164111512617331e-7	6.664720364606775	17834	367	338	22097	LZTS3,CSNK2A3,CBX5,MTIF2,METTL21A,HDGF,ETNPPL,RTCB,CCDC69,MTIF3,SERPINA3,NAMPT,TTN,FAF1,AK9,SNORD109A,COMMD3-BMI1,DESI1,CLPX,TEAD2,GPATCH4,CWC15,ATF7,PDHA2,INO80,CDC26,MRPS34,ITPK1,KCNH2,UPF2,ZNF480,SETD2,MCCC1,SSU72,TMEM192,NKIRAS1,RALGPS2,LACTB,PCYT1A,RPS6KA2,OSBPL1A,FLOT1,NDUFA5,HNRNPA2B1,DEK,ADCY9,ELAC2,SLTM,NUCKS1,HOXB7,KIF1C,NFYB,SNORD9,PPP1CC,C8ORF88,NGLY1,SH3KBP1,DPP9,BCL9L,COA7,TEX2,GSPT…
GO:CC	nuclear lumen	GO:0031981	false	5.991144753701757e-7	6.222490187174041	5521	367	143	22097	CSNK2A3,CBX5,MTIF2,METTL21A,HDGF,RTCB,NAMPT,TTN,FAF1,AK9,SNORD109A,COMMD3-BMI1,CLPX,TEAD2,GPATCH4,CWC15,ATF7,PDHA2,INO80,CDC26,ZNF480,SETD2,SSU72,TMEM192,RPS6KA2,HNRNPA2B1,DEK,ELAC2,SLTM,NUCKS1,HOXB7,NFYB,SNORD9,PPP1CC,BCL9L,COA7,ABCB6,NUFIP2,GLYR1,UBE2V1,CBX1,MOCS2,RANBP3,GTF2F1,ANKRD28,MEI4,TATDN1,CUL2,ANAPC7,NOP14,CDKN2D,WDR33,GRPEL1,SMC1A,KRR1,ZNF385A,PIK3CB,DNAJC11,GPS2,CCDC92,HNRNPDL,EYA3,I…
GO:CC	catalytic complex	GO:1902494	true	9.43210135819514e-7	6.025391540920991	1776	367	64	22097	CSNK2A3,CBX5,RTCB,CLPX,CWC15,PDHA2,INO80,CDC26,MCCC1,NDUFA5,HNRNPA2B1,DEK,PPP1CC,UBE2V1,ASB2,MOCS2,UBR3,GTF2F1,CUL2,WWP1,ANAPC7,SNX4,PRKAR2A,CDKN2D,UBE2J2,PIK3CB,UBAC1,PNPT1,EFTUD2,DYNC1I2,PARD3,TRIM37,KMT2C,RPN1,PPIL1,NDUFA6,TRMT61B,FCN3,PBRM1,DROSHA,KLHL8,PPP3CC,SEL1L,SRSF1,PSMC3,RFC1,DCUN1D5,YY1AP1,KAT2B,MLEC,BCL7B,PPP1R9B,SAP30L,TXNL1,PCMTD1,PHKA2,SOS1,STRADB,RBBP7,AFG3L2,CDC27,DCAF11,DIS3L,P…
GO:CC	intracellular organelle	GO:0043229	false	0.0000010033901625274035	5.998530161212401	16018	367	313	22097	LZTS3,CSNK2A3,CBX5,MTIF2,METTL21A,HDGF,ETNPPL,RTCB,CCDC69,MTIF3,SERPINA3,NAMPT,TTN,FAF1,AK9,SNORD109A,COMMD3-BMI1,DESI1,CLPX,TEAD2,GPATCH4,CWC15,ATF7,PDHA2,INO80,CDC26,MRPS34,UPF2,ZNF480,SETD2,MCCC1,SSU72,TMEM192,NKIRAS1,LACTB,PCYT1A,RPS6KA2,OSBPL1A,FLOT1,NDUFA5,HNRNPA2B1,DEK,ELAC2,SLTM,NUCKS1,HOXB7,KIF1C,NFYB,SNORD9,PPP1CC,NGLY1,SH3KBP1,DPP9,BCL9L,COA7,TEX2,GSPT1,ABCB6,VRK2,NUFIP2,GLYR1,CDK5RAP2…
GO:CC	mitochondrion	GO:0005739	false	0.000002188851456578811	5.659783710235216	1689	367	61	22097	MTIF2,ETNPPL,MTIF3,CLPX,CWC15,PDHA2,MRPS34,MCCC1,LACTB,NDUFA5,ELAC2,PPP1CC,COA7,ABCB6,VRK2,KANK2,AKAP1,PALLD,CHCHD3,DNAJA3,PKM,GRPEL1,CHDH,VDAC1,DNAJC11,PNPT1,GPS2,MAP2K2,YME1L1,MTRF1,TRIT1,LACTB2,MAPK9,MRPS25,NDUFA6,ME1,HSPD1,TRMT61B,G0S2,NADK2,MRPL51,MRPS15,PPP3CC,METTL8,SLC25A19,MRPL3,RHOT1,TIMM21,CHCHD4,HIGD1A,OPA3,TMEM11,AGTPBP1,ATAD3A,YWHAE,SLC25A12,IDH1,CAPRIN2,MRPS31,AFG3L2,PTRH2
GO:CC	organelle	GO:0043226	false	0.0000036737124830058815	5.434894836035144	16808	367	322	22097	LZTS3,CSNK2A3,CBX5,MTIF2,METTL21A,HDGF,ETNPPL,RTCB,CCDC69,MTIF3,SERPINA3,NAMPT,TTN,FAF1,AK9,SNORD109A,COMMD3-BMI1,DESI1,CLPX,TEAD2,GPATCH4,CWC15,ATF7,PDHA2,INO80,CDC26,MRPS34,UPF2,ZNF480,SETD2,MCCC1,SSU72,TMEM192,NKIRAS1,LACTB,PCYT1A,RPS6KA2,OSBPL1A,FLOT1,NDUFA5,HNRNPA2B1,DEK,ELAC2,SLTM,NUCKS1,HOXB7,KIF1C,NFYB,SNORD9,PPP1CC,NGLY1,SH3KBP1,DPP9,BCL9L,COA7,TEX2,GSPT1,ABCB6,VRK2,NUFIP2,GLYR1,CDK5RAP2…
GO:CC	intracellular membrane-bounded organelle	GO:0043231	false	0.000009596695175699896	5.017878299675124	14605	367	290	22097	CSNK2A3,CBX5,MTIF2,METTL21A,HDGF,ETNPPL,RTCB,CCDC69,MTIF3,SERPINA3,NAMPT,TTN,FAF1,AK9,SNORD109A,COMMD3-BMI1,DESI1,CLPX,TEAD2,GPATCH4,CWC15,ATF7,PDHA2,INO80,CDC26,MRPS34,UPF2,ZNF480,SETD2,MCCC1,SSU72,TMEM192,NKIRAS1,LACTB,PCYT1A,RPS6KA2,OSBPL1A,FLOT1,NDUFA5,HNRNPA2B1,DEK,ELAC2,SLTM,NUCKS1,HOXB7,KIF1C,NFYB,SNORD9,PPP1CC,NGLY1,SH3KBP1,DPP9,BCL9L,COA7,TEX2,ABCB6,VRK2,NUFIP2,GLYR1,CDK5RAP2,KANK2,EPS15…
GO:CC	membrane-bounded organelle	GO:0043227	false	0.00004753901969826974	4.3229497780984065	15671	367	303	22097	CSNK2A3,CBX5,MTIF2,METTL21A,HDGF,ETNPPL,RTCB,CCDC69,MTIF3,SERPINA3,NAMPT,TTN,FAF1,AK9,SNORD109A,COMMD3-BMI1,DESI1,CLPX,TEAD2,GPATCH4,CWC15,ATF7,PDHA2,INO80,CDC26,MRPS34,UPF2,ZNF480,SETD2,MCCC1,SSU72,TMEM192,NKIRAS1,LACTB,PCYT1A,RPS6KA2,OSBPL1A,FLOT1,NDUFA5,HNRNPA2B1,DEK,ELAC2,SLTM,NUCKS1,HOXB7,KIF1C,NFYB,SNORD9,PPP1CC,NGLY1,SH3KBP1,DPP9,BCL9L,COA7,TEX2,ABCB6,VRK2,NUFIP2,GLYR1,CDK5RAP2,KANK2,EPS15…
GO:CC	organelle envelope	GO:0031967	false	0.000056723397572637896	4.2462377640228555	1299	367	48	22097	CBX5,RTCB,FAF1,AK9,CLPX,MRPS34,PCYT1A,NDUFA5,PPP1CC,COA7,TEX2,ABCB6,VRK2,RANBP3,AKAP1,CHCHD3,GRPEL1,CHDH,VDAC1,CHMP3,DNAJC11,PNPT1,YME1L1,EI24,MRPS25,SENP2,NDUFA6,RGPD3,HSPD1,STAU2,DNAJC2,MRPL51,PARP6,MRPS15,SLC25A19,MRPL3,RHOT1,TIMM21,CHCHD4,HIGD1A,TMEM11,ATAD3A,YWHAE,SLC25A12,MRPS31,AFG3L2,SEPHS1,PTRH2
GO:CC	envelope	GO:0031975	false	0.000056723397572637896	4.2462377640228555	1299	367	48	22097	CBX5,RTCB,FAF1,AK9,CLPX,MRPS34,PCYT1A,NDUFA5,PPP1CC,COA7,TEX2,ABCB6,VRK2,RANBP3,AKAP1,CHCHD3,GRPEL1,CHDH,VDAC1,CHMP3,DNAJC11,PNPT1,YME1L1,EI24,MRPS25,SENP2,NDUFA6,RGPD3,HSPD1,STAU2,DNAJC2,MRPL51,PARP6,MRPS15,SLC25A19,MRPL3,RHOT1,TIMM21,CHCHD4,HIGD1A,TMEM11,ATAD3A,YWHAE,SLC25A12,MRPS31,AFG3L2,SEPHS1,PTRH2
GO:CC	nucleus	GO:0005634	false	0.0005132834774522884	3.2896427154134797	10074	367	212	22097	CSNK2A3,CBX5,MTIF2,METTL21A,HDGF,RTCB,CCDC69,SERPINA3,NAMPT,TTN,FAF1,AK9,SNORD109A,COMMD3-BMI1,DESI1,CLPX,TEAD2,GPATCH4,CWC15,ATF7,PDHA2,INO80,CDC26,UPF2,ZNF480,SETD2,SSU72,TMEM192,PCYT1A,RPS6KA2,FLOT1,HNRNPA2B1,DEK,ELAC2,SLTM,NUCKS1,HOXB7,NFYB,SNORD9,PPP1CC,NGLY1,DPP9,BCL9L,COA7,TEX2,ABCB6,VRK2,NUFIP2,GLYR1,EPS15L1,UBE2V1,CBX1,DCP1A,MOCS2,DENND4A,RANBP3,NDRG2,SMYD1,GTF2F1,ANKRD28,MEI4,TATDN1,CUL…
GO:CC	mitochondrial envelope	GO:0005740	false	0.001234109055034522	2.9086464611236638	831	367	33	22097	CLPX,MRPS34,NDUFA5,PPP1CC,COA7,ABCB6,VRK2,AKAP1,CHCHD3,GRPEL1,CHDH,VDAC1,DNAJC11,PNPT1,YME1L1,MRPS25,NDUFA6,HSPD1,MRPL51,MRPS15,SLC25A19,MRPL3,RHOT1,TIMM21,CHCHD4,HIGD1A,TMEM11,ATAD3A,YWHAE,SLC25A12,MRPS31,AFG3L2,PTRH2
GO:CC	mitochondrial protein-containing complex	GO:0098798	false	0.0013373710896266867	2.8737480693156523	306	367	18	22097	CLPX,PDHA2,MRPS34,MCCC1,NDUFA5,CHCHD3,GRPEL1,VDAC1,DNAJC11,PNPT1,MRPS25,NDUFA6,MRPL51,MRPS15,MRPL3,TIMM21,MRPS31,AFG3L2
GO:CC	mitochondrial membrane	GO:0031966	false	0.006656369442616205	2.1767625817838976	782	367	30	22097	CLPX,MRPS34,NDUFA5,PPP1CC,ABCB6,VRK2,AKAP1,CHCHD3,GRPEL1,CHDH,VDAC1,DNAJC11,YME1L1,MRPS25,NDUFA6,HSPD1,MRPL51,MRPS15,SLC25A19,MRPL3,RHOT1,TIMM21,HIGD1A,TMEM11,ATAD3A,YWHAE,SLC25A12,MRPS31,AFG3L2,PTRH2
GO:CC	transferase complex	GO:1990234	false	0.012454130633409555	1.9046865832050013	890	367	32	22097	CSNK2A3,CBX5,CDC26,UBE2V1,ASB2,UBR3,GTF2F1,CUL2,WWP1,ANAPC7,PRKAR2A,CDKN2D,UBE2J2,PIK3CB,UBAC1,PARD3,TRIM37,KMT2C,RPN1,TRMT61B,KLHL8,SEL1L,DCUN1D5,KAT2B,MLEC,PCMTD1,PHKA2,STRADB,RBBP7,CDC27,DCAF11,PRIM1
GO:CC	mitochondrial inner membrane	GO:0005743	false	0.016911369507312663	1.771821221178987	512	367	22	22097	CLPX,MRPS34,NDUFA5,CHCHD3,GRPEL1,CHDH,DNAJC11,YME1L1,MRPS25,NDUFA6,HSPD1,MRPL51,MRPS15,SLC25A19,MRPL3,TIMM21,HIGD1A,TMEM11,ATAD3A,SLC25A12,MRPS31,AFG3L2
GO:CC	mitochondrial matrix	GO:0005759	false	0.030730750224275533	1.5124268372611633	496	367	21	22097	ETNPPL,CLPX,PDHA2,MRPS34,MCCC1,ELAC2,DNAJA3,GRPEL1,VDAC1,PNPT1,TRIT1,LACTB2,MRPS25,HSPD1,TRMT61B,NADK2,MRPL51,MRPS15,MRPL3,ATAD3A,MRPS31
KEGG	Insulin signaling pathway	KEGG:04910	false	0.006577028272654877	2.1819702912361354	137	165	11	8484	FLOT1,PPP1CC,RAPGEF1,PRKAR2A,PIK3CB,MAP2K2,EIF4EBP1,MAPK9,TRIP10,PHKA2,SOS1
KEGG	Human T-cell leukemia virus 1 infection	KEGG:05166	false	0.030104028073859677	1.5213753896816595	218	165	13	8484	CDC26,ADCY9,NFYB,RANBP3,ANAPC7,VDAC1,PIK3CB,GPS2,MAP2K2,MAPK9,PPP3CC,KAT2B,CDC27
KEGG	Neurotrophin signaling pathway	KEGG:04722	false	0.044581830636485804	1.3508421023205432	118	165	9	8484	RPS6KA2,RAPGEF1,PIK3CB,MAP2K2,NTF4,MAPK9,YWHAE,SOS1,NGF
TF	Factor: pax-6; motif: NYACGCNYSANYGMNCN; match class: 1	TF:M11882_1	false	1.0691784244835994e-9	8.970949813684916	11746	375	286	20045	LZTS3,METTL21A,HDGF,ETNPPL,CCDC69,NAMPT,FAF1,AK9,HSPE1-MOB4,COMMD3-BMI1,DESI1,CLPX,TEAD2,GPATCH4,CWC15,ATF7,PDHA2,INO80,MRPS34,ITPK1,KCNH2,UPF2,ZNF480,SETD2,MCCC1,SSU72,TMEM192,NKIRAS1,RALGPS2,LACTB,PCYT1A,RPS6KA2,OSBPL1A,FLOT1,HNRNPA2B1,DEK,ADCY9,ELAC2,SLTM,NUCKS1,HOXB7,KIF1C,NFYB,PPP1CC,C8ORF88,NGLY1,SH3KBP1,DPP9,DNAJC28,COA7,TEX2,RGS9BP,ABCB6,VRK2,NUFIP2,C1QL1,GLYR1,CDK5RAP2,KANK2,EPS15L1,UBE2…
TF	Factor: E2F-1:HES-7; motif: GGCRCGTGSYNNWNGGCGCSM; match class: 1	TF:M08525_1	false	1.0330779958354827e-8	7.985866888662138	15663	375	343	20045	LZTS3,CBX5,MTIF2,METTL21A,HDGF,ETNPPL,CCDC69,MTIF3,NAMPT,FAF1,AK9,LRRFIP2,HSPE1-MOB4,COMMD3-BMI1,DESI1,CLPX,TEAD2,GPATCH4,CWC15,ATF7,PDHA2,INO80,CDC26,MRPS34,ITPK1,KCNH2,UPF2,ZNF480,SETD2,MCCC1,SSU72,TMEM192,NKIRAS1,RALGPS2,LACTB,PCYT1A,RPS6KA2,OSBPL1A,HNRNPA2B1,DEK,ADCY9,ELAC2,SLTM,NUCKS1,HOXB7,KIF1C,NFYB,PPP1CC,C8ORF88,NGLY1,SH3KBP1,DPP9,DNAJC28,BCL9L,COA7,TEX2,GSPT1,RGS9BP,ABCB6,VRK2,NUFIP2,C1…
TF	Factor: TCF-1; motif: ACATCGRGRCGCTGW; match class: 1	TF:M11603_1	false	7.459075198172658e-8	7.127315014514941	13544	375	310	20045	LZTS3,CSNK2A3,METTL21A,HDGF,ETNPPL,CCDC69,MTIF3,NAMPT,FAF1,AK9,LRRFIP2,HSPE1-MOB4,DESI1,CLPX,TEAD2,GPATCH4,PDHA2,INO80,CDC26,MRPS34,ITPK1,KCNH2,ZNF480,SETD2,MCCC1,SSU72,TMEM192,NKIRAS1,RALGPS2,LACTB,PCYT1A,RPS6KA2,OSBPL1A,FLOT1,NDUFA5,HNRNPA2B1,DEK,ADCY9,ELAC2,SLTM,NUCKS1,HOXB7,KIF1C,NFYB,PPP1CC,C8ORF88,NGLY1,SH3KBP1,DPP9,DNAJC28,BCL9L,COA7,TEX2,GSPT1,RGS9BP,ABCB6,NUFIP2,C1QL1,GLYR1,CDK5RAP2,KANK…
TF	Factor: E2F-1:Elk-1; motif: SGCGCSNNAMCGGAAGT	TF:M08205	false	1.0237239556274703e-7	6.989817133896875	14824	375	329	20045	LZTS3,CBX5,MTIF2,METTL21A,HDGF,ETNPPL,RTCB,CCDC69,MTIF3,NAMPT,FAF1,AK9,LRRFIP2,HSPE1-MOB4,COMMD3-BMI1,DESI1,CLPX,TEAD2,GPATCH4,CWC15,ATF7,PDHA2,INO80,CDC26,MRPS34,ITPK1,KCNH2,UPF2,ZNF480,SETD2,MCCC1,SSU72,TMEM192,NKIRAS1,RALGPS2,LACTB,PCYT1A,RPS6KA2,OSBPL1A,FLOT1,NDUFA5,HNRNPA2B1,DEK,ADCY9,ELAC2,SLTM,NUCKS1,HOXB7,KIF1C,NFYB,PPP1CC,C8ORF88,NGLY1,SH3KBP1,DPP9,DNAJC28,BCL9L,COA7,TEX2,GSPT1,RGS9BP,AB…
TF	Factor: IRX-1; motif: NACRYNNNNNNNNRYGNN; match class: 1	TF:M11018_1	false	5.065343388192374e-7	6.295391107748509	16304	375	348	20045	LZTS3,CSNK2A3,CBX5,MTIF2,METTL21A,HDGF,ETNPPL,RTCB,MTIF3,NAMPT,FAF1,AK9,LRRFIP2,HSPE1-MOB4,COMMD3-BMI1,DESI1,CLPX,TEAD2,GPATCH4,CWC15,ATF7,PDHA2,INO80,CDC26,MRPS34,ITPK1,KCNH2,UPF2,ZNF480,SETD2,MCCC1,SSU72,TMEM192,NKIRAS1,RALGPS2,LACTB,PCYT1A,RPS6KA2,OSBPL1A,FLOT1,HNRNPA2B1,DEK,ADCY9,ELAC2,SLTM,NUCKS1,HOXB7,KIF1C,NFYB,PPP1CC,C8ORF88,NGLY1,SH3KBP1,DPP9,DNAJC28,BCL9L,COA7,TEX2,GSPT1,RGS9BP,ABCB6,NU…
TF	Factor: Egr-1; motif: GCGCATGCG	TF:M04869	false	5.543435388415322e-7	6.256221010030936	11569	375	275	20045	LZTS3,CBX5,MTIF2,HDGF,RTCB,CCDC69,MTIF3,NAMPT,FAF1,AK9,HSPE1-MOB4,COMMD3-BMI1,DESI1,CLPX,TEAD2,CWC15,ATF7,INO80,MRPS34,ITPK1,KCNH2,UPF2,SSU72,TMEM192,NKIRAS1,RALGPS2,PCYT1A,RPS6KA2,FLOT1,NDUFA5,DEK,ADCY9,ELAC2,SLTM,NUCKS1,KIF1C,NFYB,PPP1CC,C8ORF88,NGLY1,SH3KBP1,DPP9,DNAJC28,BCL9L,TEX2,GSPT1,RGS9BP,ABCB6,NUFIP2,C1QL1,GLYR1,KANK2,EPS15L1,UBE2V1,FAM136A,CBX1,PDZRN3,DCP1A,MOCS2,ASNSD1,DENND4A,SLC37A4…
TF	Factor: E2F-3:HES-7; motif: NNNSGCGCSNNNNNCRCGYGNN; match class: 1	TF:M08526_1	false	7.515884130010788e-7	6.124019923899456	15386	375	335	20045	LZTS3,CBX5,MTIF2,METTL21A,HDGF,ETNPPL,RTCB,MTIF3,NAMPT,FAF1,AK9,LRRFIP2,HSPE1-MOB4,COMMD3-BMI1,DESI1,CLPX,TEAD2,GPATCH4,CWC15,ATF7,PDHA2,INO80,CDC26,MRPS34,ITPK1,KCNH2,UPF2,ZNF480,SETD2,MCCC1,SSU72,TMEM192,NKIRAS1,RALGPS2,LACTB,PCYT1A,RPS6KA2,OSBPL1A,FLOT1,NDUFA5,HNRNPA2B1,DEK,ADCY9,ELAC2,SLTM,NUCKS1,HOXB7,KIF1C,NFYB,PPP1CC,C8ORF88,NGLY1,SH3KBP1,DPP9,DNAJC28,BCL9L,COA7,TEX2,GSPT1,RGS9BP,ABCB6,NUF…
TF	Factor: ZF5; motif: GSGCGCGR	TF:M00716	false	8.181117284594929e-7	6.087187381243209	16490	375	350	20045	LZTS3,CBX5,MTIF2,METTL21A,HDGF,ETNPPL,RTCB,CCDC69,MTIF3,SERPINA3,NAMPT,FAF1,AK9,LRRFIP2,HSPE1-MOB4,COMMD3-BMI1,DESI1,CLPX,TEAD2,GPATCH4,CWC15,ATF7,PDHA2,INO80,CDC26,MRPS34,ITPK1,KCNH2,UPF2,ZNF480,SETD2,MCCC1,SSU72,TMEM192,NKIRAS1,RALGPS2,LACTB,PCYT1A,RPS6KA2,OSBPL1A,FLOT1,NDUFA5,HNRNPA2B1,DEK,ADCY9,ELAC2,SLTM,NUCKS1,HOXB7,KIF1C,NFYB,PPP1CC,C8ORF88,NGLY1,SH3KBP1,DPP9,DNAJC28,BCL9L,COA7,TEX2,GSPT1,…
TF	Factor: E2F; motif: GGCGSG	TF:M00803	false	0.0000011564994385005682	5.9368545737503995	13566	375	307	20045	LZTS3,CBX5,METTL21A,HDGF,ETNPPL,RTCB,CCDC69,MTIF3,NAMPT,FAF1,LRRFIP2,HSPE1-MOB4,COMMD3-BMI1,DESI1,CLPX,GPATCH4,CWC15,ATF7,CDC26,MRPS34,ITPK1,KCNH2,UPF2,ZNF480,SETD2,MCCC1,SSU72,TMEM192,NKIRAS1,RALGPS2,LACTB,PCYT1A,RPS6KA2,OSBPL1A,FLOT1,HNRNPA2B1,DEK,ADCY9,ELAC2,SLTM,NUCKS1,HOXB7,KIF1C,NFYB,PPP1CC,C8ORF88,SH3KBP1,DPP9,DNAJC28,BCL9L,COA7,TEX2,GSPT1,RGS9BP,ABCB6,VRK2,C1QL1,GLYR1,KANK2,EPS15L1,UBE2V1…
TF	Factor: E2F-3:TBR2; motif: ANGTGYKANGGCGCSTTNNCRNNT; match class: 1	TF:M08207_1	false	0.0000011846599923429924	5.9264062780400035	15846	375	341	20045	LZTS3,CBX5,MTIF2,METTL21A,HDGF,ETNPPL,CCDC69,MTIF3,SERPINA3,NAMPT,FAF1,AK9,LRRFIP2,HSPE1-MOB4,COMMD3-BMI1,DESI1,CLPX,TEAD2,GPATCH4,ATF7,PDHA2,INO80,CDC26,MRPS34,ITPK1,KCNH2,UPF2,ZNF480,SETD2,MCCC1,SSU72,TMEM192,NKIRAS1,RALGPS2,LACTB,PCYT1A,RPS6KA2,OSBPL1A,FLOT1,NDUFA5,HNRNPA2B1,DEK,ADCY9,ELAC2,SLTM,NUCKS1,HOXB7,KIF1C,NFYB,PPP1CC,C8ORF88,NGLY1,SH3KBP1,DPP9,DNAJC28,BCL9L,COA7,TEX2,GSPT1,RGS9BP,ABCB…
TF	Factor: E2F-2; motif: GCGCGCGCGYW; match class: 1	TF:M11531_1	false	0.0000012771710122680253	5.893750947128291	12708	375	293	20045	LZTS3,CBX5,MTIF2,METTL21A,HDGF,ETNPPL,CCDC69,MTIF3,NAMPT,FAF1,LRRFIP2,HSPE1-MOB4,COMMD3-BMI1,DESI1,CLPX,TEAD2,CWC15,ATF7,INO80,CDC26,MRPS34,ITPK1,KCNH2,UPF2,ZNF480,SETD2,SSU72,TMEM192,NKIRAS1,RALGPS2,RPS6KA2,OSBPL1A,FLOT1,HNRNPA2B1,DEK,ADCY9,ELAC2,SLTM,NUCKS1,HOXB7,KIF1C,NFYB,PPP1CC,C8ORF88,NGLY1,SH3KBP1,DPP9,DNAJC28,BCL9L,TEX2,GSPT1,RGS9BP,ABCB6,C1QL1,GLYR1,CDK5RAP2,KANK2,EPS15L1,UBE2V1,FAM136A,…
TF	Factor: ZF5; motif: GGSGCGCGS; match class: 1	TF:M10438_1	false	0.0000028930130521142385	5.53864960698513	15279	375	332	20045	LZTS3,CBX5,MTIF2,METTL21A,HDGF,ETNPPL,CCDC69,MTIF3,NAMPT,FAF1,AK9,LRRFIP2,HSPE1-MOB4,COMMD3-BMI1,DESI1,CLPX,TEAD2,CWC15,ATF7,INO80,CDC26,MRPS34,ITPK1,KCNH2,UPF2,ZNF480,SETD2,SSU72,TMEM192,NKIRAS1,RALGPS2,LACTB,PCYT1A,RPS6KA2,OSBPL1A,FLOT1,HNRNPA2B1,DEK,ADCY9,ELAC2,SLTM,NUCKS1,HOXB7,KIF1C,NFYB,PPP1CC,C8ORF88,NGLY1,SH3KBP1,DPP9,DNAJC28,BCL9L,COA7,TEX2,GSPT1,RGS9BP,ABCB6,NUFIP2,C1QL1,GLYR1,CDK5RAP2,…
TF	Factor: Foxn2; motif: NNGCGTCNNNNNGACGCNN	TF:M11541	false	0.0000035455507718501393	5.450316291201452	5992	375	167	20045	METTL21A,HDGF,ETNPPL,NAMPT,HSPE1-MOB4,COMMD3-BMI1,DESI1,CWC15,ITPK1,UPF2,SETD2,SSU72,TMEM192,NKIRAS1,RPS6KA2,OSBPL1A,DEK,ADCY9,ELAC2,NUCKS1,HOXB7,KIF1C,NFYB,PPP1CC,NGLY1,SH3KBP1,DNAJC28,COA7,RGS9BP,ABCB6,NUFIP2,C1QL1,GLYR1,CDK5RAP2,KANK2,EPS15L1,CBX1,PDZRN3,RANBP3,NDRG2,GNMT,AKAP1,NEBL,WWP1,HMOX2,CACNA2D3,PLA2G12A,URGCP-MRPS24,SNX4,PRKAR2A,PPIP5K2,WDR33,SLC41A1,DNAJA3,PKM,GRPEL1,ZSCAN2,SMC1A,KIAA…
TF	Factor: Egr-1; motif: GCGCATGCG; match class: 1	TF:M04869_1	false	0.000005319248534612695	5.2741497173896645	10557	375	254	20045	LZTS3,CBX5,MTIF2,HDGF,RTCB,CCDC69,MTIF3,NAMPT,FAF1,AK9,HSPE1-MOB4,COMMD3-BMI1,DESI1,CLPX,TEAD2,CWC15,MRPS34,ITPK1,KCNH2,UPF2,SSU72,TMEM192,NKIRAS1,RALGPS2,PCYT1A,RPS6KA2,FLOT1,NDUFA5,DEK,ADCY9,ELAC2,SLTM,NUCKS1,KIF1C,NFYB,PPP1CC,C8ORF88,NGLY1,SH3KBP1,DPP9,DNAJC28,BCL9L,TEX2,GSPT1,RGS9BP,ABCB6,NUFIP2,C1QL1,GLYR1,KANK2,EPS15L1,UBE2V1,FAM136A,CBX1,PDZRN3,MOCS2,ASNSD1,DENND4A,SLC37A4,RANBP3,NDRG2,RAP…
TF	Factor: Foxn2; motif: NNGCGTCNNNNNGACGCNN; match class: 1	TF:M11541_1	false	0.000005479567811366059	5.261253694169055	5687	375	160	20045	METTL21A,ETNPPL,NAMPT,HSPE1-MOB4,COMMD3-BMI1,DESI1,CWC15,ITPK1,UPF2,SETD2,SSU72,TMEM192,NKIRAS1,RPS6KA2,OSBPL1A,DEK,ADCY9,ELAC2,NUCKS1,HOXB7,KIF1C,NFYB,NGLY1,SH3KBP1,DNAJC28,COA7,RGS9BP,ABCB6,NUFIP2,C1QL1,GLYR1,CDK5RAP2,KANK2,EPS15L1,CBX1,PDZRN3,RANBP3,NDRG2,AKAP1,NEBL,WWP1,HMOX2,CACNA2D3,PLA2G12A,URGCP-MRPS24,SNX4,PRKAR2A,PPIP5K2,WDR33,SLC41A1,DNAJA3,PKM,GRPEL1,ZSCAN2,SMC1A,KIAA2026,NSMAF,KRR1,H…
TF	Factor: p300; motif: ACNTCCG; match class: 1	TF:M04826_1	false	0.000005493232889477845	5.260171988367849	15605	375	336	20045	LZTS3,CSNK2A3,CBX5,MTIF2,METTL21A,HDGF,ETNPPL,RTCB,CCDC69,MTIF3,NAMPT,FAF1,AK9,HSPE1-MOB4,COMMD3-BMI1,DESI1,CLPX,TEAD2,GPATCH4,CWC15,ATF7,PDHA2,INO80,CDC26,MRPS34,ITPK1,KCNH2,UPF2,ZNF480,SETD2,MCCC1,SSU72,TMEM192,NKIRAS1,RALGPS2,LACTB,PCYT1A,RPS6KA2,OSBPL1A,FLOT1,NDUFA5,HNRNPA2B1,DEK,ADCY9,ELAC2,SLTM,NUCKS1,HOXB7,KIF1C,NFYB,PPP1CC,C8ORF88,NGLY1,SH3KBP1,DPP9,DNAJC28,BCL9L,COA7,TEX2,GSPT1,RGS9BP,AB…
TF	Factor: E2F-2; motif: GCGCGCGCGYW	TF:M11531	false	0.00000781277031541667	5.1071949431566175	13659	375	306	20045	LZTS3,CBX5,MTIF2,METTL21A,HDGF,ETNPPL,CCDC69,MTIF3,NAMPT,FAF1,LRRFIP2,HSPE1-MOB4,COMMD3-BMI1,DESI1,CLPX,TEAD2,CWC15,ATF7,INO80,CDC26,MRPS34,ITPK1,KCNH2,UPF2,ZNF480,SETD2,SSU72,TMEM192,NKIRAS1,RALGPS2,PCYT1A,RPS6KA2,OSBPL1A,FLOT1,HNRNPA2B1,DEK,ADCY9,ELAC2,SLTM,NUCKS1,HOXB7,KIF1C,NFYB,PPP1CC,C8ORF88,NGLY1,SH3KBP1,DPP9,DNAJC28,BCL9L,TEX2,GSPT1,RGS9BP,ABCB6,NUFIP2,C1QL1,GLYR1,CDK5RAP2,KANK2,EPS15L1,U…
TF	Factor: E2F4; motif: YCCCGCCNCNNSSNNSNN; match class: 1	TF:M12599_1	false	0.000010097979429068849	4.995765518355425	16076	375	342	20045	LZTS3,CBX5,MTIF2,METTL21A,HDGF,ETNPPL,RTCB,CCDC69,MTIF3,NAMPT,FAF1,AK9,LRRFIP2,HSPE1-MOB4,COMMD3-BMI1,DESI1,CLPX,TEAD2,CWC15,ATF7,INO80,CDC26,MRPS34,ITPK1,KCNH2,UPF2,ZNF480,SETD2,MCCC1,SSU72,TMEM192,NKIRAS1,RALGPS2,LACTB,PCYT1A,RPS6KA2,OSBPL1A,FLOT1,NDUFA5,HNRNPA2B1,DEK,ADCY9,ELAC2,SLTM,NUCKS1,HOXB7,KIF1C,NFYB,PPP1CC,C8ORF88,NGLY1,SH3KBP1,DPP9,DNAJC28,BCL9L,COA7,TEX2,GSPT1,RGS9BP,ABCB6,NUFIP2,C1Q…
TF	Factor: E2F-1:Elk-1; motif: SGCGCSNNAMCGGAAGT; match class: 1	TF:M08205_1	false	0.000012652499428255433	4.897823673644191	10744	375	256	20045	LZTS3,CBX5,METTL21A,HDGF,ETNPPL,MTIF3,NAMPT,FAF1,AK9,LRRFIP2,HSPE1-MOB4,COMMD3-BMI1,DESI1,CLPX,TEAD2,ATF7,INO80,CDC26,MRPS34,ITPK1,KCNH2,UPF2,SETD2,MCCC1,SSU72,TMEM192,NKIRAS1,RALGPS2,LACTB,PCYT1A,OSBPL1A,FLOT1,HNRNPA2B1,DEK,ADCY9,ELAC2,SLTM,NUCKS1,HOXB7,KIF1C,NFYB,PPP1CC,SH3KBP1,DPP9,DNAJC28,COA7,TEX2,GSPT1,RGS9BP,ABCB6,C1QL1,KANK2,FAM136A,CBX1,PDZRN3,DCP1A,MOCS2,DENND4A,SLC37A4,RANBP3,NDRG2,RAP…
TF	Factor: ETF; motif: GVGGMGG	TF:M00695	false	0.000012798251500480547	4.892849359692971	10745	375	256	20045	LZTS3,CBX5,MTIF2,METTL21A,HDGF,ETNPPL,CCDC69,NAMPT,FAF1,AK9,LRRFIP2,HSPE1-MOB4,COMMD3-BMI1,DESI1,CLPX,TEAD2,INO80,CDC26,MRPS34,ITPK1,KCNH2,ZNF480,SETD2,MCCC1,SSU72,TMEM192,NKIRAS1,RALGPS2,LACTB,RPS6KA2,HNRNPA2B1,DEK,ADCY9,ELAC2,SLTM,HOXB7,KIF1C,NFYB,PPP1CC,C8ORF88,NGLY1,SH3KBP1,DPP9,TEX2,GSPT1,RGS9BP,ABCB6,C1QL1,GLYR1,CDK5RAP2,KANK2,EPS15L1,UBE2V1,CBX1,DCP1A,TRPC4,DENND4A,SLC37A4,RANBP3,NDRG2,RAP…
TF	Factor: IRX-1; motif: NACRYNNNNNNNNRYGNN	TF:M11018	false	0.00001632749353015345	4.787080479658415	17328	375	358	20045	LZTS3,CSNK2A3,CBX5,MTIF2,METTL21A,HDGF,ETNPPL,RTCB,MTIF3,NAMPT,FAF1,AK9,LRRFIP2,HSPE1-MOB4,COMMD3-BMI1,DESI1,CLPX,TEAD2,GPATCH4,CWC15,ATF7,PDHA2,INO80,CDC26,MRPS34,ITPK1,KCNH2,UPF2,ZNF480,SETD2,MCCC1,SSU72,TMEM192,NKIRAS1,RALGPS2,LACTB,PCYT1A,RPS6KA2,OSBPL1A,FLOT1,NDUFA5,HNRNPA2B1,DEK,ADCY9,ELAC2,SLTM,NUCKS1,HOXB7,KIF1C,NFYB,PPP1CC,C8ORF88,NGLY1,SH3KBP1,DPP9,DNAJC28,BCL9L,COA7,TEX2,GSPT1,RGS9BP,A…
TF	Factor: ETF; motif: GVGGMGG; match class: 1	TF:M00695_1	false	0.000016404456257387107	4.785038160177655	7249	375	190	20045	CBX5,METTL21A,HDGF,NAMPT,FAF1,AK9,LRRFIP2,COMMD3-BMI1,CLPX,INO80,MRPS34,ITPK1,KCNH2,SETD2,MCCC1,SSU72,TMEM192,NKIRAS1,RALGPS2,RPS6KA2,HNRNPA2B1,DEK,ADCY9,SLTM,KIF1C,NFYB,PPP1CC,C8ORF88,NGLY1,SH3KBP1,DPP9,TEX2,GSPT1,RGS9BP,C1QL1,GLYR1,KANK2,EPS15L1,CBX1,TRPC4,DENND4A,SLC37A4,RANBP3,NDRG2,RAPGEF1,UBR3,GTF2F1,ANKRD28,AKAP1,CUL2,NEBL,WWP1,CACNA2D3,ANAPC7,NOP14,RDX,SNX4,KRCC1,PTP4A2,PRKAR2A,BARHL1,CDK…
TF	Factor: E2F1; motif: NNNNNGCGSSAAAN	TF:M08874	false	0.00002015246801893558	4.695671759380482	7418	375	193	20045	LZTS3,CSNK2A3,METTL21A,HDGF,CCDC69,AK9,LRRFIP2,DESI1,CLPX,TEAD2,CWC15,CDC26,MRPS34,ITPK1,KCNH2,UPF2,SSU72,OSBPL1A,FLOT1,HNRNPA2B1,DEK,ADCY9,NUCKS1,NFYB,PPP1CC,SH3KBP1,COA7,TEX2,GSPT1,ABCB6,GLYR1,KANK2,CBX1,PDZRN3,MOCS2,ASNSD1,DENND4A,SLC37A4,RANBP3,RAPGEF1,UBR3,KIF3A,ANKRD28,GNMT,AKAP1,CUL2,WWP1,CACNA2D3,CHCHD3,PLA2G12A,NOP14,RDX,URGCP-MRPS24,PTP4A2,PRKAR2A,PPIP5K2,CDKN2D,SLC41A1,TRAPPC8,PKM,UBE2…
TF	Factor: E2F-1; motif: NNNSSCGCSAANN; match class: 1	TF:M07250_1	false	0.00002100936541063895	4.677587065291333	5691	375	158	20045	CBX5,HDGF,DESI1,CLPX,ATF7,KCNH2,UPF2,SETD2,SSU72,NKIRAS1,RALGPS2,RPS6KA2,OSBPL1A,HNRNPA2B1,DEK,ADCY9,SLTM,HOXB7,KIF1C,NFYB,PPP1CC,SH3KBP1,DNAJC28,TEX2,GSPT1,RGS9BP,ABCB6,C1QL1,GLYR1,KANK2,EPS15L1,FAM136A,PDZRN3,DENND4A,RANBP3,NDRG2,RAPGEF1,ANKRD28,TATDN1,NEBL,WWP1,HMOX2,PLA2G12A,NOP14,ZNF770,RDX,URGCP-MRPS24,KRCC1,PTP4A2,PRKAR2A,PPIP5K2,CDKN2D,GRPEL1,UBE2J2,KIAA2026,CHDH,VDAC1,PIK3CB,DNAJC11,KCNA…
TF	Factor: pax-6; motif: NYACGCNTSRNYGCNYN; match class: 1	TF:M11883_1	false	0.000025737228131008216	4.589438227914526	7951	375	203	20045	LZTS3,METTL21A,HDGF,CCDC69,NAMPT,FAF1,LRRFIP2,HSPE1-MOB4,COMMD3-BMI1,DESI1,CLPX,GPATCH4,ATF7,INO80,MRPS34,ITPK1,KCNH2,ZNF480,SETD2,MCCC1,SSU72,NKIRAS1,RALGPS2,LACTB,PCYT1A,RPS6KA2,OSBPL1A,HNRNPA2B1,DEK,ADCY9,ELAC2,SLTM,HOXB7,KIF1C,NFYB,PPP1CC,NGLY1,SH3KBP1,COA7,TEX2,RGS9BP,ABCB6,VRK2,C1QL1,GLYR1,EPS15L1,UBE2V1,CBX1,PDZRN3,ASNSD1,SLC37A4,RAPGEF1,KIF3A,AKAP1,TATDN1,NEBL,WWP1,CACNA2D3,CHCHD3,ANAPC7,…
TF	Factor: E2F; motif: TTTSGCGC	TF:M00050	false	0.00002958441170707997	4.52893706234807	7247	375	189	20045	LZTS3,CSNK2A3,CBX5,RTCB,CCDC69,AK9,DESI1,CLPX,TEAD2,KCNH2,UPF2,SETD2,MCCC1,SSU72,TMEM192,NKIRAS1,OSBPL1A,FLOT1,NDUFA5,HNRNPA2B1,DEK,ADCY9,ELAC2,NUCKS1,PPP1CC,C8ORF88,NGLY1,SH3KBP1,DPP9,DNAJC28,TEX2,GSPT1,ABCB6,GLYR1,FAM136A,CBX1,ASNSD1,DENND4A,SLC37A4,RANBP3,RAPGEF1,UBR3,GTF2F1,KIF3A,AKAP1,TATDN1,NEBL,HMOX2,CHCHD3,PLA2G12A,RDX,URGCP-MRPS24,PTP4A2,PRKAR2A,PPIP5K2,CDKN2D,GRPEL1,UBE2J2,SMC1A,STEAP3,…
TF	Factor: E2F-2; motif: GCGCGCGCNCS	TF:M11529	false	0.00003179467187170625	4.497645652675734	16674	375	349	20045	LZTS3,CSNK2A3,CBX5,MTIF2,METTL21A,HDGF,ETNPPL,CCDC69,MTIF3,NAMPT,FAF1,AK9,LRRFIP2,HSPE1-MOB4,COMMD3-BMI1,DESI1,CLPX,TEAD2,CWC15,ATF7,PDHA2,INO80,CDC26,MRPS34,ITPK1,KCNH2,UPF2,ZNF480,SETD2,MCCC1,SSU72,TMEM192,NKIRAS1,RALGPS2,LACTB,PCYT1A,RPS6KA2,OSBPL1A,FLOT1,NDUFA5,HNRNPA2B1,DEK,ADCY9,ELAC2,SLTM,NUCKS1,HOXB7,KIF1C,NFYB,PPP1CC,C8ORF88,NGLY1,SH3KBP1,DPP9,DNAJC28,BCL9L,COA7,TEX2,GSPT1,RGS9BP,ABCB6,N…
TF	Factor: E2F-2; motif: GCGCGCGCNCS; match class: 1	TF:M11529_1	false	0.00004493681680937051	4.34739769495846	14894	375	323	20045	LZTS3,CBX5,METTL21A,HDGF,ETNPPL,CCDC69,MTIF3,NAMPT,FAF1,LRRFIP2,HSPE1-MOB4,COMMD3-BMI1,DESI1,CLPX,TEAD2,CWC15,ATF7,INO80,CDC26,MRPS34,ITPK1,KCNH2,UPF2,ZNF480,SETD2,MCCC1,SSU72,TMEM192,NKIRAS1,RALGPS2,LACTB,PCYT1A,RPS6KA2,OSBPL1A,FLOT1,HNRNPA2B1,DEK,ADCY9,ELAC2,SLTM,NUCKS1,HOXB7,KIF1C,NFYB,PPP1CC,C8ORF88,NGLY1,SH3KBP1,DPP9,DNAJC28,BCL9L,COA7,TEX2,GSPT1,RGS9BP,ABCB6,NUFIP2,C1QL1,GLYR1,CDK5RAP2,KANK…
TF	Factor: E2F-1:HES-7; motif: GGCRCGTGSYNNWNGGCGCSM	TF:M08525	false	0.00004653433720556185	4.332226467418192	17481	375	359	20045	LZTS3,CSNK2A3,CBX5,MTIF2,METTL21A,HDGF,ETNPPL,CCDC69,MTIF3,SERPINA3,NAMPT,FAF1,AK9,LRRFIP2,HSPE1-MOB4,COMMD3-BMI1,DESI1,CLPX,TEAD2,GPATCH4,CWC15,ATF7,PDHA2,INO80,CDC26,MRPS34,ITPK1,KCNH2,UPF2,ZNF480,SETD2,MCCC1,SSU72,TMEM192,NKIRAS1,RALGPS2,LACTB,PCYT1A,RPS6KA2,OSBPL1A,FLOT1,NDUFA5,HNRNPA2B1,DEK,ADCY9,ELAC2,SLTM,NUCKS1,HOXB7,KIF1C,NFYB,PPP1CC,C8ORF88,NGLY1,SH3KBP1,DPP9,DNAJC28,BCL9L,COA7,TEX2,GSP…
TF	Factor: BEN; motif: CAGCGRNV; match class: 1	TF:M01240_1	false	0.0001207080178790205	3.9182638814770927	13586	375	301	20045	LZTS3,CBX5,MTIF2,METTL21A,ETNPPL,CCDC69,MTIF3,NAMPT,FAF1,LRRFIP2,HSPE1-MOB4,COMMD3-BMI1,DESI1,CLPX,TEAD2,CWC15,ATF7,PDHA2,INO80,CDC26,MRPS34,ITPK1,KCNH2,UPF2,ZNF480,SETD2,MCCC1,SSU72,TMEM192,NKIRAS1,RALGPS2,LACTB,PCYT1A,RPS6KA2,OSBPL1A,FLOT1,NDUFA5,HNRNPA2B1,DEK,ADCY9,ELAC2,SLTM,NUCKS1,HOXB7,KIF1C,NFYB,PPP1CC,C8ORF88,NGLY1,SH3KBP1,DPP9,BCL9L,TEX2,GSPT1,RGS9BP,ABCB6,NUFIP2,C1QL1,GLYR1,CDK5RAP2,KAN…
TF	Factor: E2F-4; motif: NTTTCSCGCC; match class: 1	TF:M07380_1	false	0.00012274113799960192	3.9110098544539413	8243	375	206	20045	HDGF,RTCB,MTIF3,FAF1,AK9,HSPE1-MOB4,DESI1,CLPX,TEAD2,GPATCH4,ATF7,ITPK1,KCNH2,SETD2,RALGPS2,PCYT1A,OSBPL1A,HNRNPA2B1,DEK,ELAC2,KIF1C,NFYB,PPP1CC,SH3KBP1,DPP9,DNAJC28,BCL9L,COA7,GSPT1,ABCB6,VRK2,C1QL1,KANK2,EPS15L1,FAM136A,CBX1,PDZRN3,MOCS2,ASNSD1,DENND4A,SLC37A4,RANBP3,NDRG2,RAPGEF1,UBR3,ANKRD28,GNMT,AKAP1,NEBL,WWP1,HMOX2,CACNA2D3,PLA2G12A,ANAPC7,NOP14,TPRKB,RDX,URGCP-MRPS24,SNX4,KRCC1,PTP4A2,PRK…
TF	Factor: E2F-4; motif: NGGCGGGAARN; match class: 1	TF:M07084_1	false	0.0001542734826328002	3.8117087164251147	5606	375	153	20045	CBX5,FAF1,LRRFIP2,HSPE1-MOB4,COMMD3-BMI1,DESI1,TEAD2,ATF7,CDC26,MRPS34,ITPK1,KCNH2,UPF2,OSBPL1A,FLOT1,HNRNPA2B1,DEK,ADCY9,KIF1C,NFYB,PPP1CC,DPP9,TEX2,GSPT1,RGS9BP,C1QL1,GLYR1,KANK2,CBX1,PDZRN3,DENND4A,SLC37A4,RANBP3,RAPGEF1,UBR3,ANKRD28,GNMT,AKAP1,CUL2,NEBL,HMOX2,CACNA2D3,CHCHD3,PLA2G12A,ANAPC7,RDX,URGCP-MRPS24,PTP4A2,WDR33,SLC41A1,PKM,UBE2J2,SMC1A,HYLS1,ZNF768,UBAC1,DNAJC11,CCDC92,ZSCAN5B,HNRNPD…
TF	Factor: ZF5; motif: NRNGNGCGCGCWN	TF:M00333	false	0.00015975296819912668	3.7965510639330904	15464	375	330	20045	LZTS3,CSNK2A3,CBX5,METTL21A,HDGF,ETNPPL,CCDC69,MTIF3,NAMPT,FAF1,AK9,LRRFIP2,HSPE1-MOB4,COMMD3-BMI1,DESI1,CLPX,TEAD2,GPATCH4,CWC15,ATF7,INO80,CDC26,MRPS34,ITPK1,KCNH2,UPF2,ZNF480,SETD2,MCCC1,SSU72,TMEM192,NKIRAS1,RALGPS2,LACTB,PCYT1A,RPS6KA2,OSBPL1A,FLOT1,HNRNPA2B1,DEK,ADCY9,ELAC2,SLTM,NUCKS1,HOXB7,KIF1C,NFYB,PPP1CC,C8ORF88,NGLY1,SH3KBP1,DPP9,DNAJC28,BCL9L,COA7,TEX2,GSPT1,RGS9BP,ABCB6,NUFIP2,C1QL1…
TF	Factor: BEN; motif: CAGCGRNV	TF:M01240	false	0.00016245805653590143	3.7892587464776577	16870	375	350	20045	LZTS3,CSNK2A3,CBX5,MTIF2,METTL21A,HDGF,ETNPPL,RTCB,CCDC69,MTIF3,NAMPT,FAF1,AK9,LRRFIP2,HSPE1-MOB4,COMMD3-BMI1,DESI1,CLPX,TEAD2,CWC15,ATF7,PDHA2,INO80,CDC26,MRPS34,ITPK1,KCNH2,UPF2,ZNF480,SETD2,MCCC1,SSU72,TMEM192,NKIRAS1,RALGPS2,LACTB,PCYT1A,RPS6KA2,OSBPL1A,FLOT1,NDUFA5,HNRNPA2B1,DEK,ADCY9,ELAC2,SLTM,NUCKS1,HOXB7,KIF1C,NFYB,PPP1CC,C8ORF88,NGLY1,SH3KBP1,DPP9,DNAJC28,BCL9L,COA7,TEX2,GSPT1,RGS9BP,AB…
TF	Factor: E2F; motif: TTTSGCGS; match class: 1	TF:M00426_1	false	0.00017535373364256572	3.7560849826590053	6004	375	161	20045	CBX5,HDGF,CCDC69,TTN,LRRFIP2,DESI1,CLPX,TEAD2,ATF7,INO80,KCNH2,UPF2,SETD2,SSU72,TMEM192,NKIRAS1,RALGPS2,FLOT1,NDUFA5,HNRNPA2B1,SLTM,NUCKS1,HOXB7,PPP1CC,C8ORF88,SH3KBP1,DPP9,DNAJC28,TEX2,GSPT1,ABCB6,KANK2,PDZRN3,ASNSD1,DENND4A,GTF2F1,AKAP1,TATDN1,HMOX2,PLA2G12A,NOP14,ZNF770,RDX,PRKAR2A,PPIP5K2,BARHL1,CDKN2D,WDR33,GRPEL1,UBE2J2,SMC1A,STEAP3,KIAA2026,NSMAF,HYLS1,CHDH,VDAC1,PIK3CB,UBAC1,DNAJC11,CCDC9…
TF	Factor: E2F-3; motif: GGCGGGN	TF:M02089	false	0.00017629299826019544	3.753764936012336	13559	375	300	20045	LZTS3,CSNK2A3,CBX5,MTIF2,METTL21A,HDGF,ETNPPL,RTCB,MTIF3,NAMPT,FAF1,AK9,LRRFIP2,HSPE1-MOB4,COMMD3-BMI1,DESI1,TEAD2,CWC15,ATF7,INO80,MRPS34,ITPK1,KCNH2,UPF2,ZNF480,SETD2,MCCC1,SSU72,TMEM192,NKIRAS1,RALGPS2,LACTB,RPS6KA2,OSBPL1A,FLOT1,NDUFA5,HNRNPA2B1,DEK,ADCY9,ELAC2,SLTM,NUCKS1,HOXB7,KIF1C,NFYB,PPP1CC,C8ORF88,NGLY1,SH3KBP1,DPP9,DNAJC28,BCL9L,COA7,TEX2,GSPT1,RGS9BP,ABCB6,NUFIP2,C1QL1,GLYR1,CDK5RAP2…
TF	Factor: E2F-4; motif: NGGCGGGAARN	TF:M07084	false	0.00020659778229236775	3.6848743446913086	11167	375	259	20045	LZTS3,CBX5,HDGF,RTCB,CCDC69,MTIF3,NAMPT,FAF1,AK9,LRRFIP2,HSPE1-MOB4,COMMD3-BMI1,DESI1,CLPX,TEAD2,GPATCH4,ATF7,PDHA2,INO80,CDC26,MRPS34,ITPK1,KCNH2,UPF2,ZNF480,SETD2,MCCC1,SSU72,RALGPS2,LACTB,RPS6KA2,OSBPL1A,FLOT1,NDUFA5,HNRNPA2B1,DEK,ADCY9,ELAC2,SLTM,KIF1C,NFYB,PPP1CC,C8ORF88,NGLY1,SH3KBP1,DPP9,DNAJC28,TEX2,GSPT1,RGS9BP,ABCB6,VRK2,C1QL1,GLYR1,CDK5RAP2,KANK2,EPS15L1,CBX1,PDZRN3,MOCS2,ASNSD1,DENND4…
TF	Factor: pax-6; motif: NYACGCNTSRNYGCNYN	TF:M11883	false	0.0002073156178758695	3.6833679796146908	13758	375	303	20045	LZTS3,CSNK2A3,CBX5,MTIF2,METTL21A,HDGF,ETNPPL,CCDC69,MTIF3,NAMPT,FAF1,LRRFIP2,HSPE1-MOB4,COMMD3-BMI1,DESI1,CLPX,TEAD2,GPATCH4,CWC15,ATF7,PDHA2,INO80,MRPS34,ITPK1,KCNH2,UPF2,ZNF480,SETD2,MCCC1,SSU72,TMEM192,NKIRAS1,RALGPS2,LACTB,PCYT1A,RPS6KA2,OSBPL1A,FLOT1,HNRNPA2B1,DEK,ADCY9,ELAC2,SLTM,NUCKS1,HOXB7,KIF1C,NFYB,PPP1CC,C8ORF88,NGLY1,SH3KBP1,DNAJC28,COA7,TEX2,GSPT1,RGS9BP,ABCB6,VRK2,C1QL1,GLYR1,CDK5…
TF	Factor: E2F-4; motif: SNGGGCGGGAANN	TF:M09894	false	0.00023786391487903985	3.6236714375658385	16606	375	346	20045	LZTS3,CSNK2A3,CBX5,MTIF2,METTL21A,HDGF,ETNPPL,RTCB,CCDC69,MTIF3,NAMPT,FAF1,AK9,LRRFIP2,HSPE1-MOB4,COMMD3-BMI1,DESI1,CLPX,TEAD2,GPATCH4,CWC15,ATF7,PDHA2,INO80,CDC26,MRPS34,ITPK1,KCNH2,UPF2,ZNF480,SETD2,MCCC1,SSU72,TMEM192,NKIRAS1,RALGPS2,LACTB,RPS6KA2,OSBPL1A,FLOT1,NDUFA5,HNRNPA2B1,DEK,ADCY9,ELAC2,SLTM,NUCKS1,HOXB7,KIF1C,NFYB,PPP1CC,C8ORF88,NGLY1,SH3KBP1,DPP9,DNAJC28,BCL9L,COA7,TEX2,GSPT1,RGS9BP,A…
TF	Factor: E2F-3:HES-7; motif: NNNSGCGCSNNNNNCRCGYGNN	TF:M08526	false	0.00033579736555264554	3.4739227153761623	17226	375	354	20045	LZTS3,CBX5,MTIF2,METTL21A,HDGF,ETNPPL,RTCB,CCDC69,MTIF3,SERPINA3,NAMPT,FAF1,AK9,LRRFIP2,HSPE1-MOB4,COMMD3-BMI1,DESI1,CLPX,TEAD2,GPATCH4,CWC15,ATF7,PDHA2,INO80,CDC26,MRPS34,ITPK1,KCNH2,UPF2,ZNF480,SETD2,MCCC1,SSU72,TMEM192,NKIRAS1,RALGPS2,LACTB,PCYT1A,RPS6KA2,OSBPL1A,FLOT1,NDUFA5,HNRNPA2B1,DEK,ADCY9,ELAC2,SLTM,NUCKS1,HOXB7,KIF1C,NFYB,PPP1CC,C8ORF88,NGLY1,SH3KBP1,DPP9,DNAJC28,BCL9L,COA7,TEX2,GSPT1,…
TF	Factor: E2F-3; motif: GGCGGGN; match class: 1	TF:M02089_1	false	0.00040250077420763444	3.395233279932684	9682	375	231	20045	LZTS3,CBX5,METTL21A,HDGF,ETNPPL,NAMPT,FAF1,AK9,LRRFIP2,COMMD3-BMI1,DESI1,TEAD2,ATF7,INO80,MRPS34,ITPK1,KCNH2,UPF2,ZNF480,TMEM192,NKIRAS1,RALGPS2,LACTB,RPS6KA2,OSBPL1A,FLOT1,HNRNPA2B1,DEK,ADCY9,SLTM,NUCKS1,HOXB7,KIF1C,NFYB,PPP1CC,C8ORF88,NGLY1,SH3KBP1,DPP9,DNAJC28,BCL9L,COA7,TEX2,GSPT1,RGS9BP,C1QL1,GLYR1,CDK5RAP2,KANK2,EPS15L1,TRPC4,MOCS2,DENND4A,SLC37A4,RANBP3,NDRG2,RAPGEF1,UBR3,GTF2F1,KIF3A,ANKR…
TF	Factor: AP-2; motif: MKCCCSCNGGCG	TF:M00189	false	0.00048283636377446427	3.3162000293951444	10911	375	253	20045	LZTS3,METTL21A,CCDC69,NAMPT,FAF1,AK9,LRRFIP2,HSPE1-MOB4,COMMD3-BMI1,TEAD2,INO80,CDC26,ITPK1,KCNH2,UPF2,SETD2,MCCC1,SSU72,NKIRAS1,RALGPS2,LACTB,RPS6KA2,FLOT1,HNRNPA2B1,DEK,ADCY9,HOXB7,KIF1C,NFYB,PPP1CC,C8ORF88,NGLY1,SH3KBP1,DPP9,TEX2,GSPT1,RGS9BP,ABCB6,C1QL1,GLYR1,KANK2,EPS15L1,UBE2V1,FAM136A,CBX1,PDZRN3,DCP1A,TRPC4,MOCS2,DENND4A,SLC37A4,RANBP3,NDRG2,RAPGEF1,UBR3,GTF2F1,KIF3A,ANKRD28,GNMT,AKAP1,TA…
TF	Factor: Hey1; motif: NGCRCGYGYN; match class: 1	TF:M11058_1	false	0.0004940782664386605	3.306204249477018	11364	375	261	20045	LZTS3,CBX5,MTIF2,METTL21A,HDGF,ETNPPL,MTIF3,NAMPT,FAF1,LRRFIP2,HSPE1-MOB4,COMMD3-BMI1,CLPX,ATF7,PDHA2,INO80,MRPS34,ITPK1,KCNH2,UPF2,ZNF480,MCCC1,SSU72,TMEM192,NKIRAS1,RALGPS2,PCYT1A,RPS6KA2,OSBPL1A,HNRNPA2B1,DEK,ADCY9,ELAC2,SLTM,NUCKS1,HOXB7,KIF1C,NFYB,PPP1CC,C8ORF88,NGLY1,SH3KBP1,DPP9,BCL9L,COA7,TEX2,GSPT1,RGS9BP,ABCB6,VRK2,C1QL1,GLYR1,KANK2,EPS15L1,UBE2V1,ASB2,PDZRN3,DENND4A,SLC37A4,RANBP3,NDRG…
TF	Factor: E2F-1; motif: NGGGCGGGARV	TF:M07206	false	0.0004970092092411245	3.303635564012043	14971	375	321	20045	LZTS3,CBX5,MTIF2,METTL21A,HDGF,RTCB,MTIF3,NAMPT,FAF1,AK9,LRRFIP2,HSPE1-MOB4,COMMD3-BMI1,DESI1,CLPX,TEAD2,GPATCH4,CWC15,ATF7,PDHA2,INO80,CDC26,MRPS34,ITPK1,KCNH2,UPF2,ZNF480,SETD2,MCCC1,SSU72,NKIRAS1,RALGPS2,LACTB,PCYT1A,RPS6KA2,OSBPL1A,FLOT1,NDUFA5,HNRNPA2B1,DEK,ADCY9,ELAC2,SLTM,NUCKS1,HOXB7,KIF1C,NFYB,PPP1CC,C8ORF88,NGLY1,SH3KBP1,DPP9,DNAJC28,BCL9L,COA7,TEX2,GSPT1,RGS9BP,ABCB6,VRK2,NUFIP2,C1QL1,…
TF	Factor: E2F-1:TBR2; motif: NGGTGNNANGGCGCNNTNNCRNNN; match class: 1	TF:M08523_1	false	0.0005635676408693785	3.2490539513244303	7607	375	191	20045	LZTS3,METTL21A,HDGF,NAMPT,FAF1,AK9,LRRFIP2,HSPE1-MOB4,COMMD3-BMI1,CLPX,MRPS34,ITPK1,SETD2,SSU72,NKIRAS1,RALGPS2,PCYT1A,RPS6KA2,OSBPL1A,FLOT1,HNRNPA2B1,DEK,ADCY9,NUCKS1,KIF1C,NFYB,C8ORF88,NGLY1,DPP9,DNAJC28,TEX2,RGS9BP,C1QL1,CDK5RAP2,UBE2V1,FAM136A,PDZRN3,DCP1A,MOCS2,SLC37A4,RANBP3,RAPGEF1,SMYD1,UBR3,GTF2F1,ANKRD28,GNMT,AKAP1,NEBL,CACNA2D3,CHCHD3,PLA2G12A,RDX,SNX4,KRCC1,PTP4A2,PRKAR2A,CDKN2D,WDR33…
TF	Factor: E2F-4:DP-1; motif: TTTSGCGC	TF:M00738	false	0.0005886117573883107	3.230171067214547	10100	375	238	20045	LZTS3,CSNK2A3,CBX5,HDGF,RTCB,CCDC69,AK9,LRRFIP2,COMMD3-BMI1,DESI1,CLPX,TEAD2,GPATCH4,ATF7,KCNH2,UPF2,SETD2,MCCC1,SSU72,TMEM192,NKIRAS1,RALGPS2,OSBPL1A,FLOT1,NDUFA5,HNRNPA2B1,DEK,ADCY9,ELAC2,SLTM,NUCKS1,HOXB7,NFYB,PPP1CC,C8ORF88,NGLY1,SH3KBP1,DPP9,DNAJC28,COA7,TEX2,GSPT1,ABCB6,GLYR1,KANK2,EPS15L1,FAM136A,CBX1,PDZRN3,ASNSD1,DENND4A,SLC37A4,RANBP3,RAPGEF1,UBR3,GTF2F1,KIF3A,ANKRD28,AKAP1,TATDN1,NEBL,…
TF	Factor: E2F-1; motif: NNNNGGCGGGAARN	TF:M09892	false	0.0005889627229109213	3.229912192048906	13916	375	304	20045	LZTS3,CBX5,METTL21A,HDGF,RTCB,CCDC69,MTIF3,NAMPT,FAF1,AK9,LRRFIP2,HSPE1-MOB4,COMMD3-BMI1,DESI1,CLPX,TEAD2,GPATCH4,CWC15,ATF7,PDHA2,INO80,CDC26,MRPS34,ITPK1,KCNH2,UPF2,ZNF480,SETD2,MCCC1,SSU72,NKIRAS1,RALGPS2,LACTB,RPS6KA2,OSBPL1A,FLOT1,NDUFA5,HNRNPA2B1,DEK,ADCY9,ELAC2,SLTM,NUCKS1,HOXB7,KIF1C,NFYB,PPP1CC,C8ORF88,NGLY1,SH3KBP1,DPP9,DNAJC28,BCL9L,TEX2,GSPT1,RGS9BP,ABCB6,VRK2,NUFIP2,C1QL1,GLYR1,CDK5R…
TF	Factor: E2F-1:TBR2; motif: NGGTGNNANGGCGCNNTNNCRNNN	TF:M08523	false	0.0006272319167130902	3.2025718506748544	12482	375	280	20045	LZTS3,MTIF2,METTL21A,HDGF,ETNPPL,MTIF3,SERPINA3,NAMPT,FAF1,AK9,LRRFIP2,HSPE1-MOB4,COMMD3-BMI1,CLPX,GPATCH4,PDHA2,INO80,MRPS34,ITPK1,KCNH2,UPF2,ZNF480,SETD2,SSU72,NKIRAS1,RALGPS2,PCYT1A,RPS6KA2,OSBPL1A,FLOT1,NDUFA5,HNRNPA2B1,DEK,ADCY9,ELAC2,SLTM,NUCKS1,HOXB7,KIF1C,NFYB,C8ORF88,NGLY1,DPP9,DNAJC28,COA7,TEX2,GSPT1,RGS9BP,VRK2,C1QL1,GLYR1,CDK5RAP2,KANK2,UBE2V1,FAM136A,CBX1,PDZRN3,DCP1A,TRPC4,MOCS2,ASN…
TF	Factor: TCF-1; motif: ACATCGRGRCGCTGW	TF:M11603	false	0.0006308396100130665	3.2000810454160145	16683	375	346	20045	LZTS3,CSNK2A3,CBX5,MTIF2,METTL21A,HDGF,ETNPPL,RTCB,CCDC69,MTIF3,SERPINA3,NAMPT,FAF1,AK9,LRRFIP2,HSPE1-MOB4,DESI1,CLPX,TEAD2,GPATCH4,ATF7,PDHA2,INO80,CDC26,MRPS34,ITPK1,KCNH2,ZNF480,SETD2,MCCC1,SSU72,TMEM192,NKIRAS1,RALGPS2,LACTB,PCYT1A,RPS6KA2,OSBPL1A,FLOT1,NDUFA5,HNRNPA2B1,DEK,ADCY9,ELAC2,SLTM,NUCKS1,HOXB7,KIF1C,NFYB,PPP1CC,C8ORF88,NGLY1,SH3KBP1,DPP9,DNAJC28,BCL9L,COA7,TEX2,GSPT1,RGS9BP,ABCB6,VR…
TF	Factor: pax-6; motif: NYACGCNYSANYGMNCN	TF:M11882	false	0.00065195475077392	3.1857825456348614	15852	375	334	20045	LZTS3,CBX5,MTIF2,METTL21A,HDGF,ETNPPL,RTCB,CCDC69,MTIF3,NAMPT,TTN,FAF1,AK9,LRRFIP2,HSPE1-MOB4,COMMD3-BMI1,DESI1,CLPX,TEAD2,GPATCH4,CWC15,ATF7,PDHA2,INO80,CDC26,MRPS34,ITPK1,KCNH2,UPF2,ZNF480,SETD2,MCCC1,SSU72,TMEM192,NKIRAS1,RALGPS2,LACTB,PCYT1A,RPS6KA2,OSBPL1A,FLOT1,NDUFA5,HNRNPA2B1,DEK,ADCY9,ELAC2,SLTM,NUCKS1,HOXB7,KIF1C,NFYB,PPP1CC,C8ORF88,NGLY1,SH3KBP1,DPP9,DNAJC28,COA7,TEX2,GSPT1,RGS9BP,ABCB…
TF	Factor: ZF5; motif: GGSGCGCGS	TF:M10438	false	0.0007100957105313538	3.148683110782025	16621	375	345	20045	LZTS3,CBX5,MTIF2,METTL21A,HDGF,ETNPPL,CCDC69,MTIF3,NAMPT,FAF1,AK9,LRRFIP2,HSPE1-MOB4,COMMD3-BMI1,DESI1,CLPX,TEAD2,GPATCH4,CWC15,ATF7,INO80,CDC26,MRPS34,ITPK1,KCNH2,UPF2,ZNF480,SETD2,MCCC1,SSU72,TMEM192,NKIRAS1,RALGPS2,LACTB,PCYT1A,RPS6KA2,OSBPL1A,FLOT1,HNRNPA2B1,DEK,ADCY9,ELAC2,SLTM,NUCKS1,HOXB7,KIF1C,NFYB,PPP1CC,C8ORF88,NGLY1,SH3KBP1,DPP9,DNAJC28,BCL9L,COA7,TEX2,GSPT1,RGS9BP,ABCB6,NUFIP2,C1QL1,G…
TF	Factor: Rb:E2F-1:DP-1; motif: TTTSGCGC; match class: 1	TF:M00740_1	false	0.0007254856760445088	3.1393711578316763	4732	375	132	20045	CBX5,HDGF,AK9,DESI1,CLPX,TEAD2,GPATCH4,ATF7,KCNH2,UPF2,SETD2,SSU72,TMEM192,NKIRAS1,RALGPS2,OSBPL1A,NDUFA5,HNRNPA2B1,DEK,SLTM,NUCKS1,HOXB7,PPP1CC,NGLY1,SH3KBP1,TEX2,GSPT1,RGS9BP,ABCB6,FAM136A,CBX1,PDZRN3,ASNSD1,DENND4A,SLC37A4,GTF2F1,KIF3A,NEBL,CHCHD3,NOP14,RDX,PTP4A2,PRKAR2A,PPIP5K2,CDKN2D,GRPEL1,UBE2J2,SMC1A,STEAP3,HYLS1,CHDH,VDAC1,PIK3CB,CHMP3,DNAJC11,CCDC92,ZSCAN5B,IWS1,SPC24,YME1L1,LPCAT3,EFT…
TF	Factor: TCF-1; motif: ACATCGRGRCGCTGW; match class: 1	TF:M11601_1	false	0.000742877131981283	3.129083010351263	11404	375	261	20045	LZTS3,METTL21A,HDGF,ETNPPL,CCDC69,MTIF3,NAMPT,AK9,LRRFIP2,HSPE1-MOB4,DESI1,TEAD2,PDHA2,INO80,MRPS34,ITPK1,KCNH2,ZNF480,SETD2,MCCC1,SSU72,TMEM192,NKIRAS1,RALGPS2,LACTB,RPS6KA2,OSBPL1A,FLOT1,NDUFA5,HNRNPA2B1,ADCY9,ELAC2,SLTM,NUCKS1,HOXB7,KIF1C,NFYB,PPP1CC,NGLY1,SH3KBP1,DPP9,DNAJC28,BCL9L,COA7,TEX2,GSPT1,RGS9BP,ABCB6,NUFIP2,C1QL1,GLYR1,CDK5RAP2,KANK2,EPS15L1,FAM136A,CBX1,PDZRN3,DCP1A,TRPC4,DENND4A,S…
TF	Factor: Sp1; motif: NGGGGGCGGGGYN; match class: 1	TF:M00196_1	false	0.0008363044935882634	3.077635569680182	6137	375	161	20045	LZTS3,CBX5,METTL21A,HDGF,NAMPT,FAF1,AK9,LRRFIP2,DESI1,TEAD2,INO80,MRPS34,ITPK1,UPF2,ZNF480,NKIRAS1,LACTB,RPS6KA2,OSBPL1A,FLOT1,HNRNPA2B1,DEK,ADCY9,NUCKS1,HOXB7,KIF1C,NFYB,PPP1CC,C8ORF88,NGLY1,SH3KBP1,DPP9,DNAJC28,BCL9L,COA7,RGS9BP,C1QL1,KANK2,EPS15L1,MOCS2,DENND4A,SLC37A4,RANBP3,NDRG2,RAPGEF1,GTF2F1,KIF3A,ANKRD28,AKAP1,NEBL,WWP1,CACNA2D3,PLA2G12A,RDX,URGCP-MRPS24,PTP4A2,PRKAR2A,CDKN2D,SLC41A1,TRA…
TF	Factor: Sp1; motif: NNGGGGCGGGGNN	TF:M00932	false	0.0009088192911841837	3.0415224629205557	10750	375	249	20045	LZTS3,CBX5,METTL21A,HDGF,MTIF3,NAMPT,FAF1,AK9,LRRFIP2,HSPE1-MOB4,COMMD3-BMI1,DESI1,TEAD2,CWC15,INO80,MRPS34,ITPK1,KCNH2,UPF2,ZNF480,SETD2,SSU72,TMEM192,NKIRAS1,RALGPS2,LACTB,RPS6KA2,OSBPL1A,FLOT1,NDUFA5,HNRNPA2B1,DEK,ADCY9,ELAC2,SLTM,NUCKS1,HOXB7,KIF1C,NFYB,PPP1CC,C8ORF88,NGLY1,SH3KBP1,DPP9,DNAJC28,BCL9L,COA7,TEX2,RGS9BP,ABCB6,NUFIP2,C1QL1,GLYR1,CDK5RAP2,KANK2,EPS15L1,UBE2V1,CBX1,PDZRN3,TRPC4,MOC…
TF	Factor: ZF5; motif: GSGCGCGR; match class: 1	TF:M00716_1	false	0.0009340356870950736	3.029636530180636	14519	375	313	20045	LZTS3,CBX5,MTIF2,METTL21A,HDGF,ETNPPL,RTCB,CCDC69,MTIF3,NAMPT,FAF1,AK9,LRRFIP2,HSPE1-MOB4,COMMD3-BMI1,DESI1,CLPX,TEAD2,GPATCH4,CWC15,ATF7,INO80,CDC26,MRPS34,ITPK1,KCNH2,UPF2,ZNF480,SETD2,SSU72,TMEM192,NKIRAS1,RALGPS2,LACTB,PCYT1A,RPS6KA2,OSBPL1A,FLOT1,HNRNPA2B1,DEK,ADCY9,ELAC2,SLTM,NUCKS1,HOXB7,KIF1C,NFYB,PPP1CC,C8ORF88,NGLY1,SH3KBP1,DPP9,DNAJC28,BCL9L,COA7,TEX2,GSPT1,RGS9BP,ABCB6,NUFIP2,C1QL1,GL…
TF	Factor: E2F-1:DP-2; motif: TTTSSCGC	TF:M00737	false	0.000980499919981727	3.008552437438824	8964	375	216	20045	LZTS3,CSNK2A3,CBX5,CCDC69,NAMPT,AK9,LRRFIP2,DESI1,TEAD2,GPATCH4,CWC15,ATF7,PDHA2,INO80,KCNH2,UPF2,SETD2,SSU72,TMEM192,NKIRAS1,OSBPL1A,FLOT1,HNRNPA2B1,DEK,ADCY9,ELAC2,NUCKS1,KIF1C,PPP1CC,C8ORF88,NGLY1,SH3KBP1,TEX2,GSPT1,RGS9BP,ABCB6,GLYR1,CDK5RAP2,FAM136A,CBX1,PDZRN3,ASNSD1,DENND4A,SLC37A4,RANBP3,RAPGEF1,UBR3,GTF2F1,KIF3A,GNMT,AKAP1,TATDN1,CUL2,NEBL,HMOX2,CHCHD3,PLA2G12A,RDX,URGCP-MRPS24,KRCC1,PTP…
TF	Factor: KLF15; motif: RCCMCRCCCMCN	TF:M12160	false	0.0010113762479598207	2.995087249933364	13060	375	289	20045	LZTS3,CBX5,METTL21A,HDGF,ETNPPL,MTIF3,SERPINA3,NAMPT,FAF1,AK9,LRRFIP2,HSPE1-MOB4,COMMD3-BMI1,DESI1,CLPX,TEAD2,CWC15,INO80,MRPS34,ITPK1,KCNH2,UPF2,ZNF480,SETD2,MCCC1,SSU72,TMEM192,NKIRAS1,RALGPS2,LACTB,RPS6KA2,OSBPL1A,FLOT1,HNRNPA2B1,DEK,ADCY9,ELAC2,SLTM,NUCKS1,HOXB7,KIF1C,NFYB,PPP1CC,C8ORF88,NGLY1,SH3KBP1,DPP9,DNAJC28,BCL9L,COA7,GSPT1,RGS9BP,ABCB6,NUFIP2,C1QL1,GLYR1,CDK5RAP2,KANK2,EPS15L1,UBE2V1,…
TF	Factor: E2F1; motif: GSGCGGGAAN	TF:M12597	false	0.0010782003678850539	2.9673005243248363	14407	375	311	20045	LZTS3,CBX5,METTL21A,HDGF,ETNPPL,RTCB,CCDC69,MTIF3,NAMPT,FAF1,AK9,LRRFIP2,HSPE1-MOB4,COMMD3-BMI1,DESI1,CLPX,TEAD2,GPATCH4,CWC15,ATF7,PDHA2,INO80,CDC26,MRPS34,ITPK1,KCNH2,UPF2,ZNF480,SETD2,MCCC1,SSU72,TMEM192,NKIRAS1,RALGPS2,LACTB,RPS6KA2,OSBPL1A,FLOT1,NDUFA5,HNRNPA2B1,DEK,ADCY9,ELAC2,SLTM,NUCKS1,HOXB7,KIF1C,NFYB,PPP1CC,C8ORF88,NGLY1,SH3KBP1,DPP9,DNAJC28,BCL9L,COA7,TEX2,GSPT1,RGS9BP,ABCB6,VRK2,NUFI…
TF	Factor: E2F-1; motif: NNNSSCGCSAANN	TF:M07250	false	0.0011068001417949903	2.9559307938925077	11049	375	254	20045	LZTS3,CBX5,MTIF2,HDGF,ETNPPL,LRRFIP2,HSPE1-MOB4,COMMD3-BMI1,DESI1,CLPX,ATF7,PDHA2,CDC26,MRPS34,ITPK1,KCNH2,UPF2,SETD2,SSU72,TMEM192,NKIRAS1,RALGPS2,PCYT1A,RPS6KA2,OSBPL1A,NDUFA5,HNRNPA2B1,DEK,ADCY9,SLTM,NUCKS1,HOXB7,KIF1C,NFYB,PPP1CC,C8ORF88,NGLY1,SH3KBP1,DPP9,DNAJC28,COA7,TEX2,GSPT1,RGS9BP,ABCB6,C1QL1,GLYR1,CDK5RAP2,KANK2,EPS15L1,FAM136A,CBX1,PDZRN3,ASNSD1,DENND4A,SLC37A4,RANBP3,NDRG2,RAPGEF1,GT…
TF	Factor: E2F-4; motif: NTTTCSCGCC	TF:M07380	false	0.0011192192661743229	2.95108482253233	13369	375	294	20045	LZTS3,CBX5,HDGF,RTCB,MTIF3,FAF1,AK9,LRRFIP2,HSPE1-MOB4,DESI1,CLPX,TEAD2,GPATCH4,CWC15,ATF7,CDC26,MRPS34,ITPK1,KCNH2,UPF2,ZNF480,SETD2,MCCC1,SSU72,TMEM192,RALGPS2,LACTB,PCYT1A,RPS6KA2,OSBPL1A,FLOT1,HNRNPA2B1,DEK,ADCY9,ELAC2,NUCKS1,HOXB7,KIF1C,NFYB,PPP1CC,C8ORF88,NGLY1,SH3KBP1,DPP9,DNAJC28,BCL9L,COA7,TEX2,GSPT1,ABCB6,VRK2,C1QL1,GLYR1,CDK5RAP2,KANK2,EPS15L1,FAM136A,CBX1,PDZRN3,DCP1A,MOCS2,ASNSD1,DEN…
TF	Factor: TCF-1; motif: ACATCGRGRCGCTGW	TF:M11601	false	0.001180119687575967	2.928073944373687	15178	375	323	20045	LZTS3,CSNK2A3,CBX5,MTIF2,METTL21A,HDGF,ETNPPL,RTCB,CCDC69,MTIF3,NAMPT,FAF1,AK9,LRRFIP2,HSPE1-MOB4,DESI1,CLPX,TEAD2,GPATCH4,ATF7,PDHA2,INO80,CDC26,MRPS34,ITPK1,KCNH2,ZNF480,SETD2,MCCC1,SSU72,TMEM192,NKIRAS1,RALGPS2,LACTB,PCYT1A,RPS6KA2,OSBPL1A,FLOT1,NDUFA5,HNRNPA2B1,DEK,ADCY9,ELAC2,SLTM,NUCKS1,HOXB7,KIF1C,NFYB,PPP1CC,C8ORF88,NGLY1,SH3KBP1,DPP9,DNAJC28,BCL9L,COA7,TEX2,GSPT1,RGS9BP,ABCB6,NUFIP2,C1QL…
TF	Factor: Kaiso; motif: GNTCTCGCGAGRNNNNGGN	TF:M09632	false	0.0013671281497977831	2.864190774282571	3056	375	94	20045	HDGF,LRRFIP2,HSPE1-MOB4,DESI1,ATF7,INO80,MRPS34,ITPK1,KCNH2,SETD2,NKIRAS1,PCYT1A,HNRNPA2B1,ADCY9,ELAC2,SLTM,SH3KBP1,NUFIP2,GLYR1,KANK2,EPS15L1,PDZRN3,ASNSD1,NDRG2,RAPGEF1,UBR3,AKAP1,NEBL,HMOX2,CACNA2D3,NOP14,PPIP5K2,DNAJA3,GRPEL1,ZSCAN2,SMC1A,KIAA2026,VDAC1,GPS2,HNRNPDL,MAP2K2,YME1L1,EI24,TMEM132B,CDC37,LACTB2,TAB2,THAP1,ANKRD13C,KMT2C,STK24,SETD3,TSLP,HMBS,PPM1G,EIF3A,HSPD1,FAM78A,CLIP1,GKAP1,HE…
TF	Factor: E2F-3:TBR2; motif: ANGTGYKANGGCGCSTTNNCRNNT	TF:M08207	false	0.001414943068958604	2.849261033874341	17410	375	355	20045	LZTS3,CBX5,MTIF2,METTL21A,HDGF,ETNPPL,CCDC69,MTIF3,SERPINA3,NAMPT,FAF1,AK9,LRRFIP2,HSPE1-MOB4,COMMD3-BMI1,DESI1,CLPX,TEAD2,GPATCH4,CWC15,ATF7,PDHA2,INO80,CDC26,MRPS34,ITPK1,KCNH2,UPF2,ZNF480,SETD2,MCCC1,SSU72,TMEM192,NKIRAS1,RALGPS2,LACTB,PCYT1A,RPS6KA2,OSBPL1A,FLOT1,NDUFA5,HNRNPA2B1,DEK,ADCY9,ELAC2,SLTM,NUCKS1,HOXB7,KIF1C,NFYB,PPP1CC,C8ORF88,NGLY1,SH3KBP1,DPP9,DNAJC28,BCL9L,COA7,TEX2,GSPT1,RGS9B…
TF	Factor: Kaiso; motif: TCTCGCGAG; match class: 1	TF:M04691_1	false	0.001549490879998957	2.8098109755897736	10748	375	248	20045	CSNK2A3,METTL21A,HDGF,RTCB,MTIF3,NAMPT,TTN,FAF1,LRRFIP2,HSPE1-MOB4,COMMD3-BMI1,DESI1,CLPX,GPATCH4,CWC15,ATF7,PDHA2,INO80,CDC26,MRPS34,ITPK1,KCNH2,ZNF480,SETD2,SSU72,TMEM192,NKIRAS1,PCYT1A,OSBPL1A,FLOT1,NDUFA5,HNRNPA2B1,ELAC2,SLTM,HOXB7,PPP1CC,C8ORF88,NGLY1,SH3KBP1,DPP9,DNAJC28,TEX2,GSPT1,RGS9BP,VRK2,NUFIP2,C1QL1,GLYR1,CDK5RAP2,KANK2,EPS15L1,FAM136A,PDZRN3,DCP1A,TRPC4,ASNSD1,DENND4A,SLC37A4,RAPGEF…
TF	Factor: pax-6; motif: NYACGCNTSANYGCNYN	TF:M11881	false	0.0016650297891555627	2.778577992097511	13468	375	295	20045	LZTS3,CSNK2A3,CBX5,MTIF2,METTL21A,HDGF,ETNPPL,CCDC69,NAMPT,FAF1,AK9,LRRFIP2,HSPE1-MOB4,COMMD3-BMI1,DESI1,CLPX,TEAD2,GPATCH4,CWC15,ATF7,PDHA2,INO80,MRPS34,ITPK1,KCNH2,UPF2,ZNF480,SETD2,MCCC1,SSU72,TMEM192,NKIRAS1,RALGPS2,LACTB,PCYT1A,RPS6KA2,OSBPL1A,FLOT1,NDUFA5,HNRNPA2B1,DEK,ADCY9,ELAC2,SLTM,NUCKS1,HOXB7,KIF1C,NFYB,PPP1CC,C8ORF88,NGLY1,SH3KBP1,DNAJC28,COA7,TEX2,GSPT1,RGS9BP,ABCB6,VRK2,C1QL1,GLYR1…
TF	Factor: E2F-4; motif: NNTTCCCGCCNN	TF:M04823	false	0.001749605021247099	2.757059983573084	13114	375	289	20045	LZTS3,CBX5,HDGF,RTCB,CCDC69,MTIF3,NAMPT,FAF1,AK9,LRRFIP2,HSPE1-MOB4,COMMD3-BMI1,DESI1,CLPX,TEAD2,GPATCH4,CWC15,ATF7,PDHA2,INO80,CDC26,MRPS34,ITPK1,KCNH2,UPF2,ZNF480,SETD2,MCCC1,SSU72,RALGPS2,LACTB,RPS6KA2,OSBPL1A,FLOT1,NDUFA5,HNRNPA2B1,DEK,ADCY9,ELAC2,SLTM,NUCKS1,HOXB7,KIF1C,NFYB,PPP1CC,C8ORF88,NGLY1,SH3KBP1,DPP9,DNAJC28,BCL9L,TEX2,GSPT1,RGS9BP,ABCB6,VRK2,NUFIP2,C1QL1,GLYR1,CDK5RAP2,KANK2,EPS15L1…
TF	Factor: sp4; motif: NNNGCYCCGCCCCCY	TF:M10530	false	0.0019192217792586982	2.7168748366543336	8450	375	205	20045	LZTS3,CBX5,HDGF,ETNPPL,MTIF3,NAMPT,AK9,LRRFIP2,HSPE1-MOB4,DESI1,TEAD2,CWC15,INO80,ITPK1,KCNH2,UPF2,ZNF480,SETD2,TMEM192,NKIRAS1,RALGPS2,LACTB,RPS6KA2,FLOT1,HNRNPA2B1,DEK,ADCY9,ELAC2,SLTM,NUCKS1,HOXB7,KIF1C,NFYB,PPP1CC,C8ORF88,SH3KBP1,DNAJC28,BCL9L,COA7,TEX2,RGS9BP,NUFIP2,C1QL1,GLYR1,CDK5RAP2,KANK2,EPS15L1,CBX1,PDZRN3,TRPC4,MOCS2,DENND4A,SLC37A4,RANBP3,NDRG2,UBR3,KIF3A,ANKRD28,GNMT,AKAP1,NEBL,WWP1…
TF	Factor: MAZ; motif: GGGMGGGGSSGGGGGGGGGGGG	TF:M09636	false	0.0019995095601637912	2.699076515053113	16635	375	344	20045	LZTS3,CSNK2A3,CBX5,MTIF2,METTL21A,HDGF,ETNPPL,RTCB,CCDC69,MTIF3,SERPINA3,NAMPT,FAF1,AK9,LRRFIP2,HSPE1-MOB4,COMMD3-BMI1,DESI1,CLPX,TEAD2,CWC15,ATF7,INO80,CDC26,MRPS34,ITPK1,KCNH2,UPF2,ZNF480,SETD2,MCCC1,SSU72,TMEM192,NKIRAS1,RALGPS2,LACTB,PCYT1A,RPS6KA2,OSBPL1A,FLOT1,HNRNPA2B1,DEK,ADCY9,ELAC2,SLTM,NUCKS1,HOXB7,KIF1C,NFYB,PPP1CC,C8ORF88,NGLY1,SH3KBP1,DPP9,DNAJC28,BCL9L,COA7,TEX2,GSPT1,RGS9BP,ABCB6,…
TF	Factor: Sp1; motif: CCCCGCCCCN	TF:M00933	false	0.0020267478781027435	2.693200272993677	10005	375	234	20045	LZTS3,CBX5,METTL21A,HDGF,MTIF3,NAMPT,FAF1,AK9,LRRFIP2,HSPE1-MOB4,DESI1,TEAD2,CWC15,INO80,MRPS34,ITPK1,KCNH2,UPF2,ZNF480,SETD2,SSU72,TMEM192,NKIRAS1,LACTB,RPS6KA2,OSBPL1A,FLOT1,HNRNPA2B1,DEK,ADCY9,ELAC2,SLTM,NUCKS1,HOXB7,KIF1C,NFYB,PPP1CC,C8ORF88,NGLY1,SH3KBP1,DPP9,DNAJC28,BCL9L,COA7,TEX2,RGS9BP,ABCB6,NUFIP2,C1QL1,GLYR1,CDK5RAP2,KANK2,EPS15L1,CBX1,PDZRN3,TRPC4,MOCS2,DENND4A,SLC37A4,RANBP3,NDRG2,RA…
TF	Factor: E2F-4; motif: SNGGGCGGGAANN; match class: 1	TF:M09894_1	false	0.002082788493788598	2.6813548302175487	14345	375	309	20045	LZTS3,CBX5,MTIF2,METTL21A,HDGF,ETNPPL,RTCB,MTIF3,NAMPT,FAF1,AK9,LRRFIP2,HSPE1-MOB4,COMMD3-BMI1,DESI1,TEAD2,CWC15,ATF7,INO80,CDC26,MRPS34,ITPK1,KCNH2,UPF2,ZNF480,SETD2,MCCC1,SSU72,TMEM192,NKIRAS1,RALGPS2,LACTB,RPS6KA2,OSBPL1A,FLOT1,NDUFA5,HNRNPA2B1,DEK,ADCY9,ELAC2,SLTM,NUCKS1,HOXB7,KIF1C,NFYB,PPP1CC,C8ORF88,NGLY1,SH3KBP1,DPP9,DNAJC28,BCL9L,COA7,TEX2,GSPT1,RGS9BP,ABCB6,NUFIP2,C1QL1,GLYR1,CDK5RAP2,K…
TF	Factor: GKLF; motif: NNCCMCRCCCN	TF:M12173	false	0.0020994484455806113	2.6778947855055653	10282	375	239	20045	LZTS3,METTL21A,HDGF,MTIF3,SERPINA3,NAMPT,FAF1,AK9,LRRFIP2,HSPE1-MOB4,DESI1,CLPX,TEAD2,CWC15,ATF7,INO80,MRPS34,ITPK1,UPF2,ZNF480,SSU72,NKIRAS1,RALGPS2,LACTB,PCYT1A,RPS6KA2,OSBPL1A,FLOT1,NDUFA5,HNRNPA2B1,ADCY9,ELAC2,NUCKS1,HOXB7,KIF1C,NFYB,PPP1CC,C8ORF88,SH3KBP1,DPP9,DNAJC28,BCL9L,COA7,TEX2,RGS9BP,ABCB6,NUFIP2,C1QL1,GLYR1,KANK2,EPS15L1,UBE2V1,FAM136A,CBX1,PDZRN3,TRPC4,MOCS2,SLC37A4,RANBP3,NDRG2,RAP…
TF	Factor: Sp1; motif: NNGGGGCGGGGNN; match class: 1	TF:M00932_1	false	0.0021490072236686267	2.6677621246694914	6271	375	162	20045	LZTS3,METTL21A,HDGF,NAMPT,FAF1,AK9,LRRFIP2,DESI1,TEAD2,INO80,MRPS34,ITPK1,UPF2,ZNF480,SETD2,NKIRAS1,LACTB,RPS6KA2,OSBPL1A,FLOT1,HNRNPA2B1,DEK,ADCY9,SLTM,NUCKS1,HOXB7,KIF1C,NFYB,PPP1CC,C8ORF88,NGLY1,SH3KBP1,DPP9,DNAJC28,BCL9L,COA7,RGS9BP,C1QL1,KANK2,EPS15L1,CBX1,TRPC4,MOCS2,DENND4A,SLC37A4,RANBP3,NDRG2,RAPGEF1,GTF2F1,KIF3A,ANKRD28,AKAP1,NEBL,WWP1,CACNA2D3,PLA2G12A,RDX,URGCP-MRPS24,PTP4A2,PRKAR2A,C…
TF	Factor: ZF5; motif: NRNGNGCGCGCWN; match class: 1	TF:M00333_1	false	0.0022376017498855236	2.650217207002399	12784	375	283	20045	LZTS3,CBX5,METTL21A,HDGF,ETNPPL,CCDC69,MTIF3,NAMPT,FAF1,AK9,LRRFIP2,HSPE1-MOB4,COMMD3-BMI1,DESI1,CLPX,TEAD2,GPATCH4,CWC15,ATF7,INO80,MRPS34,ITPK1,KCNH2,UPF2,ZNF480,MCCC1,SSU72,TMEM192,NKIRAS1,RALGPS2,LACTB,PCYT1A,RPS6KA2,OSBPL1A,FLOT1,HNRNPA2B1,DEK,ADCY9,ELAC2,SLTM,NUCKS1,HOXB7,KIF1C,NFYB,PPP1CC,C8ORF88,NGLY1,SH3KBP1,BCL9L,COA7,TEX2,GSPT1,RGS9BP,NUFIP2,C1QL1,KANK2,EPS15L1,UBE2V1,FAM136A,CBX1,PDZR…
TF	Factor: sp4; motif: NNGNARGRGGCGGRGCNNRR	TF:M10072	false	0.0023003109251289755	2.6382134579209247	10844	375	249	20045	LZTS3,CBX5,METTL21A,HDGF,MTIF3,NAMPT,FAF1,AK9,LRRFIP2,HSPE1-MOB4,COMMD3-BMI1,DESI1,CLPX,TEAD2,CWC15,ATF7,INO80,ITPK1,KCNH2,UPF2,ZNF480,TMEM192,NKIRAS1,RALGPS2,LACTB,RPS6KA2,OSBPL1A,FLOT1,HNRNPA2B1,DEK,ADCY9,ELAC2,SLTM,NUCKS1,HOXB7,KIF1C,NFYB,PPP1CC,C8ORF88,NGLY1,SH3KBP1,DPP9,DNAJC28,BCL9L,COA7,TEX2,GSPT1,RGS9BP,ABCB6,NUFIP2,C1QL1,GLYR1,CDK5RAP2,KANK2,EPS15L1,CBX1,PDZRN3,DCP1A,MOCS2,DENND4A,SLC37A…
TF	Factor: Sp1; motif: NGGGGGCGGGGCCNGGGGGGGG; match class: 1	TF:M10071_1	false	0.002546074977986533	2.594128811190473	4787	375	131	20045	LZTS3,METTL21A,NAMPT,AK9,LRRFIP2,DESI1,TEAD2,INO80,MRPS34,ITPK1,UPF2,ZNF480,NKIRAS1,RALGPS2,LACTB,RPS6KA2,FLOT1,HNRNPA2B1,DEK,ADCY9,NUCKS1,KIF1C,NFYB,PPP1CC,C8ORF88,NGLY1,SH3KBP1,DPP9,DNAJC28,BCL9L,COA7,TEX2,RGS9BP,C1QL1,KANK2,EPS15L1,MOCS2,RANBP3,NDRG2,KIF3A,AKAP1,WWP1,CACNA2D3,PLA2G12A,URGCP-MRPS24,CDKN2D,TRAPPC8,GRPEL1,UBE2J2,SMC1A,KIAA2026,ZNF768,VDAC1,UBAC1,KCNA7,HNRNPDL,LPCAT3,NTF4,ANKRD40,…
TF	Factor: E2F-1; motif: WWTGGCGCCAAA	TF:M04515	false	0.002932162679556551	2.5328119382349343	13705	375	298	20045	LZTS3,CBX5,METTL21A,HDGF,ETNPPL,CCDC69,MTIF3,NAMPT,FAF1,AK9,LRRFIP2,HSPE1-MOB4,COMMD3-BMI1,DESI1,CLPX,TEAD2,GPATCH4,CWC15,INO80,MRPS34,ITPK1,KCNH2,SETD2,SSU72,TMEM192,NKIRAS1,RALGPS2,LACTB,PCYT1A,RPS6KA2,OSBPL1A,FLOT1,HNRNPA2B1,ADCY9,ELAC2,SLTM,NUCKS1,HOXB7,KIF1C,NFYB,PPP1CC,C8ORF88,NGLY1,SH3KBP1,DPP9,COA7,TEX2,GSPT1,RGS9BP,ABCB6,NUFIP2,C1QL1,GLYR1,CDK5RAP2,KANK2,EPS15L1,UBE2V1,FAM136A,CBX1,PDZRN…
TF	Factor: E2F; motif: TTTSGCGS	TF:M00426	false	0.0029853741638576716	2.525001229990154	12231	375	273	20045	LZTS3,CBX5,HDGF,ETNPPL,RTCB,CCDC69,SERPINA3,TTN,AK9,LRRFIP2,COMMD3-BMI1,DESI1,CLPX,TEAD2,ATF7,PDHA2,INO80,CDC26,KCNH2,UPF2,SETD2,MCCC1,SSU72,TMEM192,NKIRAS1,RALGPS2,OSBPL1A,FLOT1,NDUFA5,HNRNPA2B1,DEK,ADCY9,ELAC2,SLTM,NUCKS1,HOXB7,KIF1C,PPP1CC,C8ORF88,NGLY1,SH3KBP1,DPP9,DNAJC28,BCL9L,COA7,TEX2,GSPT1,RGS9BP,ABCB6,GLYR1,CDK5RAP2,KANK2,FAM136A,CBX1,ASB2,PDZRN3,TRPC4,ASNSD1,DENND4A,RANBP3,NDRG2,GTF2F1…
TF	Factor: E2F-1:DP-1; motif: TTTCSCGC	TF:M00736	false	0.0031032373789567197	2.508185002234735	10653	375	245	20045	LZTS3,CSNK2A3,METTL21A,HDGF,CCDC69,MTIF3,FAF1,AK9,LRRFIP2,HSPE1-MOB4,COMMD3-BMI1,DESI1,CLPX,TEAD2,GPATCH4,CWC15,ATF7,INO80,CDC26,KCNH2,UPF2,SETD2,SSU72,TMEM192,RALGPS2,OSBPL1A,FLOT1,NDUFA5,HNRNPA2B1,DEK,ADCY9,ELAC2,NUCKS1,KIF1C,PPP1CC,C8ORF88,NGLY1,SH3KBP1,COA7,TEX2,GSPT1,RGS9BP,ABCB6,C1QL1,CDK5RAP2,KANK2,EPS15L1,FAM136A,CBX1,PDZRN3,MOCS2,ASNSD1,DENND4A,SLC37A4,RANBP3,NDRG2,UBR3,GTF2F1,KIF3A,AKAP…
TF	Factor: sp4; motif: NNGNARGRGGCGGRGCNNRR; match class: 1	TF:M10072_1	false	0.003310932958093911	2.4800496130336906	6460	375	165	20045	LZTS3,CBX5,METTL21A,HDGF,NAMPT,FAF1,AK9,DESI1,TEAD2,CWC15,INO80,ITPK1,KCNH2,UPF2,ZNF480,TMEM192,NKIRAS1,RALGPS2,LACTB,RPS6KA2,OSBPL1A,FLOT1,HNRNPA2B1,DEK,ADCY9,NUCKS1,KIF1C,NFYB,PPP1CC,C8ORF88,NGLY1,SH3KBP1,DPP9,DNAJC28,BCL9L,COA7,TEX2,RGS9BP,NUFIP2,C1QL1,KANK2,EPS15L1,CBX1,MOCS2,DENND4A,RANBP3,NDRG2,UBR3,KIF3A,ANKRD28,GNMT,AKAP1,WWP1,CACNA2D3,PLA2G12A,RDX,URGCP-MRPS24,CDKN2D,SLC41A1,TRAPPC8,GRPE…
TF	Factor: IRX2a; motif: ACRYGNNNNACRYGT	TF:M11022	false	0.00354792812512031	2.4500251868053096	9737	375	228	20045	LZTS3,CSNK2A3,METTL21A,HDGF,ETNPPL,RTCB,MTIF3,NAMPT,FAF1,LRRFIP2,HSPE1-MOB4,COMMD3-BMI1,DESI1,CLPX,CWC15,ATF7,INO80,CDC26,MRPS34,ITPK1,ZNF480,MCCC1,SSU72,TMEM192,NKIRAS1,RALGPS2,LACTB,RPS6KA2,OSBPL1A,FLOT1,NDUFA5,HNRNPA2B1,DEK,ADCY9,ELAC2,HOXB7,KIF1C,NFYB,C8ORF88,NGLY1,DPP9,COA7,RGS9BP,ABCB6,C1QL1,GLYR1,KANK2,EPS15L1,FAM136A,CBX1,PDZRN3,DCP1A,TRPC4,MOCS2,DENND4A,SLC37A4,RANBP3,RAPGEF1,UBR3,GTF2F1…
TF	Factor: E2F4; motif: YCCCGCCNCNNSSNNSNN	TF:M12599	false	0.004478909377144437	2.348827724651598	17574	375	356	20045	LZTS3,CSNK2A3,CBX5,MTIF2,METTL21A,HDGF,ETNPPL,RTCB,CCDC69,MTIF3,NAMPT,FAF1,AK9,LRRFIP2,HSPE1-MOB4,COMMD3-BMI1,DESI1,CLPX,TEAD2,GPATCH4,CWC15,ATF7,PDHA2,INO80,CDC26,MRPS34,ITPK1,KCNH2,UPF2,ZNF480,SETD2,MCCC1,SSU72,TMEM192,NKIRAS1,RALGPS2,LACTB,PCYT1A,RPS6KA2,OSBPL1A,FLOT1,NDUFA5,HNRNPA2B1,DEK,ADCY9,ELAC2,SLTM,NUCKS1,HOXB7,KIF1C,NFYB,PPP1CC,C8ORF88,NGLY1,SH3KBP1,DPP9,DNAJC28,BCL9L,COA7,TEX2,GSPT1,R…
TF	Factor: SP1; motif: NRGKGGGCGGGGCN	TF:M09765	false	0.004522403155526851	2.3446307245169318	7705	375	189	20045	LZTS3,CBX5,METTL21A,HDGF,MTIF3,NAMPT,FAF1,AK9,LRRFIP2,HSPE1-MOB4,DESI1,TEAD2,CWC15,INO80,ITPK1,KCNH2,UPF2,ZNF480,SETD2,SSU72,TMEM192,NKIRAS1,RALGPS2,LACTB,RPS6KA2,OSBPL1A,FLOT1,NDUFA5,HNRNPA2B1,ADCY9,ELAC2,SLTM,NUCKS1,HOXB7,KIF1C,NFYB,PPP1CC,C8ORF88,SH3KBP1,DNAJC28,BCL9L,COA7,TEX2,RGS9BP,ABCB6,NUFIP2,C1QL1,GLYR1,CDK5RAP2,KANK2,EPS15L1,CBX1,PDZRN3,MOCS2,DENND4A,SLC37A4,RANBP3,NDRG2,UBR3,KIF3A,ANKR…
TF	Factor: RNF96; motif: BCCCGCRGCC	TF:M01199	false	0.004558921605977859	2.341137875748016	8748	375	209	20045	METTL21A,HDGF,ETNPPL,CCDC69,NAMPT,FAF1,AK9,COMMD3-BMI1,INO80,CDC26,MRPS34,ITPK1,KCNH2,SETD2,SSU72,TMEM192,NKIRAS1,RALGPS2,LACTB,RPS6KA2,OSBPL1A,FLOT1,HNRNPA2B1,DEK,ADCY9,ELAC2,SLTM,HOXB7,KIF1C,NFYB,PPP1CC,C8ORF88,NGLY1,TEX2,GSPT1,RGS9BP,ABCB6,NUFIP2,C1QL1,GLYR1,KANK2,EPS15L1,CBX1,PDZRN3,DCP1A,TRPC4,DENND4A,SLC37A4,RANBP3,NDRG2,RAPGEF1,UBR3,KIF3A,ANKRD28,GNMT,AKAP1,CUL2,NEBL,WWP1,CACNA2D3,ANAPC7,N…
TF	Factor: AP2; motif: GCCYGSGGSN	TF:M08867	false	0.004881803555746103	2.3114197006197683	10315	375	238	20045	LZTS3,MTIF2,METTL21A,HDGF,ETNPPL,CCDC69,NAMPT,LRRFIP2,DESI1,TEAD2,GPATCH4,INO80,CDC26,MRPS34,ITPK1,KCNH2,UPF2,SETD2,SSU72,NKIRAS1,RALGPS2,PCYT1A,RPS6KA2,OSBPL1A,FLOT1,DEK,ADCY9,SLTM,NUCKS1,KIF1C,NFYB,PPP1CC,NGLY1,SH3KBP1,DPP9,BCL9L,TEX2,GSPT1,RGS9BP,ABCB6,C1QL1,GLYR1,CDK5RAP2,KANK2,EPS15L1,UBE2V1,FAM136A,CBX1,DCP1A,MOCS2,ASNSD1,DENND4A,NDRG2,RAPGEF1,UBR3,KIF3A,ANKRD28,GNMT,AKAP1,TATDN1,NEBL,WWP1,…
TF	Factor: E2F; motif: GGCGSG; match class: 1	TF:M00803_1	false	0.00488699984486092	2.310957674758619	10535	375	242	20045	LZTS3,HDGF,ETNPPL,MTIF3,NAMPT,LRRFIP2,HSPE1-MOB4,COMMD3-BMI1,DESI1,CLPX,CDC26,MRPS34,ITPK1,KCNH2,SETD2,SSU72,TMEM192,NKIRAS1,RALGPS2,LACTB,PCYT1A,RPS6KA2,OSBPL1A,FLOT1,HNRNPA2B1,DEK,ADCY9,ELAC2,SLTM,NUCKS1,HOXB7,KIF1C,NFYB,PPP1CC,C8ORF88,SH3KBP1,DPP9,DNAJC28,BCL9L,COA7,TEX2,GSPT1,RGS9BP,ABCB6,C1QL1,GLYR1,KANK2,EPS15L1,UBE2V1,CBX1,PDZRN3,DCP1A,MOCS2,DENND4A,SLC37A4,RANBP3,RAPGEF1,UBR3,KIF3A,ANKRD2…
TF	Factor: AP2; motif: GCCYGSGGSN; match class: 1	TF:M08867_1	false	0.005089080579887368	2.29336067250588	5324	375	141	20045	LZTS3,METTL21A,HDGF,ETNPPL,CCDC69,NAMPT,LRRFIP2,TEAD2,INO80,MRPS34,ITPK1,KCNH2,SETD2,SSU72,RALGPS2,OSBPL1A,DEK,ADCY9,SLTM,NUCKS1,KIF1C,NFYB,PPP1CC,NGLY1,SH3KBP1,DPP9,BCL9L,TEX2,GSPT1,RGS9BP,ABCB6,C1QL1,EPS15L1,CBX1,DENND4A,RAPGEF1,UBR3,AKAP1,NEBL,HMOX2,CACNA2D3,ANAPC7,NOP14,RDX,URGCP-MRPS24,PRKAR2A,BARHL1,SLC41A1,UBE2J2,STEAP3,NSMAF,ZNF768,ZNF385A,VDAC1,UBAC1,DNAJC11,GPS2,MAP2K2,TMEM132B,PTER,TRI…
TF	Factor: Sp1; motif: GGGGCGGGGC	TF:M00931	false	0.005619445181303775	2.2503065610488746	10605	375	243	20045	LZTS3,CBX5,METTL21A,HDGF,MTIF3,NAMPT,FAF1,AK9,LRRFIP2,HSPE1-MOB4,COMMD3-BMI1,DESI1,TEAD2,CWC15,INO80,MRPS34,ITPK1,UPF2,ZNF480,SSU72,TMEM192,NKIRAS1,RALGPS2,LACTB,RPS6KA2,OSBPL1A,FLOT1,NDUFA5,HNRNPA2B1,DEK,ADCY9,ELAC2,SLTM,NUCKS1,HOXB7,KIF1C,NFYB,PPP1CC,C8ORF88,NGLY1,SH3KBP1,DPP9,DNAJC28,BCL9L,COA7,TEX2,GSPT1,RGS9BP,ABCB6,NUFIP2,C1QL1,GLYR1,CDK5RAP2,KANK2,EPS15L1,UBE2V1,CBX1,PDZRN3,TRPC4,MOCS2,DEN…
TF	Factor: E2F-1; motif: WWTGGCGCCAAA; match class: 1	TF:M04515_1	false	0.005757997462931668	2.2397285308151824	12531	375	277	20045	LZTS3,CBX5,METTL21A,HDGF,ETNPPL,CCDC69,MTIF3,NAMPT,FAF1,AK9,LRRFIP2,HSPE1-MOB4,DESI1,CLPX,TEAD2,GPATCH4,CWC15,INO80,MRPS34,ITPK1,KCNH2,SETD2,SSU72,TMEM192,NKIRAS1,RALGPS2,LACTB,PCYT1A,RPS6KA2,OSBPL1A,FLOT1,HNRNPA2B1,ADCY9,ELAC2,SLTM,NUCKS1,HOXB7,KIF1C,NFYB,PPP1CC,C8ORF88,NGLY1,SH3KBP1,DPP9,COA7,TEX2,GSPT1,RGS9BP,ABCB6,NUFIP2,C1QL1,GLYR1,CDK5RAP2,KANK2,EPS15L1,UBE2V1,FAM136A,CBX1,PDZRN3,DCP1A,MOCS…
TF	Factor: Sp1; motif: NGGGGGCGGGGCCNGGGGGGGG	TF:M10071	false	0.0060250750140967745	2.2200375416152536	8777	375	209	20045	LZTS3,METTL21A,HDGF,MTIF3,NAMPT,FAF1,AK9,LRRFIP2,HSPE1-MOB4,DESI1,TEAD2,CWC15,INO80,MRPS34,ITPK1,UPF2,ZNF480,TMEM192,NKIRAS1,RALGPS2,LACTB,RPS6KA2,OSBPL1A,FLOT1,HNRNPA2B1,DEK,ADCY9,ELAC2,NUCKS1,HOXB7,KIF1C,NFYB,PPP1CC,C8ORF88,NGLY1,SH3KBP1,DPP9,DNAJC28,BCL9L,COA7,TEX2,RGS9BP,ABCB6,NUFIP2,C1QL1,GLYR1,CDK5RAP2,KANK2,EPS15L1,CBX1,PDZRN3,MOCS2,DENND4A,SLC37A4,RANBP3,NDRG2,RAPGEF1,UBR3,KIF3A,ANKRD28,A…
TF	Factor: E2F1; motif: GSGCGGGAAN; match class: 1	TF:M12597_1	false	0.0064207989556566685	2.192410928248254	10180	375	235	20045	LZTS3,CBX5,METTL21A,HDGF,NAMPT,FAF1,LRRFIP2,HSPE1-MOB4,COMMD3-BMI1,DESI1,TEAD2,ATF7,CDC26,MRPS34,ITPK1,KCNH2,UPF2,SETD2,SSU72,RPS6KA2,OSBPL1A,FLOT1,HNRNPA2B1,DEK,ADCY9,ELAC2,NUCKS1,HOXB7,KIF1C,NFYB,PPP1CC,SH3KBP1,DPP9,DNAJC28,BCL9L,TEX2,GSPT1,RGS9BP,C1QL1,GLYR1,CDK5RAP2,KANK2,EPS15L1,CBX1,PDZRN3,MOCS2,ASNSD1,DENND4A,SLC37A4,RANBP3,NDRG2,RAPGEF1,UBR3,GTF2F1,ANKRD28,GNMT,AKAP1,CUL2,NEBL,HMOX2,CACNA…
TF	Factor: E2F-3:FOXO6; motif: NAATGACACGCGCCCMC; match class: 1	TF:M08209_1	false	0.007957640830144946	2.0992156667234685	8021	375	194	20045	LZTS3,HDGF,ETNPPL,CCDC69,MTIF3,NAMPT,FAF1,LRRFIP2,HSPE1-MOB4,COMMD3-BMI1,DESI1,CLPX,TEAD2,INO80,CDC26,MRPS34,ITPK1,KCNH2,SETD2,MCCC1,SSU72,TMEM192,NKIRAS1,RPS6KA2,OSBPL1A,ADCY9,ELAC2,NUCKS1,NFYB,C8ORF88,SH3KBP1,DPP9,BCL9L,TEX2,GSPT1,RGS9BP,NUFIP2,GLYR1,EPS15L1,PDZRN3,MOCS2,ASNSD1,DENND4A,SLC37A4,RANBP3,NDRG2,RAPGEF1,SMYD1,UBR3,ANKRD28,GNMT,AKAP1,CUL2,NEBL,HMOX2,CACNA2D3,PLA2G12A,ANAPC7,NOP14,ZNF7…
TF	Factor: BTEB2; motif: RGGGNGKGGN; match class: 1	TF:M07277_1	false	0.0084303887028902	2.074152400745539	4324	375	119	20045	METTL21A,NAMPT,AK9,LRRFIP2,DESI1,TEAD2,CWC15,ITPK1,UPF2,ZNF480,SETD2,TMEM192,LACTB,RPS6KA2,OSBPL1A,HNRNPA2B1,DEK,ADCY9,SLTM,NUCKS1,KIF1C,NFYB,PPP1CC,C8ORF88,SH3KBP1,DNAJC28,BCL9L,COA7,RGS9BP,C1QL1,GLYR1,EPS15L1,CBX1,MOCS2,DENND4A,SLC37A4,RANBP3,NDRG2,KIF3A,ANKRD28,AKAP1,NEBL,WWP1,PLA2G12A,RDX,URGCP-MRPS24,CDKN2D,TRAPPC8,UBE2J2,SMC1A,KIAA2026,ZNF768,PIK3CB,UBAC1,HNRNPDL,EIF4EBP1,TMEM132B,CDC37,CCD…
TF	Factor: Egr-1; motif: NGCGTGCGY	TF:M04950	false	0.008959388723080698	2.0477216201647814	11211	375	253	20045	LZTS3,CBX5,METTL21A,HDGF,MTIF3,FAF1,HSPE1-MOB4,COMMD3-BMI1,DESI1,CLPX,TEAD2,PDHA2,INO80,MRPS34,ITPK1,KCNH2,UPF2,ZNF480,SETD2,SSU72,TMEM192,NKIRAS1,RALGPS2,LACTB,PCYT1A,RPS6KA2,OSBPL1A,FLOT1,NDUFA5,HNRNPA2B1,DEK,ADCY9,ELAC2,SLTM,NUCKS1,KIF1C,PPP1CC,SH3KBP1,DPP9,DNAJC28,BCL9L,COA7,GSPT1,RGS9BP,ABCB6,VRK2,GLYR1,CDK5RAP2,EPS15L1,UBE2V1,FAM136A,CBX1,PDZRN3,DCP1A,TRPC4,MOCS2,ASNSD1,DENND4A,SLC37A4,RANB…
TF	Factor: pax-2; motif: NCGTCACGCNYSRNYGCNYN	TF:M11877	false	0.008990593549460519	2.0462116356587368	11775	375	263	20045	LZTS3,CSNK2A3,CBX5,MTIF2,METTL21A,HDGF,CCDC69,MTIF3,NAMPT,TTN,FAF1,AK9,HSPE1-MOB4,COMMD3-BMI1,DESI1,CLPX,GPATCH4,MRPS34,KCNH2,UPF2,ZNF480,SETD2,MCCC1,SSU72,TMEM192,NKIRAS1,RALGPS2,LACTB,PCYT1A,RPS6KA2,OSBPL1A,FLOT1,HNRNPA2B1,DEK,ADCY9,ELAC2,SLTM,HOXB7,KIF1C,NFYB,C8ORF88,NGLY1,SH3KBP1,DPP9,BCL9L,COA7,TEX2,RGS9BP,ABCB6,NUFIP2,C1QL1,GLYR1,CDK5RAP2,KANK2,EPS15L1,CBX1,PDZRN3,MOCS2,ASNSD1,DENND4A,SLC37…
TF	Factor: Sp1; motif: GGGGCGGGGC; match class: 1	TF:M00931_1	false	0.010177842571158455	1.9923442709913097	6121	375	156	20045	LZTS3,METTL21A,HDGF,NAMPT,FAF1,AK9,LRRFIP2,DESI1,TEAD2,INO80,MRPS34,ITPK1,UPF2,ZNF480,NKIRAS1,LACTB,RPS6KA2,OSBPL1A,FLOT1,DEK,ADCY9,NUCKS1,HOXB7,KIF1C,NFYB,PPP1CC,C8ORF88,NGLY1,SH3KBP1,DPP9,DNAJC28,BCL9L,COA7,RGS9BP,C1QL1,KANK2,EPS15L1,MOCS2,DENND4A,SLC37A4,RANBP3,NDRG2,RAPGEF1,GTF2F1,KIF3A,ANKRD28,AKAP1,NEBL,WWP1,CACNA2D3,PLA2G12A,RDX,URGCP-MRPS24,PTP4A2,PRKAR2A,CDKN2D,TRAPPC8,GRPEL1,UBE2J2,SMC1…
TF	Factor: AP-2; motif: MKCCCSCNGGCG; match class: 1	TF:M00189_1	false	0.010537243919007233	1.9772729666650386	6273	375	159	20045	LZTS3,NAMPT,FAF1,HSPE1-MOB4,TEAD2,ITPK1,KCNH2,SETD2,SSU72,NKIRAS1,RALGPS2,RPS6KA2,FLOT1,HNRNPA2B1,DEK,ADCY9,HOXB7,KIF1C,NFYB,PPP1CC,NGLY1,SH3KBP1,DPP9,TEX2,GSPT1,RGS9BP,GLYR1,KANK2,UBE2V1,FAM136A,CBX1,PDZRN3,MOCS2,DENND4A,SLC37A4,RANBP3,NDRG2,RAPGEF1,KIF3A,GNMT,AKAP1,NEBL,WWP1,HMOX2,CACNA2D3,NOP14,RDX,URGCP-MRPS24,SNX4,PTP4A2,BARHL1,CDKN2D,SLC41A1,TRAPPC8,ZSCAN2,KIAA2026,NSMAF,ZNF768,CHDH,VDAC1,P…
TF	Factor: Sp1; motif: NGGGGGCGGGGYN	TF:M00196	false	0.011376214985286945	1.9440022093321718	10571	375	241	20045	LZTS3,CBX5,METTL21A,HDGF,MTIF3,NAMPT,FAF1,AK9,LRRFIP2,HSPE1-MOB4,COMMD3-BMI1,DESI1,TEAD2,CWC15,INO80,MRPS34,ITPK1,KCNH2,UPF2,ZNF480,SSU72,TMEM192,NKIRAS1,RALGPS2,LACTB,RPS6KA2,OSBPL1A,FLOT1,NDUFA5,HNRNPA2B1,DEK,ADCY9,ELAC2,SLTM,NUCKS1,HOXB7,KIF1C,NFYB,PPP1CC,C8ORF88,NGLY1,SH3KBP1,DPP9,DNAJC28,BCL9L,COA7,TEX2,RGS9BP,ABCB6,NUFIP2,C1QL1,GLYR1,CDK5RAP2,KANK2,EPS15L1,FAM136A,CBX1,PDZRN3,TRPC4,MOCS2,DE…
TF	Factor: Sp3; motif: NGCCACGCCCMCN	TF:M12153	false	0.011378712522270974	1.9439068746812918	6380	375	161	20045	LZTS3,METTL21A,ETNPPL,MTIF3,NAMPT,FAF1,LRRFIP2,DESI1,CLPX,TEAD2,INO80,ITPK1,KCNH2,UPF2,ZNF480,MCCC1,SSU72,RALGPS2,LACTB,RPS6KA2,OSBPL1A,FLOT1,ELAC2,HOXB7,KIF1C,NFYB,PPP1CC,C8ORF88,SH3KBP1,DPP9,DNAJC28,BCL9L,COA7,RGS9BP,ABCB6,NUFIP2,C1QL1,GLYR1,KANK2,EPS15L1,FAM136A,CBX1,MOCS2,SLC37A4,RAPGEF1,SMYD1,CACNA2D3,PLA2G12A,ANAPC7,URGCP-MRPS24,PRKAR2A,CDKN2D,TRAPPC8,DNAJA3,GRPEL1,UBE2J2,ZSCAN2,STEAP3,HYLS…
TF	Factor: E2F-7; motif: GRGGCGGGAANNN	TF:M09896	false	0.011583472369301153	1.9361612329424889	10463	375	239	20045	CBX5,METTL21A,RTCB,MTIF3,NAMPT,FAF1,AK9,LRRFIP2,HSPE1-MOB4,DESI1,CLPX,TEAD2,ATF7,CDC26,MRPS34,ITPK1,KCNH2,UPF2,ZNF480,MCCC1,TMEM192,RALGPS2,LACTB,OSBPL1A,FLOT1,HNRNPA2B1,DEK,ADCY9,ELAC2,NUCKS1,HOXB7,KIF1C,NFYB,PPP1CC,C8ORF88,NGLY1,SH3KBP1,DPP9,DNAJC28,BCL9L,TEX2,GSPT1,ABCB6,VRK2,C1QL1,GLYR1,KANK2,CBX1,PDZRN3,MOCS2,DENND4A,SLC37A4,RANBP3,NDRG2,RAPGEF1,UBR3,ANKRD28,GNMT,AKAP1,CUL2,NEBL,WWP1,HMOX2,C…
TF	Factor: SP2; motif: GNNGGGGGCGGGGSN; match class: 1	TF:M03807_1	false	0.012281116989778466	1.9107621315306829	4356	375	119	20045	LZTS3,HDGF,NAMPT,FAF1,AK9,LRRFIP2,DESI1,TEAD2,ITPK1,UPF2,ZNF480,NKIRAS1,RALGPS2,LACTB,RPS6KA2,OSBPL1A,FLOT1,DEK,ADCY9,NUCKS1,KIF1C,NFYB,PPP1CC,C8ORF88,NGLY1,SH3KBP1,DPP9,DNAJC28,BCL9L,COA7,RGS9BP,C1QL1,KANK2,EPS15L1,MOCS2,RANBP3,KIF3A,ANKRD28,AKAP1,NEBL,WWP1,CACNA2D3,PLA2G12A,RDX,URGCP-MRPS24,PTP4A2,CDKN2D,TRAPPC8,GRPEL1,UBE2J2,ZNF768,VDAC1,PIK3CB,UBAC1,HNRNPDL,EIF4EBP1,IWS1,LPCAT3,TAB2,PARD3,NTF…
TF	Factor: E2F-4:DP-1; motif: TTTSGCGC; match class: 1	TF:M00738_1	false	0.01245535015690895	1.904644058647286	4124	375	114	20045	CBX5,AK9,DESI1,CLPX,TEAD2,GPATCH4,KCNH2,UPF2,SETD2,SSU72,TMEM192,OSBPL1A,NDUFA5,HNRNPA2B1,DEK,SLTM,PPP1CC,SH3KBP1,TEX2,GSPT1,ABCB6,GLYR1,KANK2,EPS15L1,FAM136A,CBX1,PDZRN3,ASNSD1,DENND4A,SLC37A4,RAPGEF1,NEBL,PLA2G12A,NOP14,RDX,PTP4A2,PRKAR2A,PPIP5K2,CDKN2D,GRPEL1,UBE2J2,SMC1A,STEAP3,HYLS1,CHDH,VDAC1,PIK3CB,DNAJC11,GPS2,CCDC92,ZSCAN5B,IWS1,SPC24,TMEM132B,LPCAT3,THAP1,KIF16B,UBAP2,SENP2,EMC3,COPS3,P…
TF	Factor: Elk-1; motif: NNNNCCGGAARTNN	TF:M00025	false	0.012932254225122616	1.88832576651929	10256	375	235	20045	MTIF2,METTL21A,HDGF,ETNPPL,MTIF3,FAF1,AK9,LRRFIP2,HSPE1-MOB4,CLPX,TEAD2,GPATCH4,CWC15,PDHA2,INO80,CDC26,MRPS34,ITPK1,ZNF480,SETD2,MCCC1,SSU72,TMEM192,RALGPS2,PCYT1A,FLOT1,HNRNPA2B1,DEK,ELAC2,SLTM,HOXB7,KIF1C,C8ORF88,NGLY1,DPP9,DNAJC28,GSPT1,NUFIP2,C1QL1,GLYR1,UBE2V1,FAM136A,DCP1A,TRPC4,MOCS2,DENND4A,SLC37A4,RANBP3,NDRG2,RAPGEF1,GTF2F1,ANKRD28,GNMT,TATDN1,CUL2,NEBL,WWP1,HMOX2,CHCHD3,PLA2G12A,NOP14…
TF	Factor: E2F; motif: NNTTTCGCGCN	TF:M08875	false	0.015377610894988356	1.8131111323966966	6410	375	161	20045	METTL21A,HDGF,AK9,LRRFIP2,COMMD3-BMI1,DESI1,CLPX,TEAD2,MRPS34,ITPK1,KCNH2,UPF2,SSU72,TMEM192,OSBPL1A,HNRNPA2B1,DEK,ADCY9,NUCKS1,NFYB,PPP1CC,SH3KBP1,DPP9,COA7,TEX2,GSPT1,ABCB6,GLYR1,KANK2,CBX1,PDZRN3,ASNSD1,DENND4A,RANBP3,RAPGEF1,ANKRD28,NEBL,WWP1,CACNA2D3,CHCHD3,PLA2G12A,NOP14,RDX,PTP4A2,PRKAR2A,PPIP5K2,CDKN2D,PKM,UBE2J2,ZSCAN2,SMC1A,KRR1,ZNF768,CHDH,PIK3CB,UBAC1,DNAJC11,KCNA7,GPS2,CCDC92,ZSCAN5B…
TF	Factor: E2F-6; motif: NGGGCGGGARRNN	TF:M09895	false	0.016331859750056455	1.7869643582394947	8045	375	193	20045	RTCB,FAF1,AK9,LRRFIP2,HSPE1-MOB4,DESI1,CLPX,TEAD2,ATF7,CDC26,MRPS34,ITPK1,KCNH2,UPF2,ZNF480,MCCC1,RALGPS2,LACTB,FLOT1,HNRNPA2B1,DEK,ADCY9,ELAC2,KIF1C,NFYB,PPP1CC,C8ORF88,NGLY1,SH3KBP1,DPP9,DNAJC28,TEX2,GSPT1,ABCB6,VRK2,C1QL1,GLYR1,KANK2,CBX1,PDZRN3,MOCS2,DENND4A,SLC37A4,RANBP3,RAPGEF1,UBR3,ANKRD28,GNMT,AKAP1,NEBL,WWP1,HMOX2,CACNA2D3,CHCHD3,PLA2G12A,ANAPC7,URGCP-MRPS24,KRCC1,PTP4A2,CDKN2D,WDR33,SL…
TF	Factor: AP-2; motif: GSCCSCRGGCNRNRNN	TF:M00800	false	0.016686135833304777	1.7776442253683653	9365	375	218	20045	LZTS3,METTL21A,HDGF,CCDC69,NAMPT,FAF1,LRRFIP2,DESI1,TEAD2,MRPS34,ITPK1,KCNH2,UPF2,SETD2,SSU72,NKIRAS1,RALGPS2,LACTB,RPS6KA2,OSBPL1A,HNRNPA2B1,DEK,ADCY9,SLTM,KIF1C,NFYB,PPP1CC,NGLY1,SH3KBP1,COA7,TEX2,GSPT1,RGS9BP,ABCB6,C1QL1,GLYR1,CDK5RAP2,KANK2,EPS15L1,PDZRN3,DCP1A,DENND4A,SLC37A4,RANBP3,NDRG2,RAPGEF1,UBR3,GTF2F1,KIF3A,ANKRD28,AKAP1,NEBL,WWP1,CACNA2D3,ANAPC7,NOP14,RDX,URGCP-MRPS24,SNX4,KRCC1,PTP4…
TF	Factor: pax-6; motif: NYACGCWTSANYGMNCN	TF:M11880	false	0.01677081631236616	1.7754457977798452	13348	375	289	20045	LZTS3,CSNK2A3,CBX5,MTIF2,METTL21A,HDGF,ETNPPL,CCDC69,NAMPT,FAF1,AK9,LRRFIP2,HSPE1-MOB4,COMMD3-BMI1,DESI1,CLPX,TEAD2,GPATCH4,CWC15,ATF7,PDHA2,INO80,MRPS34,ITPK1,KCNH2,UPF2,ZNF480,SETD2,MCCC1,SSU72,TMEM192,NKIRAS1,RALGPS2,LACTB,PCYT1A,RPS6KA2,OSBPL1A,FLOT1,NDUFA5,HNRNPA2B1,DEK,ADCY9,ELAC2,SLTM,HOXB7,KIF1C,NFYB,PPP1CC,C8ORF88,NGLY1,SH3KBP1,DNAJC28,COA7,TEX2,GSPT1,RGS9BP,ABCB6,VRK2,C1QL1,GLYR1,CDK5RA…
TF	Factor: ATF-3; motif: GGCGCSSNSNGRTSACGTSA	TF:M04744	false	0.01679987304121599	1.7746940002805458	10285	375	235	20045	CBX5,METTL21A,ETNPPL,SERPINA3,NAMPT,FAF1,AK9,HSPE1-MOB4,COMMD3-BMI1,DESI1,CLPX,CWC15,ATF7,PDHA2,INO80,CDC26,MRPS34,ITPK1,KCNH2,UPF2,SSU72,TMEM192,NKIRAS1,RPS6KA2,OSBPL1A,HNRNPA2B1,DEK,ELAC2,SLTM,NUCKS1,HOXB7,C8ORF88,NGLY1,SH3KBP1,DPP9,DNAJC28,COA7,GSPT1,RGS9BP,ABCB6,VRK2,NUFIP2,C1QL1,GLYR1,CDK5RAP2,KANK2,FAM136A,CBX1,ASB2,PDZRN3,DCP1A,DENND4A,SLC37A4,UBR3,GTF2F1,KIF3A,ANKRD28,MEI4,AKAP1,CUL2,PALL…
TF	Factor: SP1; motif: GGCCCCGCCCCCN	TF:M12666	false	0.01699319212455947	1.7697250324396554	8941	375	210	20045	LZTS3,METTL21A,MTIF3,NAMPT,FAF1,AK9,LRRFIP2,HSPE1-MOB4,DESI1,TEAD2,CWC15,INO80,MRPS34,ITPK1,KCNH2,UPF2,ZNF480,TMEM192,NKIRAS1,RALGPS2,LACTB,RPS6KA2,OSBPL1A,FLOT1,NDUFA5,HNRNPA2B1,ADCY9,ELAC2,NUCKS1,KIF1C,NFYB,PPP1CC,C8ORF88,NGLY1,SH3KBP1,DNAJC28,BCL9L,COA7,TEX2,RGS9BP,ABCB6,NUFIP2,C1QL1,GLYR1,CDK5RAP2,KANK2,EPS15L1,FAM136A,CBX1,PDZRN3,MOCS2,DENND4A,SLC37A4,RANBP3,NDRG2,RAPGEF1,UBR3,KIF3A,ANKRD28,…
TF	Factor: LHX4; motif: NNCRTTAN; match class: 1	TF:M11005_1	false	0.017313376742054302	1.7616182205462658	4292	375	117	20045	LZTS3,CBX5,MTIF2,ETNPPL,RTCB,MTIF3,TTN,LRRFIP2,DESI1,GPATCH4,CWC15,PDHA2,CDC26,MCCC1,OSBPL1A,NDUFA5,HNRNPA2B1,DEK,SLTM,HOXB7,NGLY1,RGS9BP,GLYR1,CDK5RAP2,CBX1,TRPC4,MOCS2,RAPGEF1,GTF2F1,CUL2,PALLD,ANAPC7,ZNF770,PPIP5K2,WDR33,PKM,KRR1,HYLS1,CHDH,UBAC1,MEIS1,PNPT1,MAP2K2,VAMP4,IWS1,ZCRB1,SPC24,ACBD5,EI24,GRB14,LPCAT3,MTRF1,TRIT1,LACTB2,THAP1,PARD3,MRPS25,PPIL1,KIF16B,SENP2,EMC3,SETD3,NDUFA6,CES5A,CO…
TF	Factor: ER81; motif: RCCGGAARYN; match class: 1	TF:M02065_1	false	0.01839787210405184	1.7352324045398593	7184	375	176	20045	MTIF2,METTL21A,HDGF,RTCB,MTIF3,FAF1,AK9,LRRFIP2,HSPE1-MOB4,CLPX,TEAD2,CWC15,PDHA2,INO80,CDC26,MRPS34,ZNF480,SETD2,MCCC1,SSU72,TMEM192,RALGPS2,PCYT1A,FLOT1,HNRNPA2B1,DEK,ELAC2,SLTM,KIF1C,PPP1CC,DPP9,DNAJC28,GSPT1,ABCB6,C1QL1,GLYR1,UBE2V1,FAM136A,DCP1A,DENND4A,NDRG2,RAPGEF1,GTF2F1,ANKRD28,TATDN1,CUL2,WWP1,HMOX2,PLA2G12A,NOP14,TPRKB,KRCC1,PTP4A2,PRKAR2A,PPIP5K2,TRAPPC8,DNAJA3,UBE2J2,NSMAF,KRR1,HYLS1…
TF	Factor: SP2; motif: GNNGGGGGCGGGGSN	TF:M03807	false	0.01899218042082391	1.721425172684131	8689	375	205	20045	LZTS3,CBX5,METTL21A,HDGF,MTIF3,NAMPT,FAF1,AK9,LRRFIP2,HSPE1-MOB4,DESI1,TEAD2,CWC15,INO80,MRPS34,ITPK1,UPF2,ZNF480,NKIRAS1,RALGPS2,LACTB,RPS6KA2,OSBPL1A,FLOT1,DEK,ADCY9,ELAC2,SLTM,NUCKS1,KIF1C,NFYB,PPP1CC,C8ORF88,NGLY1,SH3KBP1,DPP9,DNAJC28,BCL9L,COA7,TEX2,RGS9BP,ABCB6,NUFIP2,C1QL1,GLYR1,CDK5RAP2,KANK2,EPS15L1,CBX1,PDZRN3,MOCS2,DENND4A,SLC37A4,RANBP3,NDRG2,RAPGEF1,UBR3,GTF2F1,KIF3A,ANKRD28,AKAP1,NE…
TF	Factor: KLF17; motif: NGGGCGG	TF:M05386	false	0.02117083617277234	1.674261988553598	8125	375	194	20045	LZTS3,CBX5,RTCB,MTIF3,SERPINA3,NAMPT,AK9,LRRFIP2,HSPE1-MOB4,DESI1,CLPX,INO80,CDC26,MRPS34,ITPK1,KCNH2,SSU72,TMEM192,NKIRAS1,RALGPS2,LACTB,PCYT1A,RPS6KA2,OSBPL1A,FLOT1,NDUFA5,HNRNPA2B1,SLTM,NUCKS1,HOXB7,KIF1C,PPP1CC,SH3KBP1,BCL9L,RGS9BP,ABCB6,C1QL1,GLYR1,KANK2,EPS15L1,UBE2V1,FAM136A,CBX1,ASB2,DCP1A,TRPC4,ASNSD1,DENND4A,SLC37A4,NDRG2,UBR3,GTF2F1,AKAP1,CUL2,NEBL,WWP1,TPRKB,RDX,URGCP-MRPS24,PTP4A2,PR…
TF	Factor: LKLF; motif: NGGGCGG	TF:M05499	false	0.02117083617277234	1.674261988553598	8125	375	194	20045	LZTS3,CBX5,RTCB,MTIF3,SERPINA3,NAMPT,AK9,LRRFIP2,HSPE1-MOB4,DESI1,CLPX,INO80,CDC26,MRPS34,ITPK1,KCNH2,SSU72,TMEM192,NKIRAS1,RALGPS2,LACTB,PCYT1A,RPS6KA2,OSBPL1A,FLOT1,NDUFA5,HNRNPA2B1,SLTM,NUCKS1,HOXB7,KIF1C,PPP1CC,SH3KBP1,BCL9L,RGS9BP,ABCB6,C1QL1,GLYR1,KANK2,EPS15L1,UBE2V1,FAM136A,CBX1,ASB2,DCP1A,TRPC4,ASNSD1,DENND4A,SLC37A4,NDRG2,UBR3,GTF2F1,AKAP1,CUL2,NEBL,WWP1,TPRKB,RDX,URGCP-MRPS24,PTP4A2,PR…
TF	Factor: Hey1; motif: NGCRCGYGYN	TF:M11058	false	0.02209042844432005	1.655795860896353	13615	375	293	20045	LZTS3,CBX5,MTIF2,METTL21A,HDGF,ETNPPL,MTIF3,NAMPT,FAF1,LRRFIP2,HSPE1-MOB4,COMMD3-BMI1,DESI1,CLPX,ATF7,PDHA2,INO80,CDC26,MRPS34,ITPK1,KCNH2,UPF2,ZNF480,MCCC1,SSU72,TMEM192,NKIRAS1,RALGPS2,PCYT1A,RPS6KA2,OSBPL1A,NDUFA5,HNRNPA2B1,DEK,ADCY9,ELAC2,SLTM,NUCKS1,HOXB7,KIF1C,NFYB,PPP1CC,C8ORF88,NGLY1,SH3KBP1,DPP9,BCL9L,COA7,TEX2,GSPT1,RGS9BP,ABCB6,VRK2,C1QL1,GLYR1,KANK2,EPS15L1,UBE2V1,CBX1,ASB2,PDZRN3,DCP…
TF	Factor: CHD2; motif: TCTCGCGAG	TF:M04710	false	0.022949244457831745	1.6392316078694573	14402	375	306	20045	CSNK2A3,MTIF2,METTL21A,HDGF,ETNPPL,RTCB,MTIF3,SERPINA3,NAMPT,FAF1,AK9,LRRFIP2,HSPE1-MOB4,COMMD3-BMI1,DESI1,CLPX,GPATCH4,CWC15,ATF7,PDHA2,INO80,CDC26,MRPS34,ITPK1,KCNH2,UPF2,ZNF480,SETD2,MCCC1,SSU72,TMEM192,NKIRAS1,RALGPS2,LACTB,RPS6KA2,OSBPL1A,FLOT1,NDUFA5,HNRNPA2B1,DEK,ADCY9,ELAC2,SLTM,HOXB7,KIF1C,PPP1CC,C8ORF88,NGLY1,SH3KBP1,DPP9,DNAJC28,COA7,TEX2,GSPT1,RGS9BP,ABCB6,VRK2,NUFIP2,C1QL1,GLYR1,CDK5…
TF	Factor: CP2; motif: NRRRCCGGCYNRARCCGGNN	TF:M12590	false	0.023110593397522222	1.636188903246078	11316	375	253	20045	LZTS3,MTIF2,METTL21A,HDGF,ETNPPL,RTCB,CCDC69,SERPINA3,NAMPT,TTN,FAF1,AK9,LRRFIP2,HSPE1-MOB4,ATF7,INO80,MRPS34,ITPK1,KCNH2,UPF2,ZNF480,SSU72,TMEM192,NKIRAS1,RALGPS2,LACTB,PCYT1A,RPS6KA2,OSBPL1A,FLOT1,NDUFA5,DEK,ADCY9,ELAC2,SLTM,HOXB7,KIF1C,NFYB,PPP1CC,NGLY1,SH3KBP1,DPP9,DNAJC28,BCL9L,COA7,TEX2,GSPT1,RGS9BP,ABCB6,C1QL1,GLYR1,CDK5RAP2,KANK2,EPS15L1,UBE2V1,FAM136A,CBX1,PDZRN3,DCP1A,MOCS2,ASNSD1,DENND…
TF	Factor: E2F1; motif: NNNNNGCGSSAAAN; match class: 1	TF:M08874_1	false	0.028888515735303197	1.539274771223539	2225	375	70	20045	LZTS3,AK9,DESI1,TEAD2,SSU72,OSBPL1A,HNRNPA2B1,DEK,PPP1CC,SH3KBP1,GSPT1,ABCB6,KANK2,CBX1,PDZRN3,ASNSD1,RANBP3,WWP1,PLA2G12A,NOP14,RDX,PPIP5K2,CDKN2D,UBE2J2,CHDH,ZSCAN5B,EIF4EBP1,TMEM132B,CDC37,CCDC47,THAP1,UBAP2,SENP2,COPS3,GPRC5B,STAU2,PBRM1,DROSHA,CEP112,NADK2,DRAM2,MYPOP,PPP3CC,SRSF1,RFC1,FAM220A,TMEM245,FAM104A,ELANE,HIGD1A,TPRN,TMEM11,AGTPBP1,MLEC,SLC45A3,BCL7B,ZMYND19,SAP30L,PHKA2,HAUS6,ARL3…
TF	Factor: RNF96; motif: BCCCGCRGCC; match class: 1	TF:M01199_1	false	0.029710256731925355	1.5270935953596891	4481	375	120	20045	CCDC69,COMMD3-BMI1,INO80,ITPK1,KCNH2,SETD2,SSU72,TMEM192,RALGPS2,LACTB,OSBPL1A,HNRNPA2B1,DEK,ADCY9,SLTM,NFYB,TEX2,GSPT1,RGS9BP,C1QL1,KANK2,EPS15L1,CBX1,PDZRN3,DENND4A,SLC37A4,RAPGEF1,UBR3,ANKRD28,AKAP1,NEBL,CACNA2D3,NOP14,RDX,URGCP-MRPS24,PKM,SMC1A,KIAA2026,NSMAF,ZNF768,CHDH,VDAC1,UBAC1,KCNA7,GPS2,HNRNPDL,MAP2K2,YME1L1,TMEM132B,TAB2,PARD3,ANKRD40,NPLOC4,MAPK9,MAN2A2,KMT2C,USP24,KCND3,USP7,STK24,S…
TF	Factor: AhR,; motif: NRCGTGNGN	TF:M00976	false	0.030307701477280385	1.5184469990855476	4014	375	110	20045	HDGF,MTIF3,HSPE1-MOB4,COMMD3-BMI1,TEAD2,MRPS34,ITPK1,SSU72,NKIRAS1,DEK,ADCY9,ELAC2,SLTM,DPP9,DNAJC28,ABCB6,CDK5RAP2,EPS15L1,UBE2V1,CBX1,MOCS2,DENND4A,SLC37A4,RANBP3,UBR3,GTF2F1,KIF3A,ANKRD28,AKAP1,WWP1,CACNA2D3,PRKAR2A,BARHL1,SLC41A1,DNAJA3,GRPEL1,ZSCAN2,CHDH,VDAC1,PIK3CB,DNAJC11,CCDC92,FSD2,ZSCAN5B,HNRNPDL,VAMP4,EIF4EBP1,ZCRB1,EI24,LPCAT3,ANKRD13C,DYNC1I2,PUS3,MRPS25,SENP2,UGGT1,NDUFA6,ME1,GPRC5…
TF	Factor: E2F-1; motif: NGGGCGGGARV; match class: 1	TF:M07206_1	false	0.031549286456964525	1.5010104586482846	11184	375	250	20045	LZTS3,CBX5,HDGF,MTIF3,NAMPT,FAF1,LRRFIP2,HSPE1-MOB4,COMMD3-BMI1,DESI1,CLPX,TEAD2,CWC15,ATF7,CDC26,MRPS34,ITPK1,KCNH2,UPF2,SETD2,MCCC1,SSU72,RALGPS2,LACTB,RPS6KA2,OSBPL1A,FLOT1,HNRNPA2B1,DEK,ADCY9,ELAC2,KIF1C,NFYB,PPP1CC,SH3KBP1,DPP9,DNAJC28,BCL9L,TEX2,GSPT1,RGS9BP,C1QL1,GLYR1,KANK2,EPS15L1,FAM136A,CBX1,PDZRN3,MOCS2,ASNSD1,DENND4A,SLC37A4,RANBP3,NDRG2,RAPGEF1,UBR3,GTF2F1,KIF3A,ANKRD28,GNMT,AKAP1,C…
TF	Factor: BSX; motif: NNCGTTAN	TF:M10591	false	0.03542298864274213	1.4507148001110601	7922	375	189	20045	LZTS3,CSNK2A3,CBX5,MTIF2,ETNPPL,RTCB,MTIF3,NAMPT,TTN,FAF1,LRRFIP2,HSPE1-MOB4,DESI1,CLPX,GPATCH4,CWC15,PDHA2,INO80,SETD2,MCCC1,SSU72,LACTB,PCYT1A,RPS6KA2,OSBPL1A,NDUFA5,HNRNPA2B1,DEK,ADCY9,SLTM,HOXB7,NGLY1,DPP9,BCL9L,RGS9BP,C1QL1,GLYR1,CDK5RAP2,UBE2V1,CBX1,TRPC4,MOCS2,DENND4A,RAPGEF1,GTF2F1,GNMT,CUL2,PALLD,HMOX2,CHCHD3,ANAPC7,TPRKB,ZNF770,PTP4A2,PPIP5K2,WDR33,TRAPPC8,PKM,SMC1A,KIAA2026,HYLS1,ZNF76…
TF	Factor: E2F3; motif: NNRGMKGGAR	TF:M12598	false	0.03600886597103512	1.443590555670561	12789	375	278	20045	LZTS3,CBX5,HDGF,ETNPPL,RTCB,CCDC69,MTIF3,NAMPT,FAF1,AK9,LRRFIP2,HSPE1-MOB4,DESI1,CLPX,TEAD2,CWC15,ATF7,PDHA2,CDC26,MRPS34,ITPK1,KCNH2,UPF2,ZNF480,SETD2,MCCC1,SSU72,NKIRAS1,RALGPS2,RPS6KA2,OSBPL1A,FLOT1,NDUFA5,HNRNPA2B1,DEK,ADCY9,ELAC2,SLTM,HOXB7,KIF1C,NFYB,PPP1CC,C8ORF88,NGLY1,SH3KBP1,DPP9,DNAJC28,BCL9L,TEX2,GSPT1,RGS9BP,ABCB6,VRK2,C1QL1,GLYR1,CDK5RAP2,KANK2,UBE2V1,FAM136A,CBX1,ASB2,PDZRN3,TRPC4,…
TF	Factor: AP-2gamma:Elk-1; motif: NGCCKNRGGSGRCGGAAGTG; match class: 1	TF:M08441_1	false	0.036400161785023984	1.4388966860710806	13081	375	283	20045	LZTS3,MTIF2,METTL21A,HDGF,ETNPPL,CCDC69,MTIF3,FAF1,LRRFIP2,COMMD3-BMI1,DESI1,CLPX,TEAD2,CWC15,INO80,CDC26,MRPS34,ITPK1,KCNH2,ZNF480,SETD2,MCCC1,SSU72,TMEM192,NKIRAS1,RALGPS2,LACTB,PCYT1A,RPS6KA2,OSBPL1A,FLOT1,HNRNPA2B1,DEK,ADCY9,ELAC2,SLTM,HOXB7,KIF1C,NFYB,PPP1CC,C8ORF88,NGLY1,DPP9,DNAJC28,BCL9L,TEX2,GSPT1,RGS9BP,ABCB6,C1QL1,GLYR1,KANK2,EPS15L1,UBE2V1,FAM136A,CBX1,DCP1A,TRPC4,DENND4A,SLC37A4,RANB…
TF	Factor: E2F-1; motif: TTTGGCGCCAAA; match class: 1	TF:M04516_1	false	0.03669592976088459	1.4353821041516743	10538	375	238	20045	LZTS3,CBX5,METTL21A,HDGF,ETNPPL,CCDC69,MTIF3,NAMPT,FAF1,AK9,LRRFIP2,HSPE1-MOB4,CLPX,TEAD2,GPATCH4,INO80,MRPS34,ITPK1,SETD2,SSU72,TMEM192,NKIRAS1,RALGPS2,PCYT1A,RPS6KA2,OSBPL1A,FLOT1,HNRNPA2B1,ADCY9,ELAC2,SLTM,NUCKS1,HOXB7,KIF1C,NFYB,C8ORF88,NGLY1,SH3KBP1,DPP9,COA7,GSPT1,RGS9BP,ABCB6,NUFIP2,C1QL1,GLYR1,CDK5RAP2,KANK2,EPS15L1,UBE2V1,FAM136A,CBX1,PDZRN3,MOCS2,ASNSD1,DENND4A,SLC37A4,RANBP3,NDRG2,RAPG…
TF	Factor: Churchill; motif: CGGGNN	TF:M00986	false	0.03843719696668374	1.415248290782059	14579	375	308	20045	LZTS3,CSNK2A3,CBX5,METTL21A,HDGF,ETNPPL,CCDC69,MTIF3,NAMPT,FAF1,HSPE1-MOB4,COMMD3-BMI1,DESI1,CLPX,TEAD2,GPATCH4,CWC15,ATF7,INO80,CDC26,MRPS34,ITPK1,KCNH2,UPF2,ZNF480,SETD2,MCCC1,SSU72,TMEM192,NKIRAS1,RALGPS2,LACTB,PCYT1A,RPS6KA2,OSBPL1A,FLOT1,NDUFA5,HNRNPA2B1,DEK,ADCY9,ELAC2,SLTM,NUCKS1,HOXB7,KIF1C,NFYB,PPP1CC,C8ORF88,NGLY1,SH3KBP1,DPP9,DNAJC28,BCL9L,COA7,TEX2,GSPT1,RGS9BP,ABCB6,C1QL1,GLYR1,CDK5R…
TF	Factor: Churchill; motif: CGGGNN; match class: 1	TF:M00986_1	false	0.038673248849378124	1.4125893423285332	10709	375	241	20045	METTL21A,HDGF,ETNPPL,CCDC69,NAMPT,HSPE1-MOB4,DESI1,CLPX,TEAD2,ATF7,INO80,CDC26,MRPS34,ITPK1,KCNH2,UPF2,ZNF480,SETD2,SSU72,TMEM192,NKIRAS1,RALGPS2,LACTB,PCYT1A,RPS6KA2,FLOT1,HNRNPA2B1,DEK,ADCY9,SLTM,NUCKS1,KIF1C,NFYB,PPP1CC,C8ORF88,NGLY1,SH3KBP1,TEX2,GSPT1,RGS9BP,ABCB6,C1QL1,GLYR1,KANK2,EPS15L1,UBE2V1,TRPC4,MOCS2,DENND4A,SLC37A4,RANBP3,NDRG2,RAPGEF1,UBR3,GTF2F1,KIF3A,ANKRD28,AKAP1,CUL2,NEBL,WWP1,H…
TF	Factor: E2F; motif: NNTTTCGCGCN; match class: 1	TF:M08875_1	false	0.03912608113093862	1.407533648864951	1784	375	59	20045	DESI1,CLPX,TEAD2,SSU72,HNRNPA2B1,DEK,TEX2,ABCB6,KANK2,PDZRN3,ASNSD1,DENND4A,WWP1,PLA2G12A,NOP14,RDX,PRKAR2A,PPIP5K2,CDKN2D,UBE2J2,ZNF768,CHDH,GPS2,ZSCAN5B,TMEM132B,TRIM37,UBAP2,EMC3,GPRC5B,EIF3A,STAU2,PBRM1,CEP112,HECTD1,DRAM2,MYPOP,ZNF354A,PPP3CC,SRSF1,TRIP10,EMC7,AGTPBP1,MLEC,SLC45A3,ZMYND19,SAP30L,TCF24,ATAD3A,PHKA2,ARL3,ORC2,ANKRD11,SUMO3,PLCD3,RBBP7,TAPT1,LMBRD2,AFG3L2,SERPINB6
TF	Factor: rax; motif: NNCRTTAN; match class: 1	TF:M10948_1	false	0.040455026744365914	1.3930275073841059	5325	375	137	20045	LZTS3,CSNK2A3,CBX5,MTIF2,ETNPPL,RTCB,MTIF3,NAMPT,TTN,FAF1,LRRFIP2,DESI1,GPATCH4,CWC15,PDHA2,CDC26,MCCC1,RALGPS2,RPS6KA2,OSBPL1A,NDUFA5,HNRNPA2B1,DEK,SLTM,HOXB7,NGLY1,COA7,RGS9BP,GLYR1,CDK5RAP2,CBX1,TRPC4,MOCS2,RAPGEF1,GTF2F1,CUL2,PALLD,ANAPC7,ZNF770,PPIP5K2,WDR33,PKM,KIAA2026,KRR1,HYLS1,CHDH,UBAC1,MEIS1,CHMP3,PNPT1,GPS2,MAP2K2,VAMP4,IWS1,ZCRB1,SPC24,ACBD5,EI24,GRB14,LPCAT3,MTRF1,TRIT1,LACTB2,THAP…
TF	Factor: pax-6; motif: NYACGCNTSANYGCNYN; match class: 1	TF:M11881_1	false	0.0458363702938221	1.338789780739119	7333	375	177	20045	LZTS3,METTL21A,HDGF,CCDC69,NAMPT,HSPE1-MOB4,COMMD3-BMI1,DESI1,CLPX,GPATCH4,ATF7,INO80,ITPK1,KCNH2,MCCC1,SSU72,NKIRAS1,RALGPS2,LACTB,PCYT1A,OSBPL1A,HNRNPA2B1,DEK,ADCY9,ELAC2,SLTM,HOXB7,KIF1C,NFYB,PPP1CC,NGLY1,SH3KBP1,COA7,TEX2,RGS9BP,ABCB6,VRK2,C1QL1,GLYR1,EPS15L1,UBE2V1,CBX1,PDZRN3,ASNSD1,SLC37A4,RAPGEF1,KIF3A,AKAP1,TATDN1,CUL2,WWP1,CACNA2D3,CHCHD3,ANAPC7,RDX,URGCP-MRPS24,SNX4,KRCC1,CDKN2D,WDR33,…
TF	Factor: Elk-1:Pax-5; motif: ACCGGAACYACGCWTSANYG; match class: 1	TF:M08225_1	false	0.045960982126069125	1.3376106995795942	8211	375	194	20045	LZTS3,MTIF2,METTL21A,HDGF,ETNPPL,RTCB,MTIF3,FAF1,AK9,LRRFIP2,HSPE1-MOB4,COMMD3-BMI1,DESI1,CLPX,INO80,CDC26,ZNF480,SETD2,MCCC1,SSU72,RALGPS2,LACTB,PCYT1A,RPS6KA2,OSBPL1A,NDUFA5,HNRNPA2B1,DEK,ADCY9,SLTM,NUCKS1,HOXB7,KIF1C,NFYB,PPP1CC,SH3KBP1,DNAJC28,BCL9L,GSPT1,RGS9BP,ABCB6,GLYR1,CDK5RAP2,KANK2,FAM136A,CBX1,DCP1A,ASNSD1,DENND4A,GTF2F1,KIF3A,ANKRD28,AKAP1,NEBL,HMOX2,CHCHD3,PLA2G12A,ANAPC7,TPRKB,RDX,…
TF	Factor: BSX; motif: NNCGTTAN; match class: 1	TF:M10591_1	false	0.04889080833159803	1.3107727823096866	2303	375	71	20045	LZTS3,CBX5,MTIF2,ETNPPL,RTCB,LRRFIP2,DESI1,GPATCH4,PDHA2,OSBPL1A,HNRNPA2B1,DEK,SLTM,HOXB7,RGS9BP,CDK5RAP2,TRPC4,RAPGEF1,GTF2F1,CUL2,ANAPC7,PPIP5K2,WDR33,PKM,CHDH,MEIS1,MAP2K2,VAMP4,IWS1,ACBD5,EI24,GRB14,LPCAT3,MTRF1,TRIT1,LACTB2,THAP1,MRPS25,PPIL1,EMC3,COPS3,EIF3A,PBRM1,GKAP1,FKBP3,KLHL8,MYPOP,COPS5,SRSF1,CSDE1,HEATR5B,TMEM245,DCUN1D5,TMEM11,ZMYND19,EIF2S2,TXNL1,ATAD3A,NAP1L4,SBNO1,FOXN3,ARL3,ORC…
TF	Factor: Sp1; motif: NGGGGCGGGGN; match class: 1	TF:M07395_1	false	0.049408925152920447	1.3061945936967583	6581	375	162	20045	LZTS3,METTL21A,HDGF,NAMPT,FAF1,AK9,LRRFIP2,HSPE1-MOB4,DESI1,TEAD2,CWC15,MRPS34,ITPK1,UPF2,ZNF480,NKIRAS1,LACTB,RPS6KA2,OSBPL1A,FLOT1,HNRNPA2B1,DEK,ADCY9,ELAC2,NUCKS1,KIF1C,NFYB,PPP1CC,C8ORF88,NGLY1,SH3KBP1,DPP9,DNAJC28,BCL9L,COA7,TEX2,RGS9BP,C1QL1,KANK2,EPS15L1,MOCS2,DENND4A,SLC37A4,RANBP3,NDRG2,RAPGEF1,UBR3,KIF3A,ANKRD28,AKAP1,NEBL,WWP1,CACNA2D3,PLA2G12A,RDX,URGCP-MRPS24,PTP4A2,PRKAR2A,CDKN2D,TR…
MIRNA	hsa-miR-218-5p	MIRNA:hsa-miR-218-5p	false	0.02156991934383984	1.666151478846958	815	342	38	14819	HDGF,NAMPT,ITPK1,PPP1CC,SH3KBP1,GSPT1,NUFIP2,UBE2V1,CBX1,ASB2,RANBP3,PALLD,SNX4,PTP4A2,PKM,DNAJC11,IWS1,EFTUD2,PARD3,TFDP2,NPLOC4,UBAP2,STK24,NDUFA6,COPS3,GPRC5B,FERMT2,DNAJC2,METTL8,RFC1,EMC7,FAM104A,SLC45A3,COPS2,SBNO1,CHD2,SERPINB6,SEPHS1
HPA	appendix; glandular cells[≥Low]	HPA:0030051	false	8.929726512824845e-15	14.049161841871795	6751	274	231	11019	LZTS3,CBX5,MTIF2,HDGF,RTCB,MTIF3,NAMPT,FAF1,AK9,DESI1,CLPX,GPATCH4,CWC15,CDC26,MRPS34,ITPK1,SETD2,MCCC1,SSU72,TMEM192,NKIRAS1,RALGPS2,LACTB,PCYT1A,RPS6KA2,OSBPL1A,FLOT1,NDUFA5,HNRNPA2B1,DEK,ADCY9,ELAC2,SLTM,NUCKS1,KIF1C,NFYB,NGLY1,DPP9,DNAJC28,COA7,TEX2,GSPT1,ABCB6,VRK2,GLYR1,CDK5RAP2,KANK2,EPS15L1,FAM136A,CBX1,PDZRN3,DCP1A,MOCS2,ASNSD1,DENND4A,SLC37A4,RANBP3,NDRG2,RAPGEF1,UBR3,GTF2F1,KIF3A,GNMT,…
HPA	stomach 2; glandular cells[≥Medium]	HPA:0550052	false	1.5012525752308476e-13	12.8235462346048	6284	274	219	11019	LZTS3,CBX5,HDGF,ETNPPL,RTCB,MTIF3,NAMPT,FAF1,AK9,HSPE1-MOB4,DESI1,CLPX,GPATCH4,CWC15,CDC26,MRPS34,ITPK1,SETD2,MCCC1,SSU72,TMEM192,NKIRAS1,LACTB,PCYT1A,RPS6KA2,OSBPL1A,FLOT1,NDUFA5,HNRNPA2B1,DEK,ADCY9,ELAC2,SLTM,NUCKS1,KIF1C,NFYB,NGLY1,DPP9,DNAJC28,COA7,GSPT1,ABCB6,VRK2,GLYR1,CDK5RAP2,EPS15L1,FAM136A,CBX1,PDZRN3,DCP1A,MOCS2,ASNSD1,RANBP3,NDRG2,RAPGEF1,UBR3,GTF2F1,KIF3A,AKAP1,CUL2,NEBL,PALLD,WWP1,H…
HPA	appendix	HPA:0030000	false	5.988007445061017e-13	12.222717668357891	7831	274	248	11019	LZTS3,CBX5,MTIF2,HDGF,RTCB,MTIF3,NAMPT,FAF1,AK9,HSPE1-MOB4,DESI1,CLPX,GPATCH4,CWC15,CDC26,MRPS34,ITPK1,SETD2,MCCC1,SSU72,TMEM192,NKIRAS1,RALGPS2,LACTB,PCYT1A,RPS6KA2,OSBPL1A,FLOT1,NDUFA5,HNRNPA2B1,DEK,ADCY9,ELAC2,SLTM,NUCKS1,KIF1C,NFYB,NGLY1,SH3KBP1,DPP9,DNAJC28,COA7,TEX2,GSPT1,ABCB6,VRK2,GLYR1,CDK5RAP2,KANK2,EPS15L1,FAM136A,CBX1,PDZRN3,DCP1A,MOCS2,ASNSD1,DENND4A,SLC37A4,RANBP3,NDRG2,RAPGEF1,UBR3…
HPA	stomach 2	HPA:0550000	false	6.772004008030907e-13	12.169282793524532	7612	274	244	11019	LZTS3,CBX5,MTIF2,HDGF,ETNPPL,RTCB,MTIF3,NAMPT,FAF1,AK9,HSPE1-MOB4,DESI1,CLPX,GPATCH4,CWC15,CDC26,MRPS34,ITPK1,SETD2,MCCC1,SSU72,TMEM192,NKIRAS1,LACTB,PCYT1A,RPS6KA2,OSBPL1A,FLOT1,NDUFA5,HNRNPA2B1,DEK,ADCY9,ELAC2,SLTM,NUCKS1,KIF1C,NFYB,C8ORF88,NGLY1,SH3KBP1,DPP9,DNAJC28,COA7,TEX2,GSPT1,ABCB6,VRK2,GLYR1,CDK5RAP2,EPS15L1,FAM136A,CBX1,PDZRN3,DCP1A,MOCS2,ASNSD1,DENND4A,SLC37A4,RANBP3,NDRG2,RAPGEF1,UBR…
HPA	stomach 2; glandular cells[≥Low]	HPA:0550051	false	6.772004008030907e-13	12.169282793524532	7612	274	244	11019	LZTS3,CBX5,MTIF2,HDGF,ETNPPL,RTCB,MTIF3,NAMPT,FAF1,AK9,HSPE1-MOB4,DESI1,CLPX,GPATCH4,CWC15,CDC26,MRPS34,ITPK1,SETD2,MCCC1,SSU72,TMEM192,NKIRAS1,LACTB,PCYT1A,RPS6KA2,OSBPL1A,FLOT1,NDUFA5,HNRNPA2B1,DEK,ADCY9,ELAC2,SLTM,NUCKS1,KIF1C,NFYB,C8ORF88,NGLY1,SH3KBP1,DPP9,DNAJC28,COA7,TEX2,GSPT1,ABCB6,VRK2,GLYR1,CDK5RAP2,EPS15L1,FAM136A,CBX1,PDZRN3,DCP1A,MOCS2,ASNSD1,DENND4A,SLC37A4,RANBP3,NDRG2,RAPGEF1,UBR…
HPA	colon; glandular cells[≥Low]	HPA:0130051	false	3.358046507671936e-12	11.473913293342276	6999	274	231	11019	LZTS3,CBX5,MTIF2,HDGF,ETNPPL,RTCB,MTIF3,NAMPT,FAF1,AK9,DESI1,CLPX,GPATCH4,CWC15,CDC26,MRPS34,ITPK1,SETD2,MCCC1,SSU72,TMEM192,NKIRAS1,RALGPS2,LACTB,PCYT1A,RPS6KA2,OSBPL1A,FLOT1,NDUFA5,HNRNPA2B1,DEK,ADCY9,ELAC2,SLTM,NUCKS1,KIF1C,NFYB,NGLY1,SH3KBP1,DPP9,DNAJC28,COA7,TEX2,GSPT1,ABCB6,VRK2,GLYR1,CDK5RAP2,KANK2,EPS15L1,FAM136A,CBX1,PDZRN3,DCP1A,MOCS2,ASNSD1,DENND4A,SLC37A4,RANBP3,NDRG2,RAPGEF1,UBR3,GTF…
HPA	duodenum; glandular cells[≥Low]	HPA:0150051	false	4.044442423314063e-12	11.393141342820321	7108	274	233	11019	LZTS3,CBX5,MTIF2,HDGF,RTCB,MTIF3,NAMPT,FAF1,AK9,DESI1,CLPX,GPATCH4,CWC15,CDC26,MRPS34,ITPK1,SETD2,MCCC1,SSU72,TMEM192,NKIRAS1,RALGPS2,LACTB,PCYT1A,RPS6KA2,OSBPL1A,FLOT1,NDUFA5,HNRNPA2B1,DEK,ADCY9,ELAC2,SLTM,NUCKS1,KIF1C,NFYB,C8ORF88,NGLY1,DPP9,DNAJC28,COA7,TEX2,GSPT1,ABCB6,VRK2,GLYR1,CDK5RAP2,KANK2,EPS15L1,FAM136A,CBX1,PDZRN3,DCP1A,MOCS2,ASNSD1,SLC37A4,RANBP3,NDRG2,RAPGEF1,UBR3,GTF2F1,AKAP1,CUL2,…
HPA	small intestine; glandular cells[≥Medium]	HPA:0480052	false	5.279402599028006e-12	11.277415218114717	6067	274	211	11019	LZTS3,CBX5,MTIF2,HDGF,RTCB,MTIF3,NAMPT,FAF1,AK9,DESI1,CLPX,GPATCH4,CWC15,CDC26,MRPS34,ITPK1,SETD2,MCCC1,SSU72,TMEM192,NKIRAS1,LACTB,PCYT1A,RPS6KA2,OSBPL1A,FLOT1,NDUFA5,HNRNPA2B1,DEK,ADCY9,ELAC2,SLTM,KIF1C,NFYB,NGLY1,DNAJC28,COA7,TEX2,GSPT1,ABCB6,VRK2,GLYR1,CDK5RAP2,EPS15L1,FAM136A,CBX1,PDZRN3,DCP1A,MOCS2,ASNSD1,SLC37A4,RANBP3,NDRG2,RAPGEF1,UBR3,GTF2F1,AKAP1,NEBL,HMOX2,CHCHD3,PLA2G12A,ANAPC7,TPRKB…
HPA	endometrium 2; glandular cells[≥Low]	HPA:0170051	false	5.279445719624023e-12	11.277411670940566	6723	274	225	11019	LZTS3,CBX5,MTIF2,HDGF,RTCB,MTIF3,NAMPT,FAF1,AK9,HSPE1-MOB4,DESI1,CLPX,GPATCH4,CWC15,CDC26,MRPS34,ITPK1,SETD2,MCCC1,SSU72,TMEM192,NKIRAS1,LACTB,PCYT1A,RPS6KA2,OSBPL1A,FLOT1,NDUFA5,HNRNPA2B1,DEK,ADCY9,ELAC2,SLTM,NUCKS1,KIF1C,NFYB,NGLY1,DPP9,DNAJC28,COA7,GSPT1,VRK2,GLYR1,CDK5RAP2,KANK2,EPS15L1,FAM136A,CBX1,PDZRN3,DCP1A,MOCS2,ASNSD1,RANBP3,NDRG2,RAPGEF1,UBR3,GTF2F1,AKAP1,CUL2,NEBL,PALLD,WWP1,HMOX2,CH…
HPA	gallbladder; glandular cells[≥Low]	HPA:0220051	false	8.309273359891609e-12	11.080436953302224	7664	274	243	11019	LZTS3,CBX5,HDGF,ETNPPL,RTCB,MTIF3,SERPINA3,NAMPT,FAF1,AK9,HSPE1-MOB4,DESI1,CLPX,GPATCH4,CWC15,CDC26,MRPS34,ITPK1,SETD2,MCCC1,SSU72,TMEM192,NKIRAS1,RALGPS2,LACTB,PCYT1A,RPS6KA2,OSBPL1A,FLOT1,NDUFA5,HNRNPA2B1,DEK,ADCY9,ELAC2,SLTM,NUCKS1,KIF1C,NFYB,NGLY1,DPP9,DNAJC28,COA7,TEX2,GSPT1,ABCB6,VRK2,GLYR1,CDK5RAP2,KANK2,EPS15L1,FAM136A,CBX1,PDZRN3,DCP1A,MOCS2,ASNSD1,SLC37A4,RANBP3,NDRG2,RAPGEF1,UBR3,GTF2F…
HPA	stomach 1; glandular cells[≥Low]	HPA:0540051	false	8.309273359891609e-12	11.080436953302224	7664	274	243	11019	LZTS3,CBX5,MTIF2,HDGF,ETNPPL,RTCB,MTIF3,SERPINA3,NAMPT,FAF1,AK9,HSPE1-MOB4,DESI1,CLPX,GPATCH4,CWC15,ATF7,CDC26,MRPS34,ITPK1,SETD2,MCCC1,SSU72,TMEM192,NKIRAS1,LACTB,PCYT1A,RPS6KA2,OSBPL1A,FLOT1,NDUFA5,HNRNPA2B1,DEK,ADCY9,ELAC2,SLTM,NUCKS1,KIF1C,NFYB,C8ORF88,NGLY1,DPP9,DNAJC28,COA7,TEX2,GSPT1,ABCB6,VRK2,GLYR1,CDK5RAP2,EPS15L1,FAM136A,CBX1,PDZRN3,DCP1A,MOCS2,ASNSD1,DENND4A,SLC37A4,RANBP3,NDRG2,RAPGE…
HPA	stomach 1	HPA:0540000	false	8.309273359891609e-12	11.080436953302224	7664	274	243	11019	LZTS3,CBX5,MTIF2,HDGF,ETNPPL,RTCB,MTIF3,SERPINA3,NAMPT,FAF1,AK9,HSPE1-MOB4,DESI1,CLPX,GPATCH4,CWC15,ATF7,CDC26,MRPS34,ITPK1,SETD2,MCCC1,SSU72,TMEM192,NKIRAS1,LACTB,PCYT1A,RPS6KA2,OSBPL1A,FLOT1,NDUFA5,HNRNPA2B1,DEK,ADCY9,ELAC2,SLTM,NUCKS1,KIF1C,NFYB,C8ORF88,NGLY1,DPP9,DNAJC28,COA7,TEX2,GSPT1,ABCB6,VRK2,GLYR1,CDK5RAP2,EPS15L1,FAM136A,CBX1,PDZRN3,DCP1A,MOCS2,ASNSD1,DENND4A,SLC37A4,RANBP3,NDRG2,RAPGE…
HPA	gallbladder	HPA:0220000	false	8.309273359891609e-12	11.080436953302224	7664	274	243	11019	LZTS3,CBX5,HDGF,ETNPPL,RTCB,MTIF3,SERPINA3,NAMPT,FAF1,AK9,HSPE1-MOB4,DESI1,CLPX,GPATCH4,CWC15,CDC26,MRPS34,ITPK1,SETD2,MCCC1,SSU72,TMEM192,NKIRAS1,RALGPS2,LACTB,PCYT1A,RPS6KA2,OSBPL1A,FLOT1,NDUFA5,HNRNPA2B1,DEK,ADCY9,ELAC2,SLTM,NUCKS1,KIF1C,NFYB,NGLY1,DPP9,DNAJC28,COA7,TEX2,GSPT1,ABCB6,VRK2,GLYR1,CDK5RAP2,KANK2,EPS15L1,FAM136A,CBX1,PDZRN3,DCP1A,MOCS2,ASNSD1,SLC37A4,RANBP3,NDRG2,RAPGEF1,UBR3,GTF2F…
HPA	pancreas	HPA:0350000	false	1.0876929246772508e-11	10.963493696495883	7409	274	238	11019	LZTS3,CBX5,MTIF2,HDGF,RTCB,MTIF3,SERPINA3,NAMPT,FAF1,AK9,HSPE1-MOB4,DESI1,CLPX,GPATCH4,CWC15,CDC26,MRPS34,ITPK1,SETD2,MCCC1,SSU72,TMEM192,NKIRAS1,LACTB,PCYT1A,RPS6KA2,OSBPL1A,FLOT1,NDUFA5,HNRNPA2B1,DEK,ADCY9,ELAC2,SLTM,NUCKS1,KIF1C,NFYB,NGLY1,DPP9,DNAJC28,COA7,TEX2,GSPT1,ABCB6,VRK2,GLYR1,CDK5RAP2,EPS15L1,FAM136A,CBX1,PDZRN3,DCP1A,MOCS2,ASNSD1,DENND4A,SLC37A4,RANBP3,NDRG2,RAPGEF1,UBR3,GTF2F1,KIF3A…
HPA	adrenal gland; glandular cells[≥Low]	HPA:0020051	false	1.2470011243496742e-11	10.904133154942757	7415	274	238	11019	LZTS3,CBX5,MTIF2,HDGF,RTCB,MTIF3,SERPINA3,NAMPT,FAF1,AK9,HSPE1-MOB4,DESI1,CLPX,GPATCH4,CWC15,CDC26,MRPS34,SETD2,MCCC1,SSU72,TMEM192,NKIRAS1,LACTB,PCYT1A,RPS6KA2,OSBPL1A,FLOT1,NDUFA5,HNRNPA2B1,ADCY9,ELAC2,SLTM,NUCKS1,NFYB,NGLY1,DPP9,DNAJC28,COA7,TEX2,GSPT1,ABCB6,VRK2,GLYR1,CDK5RAP2,KANK2,EPS15L1,FAM136A,CBX1,PDZRN3,DCP1A,MOCS2,ASNSD1,DENND4A,SLC37A4,RANBP3,NDRG2,RAPGEF1,UBR3,GTF2F1,KIF3A,AKAP1,CUL…
HPA	fallopian tube; glandular cells[≥Medium]	HPA:0210052	false	1.3991387834977597e-11	10.854139204794906	4704	274	178	11019	LZTS3,MTIF2,HDGF,RTCB,MTIF3,FAF1,AK9,HSPE1-MOB4,DESI1,CLPX,GPATCH4,CWC15,CDC26,MRPS34,SETD2,MCCC1,SSU72,TMEM192,NKIRAS1,PCYT1A,FLOT1,NDUFA5,HNRNPA2B1,DEK,ADCY9,SLTM,NUCKS1,KIF1C,NFYB,NGLY1,DPP9,DNAJC28,COA7,GSPT1,ABCB6,GLYR1,CDK5RAP2,EPS15L1,FAM136A,CBX1,PDZRN3,MOCS2,ASNSD1,SLC37A4,RANBP3,RAPGEF1,UBR3,GTF2F1,AKAP1,CUL2,HMOX2,CHCHD3,ANAPC7,TPRKB,ZNF770,PPIP5K2,TRAPPC8,DNAJA3,ZSCAN2,SMC1A,STEAP3,VD…
HPA	adrenal gland	HPA:0020000	false	1.4621085592466727e-11	10.835020380503012	7422	274	238	11019	LZTS3,CBX5,MTIF2,HDGF,RTCB,MTIF3,SERPINA3,NAMPT,FAF1,AK9,HSPE1-MOB4,DESI1,CLPX,GPATCH4,CWC15,CDC26,MRPS34,SETD2,MCCC1,SSU72,TMEM192,NKIRAS1,LACTB,PCYT1A,RPS6KA2,OSBPL1A,FLOT1,NDUFA5,HNRNPA2B1,ADCY9,ELAC2,SLTM,NUCKS1,NFYB,NGLY1,DPP9,DNAJC28,COA7,TEX2,GSPT1,ABCB6,VRK2,GLYR1,CDK5RAP2,KANK2,EPS15L1,FAM136A,CBX1,PDZRN3,DCP1A,MOCS2,ASNSD1,DENND4A,SLC37A4,RANBP3,NDRG2,RAPGEF1,UBR3,GTF2F1,KIF3A,AKAP1,CUL…
HPA	endometrium 1; glandular cells[≥Low]	HPA:0160051	false	1.50506294941335e-11	10.82244533527869	6818	274	226	11019	LZTS3,CBX5,MTIF2,HDGF,RTCB,MTIF3,SERPINA3,NAMPT,FAF1,AK9,HSPE1-MOB4,DESI1,CLPX,GPATCH4,CWC15,ATF7,CDC26,MRPS34,SETD2,MCCC1,SSU72,TMEM192,NKIRAS1,RALGPS2,LACTB,PCYT1A,RPS6KA2,OSBPL1A,FLOT1,NDUFA5,HNRNPA2B1,DEK,ADCY9,ELAC2,SLTM,NUCKS1,KIF1C,NFYB,NGLY1,DPP9,DNAJC28,COA7,GSPT1,ABCB6,VRK2,GLYR1,CDK5RAP2,KANK2,EPS15L1,FAM136A,CBX1,PDZRN3,MOCS2,ASNSD1,SLC37A4,RANBP3,NDRG2,RAPGEF1,UBR3,GTF2F1,AKAP1,CUL2,…
HPA	stomach 1; glandular cells[≥Medium]	HPA:0540052	false	1.807880990376001e-11	10.742830161761171	6351	274	216	11019	LZTS3,CBX5,MTIF2,ETNPPL,RTCB,MTIF3,NAMPT,AK9,HSPE1-MOB4,DESI1,CLPX,GPATCH4,CWC15,CDC26,MRPS34,ITPK1,MCCC1,SSU72,TMEM192,NKIRAS1,LACTB,PCYT1A,RPS6KA2,OSBPL1A,FLOT1,NDUFA5,HNRNPA2B1,DEK,ADCY9,ELAC2,SLTM,NUCKS1,KIF1C,NFYB,NGLY1,DPP9,DNAJC28,COA7,GSPT1,ABCB6,VRK2,GLYR1,CDK5RAP2,EPS15L1,FAM136A,CBX1,PDZRN3,DCP1A,MOCS2,ASNSD1,SLC37A4,RANBP3,NDRG2,RAPGEF1,UBR3,GTF2F1,KIF3A,AKAP1,CUL2,NEBL,PALLD,WWP1,HMO…
HPA	colon; glandular cells[≥Medium]	HPA:0130052	false	1.8808570969272857e-11	10.725644199863513	5988	274	208	11019	LZTS3,CBX5,MTIF2,HDGF,RTCB,MTIF3,NAMPT,FAF1,AK9,DESI1,CLPX,GPATCH4,CWC15,MRPS34,SETD2,MCCC1,SSU72,TMEM192,NKIRAS1,LACTB,PCYT1A,RPS6KA2,OSBPL1A,FLOT1,NDUFA5,HNRNPA2B1,DEK,ADCY9,ELAC2,SLTM,NUCKS1,KIF1C,NFYB,NGLY1,DPP9,DNAJC28,COA7,TEX2,GSPT1,VRK2,GLYR1,CDK5RAP2,EPS15L1,FAM136A,CBX1,PDZRN3,DCP1A,MOCS2,ASNSD1,SLC37A4,RANBP3,NDRG2,RAPGEF1,UBR3,GTF2F1,AKAP1,CUL2,NEBL,HMOX2,CHCHD3,PLA2G12A,ANAPC7,TPRKB,…
HPA	skin 1	HPA:0460000	false	2.912748206253362e-11	10.535697056519302	7246	274	234	11019	LZTS3,CBX5,HDGF,RTCB,MTIF3,NAMPT,FAF1,AK9,HSPE1-MOB4,DESI1,CLPX,GPATCH4,CWC15,ATF7,CDC26,MRPS34,SETD2,MCCC1,SSU72,TMEM192,NKIRAS1,RALGPS2,LACTB,PCYT1A,RPS6KA2,OSBPL1A,FLOT1,NDUFA5,HNRNPA2B1,DEK,ADCY9,ELAC2,SLTM,NUCKS1,KIF1C,NFYB,SH3KBP1,DPP9,DNAJC28,COA7,TEX2,GSPT1,ABCB6,VRK2,GLYR1,CDK5RAP2,KANK2,EPS15L1,FAM136A,CBX1,PDZRN3,DCP1A,MOCS2,DENND4A,RANBP3,NDRG2,RAPGEF1,UBR3,GTF2F1,KIF3A,AKAP1,CUL2,PAL…
HPA	gallbladder; glandular cells[≥Medium]	HPA:0220052	false	3.4630938995486166e-11	10.460535732677236	6615	274	221	11019	LZTS3,CBX5,HDGF,RTCB,MTIF3,NAMPT,FAF1,AK9,HSPE1-MOB4,DESI1,CLPX,GPATCH4,CWC15,CDC26,MRPS34,ITPK1,SETD2,MCCC1,SSU72,TMEM192,NKIRAS1,LACTB,PCYT1A,RPS6KA2,OSBPL1A,FLOT1,NDUFA5,HNRNPA2B1,DEK,ADCY9,ELAC2,SLTM,NUCKS1,NFYB,NGLY1,DPP9,DNAJC28,COA7,TEX2,GSPT1,ABCB6,VRK2,GLYR1,CDK5RAP2,EPS15L1,FAM136A,CBX1,PDZRN3,MOCS2,ASNSD1,SLC37A4,RANBP3,NDRG2,RAPGEF1,UBR3,GTF2F1,KIF3A,AKAP1,CUL2,NEBL,WWP1,HMOX2,CHCHD3,…
HPA	breast; glandular cells[≥Low]	HPA:0050051	false	3.96645715119332e-11	10.40159723294488	6813	274	225	11019	LZTS3,CBX5,MTIF2,HDGF,RTCB,MTIF3,SERPINA3,NAMPT,AK9,HSPE1-MOB4,DESI1,CLPX,GPATCH4,CWC15,ATF7,MRPS34,SETD2,MCCC1,SSU72,TMEM192,NKIRAS1,RALGPS2,LACTB,PCYT1A,RPS6KA2,OSBPL1A,FLOT1,NDUFA5,HNRNPA2B1,DEK,ADCY9,ELAC2,SLTM,NUCKS1,KIF1C,NFYB,NGLY1,DPP9,DNAJC28,COA7,TEX2,GSPT1,ABCB6,VRK2,GLYR1,CDK5RAP2,KANK2,EPS15L1,FAM136A,CBX1,PDZRN3,DCP1A,MOCS2,ASNSD1,SLC37A4,RANBP3,NDRG2,RAPGEF1,UBR3,GTF2F1,GNMT,AKAP1,…
HPA	pancreas; pancreatic endocrine cells[≥Low]	HPA:0351181	false	4.23668444734313e-11	10.372973881498432	5628	274	199	11019	LZTS3,CBX5,MTIF2,HDGF,RTCB,MTIF3,NAMPT,FAF1,AK9,HSPE1-MOB4,DESI1,CLPX,GPATCH4,CWC15,CDC26,MRPS34,SETD2,MCCC1,SSU72,TMEM192,LACTB,PCYT1A,RPS6KA2,OSBPL1A,FLOT1,NDUFA5,HNRNPA2B1,SLTM,NUCKS1,NFYB,DPP9,DNAJC28,TEX2,GSPT1,ABCB6,GLYR1,CDK5RAP2,EPS15L1,FAM136A,CBX1,DCP1A,MOCS2,ASNSD1,DENND4A,NDRG2,RAPGEF1,UBR3,GTF2F1,KIF3A,AKAP1,CUL2,NEBL,PALLD,WWP1,HMOX2,CHCHD3,PLA2G12A,ANAPC7,TPRKB,ZNF770,KRCC1,WDR33,T…
HPA	liver	HPA:0290000	false	4.325053435739015e-11	10.364008522487437	6298	274	214	11019	LZTS3,MTIF2,HDGF,RTCB,MTIF3,SERPINA3,NAMPT,AK9,HSPE1-MOB4,DESI1,CLPX,GPATCH4,CWC15,CDC26,MRPS34,MCCC1,SSU72,TMEM192,LACTB,PCYT1A,RPS6KA2,OSBPL1A,FLOT1,NDUFA5,HNRNPA2B1,DEK,ADCY9,ELAC2,SLTM,NUCKS1,NFYB,NGLY1,DNAJC28,COA7,GSPT1,ABCB6,VRK2,GLYR1,CDK5RAP2,KANK2,EPS15L1,FAM136A,CBX1,PDZRN3,DCP1A,MOCS2,ASNSD1,SLC37A4,RANBP3,NDRG2,UBR3,GTF2F1,GNMT,AKAP1,CUL2,NEBL,PALLD,WWP1,HMOX2,CHCHD3,PLA2G12A,ANAPC7,…
HPA	cervix; squamous epithelial cells[≥Low]	HPA:0630221	false	4.627847241551311e-11	10.334620984907463	5460	274	195	11019	HDGF,RTCB,MTIF3,NAMPT,FAF1,AK9,HSPE1-MOB4,DESI1,CLPX,GPATCH4,CWC15,ATF7,CDC26,MRPS34,ITPK1,SETD2,MCCC1,SSU72,TMEM192,LACTB,PCYT1A,RPS6KA2,OSBPL1A,NDUFA5,HNRNPA2B1,DEK,ADCY9,ELAC2,SLTM,NUCKS1,DPP9,DNAJC28,COA7,GSPT1,ABCB6,GLYR1,CDK5RAP2,KANK2,EPS15L1,FAM136A,CBX1,PDZRN3,MOCS2,ASNSD1,SLC37A4,RANBP3,NDRG2,UBR3,GTF2F1,AKAP1,CUL2,PALLD,WWP1,HMOX2,ANAPC7,NOP14,TPRKB,PPIP5K2,BARHL1,WDR33,TRAPPC8,DNAJA3,…
HPA	pancreas; exocrine glandular cells[≥Medium]	HPA:0350472	false	6.258162946433907e-11	10.20355313313361	5304	274	191	11019	LZTS3,CBX5,MTIF2,HDGF,RTCB,MTIF3,NAMPT,FAF1,AK9,HSPE1-MOB4,DESI1,CLPX,GPATCH4,CWC15,CDC26,MRPS34,MCCC1,SSU72,TMEM192,NKIRAS1,LACTB,PCYT1A,OSBPL1A,FLOT1,NDUFA5,HNRNPA2B1,ADCY9,SLTM,NUCKS1,NFYB,NGLY1,DPP9,DNAJC28,COA7,TEX2,GSPT1,VRK2,GLYR1,CDK5RAP2,EPS15L1,FAM136A,CBX1,PDZRN3,DCP1A,MOCS2,ASNSD1,RANBP3,UBR3,GTF2F1,GNMT,AKAP1,NEBL,PALLD,WWP1,HMOX2,CHCHD3,PLA2G12A,ANAPC7,TPRKB,KRCC1,PPIP5K2,WDR33,TRAP…
HPA	small intestine; glandular cells[≥Low]	HPA:0480051	false	6.380479928828008e-11	10.195146653159304	7080	274	230	11019	LZTS3,CBX5,MTIF2,HDGF,RTCB,MTIF3,NAMPT,FAF1,AK9,DESI1,CLPX,GPATCH4,CWC15,CDC26,MRPS34,ITPK1,SETD2,MCCC1,SSU72,TMEM192,NKIRAS1,RALGPS2,LACTB,PCYT1A,RPS6KA2,OSBPL1A,FLOT1,NDUFA5,HNRNPA2B1,DEK,ADCY9,ELAC2,SLTM,NUCKS1,KIF1C,NFYB,C8ORF88,NGLY1,DPP9,DNAJC28,COA7,TEX2,GSPT1,ABCB6,VRK2,GLYR1,CDK5RAP2,KANK2,EPS15L1,FAM136A,CBX1,PDZRN3,DCP1A,MOCS2,ASNSD1,SLC37A4,RANBP3,NDRG2,RAPGEF1,UBR3,GTF2F1,AKAP1,NEBL,…
HPA	thyroid gland	HPA:0590000	false	6.539170768363691e-11	10.184477321026952	7131	274	231	11019	LZTS3,CBX5,MTIF2,HDGF,RTCB,MTIF3,NAMPT,FAF1,AK9,HSPE1-MOB4,DESI1,CLPX,GPATCH4,CWC15,CDC26,MRPS34,ITPK1,SETD2,MCCC1,SSU72,TMEM192,NKIRAS1,LACTB,PCYT1A,RPS6KA2,OSBPL1A,FLOT1,NDUFA5,HNRNPA2B1,DEK,ADCY9,ELAC2,SLTM,NUCKS1,KIF1C,NFYB,NGLY1,SH3KBP1,DPP9,DNAJC28,COA7,TEX2,GSPT1,ABCB6,VRK2,GLYR1,CDK5RAP2,KANK2,EPS15L1,FAM136A,CBX1,PDZRN3,DCP1A,MOCS2,ASNSD1,DENND4A,RANBP3,NDRG2,RAPGEF1,UBR3,GTF2F1,KIF3A,AK…
HPA	thyroid gland; glandular cells[≥Low]	HPA:0590051	false	6.539170768363691e-11	10.184477321026952	7131	274	231	11019	LZTS3,CBX5,MTIF2,HDGF,RTCB,MTIF3,NAMPT,FAF1,AK9,HSPE1-MOB4,DESI1,CLPX,GPATCH4,CWC15,CDC26,MRPS34,ITPK1,SETD2,MCCC1,SSU72,TMEM192,NKIRAS1,LACTB,PCYT1A,RPS6KA2,OSBPL1A,FLOT1,NDUFA5,HNRNPA2B1,DEK,ADCY9,ELAC2,SLTM,NUCKS1,KIF1C,NFYB,NGLY1,SH3KBP1,DPP9,DNAJC28,COA7,TEX2,GSPT1,ABCB6,VRK2,GLYR1,CDK5RAP2,KANK2,EPS15L1,FAM136A,CBX1,PDZRN3,DCP1A,MOCS2,ASNSD1,DENND4A,RANBP3,NDRG2,RAPGEF1,UBR3,GTF2F1,KIF3A,AK…
HPA	cerebellum	HPA:0090000	false	1.0330288639059803e-10	9.985887543669184	7202	274	232	11019	LZTS3,CBX5,HDGF,ETNPPL,RTCB,MTIF3,SERPINA3,FAF1,AK9,HSPE1-MOB4,CLPX,GPATCH4,CWC15,CDC26,MRPS34,ITPK1,SETD2,MCCC1,SSU72,TMEM192,NKIRAS1,RALGPS2,LACTB,PCYT1A,RPS6KA2,OSBPL1A,FLOT1,NDUFA5,HNRNPA2B1,DEK,ADCY9,ELAC2,SLTM,NUCKS1,KIF1C,NFYB,NGLY1,SH3KBP1,DPP9,DNAJC28,COA7,TEX2,GSPT1,ABCB6,GLYR1,CDK5RAP2,KANK2,EPS15L1,FAM136A,CBX1,PDZRN3,DCP1A,MOCS2,ASNSD1,DENND4A,SLC37A4,RANBP3,NDRG2,RAPGEF1,UBR3,GTF2F1…
HPA	fallopian tube	HPA:0210000	false	1.2519195110627736e-10	9.902423592072049	7466	274	237	11019	LZTS3,CBX5,MTIF2,HDGF,RTCB,MTIF3,NAMPT,FAF1,AK9,HSPE1-MOB4,DESI1,CLPX,GPATCH4,CWC15,CDC26,MRPS34,ITPK1,SETD2,MCCC1,SSU72,TMEM192,NKIRAS1,RALGPS2,LACTB,PCYT1A,RPS6KA2,OSBPL1A,FLOT1,NDUFA5,HNRNPA2B1,DEK,ADCY9,ELAC2,SLTM,NUCKS1,KIF1C,NFYB,NGLY1,DPP9,DNAJC28,COA7,GSPT1,ABCB6,VRK2,GLYR1,CDK5RAP2,KANK2,EPS15L1,FAM136A,CBX1,PDZRN3,MOCS2,ASNSD1,SLC37A4,RANBP3,NDRG2,RAPGEF1,UBR3,GTF2F1,KIF3A,AKAP1,CUL2,NE…
HPA	endometrium 2	HPA:0170000	false	1.33261535159711e-10	9.875295188009567	6917	274	226	11019	LZTS3,CBX5,MTIF2,HDGF,RTCB,MTIF3,SERPINA3,NAMPT,FAF1,AK9,HSPE1-MOB4,DESI1,CLPX,GPATCH4,CWC15,CDC26,MRPS34,ITPK1,SETD2,MCCC1,SSU72,TMEM192,NKIRAS1,LACTB,PCYT1A,RPS6KA2,OSBPL1A,FLOT1,NDUFA5,HNRNPA2B1,DEK,ADCY9,ELAC2,SLTM,NUCKS1,KIF1C,NFYB,NGLY1,DPP9,DNAJC28,COA7,GSPT1,VRK2,GLYR1,CDK5RAP2,KANK2,EPS15L1,FAM136A,CBX1,PDZRN3,DCP1A,MOCS2,ASNSD1,RANBP3,NDRG2,RAPGEF1,UBR3,GTF2F1,AKAP1,CUL2,NEBL,PALLD,WWP1…
HPA	esophagus; squamous epithelial cells[≥Low]	HPA:0190221	false	1.3994877210806823e-10	9.854030907623184	6679	274	221	11019	LZTS3,CBX5,HDGF,RTCB,MTIF3,NAMPT,FAF1,AK9,HSPE1-MOB4,DESI1,CLPX,GPATCH4,CWC15,ATF7,CDC26,MRPS34,ITPK1,SETD2,MCCC1,SSU72,TMEM192,NKIRAS1,RALGPS2,LACTB,PCYT1A,RPS6KA2,OSBPL1A,FLOT1,NDUFA5,HNRNPA2B1,DEK,ADCY9,ELAC2,SLTM,NUCKS1,KIF1C,NFYB,NGLY1,DPP9,DNAJC28,COA7,GSPT1,ABCB6,VRK2,GLYR1,CDK5RAP2,KANK2,EPS15L1,FAM136A,CBX1,PDZRN3,DCP1A,MOCS2,ASNSD1,SLC37A4,RANBP3,NDRG2,UBR3,GTF2F1,AKAP1,WWP1,HMOX2,CHCHD…
HPA	esophagus	HPA:0190000	false	1.3994877210806823e-10	9.854030907623184	6679	274	221	11019	LZTS3,CBX5,HDGF,RTCB,MTIF3,NAMPT,FAF1,AK9,HSPE1-MOB4,DESI1,CLPX,GPATCH4,CWC15,ATF7,CDC26,MRPS34,ITPK1,SETD2,MCCC1,SSU72,TMEM192,NKIRAS1,RALGPS2,LACTB,PCYT1A,RPS6KA2,OSBPL1A,FLOT1,NDUFA5,HNRNPA2B1,DEK,ADCY9,ELAC2,SLTM,NUCKS1,KIF1C,NFYB,NGLY1,DPP9,DNAJC28,COA7,GSPT1,ABCB6,VRK2,GLYR1,CDK5RAP2,KANK2,EPS15L1,FAM136A,CBX1,PDZRN3,DCP1A,MOCS2,ASNSD1,SLC37A4,RANBP3,NDRG2,UBR3,GTF2F1,AKAP1,WWP1,HMOX2,CHCHD…
HPA	rectum; glandular cells[≥Low]	HPA:0400051	false	1.418517602695602e-10	9.848165270579349	7067	274	229	11019	LZTS3,CBX5,MTIF2,HDGF,RTCB,MTIF3,NAMPT,FAF1,AK9,DESI1,CLPX,GPATCH4,CWC15,CDC26,MRPS34,ITPK1,SETD2,MCCC1,SSU72,TMEM192,NKIRAS1,RALGPS2,LACTB,PCYT1A,RPS6KA2,OSBPL1A,FLOT1,NDUFA5,HNRNPA2B1,DEK,ADCY9,ELAC2,SLTM,NUCKS1,KIF1C,NFYB,C8ORF88,NGLY1,SH3KBP1,DPP9,DNAJC28,COA7,TEX2,GSPT1,ABCB6,VRK2,GLYR1,CDK5RAP2,KANK2,EPS15L1,FAM136A,CBX1,PDZRN3,DCP1A,MOCS2,ASNSD1,DENND4A,RANBP3,NDRG2,RAPGEF1,UBR3,GTF2F1,KIF…
HPA	duodenum	HPA:0150000	false	1.4447651867584928e-10	9.840202731718303	7899	274	245	11019	LZTS3,CBX5,MTIF2,HDGF,RTCB,MTIF3,NAMPT,FAF1,AK9,HSPE1-MOB4,DESI1,CLPX,GPATCH4,CWC15,CDC26,MRPS34,ITPK1,SETD2,MCCC1,SSU72,TMEM192,NKIRAS1,RALGPS2,LACTB,PCYT1A,RPS6KA2,OSBPL1A,FLOT1,NDUFA5,HNRNPA2B1,DEK,ADCY9,ELAC2,SLTM,NUCKS1,KIF1C,NFYB,C8ORF88,NGLY1,DPP9,DNAJC28,COA7,TEX2,GSPT1,ABCB6,VRK2,GLYR1,CDK5RAP2,KANK2,EPS15L1,FAM136A,CBX1,PDZRN3,DCP1A,MOCS2,ASNSD1,SLC37A4,RANBP3,NDRG2,RAPGEF1,UBR3,GTF2F1,…
HPA	breast	HPA:0050000	false	2.122261551980193e-10	9.673201093770272	7185	274	231	11019	LZTS3,CBX5,MTIF2,HDGF,RTCB,MTIF3,SERPINA3,NAMPT,AK9,HSPE1-MOB4,DESI1,CLPX,GPATCH4,CWC15,ATF7,MRPS34,SETD2,MCCC1,SSU72,TMEM192,NKIRAS1,RALGPS2,LACTB,PCYT1A,RPS6KA2,OSBPL1A,FLOT1,NDUFA5,HNRNPA2B1,DEK,ADCY9,ELAC2,SLTM,NUCKS1,KIF1C,NFYB,NGLY1,SH3KBP1,DPP9,DNAJC28,COA7,TEX2,GSPT1,ABCB6,VRK2,GLYR1,CDK5RAP2,KANK2,EPS15L1,FAM136A,CBX1,PDZRN3,DCP1A,MOCS2,ASNSD1,SLC37A4,RANBP3,NDRG2,RAPGEF1,UBR3,GTF2F1,GNM…
HPA	epididymis; glandular cells[≥Low]	HPA:0180051	false	2.160492725919293e-10	9.665447191559847	7337	274	234	11019	LZTS3,CBX5,MTIF2,HDGF,RTCB,MTIF3,NAMPT,FAF1,AK9,HSPE1-MOB4,DESI1,CLPX,GPATCH4,CWC15,CDC26,MRPS34,ITPK1,SETD2,MCCC1,SSU72,TMEM192,NKIRAS1,RALGPS2,LACTB,PCYT1A,RPS6KA2,FLOT1,NDUFA5,HNRNPA2B1,DEK,ADCY9,ELAC2,SLTM,NUCKS1,KIF1C,NFYB,NGLY1,DPP9,DNAJC28,COA7,GSPT1,ABCB6,GLYR1,CDK5RAP2,KANK2,EPS15L1,FAM136A,CBX1,PDZRN3,DCP1A,MOCS2,ASNSD1,SLC37A4,RANBP3,NDRG2,RAPGEF1,UBR3,GTF2F1,KIF3A,AKAP1,CUL2,NEBL,WWP1…
HPA	epididymis	HPA:0180000	false	2.160492725919293e-10	9.665447191559847	7337	274	234	11019	LZTS3,CBX5,MTIF2,HDGF,RTCB,MTIF3,NAMPT,FAF1,AK9,HSPE1-MOB4,DESI1,CLPX,GPATCH4,CWC15,CDC26,MRPS34,ITPK1,SETD2,MCCC1,SSU72,TMEM192,NKIRAS1,RALGPS2,LACTB,PCYT1A,RPS6KA2,FLOT1,NDUFA5,HNRNPA2B1,DEK,ADCY9,ELAC2,SLTM,NUCKS1,KIF1C,NFYB,NGLY1,DPP9,DNAJC28,COA7,GSPT1,ABCB6,GLYR1,CDK5RAP2,KANK2,EPS15L1,FAM136A,CBX1,PDZRN3,DCP1A,MOCS2,ASNSD1,SLC37A4,RANBP3,NDRG2,RAPGEF1,UBR3,GTF2F1,KIF3A,AKAP1,CUL2,NEBL,WWP1…
HPA	duodenum; glandular cells[≥Medium]	HPA:0150052	false	2.4797636429707044e-10	9.605589711692076	6106	274	208	11019	LZTS3,CBX5,MTIF2,HDGF,RTCB,MTIF3,NAMPT,FAF1,AK9,DESI1,CLPX,GPATCH4,CWC15,MRPS34,ITPK1,SETD2,MCCC1,SSU72,TMEM192,NKIRAS1,LACTB,PCYT1A,RPS6KA2,OSBPL1A,FLOT1,NDUFA5,HNRNPA2B1,DEK,ADCY9,ELAC2,SLTM,NUCKS1,KIF1C,NFYB,NGLY1,DNAJC28,COA7,TEX2,GSPT1,ABCB6,VRK2,GLYR1,CDK5RAP2,EPS15L1,FAM136A,CBX1,PDZRN3,DCP1A,MOCS2,ASNSD1,SLC37A4,RANBP3,NDRG2,UBR3,GTF2F1,AKAP1,CUL2,NEBL,HMOX2,CHCHD3,PLA2G12A,ANAPC7,TPRKB,K…
HPA	cerebral cortex; neuronal cells[≥Low]	HPA:0100131	false	2.839552840339568e-10	9.546750045256847	6712	274	221	11019	LZTS3,CBX5,MTIF2,HDGF,RTCB,MTIF3,FAF1,AK9,HSPE1-MOB4,DESI1,CLPX,GPATCH4,CWC15,CDC26,MRPS34,ITPK1,SETD2,MCCC1,SSU72,TMEM192,NKIRAS1,RALGPS2,LACTB,PCYT1A,RPS6KA2,OSBPL1A,FLOT1,NDUFA5,HNRNPA2B1,DEK,ADCY9,ELAC2,SLTM,NUCKS1,KIF1C,NFYB,NGLY1,DPP9,DNAJC28,COA7,TEX2,GSPT1,ABCB6,GLYR1,CDK5RAP2,KANK2,EPS15L1,FAM136A,CBX1,PDZRN3,DCP1A,MOCS2,ASNSD1,SLC37A4,RANBP3,NDRG2,RAPGEF1,UBR3,GTF2F1,KIF3A,AKAP1,CUL2,PA…
HPA	appendix; glandular cells[≥Medium]	HPA:0030052	false	3.362859940950219e-10	9.47329122014868	5508	274	194	11019	LZTS3,CBX5,HDGF,RTCB,MTIF3,NAMPT,FAF1,AK9,DESI1,CLPX,GPATCH4,CWC15,MRPS34,SETD2,MCCC1,SSU72,TMEM192,NKIRAS1,LACTB,PCYT1A,RPS6KA2,OSBPL1A,FLOT1,NDUFA5,HNRNPA2B1,DEK,ADCY9,ELAC2,SLTM,NUCKS1,KIF1C,NFYB,NGLY1,DPP9,DNAJC28,COA7,GSPT1,GLYR1,CDK5RAP2,EPS15L1,FAM136A,CBX1,PDZRN3,DCP1A,MOCS2,ASNSD1,SLC37A4,RANBP3,NDRG2,UBR3,GTF2F1,KIF3A,AKAP1,CUL2,NEBL,WWP1,HMOX2,CHCHD3,PLA2G12A,ANAPC7,TPRKB,KRCC1,PPIP5K2…
HPA	oral mucosa	HPA:0330000	false	3.449803006492041e-10	9.462205703661827	6257	274	211	11019	LZTS3,CBX5,HDGF,RTCB,MTIF3,NAMPT,AK9,HSPE1-MOB4,DESI1,CLPX,GPATCH4,CWC15,ATF7,CDC26,MRPS34,ITPK1,SETD2,MCCC1,SSU72,TMEM192,NKIRAS1,LACTB,PCYT1A,RPS6KA2,OSBPL1A,NDUFA5,HNRNPA2B1,DEK,ADCY9,ELAC2,SLTM,NUCKS1,NFYB,DPP9,DNAJC28,COA7,GSPT1,ABCB6,VRK2,GLYR1,CDK5RAP2,KANK2,EPS15L1,FAM136A,CBX1,PDZRN3,MOCS2,ASNSD1,DENND4A,RANBP3,NDRG2,RAPGEF1,UBR3,GTF2F1,KIF3A,AKAP1,CUL2,HMOX2,CHCHD3,ANAPC7,NOP14,TPRKB,ZN…
HPA	oral mucosa; squamous epithelial cells[≥Low]	HPA:0330221	false	3.449803006492041e-10	9.462205703661827	6257	274	211	11019	LZTS3,CBX5,HDGF,RTCB,MTIF3,NAMPT,AK9,HSPE1-MOB4,DESI1,CLPX,GPATCH4,CWC15,ATF7,CDC26,MRPS34,ITPK1,SETD2,MCCC1,SSU72,TMEM192,NKIRAS1,LACTB,PCYT1A,RPS6KA2,OSBPL1A,NDUFA5,HNRNPA2B1,DEK,ADCY9,ELAC2,SLTM,NUCKS1,NFYB,DPP9,DNAJC28,COA7,GSPT1,ABCB6,VRK2,GLYR1,CDK5RAP2,KANK2,EPS15L1,FAM136A,CBX1,PDZRN3,MOCS2,ASNSD1,DENND4A,RANBP3,NDRG2,RAPGEF1,UBR3,GTF2F1,KIF3A,AKAP1,CUL2,HMOX2,CHCHD3,ANAPC7,NOP14,TPRKB,ZN…
HPA	ovary	HPA:0340000	false	3.825007733000462e-10	9.417367682498329	5429	274	192	11019	LZTS3,CBX5,HDGF,RTCB,MTIF3,NAMPT,FAF1,AK9,HSPE1-MOB4,DESI1,CLPX,GPATCH4,CWC15,ATF7,CDC26,MRPS34,SETD2,MCCC1,SSU72,TMEM192,RALGPS2,LACTB,PCYT1A,RPS6KA2,OSBPL1A,FLOT1,NDUFA5,HNRNPA2B1,DEK,ELAC2,SLTM,NUCKS1,NFYB,NGLY1,DPP9,DNAJC28,COA7,GSPT1,ABCB6,GLYR1,CDK5RAP2,KANK2,EPS15L1,CBX1,PDZRN3,MOCS2,ASNSD1,RANBP3,NDRG2,UBR3,GTF2F1,AKAP1,CUL2,WWP1,HMOX2,CHCHD3,TPRKB,ZNF770,RDX,PPIP5K2,TRAPPC8,DNAJA3,GRPEL1…
HPA	fallopian tube; glandular cells[≥Low]	HPA:0210051	false	4.110532602273761e-10	9.386101902882396	5776	274	200	11019	LZTS3,CBX5,MTIF2,HDGF,RTCB,MTIF3,NAMPT,FAF1,AK9,HSPE1-MOB4,DESI1,CLPX,GPATCH4,CWC15,CDC26,MRPS34,SETD2,MCCC1,SSU72,TMEM192,NKIRAS1,PCYT1A,RPS6KA2,FLOT1,NDUFA5,HNRNPA2B1,DEK,ADCY9,SLTM,NUCKS1,KIF1C,NFYB,NGLY1,DPP9,DNAJC28,COA7,GSPT1,ABCB6,VRK2,GLYR1,CDK5RAP2,KANK2,EPS15L1,FAM136A,CBX1,PDZRN3,MOCS2,ASNSD1,SLC37A4,RANBP3,NDRG2,RAPGEF1,UBR3,GTF2F1,AKAP1,CUL2,NEBL,HMOX2,CHCHD3,ANAPC7,TPRKB,ZNF770,PPIP…
HPA	colon	HPA:0130000	false	4.1232709744953124e-10	9.384758123151343	8342	274	252	11019	LZTS3,CBX5,MTIF2,HDGF,ETNPPL,RTCB,MTIF3,SERPINA3,NAMPT,FAF1,AK9,HSPE1-MOB4,DESI1,CLPX,GPATCH4,CWC15,CDC26,MRPS34,ITPK1,SETD2,MCCC1,SSU72,TMEM192,NKIRAS1,RALGPS2,LACTB,PCYT1A,RPS6KA2,OSBPL1A,FLOT1,NDUFA5,HNRNPA2B1,DEK,ADCY9,ELAC2,SLTM,NUCKS1,KIF1C,NFYB,NGLY1,SH3KBP1,DPP9,DNAJC28,COA7,TEX2,GSPT1,ABCB6,VRK2,GLYR1,CDK5RAP2,KANK2,EPS15L1,FAM136A,CBX1,PDZRN3,DCP1A,MOCS2,ASNSD1,DENND4A,SLC37A4,RANBP3,ND…
HPA	urinary bladder; urothelial cells[≥Medium]	HPA:0610832	false	4.711324241839484e-10	9.326857005802955	5958	274	204	11019	LZTS3,CBX5,HDGF,RTCB,MTIF3,FAF1,AK9,HSPE1-MOB4,DESI1,CLPX,GPATCH4,CWC15,CDC26,MRPS34,SETD2,MCCC1,SSU72,TMEM192,NKIRAS1,LACTB,PCYT1A,RPS6KA2,OSBPL1A,FLOT1,NDUFA5,HNRNPA2B1,DEK,ADCY9,ELAC2,SLTM,NUCKS1,KIF1C,NFYB,NGLY1,DPP9,DNAJC28,COA7,GSPT1,ABCB6,VRK2,GLYR1,CDK5RAP2,EPS15L1,FAM136A,CBX1,PDZRN3,DCP1A,MOCS2,ASNSD1,RANBP3,NDRG2,RAPGEF1,UBR3,GTF2F1,AKAP1,CUL2,WWP1,HMOX2,CHCHD3,ANAPC7,TPRKB,WDR33,TRAPP…
HPA	endometrium 1; glandular cells[≥Medium]	HPA:0160052	false	5.769224423421887e-10	9.238882566613361	5155	274	185	11019	LZTS3,CBX5,HDGF,RTCB,MTIF3,FAF1,AK9,HSPE1-MOB4,DESI1,CLPX,CWC15,CDC26,MRPS34,MCCC1,SSU72,TMEM192,NKIRAS1,LACTB,PCYT1A,OSBPL1A,FLOT1,NDUFA5,HNRNPA2B1,DEK,ADCY9,ELAC2,SLTM,NUCKS1,KIF1C,NFYB,NGLY1,DPP9,DNAJC28,COA7,GSPT1,ABCB6,GLYR1,CDK5RAP2,KANK2,EPS15L1,FAM136A,CBX1,PDZRN3,MOCS2,ASNSD1,SLC37A4,RANBP3,NDRG2,RAPGEF1,UBR3,GTF2F1,AKAP1,PALLD,WWP1,HMOX2,CHCHD3,ANAPC7,TPRKB,WDR33,TRAPPC8,DNAJA3,GRPEL1,Z…
HPA	breast; myoepithelial cells[≥Low]	HPA:0050091	false	6.284938311814323e-10	9.201698980662211	5666	274	197	11019	LZTS3,HDGF,RTCB,MTIF3,SERPINA3,NAMPT,AK9,HSPE1-MOB4,DESI1,CLPX,GPATCH4,CWC15,ATF7,MRPS34,MCCC1,SSU72,TMEM192,RALGPS2,LACTB,PCYT1A,RPS6KA2,OSBPL1A,FLOT1,NDUFA5,HNRNPA2B1,DEK,ADCY9,SLTM,NUCKS1,NFYB,NGLY1,DNAJC28,COA7,TEX2,GSPT1,ABCB6,VRK2,GLYR1,CDK5RAP2,KANK2,EPS15L1,FAM136A,CBX1,PDZRN3,DCP1A,MOCS2,ASNSD1,RANBP3,NDRG2,RAPGEF1,UBR3,GTF2F1,GNMT,AKAP1,CUL2,PALLD,WWP1,HMOX2,CHCHD3,PLA2G12A,ANAPC7,NOP14…
HPA	pancreas; exocrine glandular cells[≥Low]	HPA:0350471	false	6.40635584776306e-10	9.193388941659132	6942	274	225	11019	LZTS3,CBX5,MTIF2,HDGF,RTCB,MTIF3,SERPINA3,NAMPT,FAF1,AK9,HSPE1-MOB4,DESI1,CLPX,GPATCH4,CWC15,CDC26,MRPS34,ITPK1,SETD2,MCCC1,SSU72,TMEM192,NKIRAS1,LACTB,PCYT1A,RPS6KA2,OSBPL1A,FLOT1,NDUFA5,HNRNPA2B1,DEK,ADCY9,ELAC2,SLTM,NUCKS1,KIF1C,NFYB,NGLY1,DPP9,DNAJC28,COA7,TEX2,GSPT1,ABCB6,VRK2,GLYR1,CDK5RAP2,EPS15L1,FAM136A,CBX1,PDZRN3,DCP1A,MOCS2,ASNSD1,DENND4A,SLC37A4,RANBP3,NDRG2,RAPGEF1,UBR3,GTF2F1,KIF3A…
HPA	rectum; glandular cells[≥Medium]	HPA:0400052	false	6.540222424487313e-10	9.184407481632173	6107	274	207	11019	LZTS3,CBX5,HDGF,RTCB,MTIF3,NAMPT,FAF1,AK9,DESI1,CLPX,GPATCH4,CWC15,MRPS34,ITPK1,SETD2,MCCC1,SSU72,TMEM192,NKIRAS1,LACTB,PCYT1A,RPS6KA2,OSBPL1A,FLOT1,NDUFA5,HNRNPA2B1,DEK,ADCY9,ELAC2,SLTM,NUCKS1,KIF1C,NFYB,NGLY1,DPP9,DNAJC28,COA7,TEX2,GSPT1,VRK2,GLYR1,CDK5RAP2,EPS15L1,FAM136A,CBX1,PDZRN3,DCP1A,MOCS2,ASNSD1,RANBP3,NDRG2,RAPGEF1,UBR3,GTF2F1,AKAP1,CUL2,NEBL,PALLD,WWP1,HMOX2,CHCHD3,PLA2G12A,ANAPC7,TPR…
HPA	colon; peripheral nerve/ganglion[≥Low]	HPA:0130241	false	7.411428548925428e-10	9.130098073920852	5043	274	182	11019	LZTS3,CBX5,MTIF2,HDGF,RTCB,MTIF3,NAMPT,AK9,HSPE1-MOB4,DESI1,GPATCH4,SSU72,TMEM192,NKIRAS1,LACTB,PCYT1A,RPS6KA2,OSBPL1A,FLOT1,NDUFA5,HNRNPA2B1,DEK,ELAC2,SLTM,NUCKS1,KIF1C,NFYB,NGLY1,DPP9,DNAJC28,COA7,TEX2,GSPT1,ABCB6,GLYR1,CDK5RAP2,KANK2,EPS15L1,FAM136A,CBX1,PDZRN3,MOCS2,ASNSD1,RANBP3,NDRG2,RAPGEF1,UBR3,GTF2F1,KIF3A,AKAP1,CUL2,WWP1,HMOX2,CHCHD3,ANAPC7,TPRKB,ZNF770,WDR33,TRAPPC8,DNAJA3,GRPEL1,ZSCAN…
HPA	salivary gland; glandular cells[≥Low]	HPA:0420051	false	7.61677859587945e-10	9.118228668272353	6902	274	224	11019	LZTS3,CBX5,HDGF,ETNPPL,RTCB,MTIF3,SERPINA3,NAMPT,FAF1,AK9,HSPE1-MOB4,DESI1,CLPX,CWC15,CDC26,MRPS34,ITPK1,MCCC1,SSU72,TMEM192,NKIRAS1,LACTB,PCYT1A,RPS6KA2,OSBPL1A,FLOT1,NDUFA5,HNRNPA2B1,DEK,ADCY9,SLTM,NUCKS1,NFYB,NGLY1,DPP9,DNAJC28,COA7,GSPT1,ABCB6,VRK2,GLYR1,CDK5RAP2,KANK2,EPS15L1,FAM136A,CBX1,PDZRN3,DCP1A,MOCS2,ASNSD1,SLC37A4,RANBP3,NDRG2,UBR3,GTF2F1,KIF3A,GNMT,AKAP1,CUL2,PALLD,WWP1,HMOX2,CHCHD3…
HPA	salivary gland	HPA:0420000	false	7.61677859587945e-10	9.118228668272353	6902	274	224	11019	LZTS3,CBX5,HDGF,ETNPPL,RTCB,MTIF3,SERPINA3,NAMPT,FAF1,AK9,HSPE1-MOB4,DESI1,CLPX,CWC15,CDC26,MRPS34,ITPK1,MCCC1,SSU72,TMEM192,NKIRAS1,LACTB,PCYT1A,RPS6KA2,OSBPL1A,FLOT1,NDUFA5,HNRNPA2B1,DEK,ADCY9,SLTM,NUCKS1,NFYB,NGLY1,DPP9,DNAJC28,COA7,GSPT1,ABCB6,VRK2,GLYR1,CDK5RAP2,KANK2,EPS15L1,FAM136A,CBX1,PDZRN3,DCP1A,MOCS2,ASNSD1,SLC37A4,RANBP3,NDRG2,UBR3,GTF2F1,KIF3A,GNMT,AKAP1,CUL2,PALLD,WWP1,HMOX2,CHCHD3…
HPA	tonsil; germinal center cells[≥Low]	HPA:0600431	false	8.667095421730457e-10	9.062126421977405	5987	274	204	11019	CBX5,MTIF2,HDGF,RTCB,MTIF3,NAMPT,FAF1,AK9,DESI1,CLPX,GPATCH4,CWC15,CDC26,MRPS34,SETD2,MCCC1,SSU72,TMEM192,NKIRAS1,LACTB,PCYT1A,RPS6KA2,OSBPL1A,FLOT1,NDUFA5,HNRNPA2B1,DEK,ADCY9,ELAC2,SLTM,NUCKS1,NFYB,NGLY1,SH3KBP1,DNAJC28,COA7,GSPT1,GLYR1,CDK5RAP2,KANK2,EPS15L1,FAM136A,CBX1,PDZRN3,DCP1A,MOCS2,ASNSD1,DENND4A,RANBP3,RAPGEF1,UBR3,GTF2F1,AKAP1,CUL2,NEBL,WWP1,HMOX2,CHCHD3,ANAPC7,TPRKB,ZNF770,WDR33,TRAP…
HPA	urinary bladder	HPA:0610000	false	9.25466698054463e-10	9.033639204259964	7304	274	232	11019	LZTS3,CBX5,MTIF2,HDGF,RTCB,MTIF3,NAMPT,FAF1,AK9,HSPE1-MOB4,DESI1,CLPX,GPATCH4,CWC15,CDC26,MRPS34,SETD2,MCCC1,SSU72,TMEM192,NKIRAS1,LACTB,PCYT1A,RPS6KA2,OSBPL1A,FLOT1,NDUFA5,HNRNPA2B1,DEK,ADCY9,ELAC2,SLTM,NUCKS1,KIF1C,NFYB,NGLY1,DPP9,DNAJC28,COA7,TEX2,GSPT1,ABCB6,VRK2,GLYR1,CDK5RAP2,EPS15L1,FAM136A,CBX1,PDZRN3,DCP1A,MOCS2,ASNSD1,DENND4A,SLC37A4,RANBP3,NDRG2,RAPGEF1,UBR3,GTF2F1,KIF3A,AKAP1,CUL2,NEB…
HPA	urinary bladder; urothelial cells[≥Low]	HPA:0610831	false	9.25466698054463e-10	9.033639204259964	7304	274	232	11019	LZTS3,CBX5,MTIF2,HDGF,RTCB,MTIF3,NAMPT,FAF1,AK9,HSPE1-MOB4,DESI1,CLPX,GPATCH4,CWC15,CDC26,MRPS34,SETD2,MCCC1,SSU72,TMEM192,NKIRAS1,LACTB,PCYT1A,RPS6KA2,OSBPL1A,FLOT1,NDUFA5,HNRNPA2B1,DEK,ADCY9,ELAC2,SLTM,NUCKS1,KIF1C,NFYB,NGLY1,DPP9,DNAJC28,COA7,TEX2,GSPT1,ABCB6,VRK2,GLYR1,CDK5RAP2,EPS15L1,FAM136A,CBX1,PDZRN3,DCP1A,MOCS2,ASNSD1,DENND4A,SLC37A4,RANBP3,NDRG2,RAPGEF1,UBR3,GTF2F1,KIF3A,AKAP1,CUL2,NEB…
HPA	prostate	HPA:0390000	false	9.93642117744106e-10	9.002770008234135	6677	274	219	11019	LZTS3,CBX5,MTIF2,HDGF,RTCB,MTIF3,SERPINA3,NAMPT,FAF1,AK9,HSPE1-MOB4,DESI1,CLPX,GPATCH4,CWC15,ATF7,CDC26,MRPS34,MCCC1,SSU72,TMEM192,NKIRAS1,LACTB,PCYT1A,RPS6KA2,OSBPL1A,FLOT1,NDUFA5,HNRNPA2B1,DEK,ELAC2,SLTM,NUCKS1,NFYB,NGLY1,DPP9,DNAJC28,COA7,GSPT1,ABCB6,VRK2,GLYR1,CDK5RAP2,KANK2,EPS15L1,FAM136A,CBX1,PDZRN3,DCP1A,MOCS2,ASNSD1,SLC37A4,RANBP3,NDRG2,RAPGEF1,UBR3,GTF2F1,GNMT,AKAP1,CUL2,PALLD,WWP1,HMOX…
HPA	prostate; glandular cells[≥Low]	HPA:0390051	false	9.93642117744106e-10	9.002770008234135	6677	274	219	11019	LZTS3,CBX5,MTIF2,HDGF,RTCB,MTIF3,SERPINA3,NAMPT,FAF1,AK9,HSPE1-MOB4,DESI1,CLPX,GPATCH4,CWC15,ATF7,CDC26,MRPS34,MCCC1,SSU72,TMEM192,NKIRAS1,LACTB,PCYT1A,RPS6KA2,OSBPL1A,FLOT1,NDUFA5,HNRNPA2B1,DEK,ELAC2,SLTM,NUCKS1,NFYB,NGLY1,DPP9,DNAJC28,COA7,GSPT1,ABCB6,VRK2,GLYR1,CDK5RAP2,KANK2,EPS15L1,FAM136A,CBX1,PDZRN3,DCP1A,MOCS2,ASNSD1,SLC37A4,RANBP3,NDRG2,RAPGEF1,UBR3,GTF2F1,GNMT,AKAP1,CUL2,PALLD,WWP1,HMOX…
HPA	esophagus; squamous epithelial cells[≥Medium]	HPA:0190222	false	1.0220170017752274e-9	8.990541879430516	5058	274	182	11019	LZTS3,HDGF,RTCB,MTIF3,FAF1,AK9,HSPE1-MOB4,DESI1,CLPX,GPATCH4,CWC15,CDC26,MRPS34,SETD2,MCCC1,SSU72,TMEM192,LACTB,PCYT1A,RPS6KA2,OSBPL1A,FLOT1,NDUFA5,HNRNPA2B1,DEK,ADCY9,ELAC2,SLTM,NUCKS1,KIF1C,NFYB,DPP9,DNAJC28,COA7,GSPT1,ABCB6,VRK2,GLYR1,CDK5RAP2,KANK2,EPS15L1,FAM136A,CBX1,PDZRN3,MOCS2,ASNSD1,SLC37A4,RANBP3,UBR3,GTF2F1,AKAP1,WWP1,HMOX2,CHCHD3,ANAPC7,TPRKB,WDR33,TRAPPC8,DNAJA3,GRPEL1,ZSCAN2,SMC1A,…
HPA	endometrium 1	HPA:0160000	false	2.4591460229183492e-9	8.609215682296337	7055	274	226	11019	LZTS3,CBX5,MTIF2,HDGF,RTCB,MTIF3,SERPINA3,NAMPT,FAF1,AK9,HSPE1-MOB4,DESI1,CLPX,GPATCH4,CWC15,ATF7,CDC26,MRPS34,SETD2,MCCC1,SSU72,TMEM192,NKIRAS1,RALGPS2,LACTB,PCYT1A,RPS6KA2,OSBPL1A,FLOT1,NDUFA5,HNRNPA2B1,DEK,ADCY9,ELAC2,SLTM,NUCKS1,KIF1C,NFYB,NGLY1,DPP9,DNAJC28,COA7,GSPT1,ABCB6,VRK2,GLYR1,CDK5RAP2,KANK2,EPS15L1,FAM136A,CBX1,PDZRN3,MOCS2,ASNSD1,SLC37A4,RANBP3,NDRG2,RAPGEF1,UBR3,GTF2F1,AKAP1,CUL2,…
HPA	vagina	HPA:0620000	false	2.8231819290860013e-9	8.549261134516092	6000	274	203	11019	LZTS3,HDGF,RTCB,MTIF3,NAMPT,FAF1,AK9,HSPE1-MOB4,DESI1,CLPX,GPATCH4,CWC15,ATF7,MRPS34,ITPK1,SETD2,MCCC1,SSU72,TMEM192,RALGPS2,LACTB,PCYT1A,RPS6KA2,OSBPL1A,FLOT1,NDUFA5,HNRNPA2B1,DEK,ADCY9,ELAC2,SLTM,NUCKS1,NFYB,DPP9,DNAJC28,COA7,GSPT1,ABCB6,GLYR1,CDK5RAP2,KANK2,EPS15L1,FAM136A,CBX1,PDZRN3,MOCS2,ASNSD1,RANBP3,NDRG2,UBR3,GTF2F1,AKAP1,WWP1,HMOX2,CHCHD3,PLA2G12A,ANAPC7,NOP14,TPRKB,ZNF770,PPIP5K2,WDR33…
HPA	vagina; squamous epithelial cells[≥Low]	HPA:0620221	false	2.8231819290860013e-9	8.549261134516092	6000	274	203	11019	LZTS3,HDGF,RTCB,MTIF3,NAMPT,FAF1,AK9,HSPE1-MOB4,DESI1,CLPX,GPATCH4,CWC15,ATF7,MRPS34,ITPK1,SETD2,MCCC1,SSU72,TMEM192,RALGPS2,LACTB,PCYT1A,RPS6KA2,OSBPL1A,FLOT1,NDUFA5,HNRNPA2B1,DEK,ADCY9,ELAC2,SLTM,NUCKS1,NFYB,DPP9,DNAJC28,COA7,GSPT1,ABCB6,GLYR1,CDK5RAP2,KANK2,EPS15L1,FAM136A,CBX1,PDZRN3,MOCS2,ASNSD1,RANBP3,NDRG2,UBR3,GTF2F1,AKAP1,WWP1,HMOX2,CHCHD3,PLA2G12A,ANAPC7,NOP14,TPRKB,ZNF770,PPIP5K2,WDR33…
HPA	lung; macrophages[≥Low]	HPA:0300411	false	3.62759125887974e-9	8.440381653258424	6787	274	220	11019	LZTS3,CBX5,MTIF2,HDGF,RTCB,MTIF3,SERPINA3,NAMPT,FAF1,AK9,HSPE1-MOB4,DESI1,GPATCH4,CDC26,MRPS34,SETD2,MCCC1,SSU72,TMEM192,NKIRAS1,RALGPS2,LACTB,PCYT1A,RPS6KA2,OSBPL1A,FLOT1,NDUFA5,HNRNPA2B1,DEK,ADCY9,ELAC2,SLTM,NUCKS1,NFYB,NGLY1,SH3KBP1,DPP9,DNAJC28,COA7,TEX2,ABCB6,VRK2,GLYR1,CDK5RAP2,KANK2,EPS15L1,FAM136A,CBX1,PDZRN3,MOCS2,ASNSD1,DENND4A,RANBP3,NDRG2,RAPGEF1,UBR3,GTF2F1,AKAP1,CUL2,NEBL,PALLD,WWP1…
HPA	cervix	HPA:0630000	false	3.6668662828455077e-9	8.435704926876367	6930	274	223	11019	CBX5,HDGF,RTCB,MTIF3,SERPINA3,NAMPT,FAF1,AK9,HSPE1-MOB4,DESI1,CLPX,GPATCH4,CWC15,ATF7,CDC26,MRPS34,ITPK1,SETD2,MCCC1,SSU72,TMEM192,NKIRAS1,LACTB,PCYT1A,RPS6KA2,OSBPL1A,FLOT1,NDUFA5,HNRNPA2B1,DEK,ADCY9,ELAC2,SLTM,NUCKS1,NFYB,NGLY1,DPP9,DNAJC28,COA7,GSPT1,ABCB6,VRK2,GLYR1,CDK5RAP2,KANK2,EPS15L1,FAM136A,CBX1,PDZRN3,MOCS2,ASNSD1,SLC37A4,RANBP3,NDRG2,UBR3,GTF2F1,AKAP1,CUL2,NEBL,PALLD,WWP1,HMOX2,CHCHD3…
HPA	lung	HPA:0300000	false	4.417466177116093e-9	8.354826767038647	7379	274	232	11019	LZTS3,CBX5,MTIF2,HDGF,RTCB,MTIF3,SERPINA3,NAMPT,FAF1,AK9,HSPE1-MOB4,DESI1,GPATCH4,CDC26,MRPS34,SETD2,MCCC1,SSU72,TMEM192,NKIRAS1,RALGPS2,LACTB,PCYT1A,RPS6KA2,OSBPL1A,FLOT1,NDUFA5,HNRNPA2B1,DEK,ADCY9,ELAC2,SLTM,NUCKS1,NFYB,NGLY1,SH3KBP1,DPP9,DNAJC28,COA7,TEX2,GSPT1,ABCB6,VRK2,GLYR1,CDK5RAP2,KANK2,EPS15L1,FAM136A,CBX1,PDZRN3,MOCS2,ASNSD1,DENND4A,RANBP3,NDRG2,RAPGEF1,UBR3,GTF2F1,AKAP1,CUL2,NEBL,PALL…
HPA	skin 2	HPA:0470000	false	4.488840639395061e-9	8.347865812433025	7036	274	225	11019	LZTS3,CBX5,HDGF,RTCB,MTIF3,TTN,FAF1,AK9,HSPE1-MOB4,DESI1,CLPX,GPATCH4,CWC15,ATF7,CDC26,MRPS34,ITPK1,SETD2,MCCC1,SSU72,TMEM192,NKIRAS1,RALGPS2,LACTB,PCYT1A,RPS6KA2,OSBPL1A,FLOT1,NDUFA5,HNRNPA2B1,DEK,ADCY9,ELAC2,SLTM,NUCKS1,NFYB,SH3KBP1,DPP9,DNAJC28,COA7,TEX2,GSPT1,ABCB6,VRK2,GLYR1,CDK5RAP2,KANK2,EPS15L1,FAM136A,CBX1,PDZRN3,MOCS2,ASNSD1,DENND4A,SLC37A4,RANBP3,NDRG2,UBR3,GTF2F1,KIF3A,AKAP1,CUL2,PALL…
HPA	prostate; glandular cells[≥Medium]	HPA:0390052	false	5.08097824963605e-9	8.294052664188948	4809	274	174	11019	LZTS3,HDGF,RTCB,MTIF3,SERPINA3,FAF1,AK9,HSPE1-MOB4,DESI1,CDC26,MRPS34,MCCC1,SSU72,TMEM192,NKIRAS1,LACTB,PCYT1A,RPS6KA2,OSBPL1A,FLOT1,NDUFA5,HNRNPA2B1,DEK,ELAC2,SLTM,NUCKS1,NFYB,NGLY1,DPP9,DNAJC28,COA7,GSPT1,ABCB6,GLYR1,EPS15L1,FAM136A,CBX1,PDZRN3,DCP1A,MOCS2,ASNSD1,SLC37A4,RANBP3,NDRG2,UBR3,GTF2F1,AKAP1,WWP1,HMOX2,CHCHD3,ANAPC7,TPRKB,WDR33,TRAPPC8,DNAJA3,GRPEL1,ZSCAN2,SMC1A,STEAP3,ZNF768,CHDH,VDA…
HPA	parathyroid gland; glandular cells[≥Medium]	HPA:0360052	false	5.200040197669396e-9	8.283993299142407	4414	274	164	11019	LZTS3,CBX5,HDGF,MTIF3,AK9,HSPE1-MOB4,CLPX,GPATCH4,CWC15,CDC26,MRPS34,MCCC1,TMEM192,NKIRAS1,LACTB,PCYT1A,RPS6KA2,OSBPL1A,FLOT1,NDUFA5,HNRNPA2B1,DEK,ADCY9,ELAC2,SLTM,NUCKS1,NFYB,NGLY1,DNAJC28,COA7,TEX2,VRK2,GLYR1,CDK5RAP2,EPS15L1,FAM136A,CBX1,PDZRN3,DCP1A,MOCS2,ASNSD1,SLC37A4,RANBP3,NDRG2,UBR3,GTF2F1,AKAP1,CUL2,WWP1,CHCHD3,ANAPC7,WDR33,DNAJA3,GRPEL1,ZSCAN2,SMC1A,VDAC1,PIK3CB,UBAC1,CHMP3,PNPT1,GPS2,…
HPA	nasopharynx	HPA:0320000	false	5.9906643310034906e-9	8.22252501412304	7196	274	228	11019	LZTS3,CBX5,MTIF2,HDGF,MTIF3,NAMPT,FAF1,AK9,HSPE1-MOB4,DESI1,CLPX,GPATCH4,CWC15,CDC26,MRPS34,ITPK1,SETD2,MCCC1,SSU72,TMEM192,NKIRAS1,RALGPS2,LACTB,PCYT1A,RPS6KA2,OSBPL1A,FLOT1,NDUFA5,HNRNPA2B1,DEK,ADCY9,ELAC2,SLTM,NUCKS1,NFYB,NGLY1,DPP9,DNAJC28,COA7,TEX2,GSPT1,ABCB6,GLYR1,CDK5RAP2,KANK2,EPS15L1,FAM136A,CBX1,PDZRN3,DCP1A,MOCS2,ASNSD1,DENND4A,SLC37A4,RANBP3,NDRG2,RAPGEF1,UBR3,GTF2F1,KIF3A,AKAP1,NEBL…
HPA	kidney	HPA:0270000	false	6.197075678179866e-9	8.207813200249348	8237	274	248	11019	LZTS3,CBX5,MTIF2,HDGF,RTCB,MTIF3,SERPINA3,NAMPT,FAF1,AK9,HSPE1-MOB4,DESI1,CLPX,GPATCH4,CWC15,ATF7,CDC26,MRPS34,ITPK1,SETD2,MCCC1,SSU72,TMEM192,NKIRAS1,RALGPS2,LACTB,PCYT1A,RPS6KA2,OSBPL1A,FLOT1,NDUFA5,HNRNPA2B1,DEK,ADCY9,ELAC2,SLTM,NUCKS1,KIF1C,NFYB,C8ORF88,NGLY1,DPP9,DNAJC28,COA7,TEX2,GSPT1,ABCB6,VRK2,GLYR1,CDK5RAP2,KANK2,EPS15L1,FAM136A,CBX1,PDZRN3,DCP1A,MOCS2,ASNSD1,DENND4A,SLC37A4,RANBP3,NDRG…
HPA	epididymis; glandular cells[≥Medium]	HPA:0180052	false	6.491482544075137e-9	8.187656106407335	5693	274	195	11019	LZTS3,CBX5,MTIF2,HDGF,RTCB,MTIF3,NAMPT,FAF1,AK9,HSPE1-MOB4,DESI1,GPATCH4,CWC15,CDC26,MRPS34,ITPK1,SETD2,MCCC1,SSU72,TMEM192,NKIRAS1,LACTB,PCYT1A,RPS6KA2,FLOT1,NDUFA5,HNRNPA2B1,DEK,ADCY9,ELAC2,SLTM,NUCKS1,NFYB,NGLY1,DPP9,DNAJC28,COA7,GSPT1,ABCB6,GLYR1,CDK5RAP2,KANK2,EPS15L1,FAM136A,CBX1,PDZRN3,DCP1A,MOCS2,ASNSD1,RANBP3,NDRG2,RAPGEF1,UBR3,GTF2F1,AKAP1,CUL2,WWP1,HMOX2,CHCHD3,ANAPC7,TPRKB,ZNF770,RDX,…
HPA	rectum	HPA:0400000	false	7.500305777099767e-9	8.12492103066162	7973	274	243	11019	LZTS3,CBX5,MTIF2,HDGF,RTCB,MTIF3,SERPINA3,NAMPT,FAF1,AK9,HSPE1-MOB4,DESI1,CLPX,GPATCH4,CWC15,CDC26,MRPS34,ITPK1,SETD2,MCCC1,SSU72,TMEM192,NKIRAS1,RALGPS2,LACTB,PCYT1A,RPS6KA2,OSBPL1A,FLOT1,NDUFA5,HNRNPA2B1,DEK,ADCY9,ELAC2,SLTM,NUCKS1,KIF1C,NFYB,C8ORF88,NGLY1,SH3KBP1,DPP9,DNAJC28,COA7,TEX2,GSPT1,ABCB6,VRK2,GLYR1,CDK5RAP2,KANK2,EPS15L1,FAM136A,CBX1,PDZRN3,DCP1A,MOCS2,ASNSD1,DENND4A,RANBP3,NDRG2,RAP…
HPA	hippocampus; neuronal cells[≥Low]	HPA:0250131	false	7.78918544969071e-9	8.108507956088767	6228	274	207	11019	LZTS3,CBX5,HDGF,RTCB,MTIF3,FAF1,AK9,HSPE1-MOB4,DESI1,CLPX,GPATCH4,CWC15,CDC26,MRPS34,ITPK1,SETD2,MCCC1,SSU72,TMEM192,NKIRAS1,LACTB,PCYT1A,RPS6KA2,OSBPL1A,FLOT1,NDUFA5,HNRNPA2B1,DEK,ADCY9,ELAC2,SLTM,NUCKS1,NFYB,NGLY1,SH3KBP1,DPP9,DNAJC28,COA7,TEX2,GSPT1,ABCB6,GLYR1,CDK5RAP2,KANK2,EPS15L1,FAM136A,CBX1,DCP1A,MOCS2,ASNSD1,SLC37A4,RANBP3,NDRG2,RAPGEF1,UBR3,GTF2F1,KIF3A,AKAP1,CUL2,WWP1,HMOX2,CHCHD3,PLA…
HPA	cerebellum; Purkinje cells[≥Low]	HPA:0090161	false	8.636447709375137e-9	8.063664852133169	5579	274	192	11019	LZTS3,CBX5,HDGF,MTIF3,FAF1,HSPE1-MOB4,CLPX,GPATCH4,CWC15,CDC26,MRPS34,MCCC1,TMEM192,RALGPS2,LACTB,PCYT1A,RPS6KA2,OSBPL1A,FLOT1,NDUFA5,HNRNPA2B1,ADCY9,ELAC2,SLTM,NUCKS1,KIF1C,NGLY1,SH3KBP1,DPP9,DNAJC28,COA7,TEX2,GSPT1,ABCB6,GLYR1,CDK5RAP2,KANK2,EPS15L1,FAM136A,CBX1,PDZRN3,DCP1A,MOCS2,ASNSD1,SLC37A4,RANBP3,NDRG2,RAPGEF1,UBR3,GTF2F1,KIF3A,AKAP1,CUL2,WWP1,CHCHD3,PLA2G12A,ANAPC7,NOP14,TPRKB,ZNF770,KRC…
HPA	colon; endothelial cells[≥Low]	HPA:0130201	false	1.0692671667055983e-8	7.970913768571113	5675	274	194	11019	LZTS3,HDGF,RTCB,MTIF3,FAF1,AK9,DESI1,CLPX,GPATCH4,CDC26,MCCC1,SSU72,TMEM192,NKIRAS1,RALGPS2,LACTB,PCYT1A,RPS6KA2,OSBPL1A,NDUFA5,HNRNPA2B1,DEK,ADCY9,ELAC2,SLTM,NUCKS1,KIF1C,NFYB,NGLY1,DNAJC28,COA7,TEX2,GSPT1,ABCB6,VRK2,GLYR1,CDK5RAP2,KANK2,EPS15L1,FAM136A,CBX1,PDZRN3,MOCS2,ASNSD1,RANBP3,NDRG2,RAPGEF1,UBR3,GTF2F1,AKAP1,CUL2,PALLD,WWP1,HMOX2,CHCHD3,PLA2G12A,ANAPC7,TPRKB,ZNF770,KRCC1,PPIP5K2,WDR33,TR…
HPA	endometrium 2; glandular cells[≥Medium]	HPA:0170052	false	1.108278740087862e-8	7.9553509976783205	4887	274	175	11019	LZTS3,CBX5,HDGF,RTCB,MTIF3,FAF1,AK9,HSPE1-MOB4,DESI1,GPATCH4,CWC15,CDC26,MRPS34,MCCC1,SSU72,TMEM192,NKIRAS1,LACTB,PCYT1A,OSBPL1A,FLOT1,NDUFA5,HNRNPA2B1,DEK,ADCY9,SLTM,NUCKS1,KIF1C,NFYB,NGLY1,DPP9,DNAJC28,COA7,GSPT1,GLYR1,CDK5RAP2,EPS15L1,FAM136A,CBX1,PDZRN3,MOCS2,ASNSD1,RANBP3,NDRG2,UBR3,GTF2F1,AKAP1,PALLD,HMOX2,CHCHD3,ANAPC7,TPRKB,PPIP5K2,WDR33,TRAPPC8,DNAJA3,GRPEL1,ZSCAN2,SMC1A,STEAP3,ZNF768,CH…
HPA	seminal vesicle; glandular cells[≥Medium]	HPA:0430052	false	1.796226067605901e-8	7.745639005232631	5238	274	183	11019	LZTS3,CBX5,MTIF2,HDGF,RTCB,MTIF3,AK9,HSPE1-MOB4,DESI1,GPATCH4,CDC26,MRPS34,SETD2,MCCC1,SSU72,TMEM192,NKIRAS1,LACTB,PCYT1A,RPS6KA2,OSBPL1A,FLOT1,NDUFA5,HNRNPA2B1,ADCY9,ELAC2,SLTM,NUCKS1,NFYB,NGLY1,DNAJC28,COA7,GSPT1,ABCB6,VRK2,GLYR1,CDK5RAP2,EPS15L1,FAM136A,CBX1,PDZRN3,MOCS2,ASNSD1,SLC37A4,RANBP3,NDRG2,UBR3,GTF2F1,AKAP1,CUL2,WWP1,HMOX2,CHCHD3,PLA2G12A,ANAPC7,TPRKB,WDR33,TRAPPC8,DNAJA3,GRPEL1,ZSCAN…
HPA	salivary gland; glandular cells[≥Medium]	HPA:0420052	false	1.857097305364308e-8	7.731165340161327	4872	274	174	11019	LZTS3,CBX5,HDGF,ETNPPL,MTIF3,FAF1,AK9,HSPE1-MOB4,DESI1,CLPX,CWC15,CDC26,MRPS34,MCCC1,SSU72,TMEM192,NKIRAS1,LACTB,PCYT1A,RPS6KA2,OSBPL1A,FLOT1,NDUFA5,HNRNPA2B1,DEK,ADCY9,SLTM,NUCKS1,NFYB,NGLY1,DPP9,DNAJC28,GSPT1,ABCB6,VRK2,GLYR1,CDK5RAP2,KANK2,EPS15L1,FAM136A,CBX1,PDZRN3,MOCS2,ASNSD1,RANBP3,NDRG2,UBR3,GTF2F1,AKAP1,WWP1,HMOX2,CHCHD3,PLA2G12A,ANAPC7,TPRKB,RDX,TRAPPC8,DNAJA3,ZSCAN2,SMC1A,STEAP3,ZNF76…
HPA	liver; hepatocytes[≥Low]	HPA:0290401	false	1.9420327641067075e-8	7.711743447367914	5748	274	195	11019	LZTS3,MTIF2,HDGF,MTIF3,SERPINA3,NAMPT,AK9,HSPE1-MOB4,DESI1,CLPX,MRPS34,MCCC1,SSU72,TMEM192,LACTB,PCYT1A,RPS6KA2,OSBPL1A,FLOT1,NDUFA5,HNRNPA2B1,DEK,ADCY9,ELAC2,SLTM,NUCKS1,NGLY1,DNAJC28,GSPT1,ABCB6,VRK2,GLYR1,CDK5RAP2,KANK2,EPS15L1,FAM136A,CBX1,PDZRN3,DCP1A,MOCS2,ASNSD1,SLC37A4,RANBP3,NDRG2,UBR3,GTF2F1,GNMT,AKAP1,CUL2,NEBL,PALLD,WWP1,HMOX2,CHCHD3,PLA2G12A,ANAPC7,TPRKB,RDX,KRCC1,PPIP5K2,WDR33,DNAJA…
HPA	adrenal gland; glandular cells[≥Medium]	HPA:0020052	false	2.342974739041975e-8	7.630232393756353	6018	274	201	11019	LZTS3,CBX5,HDGF,RTCB,MTIF3,NAMPT,FAF1,AK9,HSPE1-MOB4,DESI1,CLPX,GPATCH4,MRPS34,SETD2,MCCC1,SSU72,TMEM192,NKIRAS1,LACTB,PCYT1A,RPS6KA2,OSBPL1A,FLOT1,NDUFA5,HNRNPA2B1,ADCY9,ELAC2,SLTM,NUCKS1,NFYB,NGLY1,DPP9,DNAJC28,COA7,TEX2,GSPT1,ABCB6,GLYR1,CDK5RAP2,EPS15L1,FAM136A,CBX1,PDZRN3,MOCS2,ASNSD1,SLC37A4,RANBP3,NDRG2,RAPGEF1,UBR3,GTF2F1,AKAP1,CUL2,WWP1,HMOX2,CHCHD3,PLA2G12A,ANAPC7,TPRKB,RDX,WDR33,TRAPPC…
HPA	tonsil; germinal center cells[≥Medium]	HPA:0600432	false	2.3833445316585177e-8	7.6228131723482	4100	274	154	11019	CBX5,HDGF,MTIF3,NAMPT,FAF1,AK9,DESI1,CLPX,CWC15,MRPS34,SETD2,MCCC1,SSU72,TMEM192,NKIRAS1,LACTB,RPS6KA2,OSBPL1A,FLOT1,NDUFA5,HNRNPA2B1,DEK,ELAC2,SLTM,NUCKS1,NFYB,SH3KBP1,DNAJC28,COA7,GSPT1,GLYR1,CDK5RAP2,EPS15L1,FAM136A,CBX1,PDZRN3,ASNSD1,DENND4A,RANBP3,UBR3,GTF2F1,AKAP1,CUL2,WWP1,HMOX2,CHCHD3,WDR33,TRAPPC8,DNAJA3,GRPEL1,ZSCAN2,SMC1A,VDAC1,PIK3CB,UBAC1,CHMP3,PNPT1,GPS2,RWDD1,HNRNPDL,MAP2K2,VAMP4,E…
HPA	small intestine	HPA:0480000	false	2.7279047828769455e-8	7.564170792737265	7877	274	240	11019	LZTS3,CBX5,MTIF2,HDGF,RTCB,MTIF3,NAMPT,FAF1,AK9,HSPE1-MOB4,DESI1,CLPX,GPATCH4,CWC15,CDC26,MRPS34,ITPK1,SETD2,MCCC1,SSU72,TMEM192,NKIRAS1,RALGPS2,LACTB,PCYT1A,RPS6KA2,OSBPL1A,FLOT1,NDUFA5,HNRNPA2B1,DEK,ADCY9,ELAC2,SLTM,NUCKS1,KIF1C,NFYB,C8ORF88,NGLY1,DPP9,DNAJC28,COA7,TEX2,GSPT1,ABCB6,VRK2,GLYR1,CDK5RAP2,KANK2,EPS15L1,FAM136A,CBX1,PDZRN3,DCP1A,MOCS2,ASNSD1,SLC37A4,RANBP3,NDRG2,RAPGEF1,UBR3,GTF2F1,…
HPA	skin 1; melanocytes[≥Low]	HPA:0460671	false	2.8091854968704132e-8	7.551419582404907	5302	274	184	11019	LZTS3,HDGF,RTCB,MTIF3,NAMPT,FAF1,AK9,HSPE1-MOB4,DESI1,CLPX,GPATCH4,CDC26,MRPS34,SETD2,MCCC1,SSU72,TMEM192,RALGPS2,LACTB,PCYT1A,RPS6KA2,OSBPL1A,NDUFA5,HNRNPA2B1,DEK,ELAC2,SLTM,NUCKS1,NFYB,DPP9,DNAJC28,COA7,GSPT1,ABCB6,GLYR1,CDK5RAP2,KANK2,EPS15L1,FAM136A,CBX1,PDZRN3,DCP1A,MOCS2,DENND4A,RANBP3,NDRG2,RAPGEF1,UBR3,GTF2F1,AKAP1,CUL2,WWP1,HMOX2,CHCHD3,PLA2G12A,ANAPC7,TPRKB,KRCC1,WDR33,TRAPPC8,DNAJA3,GR…
HPA	thyroid gland; glandular cells[≥Medium]	HPA:0590052	false	3.160789440197678e-8	7.50020443424775	5602	274	191	11019	LZTS3,CBX5,MTIF2,HDGF,RTCB,MTIF3,FAF1,AK9,HSPE1-MOB4,DESI1,CLPX,GPATCH4,CWC15,CDC26,MRPS34,ITPK1,SETD2,MCCC1,SSU72,TMEM192,NKIRAS1,LACTB,PCYT1A,OSBPL1A,FLOT1,NDUFA5,HNRNPA2B1,DEK,ELAC2,SLTM,NUCKS1,NFYB,NGLY1,DNAJC28,COA7,TEX2,GSPT1,ABCB6,GLYR1,CDK5RAP2,EPS15L1,FAM136A,CBX1,PDZRN3,DCP1A,MOCS2,ASNSD1,RANBP3,NDRG2,UBR3,GTF2F1,AKAP1,WWP1,HMOX2,CHCHD3,ANAPC7,TPRKB,KRCC1,PPIP5K2,WDR33,TRAPPC8,DNAJA3,GR…
HPA	bronchus	HPA:0060000	false	3.2417562499423787e-8	7.489219643184206	7428	274	231	11019	LZTS3,CBX5,MTIF2,HDGF,RTCB,MTIF3,NAMPT,FAF1,AK9,HSPE1-MOB4,DESI1,CLPX,GPATCH4,CWC15,CDC26,MRPS34,ITPK1,SETD2,MCCC1,SSU72,TMEM192,NKIRAS1,RALGPS2,LACTB,PCYT1A,RPS6KA2,OSBPL1A,FLOT1,NDUFA5,HNRNPA2B1,DEK,ADCY9,ELAC2,NUCKS1,NFYB,NGLY1,DPP9,DNAJC28,COA7,TEX2,GSPT1,ABCB6,VRK2,GLYR1,CDK5RAP2,KANK2,EPS15L1,FAM136A,CBX1,PDZRN3,DCP1A,MOCS2,ASNSD1,DENND4A,SLC37A4,RANBP3,NDRG2,RAPGEF1,UBR3,GTF2F1,KIF3A,AKAP1…
HPA	skeletal muscle; myocytes[≥Low]	HPA:0440341	false	3.58593635013886e-8	7.445397423370823	5909	274	198	11019	MTIF2,HDGF,RTCB,MTIF3,TTN,FAF1,AK9,HSPE1-MOB4,DESI1,CLPX,GPATCH4,CWC15,CDC26,MRPS34,SETD2,MCCC1,SSU72,TMEM192,RALGPS2,LACTB,PCYT1A,RPS6KA2,OSBPL1A,FLOT1,NDUFA5,HNRNPA2B1,DEK,ADCY9,ELAC2,SLTM,NUCKS1,KIF1C,NFYB,NGLY1,DPP9,DNAJC28,TEX2,GSPT1,ABCB6,VRK2,GLYR1,CDK5RAP2,KANK2,EPS15L1,FAM136A,CBX1,PDZRN3,MOCS2,ASNSD1,SLC37A4,RANBP3,NDRG2,RAPGEF1,SMYD1,UBR3,GTF2F1,AKAP1,WWP1,HMOX2,CHCHD3,ANAPC7,KRCC1,PPI…
HPA	skeletal muscle	HPA:0440000	false	3.58593635013886e-8	7.445397423370823	5909	274	198	11019	MTIF2,HDGF,RTCB,MTIF3,TTN,FAF1,AK9,HSPE1-MOB4,DESI1,CLPX,GPATCH4,CWC15,CDC26,MRPS34,SETD2,MCCC1,SSU72,TMEM192,RALGPS2,LACTB,PCYT1A,RPS6KA2,OSBPL1A,FLOT1,NDUFA5,HNRNPA2B1,DEK,ADCY9,ELAC2,SLTM,NUCKS1,KIF1C,NFYB,NGLY1,DPP9,DNAJC28,TEX2,GSPT1,ABCB6,VRK2,GLYR1,CDK5RAP2,KANK2,EPS15L1,FAM136A,CBX1,PDZRN3,MOCS2,ASNSD1,SLC37A4,RANBP3,NDRG2,RAPGEF1,SMYD1,UBR3,GTF2F1,AKAP1,WWP1,HMOX2,CHCHD3,ANAPC7,KRCC1,PPI…
HPA	ovary; follicle cells[≥Medium]	HPA:0340452	false	4.1595022969870416e-8	7.380958631537506	2248	274	101	11019	HDGF,RTCB,FAF1,AK9,CLPX,CWC15,MRPS34,SETD2,SSU72,LACTB,PCYT1A,OSBPL1A,ELAC2,NUCKS1,DPP9,DNAJC28,COA7,GSPT1,GLYR1,KANK2,EPS15L1,RANBP3,NDRG2,UBR3,GTF2F1,AKAP1,HMOX2,TPRKB,ZNF770,DNAJA3,ZSCAN2,SMC1A,STEAP3,UBAC1,CHMP3,GPS2,RWDD1,HNRNPDL,MAP2K2,EI24,CDC37,EFTUD2,DYNC1I2,TFDP2,NPLOC4,MAPK9,RPN1,PGD,USP7,OLA1,EMC3,HMBS,COPS3,EIF3A,TRMT61B,ZBTB44,C9ORF78,CLIP1,NADK2,FKBP3,DNAJC2,KLHL8,PARP6,SECISBP2L,M…
HPA	cerebral cortex; neuronal cells[≥Medium]	HPA:0100132	false	4.393650327695067e-8	7.357174509726689	4996	274	176	11019	LZTS3,CBX5,HDGF,RTCB,MTIF3,FAF1,CLPX,CWC15,CDC26,MRPS34,SETD2,MCCC1,TMEM192,NKIRAS1,LACTB,PCYT1A,RPS6KA2,OSBPL1A,FLOT1,NDUFA5,HNRNPA2B1,DEK,ADCY9,ELAC2,SLTM,NUCKS1,NFYB,DPP9,DNAJC28,COA7,TEX2,GSPT1,ABCB6,GLYR1,CDK5RAP2,KANK2,EPS15L1,CBX1,PDZRN3,DCP1A,MOCS2,ASNSD1,SLC37A4,NDRG2,RAPGEF1,UBR3,KIF3A,AKAP1,CUL2,WWP1,HMOX2,CHCHD3,ANAPC7,TPRKB,ZNF770,WDR33,TRAPPC8,DNAJA3,GRPEL1,ZSCAN2,SMC1A,VDAC1,PIK3CB…
HPA	seminal vesicle; glandular cells[≥Low]	HPA:0430051	false	5.236853750554149e-8	7.280929554457155	6828	274	218	11019	LZTS3,CBX5,MTIF2,HDGF,ETNPPL,RTCB,MTIF3,NAMPT,FAF1,AK9,HSPE1-MOB4,DESI1,CLPX,GPATCH4,CWC15,CDC26,MRPS34,SETD2,MCCC1,SSU72,TMEM192,NKIRAS1,LACTB,PCYT1A,RPS6KA2,OSBPL1A,FLOT1,NDUFA5,HNRNPA2B1,DEK,ADCY9,ELAC2,SLTM,NUCKS1,KIF1C,NFYB,NGLY1,DNAJC28,COA7,GSPT1,ABCB6,VRK2,GLYR1,CDK5RAP2,KANK2,EPS15L1,FAM136A,CBX1,PDZRN3,MOCS2,ASNSD1,SLC37A4,RANBP3,NDRG2,RAPGEF1,UBR3,GTF2F1,AKAP1,CUL2,WWP1,HMOX2,CHCHD3,PL…
HPA	seminal vesicle	HPA:0430000	false	5.236853750554149e-8	7.280929554457155	6828	274	218	11019	LZTS3,CBX5,MTIF2,HDGF,ETNPPL,RTCB,MTIF3,NAMPT,FAF1,AK9,HSPE1-MOB4,DESI1,CLPX,GPATCH4,CWC15,CDC26,MRPS34,SETD2,MCCC1,SSU72,TMEM192,NKIRAS1,LACTB,PCYT1A,RPS6KA2,OSBPL1A,FLOT1,NDUFA5,HNRNPA2B1,DEK,ADCY9,ELAC2,SLTM,NUCKS1,KIF1C,NFYB,NGLY1,DNAJC28,COA7,GSPT1,ABCB6,VRK2,GLYR1,CDK5RAP2,KANK2,EPS15L1,FAM136A,CBX1,PDZRN3,MOCS2,ASNSD1,SLC37A4,RANBP3,NDRG2,RAPGEF1,UBR3,GTF2F1,AKAP1,CUL2,WWP1,HMOX2,CHCHD3,PL…
HPA	hippocampus	HPA:0250000	false	5.442360818494185e-8	7.26421266867784	6830	274	218	11019	LZTS3,CBX5,HDGF,ETNPPL,RTCB,MTIF3,FAF1,AK9,HSPE1-MOB4,DESI1,CLPX,GPATCH4,CWC15,CDC26,MRPS34,ITPK1,SETD2,MCCC1,SSU72,TMEM192,NKIRAS1,LACTB,PCYT1A,RPS6KA2,OSBPL1A,FLOT1,NDUFA5,HNRNPA2B1,DEK,ADCY9,ELAC2,SLTM,NUCKS1,NFYB,NGLY1,SH3KBP1,DPP9,DNAJC28,COA7,TEX2,GSPT1,ABCB6,GLYR1,CDK5RAP2,KANK2,EPS15L1,FAM136A,CBX1,PDZRN3,DCP1A,MOCS2,ASNSD1,SLC37A4,RANBP3,NDRG2,RAPGEF1,UBR3,GTF2F1,KIF3A,AKAP1,CUL2,WWP1,HM…
HPA	bronchus; respiratory epithelial cells[≥Low]	HPA:0060101	false	6.265735368492925e-8	7.203027951367847	5938	274	198	11019	LZTS3,CBX5,MTIF2,HDGF,RTCB,MTIF3,NAMPT,FAF1,AK9,HSPE1-MOB4,DESI1,CLPX,GPATCH4,CWC15,CDC26,MRPS34,SETD2,MCCC1,SSU72,TMEM192,NKIRAS1,PCYT1A,RPS6KA2,FLOT1,NDUFA5,HNRNPA2B1,DEK,ADCY9,NUCKS1,NFYB,NGLY1,DPP9,DNAJC28,COA7,TEX2,GSPT1,ABCB6,VRK2,GLYR1,CDK5RAP2,KANK2,EPS15L1,FAM136A,CBX1,PDZRN3,DCP1A,MOCS2,ASNSD1,DENND4A,SLC37A4,RANBP3,NDRG2,RAPGEF1,UBR3,GTF2F1,AKAP1,CUL2,NEBL,HMOX2,CHCHD3,ANAPC7,NOP14,TPR…
HPA	caudate; neuronal cells[≥Low]	HPA:0080131	false	7.032542141849602e-8	7.152887656685989	6163	274	203	11019	LZTS3,CBX5,HDGF,RTCB,MTIF3,HSPE1-MOB4,DESI1,CLPX,GPATCH4,CWC15,CDC26,MRPS34,SETD2,MCCC1,SSU72,TMEM192,NKIRAS1,LACTB,PCYT1A,RPS6KA2,OSBPL1A,NDUFA5,HNRNPA2B1,DEK,ADCY9,ELAC2,SLTM,NUCKS1,NFYB,NGLY1,DPP9,DNAJC28,COA7,TEX2,GSPT1,ABCB6,GLYR1,CDK5RAP2,KANK2,EPS15L1,FAM136A,CBX1,PDZRN3,DCP1A,MOCS2,ASNSD1,SLC37A4,RANBP3,NDRG2,UBR3,GTF2F1,KIF3A,AKAP1,CUL2,PALLD,WWP1,HMOX2,CHCHD3,PLA2G12A,ANAPC7,NOP14,TPRKB…
HPA	lymph node; germinal center cells[≥Low]	HPA:0310431	false	7.07632012354528e-8	7.150192528398765	5061	274	177	11019	LZTS3,CBX5,MTIF2,HDGF,RTCB,MTIF3,NAMPT,AK9,DESI1,CLPX,CWC15,ATF7,CDC26,MRPS34,SETD2,MCCC1,SSU72,TMEM192,LACTB,RPS6KA2,OSBPL1A,FLOT1,NDUFA5,HNRNPA2B1,DEK,ADCY9,ELAC2,SLTM,NUCKS1,NFYB,NGLY1,SH3KBP1,DNAJC28,COA7,TEX2,GSPT1,GLYR1,CDK5RAP2,KANK2,EPS15L1,FAM136A,CBX1,ASNSD1,DENND4A,RANBP3,RAPGEF1,UBR3,GTF2F1,AKAP1,CUL2,WWP1,HMOX2,CHCHD3,ANAPC7,TPRKB,ZNF770,RDX,KRCC1,WDR33,TRAPPC8,DNAJA3,GRPEL1,ZSCAN2,S…
HPA	breast; glandular cells[≥Medium]	HPA:0050052	false	8.131873322337142e-8	7.089809395385508	5109	274	178	11019	LZTS3,CBX5,HDGF,RTCB,MTIF3,SERPINA3,NAMPT,AK9,HSPE1-MOB4,DESI1,CLPX,CWC15,MRPS34,MCCC1,SSU72,TMEM192,NKIRAS1,LACTB,PCYT1A,OSBPL1A,FLOT1,NDUFA5,HNRNPA2B1,DEK,ADCY9,ELAC2,SLTM,NUCKS1,NFYB,NGLY1,DPP9,DNAJC28,COA7,GSPT1,ABCB6,VRK2,GLYR1,CDK5RAP2,EPS15L1,FAM136A,CBX1,PDZRN3,MOCS2,ASNSD1,RANBP3,NDRG2,UBR3,GTF2F1,AKAP1,CUL2,WWP1,HMOX2,CHCHD3,ANAPC7,PPIP5K2,WDR33,TRAPPC8,DNAJA3,GRPEL1,ZSCAN2,SMC1A,STEAP3…
HPA	kidney; cells in tubules[≥Medium]	HPA:0270362	false	8.776628690783089e-8	7.056672274772618	5826	274	195	11019	LZTS3,CBX5,HDGF,RTCB,MTIF3,FAF1,AK9,HSPE1-MOB4,DESI1,CLPX,GPATCH4,CWC15,CDC26,MRPS34,ITPK1,MCCC1,SSU72,TMEM192,NKIRAS1,LACTB,PCYT1A,RPS6KA2,OSBPL1A,FLOT1,HNRNPA2B1,DEK,ADCY9,ELAC2,SLTM,KIF1C,NGLY1,DPP9,DNAJC28,COA7,TEX2,GSPT1,ABCB6,VRK2,GLYR1,CDK5RAP2,EPS15L1,FAM136A,CBX1,PDZRN3,MOCS2,ASNSD1,SLC37A4,RANBP3,UBR3,GTF2F1,AKAP1,WWP1,HMOX2,CHCHD3,PLA2G12A,ANAPC7,TPRKB,KRCC1,PPIP5K2,WDR33,TRAPPC8,DNAJA…
HPA	kidney; cells in glomeruli[≥Low]	HPA:0270351	false	1.1510109786941983e-7	6.938920533917064	5168	274	179	11019	LZTS3,CBX5,HDGF,RTCB,MTIF3,FAF1,AK9,HSPE1-MOB4,DESI1,CLPX,GPATCH4,CWC15,ATF7,CDC26,MCCC1,SSU72,TMEM192,RALGPS2,LACTB,PCYT1A,RPS6KA2,OSBPL1A,FLOT1,NDUFA5,HNRNPA2B1,DEK,ELAC2,SLTM,NUCKS1,NFYB,NGLY1,DNAJC28,COA7,TEX2,GSPT1,ABCB6,GLYR1,CDK5RAP2,KANK2,EPS15L1,FAM136A,CBX1,PDZRN3,MOCS2,ASNSD1,RANBP3,NDRG2,RAPGEF1,UBR3,GTF2F1,AKAP1,PALLD,WWP1,HMOX2,CHCHD3,ANAPC7,TPRKB,PPIP5K2,WDR33,TRAPPC8,DNAJA3,ZSCAN2…
HPA	ovary; ovarian stroma cells[≥Low]	HPA:0340461	false	1.1551261397822044e-7	6.937370588221912	3986	274	149	11019	LZTS3,CBX5,HDGF,RTCB,MTIF3,AK9,HSPE1-MOB4,GPATCH4,ATF7,CDC26,MRPS34,MCCC1,SSU72,TMEM192,PCYT1A,RPS6KA2,OSBPL1A,FLOT1,NDUFA5,HNRNPA2B1,DEK,SLTM,NUCKS1,NFYB,NGLY1,DNAJC28,COA7,GSPT1,ABCB6,GLYR1,CDK5RAP2,KANK2,EPS15L1,CBX1,PDZRN3,MOCS2,ASNSD1,RANBP3,NDRG2,UBR3,GTF2F1,AKAP1,CUL2,WWP1,HMOX2,CHCHD3,RDX,PPIP5K2,TRAPPC8,DNAJA3,GRPEL1,ZSCAN2,SMC1A,VDAC1,PIK3CB,UBAC1,CHMP3,PNPT1,GPS2,RWDD1,HNRNPDL,MAP2K2,E…
HPA	appendix; lymphoid tissue[≥Low]	HPA:0030071	false	1.418043215066301e-7	6.848310533765895	4734	274	168	11019	LZTS3,HDGF,RTCB,MTIF3,NAMPT,FAF1,AK9,CLPX,GPATCH4,CWC15,CDC26,MRPS34,SETD2,MCCC1,TMEM192,LACTB,PCYT1A,RPS6KA2,OSBPL1A,FLOT1,NDUFA5,HNRNPA2B1,DEK,ELAC2,SLTM,NUCKS1,NFYB,SH3KBP1,DNAJC28,COA7,GSPT1,GLYR1,CDK5RAP2,EPS15L1,FAM136A,CBX1,PDZRN3,ASNSD1,DENND4A,RANBP3,RAPGEF1,GTF2F1,AKAP1,CUL2,WWP1,HMOX2,CHCHD3,ANAPC7,TPRKB,ZNF770,WDR33,TRAPPC8,DNAJA3,GRPEL1,ZSCAN2,SMC1A,ZNF768,VDAC1,PIK3CB,UBAC1,CHMP3,PN…
HPA	parathyroid gland	HPA:0360000	false	1.5138224727843007e-7	6.819925051923612	5898	274	196	11019	LZTS3,CBX5,HDGF,RTCB,MTIF3,FAF1,AK9,HSPE1-MOB4,DESI1,CLPX,GPATCH4,CWC15,CDC26,MRPS34,MCCC1,TMEM192,NKIRAS1,LACTB,PCYT1A,RPS6KA2,OSBPL1A,FLOT1,NDUFA5,HNRNPA2B1,DEK,ADCY9,ELAC2,SLTM,NUCKS1,KIF1C,NFYB,NGLY1,DNAJC28,COA7,TEX2,GSPT1,VRK2,GLYR1,CDK5RAP2,KANK2,EPS15L1,FAM136A,CBX1,PDZRN3,DCP1A,MOCS2,ASNSD1,SLC37A4,RANBP3,NDRG2,RAPGEF1,UBR3,GTF2F1,KIF3A,AKAP1,CUL2,NEBL,WWP1,HMOX2,CHCHD3,ANAPC7,TPRKB,RDX,…
HPA	parathyroid gland; glandular cells[≥Low]	HPA:0360051	false	1.5138224727843007e-7	6.819925051923612	5898	274	196	11019	LZTS3,CBX5,HDGF,RTCB,MTIF3,FAF1,AK9,HSPE1-MOB4,DESI1,CLPX,GPATCH4,CWC15,CDC26,MRPS34,MCCC1,TMEM192,NKIRAS1,LACTB,PCYT1A,RPS6KA2,OSBPL1A,FLOT1,NDUFA5,HNRNPA2B1,DEK,ADCY9,ELAC2,SLTM,NUCKS1,KIF1C,NFYB,NGLY1,DNAJC28,COA7,TEX2,GSPT1,VRK2,GLYR1,CDK5RAP2,KANK2,EPS15L1,FAM136A,CBX1,PDZRN3,DCP1A,MOCS2,ASNSD1,SLC37A4,RANBP3,NDRG2,RAPGEF1,UBR3,GTF2F1,KIF3A,AKAP1,CUL2,NEBL,WWP1,HMOX2,CHCHD3,ANAPC7,TPRKB,RDX,…
HPA	kidney; cells in tubules[≥Low]	HPA:0270361	false	1.5873081209296253e-7	6.7993387618205405	7027	274	221	11019	LZTS3,CBX5,MTIF2,HDGF,RTCB,MTIF3,NAMPT,FAF1,AK9,HSPE1-MOB4,DESI1,CLPX,GPATCH4,CWC15,CDC26,MRPS34,ITPK1,SETD2,MCCC1,SSU72,TMEM192,NKIRAS1,RALGPS2,LACTB,PCYT1A,RPS6KA2,OSBPL1A,FLOT1,HNRNPA2B1,DEK,ADCY9,ELAC2,SLTM,KIF1C,NGLY1,DPP9,DNAJC28,COA7,TEX2,GSPT1,ABCB6,VRK2,GLYR1,CDK5RAP2,KANK2,EPS15L1,FAM136A,CBX1,PDZRN3,DCP1A,MOCS2,ASNSD1,DENND4A,SLC37A4,RANBP3,RAPGEF1,UBR3,GTF2F1,AKAP1,CUL2,NEBL,WWP1,HMOX…
HPA	lymph node	HPA:0310000	false	1.9489864671202605e-7	6.71019117641619	6530	274	210	11019	LZTS3,CBX5,MTIF2,HDGF,RTCB,MTIF3,SERPINA3,NAMPT,FAF1,AK9,HSPE1-MOB4,DESI1,CLPX,CWC15,ATF7,CDC26,MRPS34,SETD2,MCCC1,SSU72,TMEM192,NKIRAS1,LACTB,PCYT1A,RPS6KA2,OSBPL1A,FLOT1,NDUFA5,HNRNPA2B1,DEK,ADCY9,ELAC2,SLTM,NUCKS1,NFYB,NGLY1,SH3KBP1,DNAJC28,COA7,TEX2,GSPT1,GLYR1,CDK5RAP2,KANK2,EPS15L1,FAM136A,CBX1,PDZRN3,DCP1A,ASNSD1,DENND4A,RANBP3,RAPGEF1,UBR3,GTF2F1,AKAP1,CUL2,NEBL,WWP1,HMOX2,CHCHD3,ANAPC7,T…
HPA	nasopharynx; respiratory epithelial cells[≥Low]	HPA:0320101	false	2.410644217570525e-7	6.617866881595818	5794	274	193	11019	LZTS3,CBX5,MTIF2,HDGF,MTIF3,NAMPT,FAF1,AK9,HSPE1-MOB4,DESI1,CLPX,GPATCH4,CWC15,CDC26,MRPS34,SETD2,MCCC1,SSU72,TMEM192,NKIRAS1,PCYT1A,RPS6KA2,FLOT1,NDUFA5,HNRNPA2B1,DEK,ADCY9,SLTM,NUCKS1,NFYB,NGLY1,DPP9,DNAJC28,COA7,TEX2,GSPT1,ABCB6,GLYR1,CDK5RAP2,KANK2,EPS15L1,FAM136A,CBX1,PDZRN3,DCP1A,MOCS2,ASNSD1,DENND4A,SLC37A4,RANBP3,NDRG2,RAPGEF1,UBR3,GTF2F1,AKAP1,NEBL,HMOX2,CHCHD3,ANAPC7,NOP14,TPRKB,ZNF770,…
HPA	soft tissue 2	HPA:0510000	false	2.4142077813079175e-7	6.617225354623038	5207	274	179	11019	LZTS3,HDGF,MTIF3,AK9,HSPE1-MOB4,DESI1,CLPX,GPATCH4,CWC15,ATF7,MRPS34,SETD2,MCCC1,SSU72,TMEM192,NKIRAS1,RALGPS2,LACTB,PCYT1A,RPS6KA2,OSBPL1A,FLOT1,NDUFA5,HNRNPA2B1,DEK,ADCY9,SLTM,NUCKS1,NFYB,NGLY1,DPP9,DNAJC28,COA7,TEX2,GSPT1,ABCB6,GLYR1,CDK5RAP2,KANK2,EPS15L1,FAM136A,CBX1,PDZRN3,ASNSD1,RANBP3,NDRG2,RAPGEF1,UBR3,GTF2F1,KIF3A,AKAP1,CUL2,WWP1,HMOX2,CHCHD3,ANAPC7,TPRKB,KRCC1,WDR33,TRAPPC8,GRPEL1,ZSCA…
HPA	caudate	HPA:0080000	false	2.833361373118258e-7	6.5476980310770365	6964	274	219	11019	LZTS3,CBX5,HDGF,ETNPPL,RTCB,MTIF3,AK9,HSPE1-MOB4,DESI1,CLPX,GPATCH4,CWC15,CDC26,MRPS34,SETD2,MCCC1,SSU72,TMEM192,NKIRAS1,LACTB,PCYT1A,RPS6KA2,OSBPL1A,FLOT1,NDUFA5,HNRNPA2B1,DEK,ADCY9,ELAC2,SLTM,NUCKS1,NFYB,NGLY1,SH3KBP1,DPP9,DNAJC28,COA7,TEX2,GSPT1,ABCB6,GLYR1,CDK5RAP2,KANK2,EPS15L1,FAM136A,CBX1,PDZRN3,DCP1A,MOCS2,ASNSD1,SLC37A4,RANBP3,NDRG2,UBR3,GTF2F1,KIF3A,AKAP1,CUL2,PALLD,WWP1,HMOX2,CHCHD3,PL…
HPA	bronchus; respiratory epithelial cells[≥Medium]	HPA:0060102	false	3.2675159347813633e-7	6.48578228580687	4938	274	172	11019	LZTS3,CBX5,MTIF2,HDGF,RTCB,MTIF3,FAF1,AK9,HSPE1-MOB4,DESI1,CLPX,GPATCH4,CWC15,CDC26,MRPS34,MCCC1,SSU72,TMEM192,NKIRAS1,PCYT1A,RPS6KA2,FLOT1,NDUFA5,HNRNPA2B1,DEK,NUCKS1,NFYB,NGLY1,DPP9,DNAJC28,COA7,TEX2,GSPT1,VRK2,GLYR1,CDK5RAP2,EPS15L1,FAM136A,CBX1,PDZRN3,MOCS2,ASNSD1,SLC37A4,RANBP3,NDRG2,RAPGEF1,UBR3,GTF2F1,AKAP1,HMOX2,CHCHD3,ANAPC7,TPRKB,KRCC1,TRAPPC8,DNAJA3,ZSCAN2,SMC1A,STEAP3,KRR1,VDAC1,PIK3C…
HPA	skin 1; melanocytes[≥Medium]	HPA:0460672	false	3.8736642401612476e-7	6.4118780255799015	3708	274	140	11019	LZTS3,HDGF,MTIF3,AK9,HSPE1-MOB4,DESI1,CLPX,CDC26,MRPS34,SETD2,MCCC1,SSU72,TMEM192,LACTB,PCYT1A,RPS6KA2,OSBPL1A,NDUFA5,HNRNPA2B1,ELAC2,SLTM,NUCKS1,NFYB,COA7,GSPT1,GLYR1,CDK5RAP2,KANK2,EPS15L1,FAM136A,CBX1,PDZRN3,DCP1A,MOCS2,RANBP3,UBR3,GTF2F1,AKAP1,CUL2,WWP1,HMOX2,CHCHD3,ANAPC7,TPRKB,WDR33,TRAPPC8,DNAJA3,GRPEL1,ZSCAN2,ZNF768,VDAC1,UBAC1,CHMP3,PNPT1,GPS2,RWDD1,HNRNPDL,MAP2K2,VAMP4,ACBD5,PTER,TAB2,E…
HPA	colon; endothelial cells[≥Medium]	HPA:0130202	false	4.4650897536832823e-7	6.350169806845399	3715	274	140	11019	LZTS3,HDGF,AK9,DESI1,CLPX,GPATCH4,SSU72,TMEM192,NKIRAS1,PCYT1A,RPS6KA2,OSBPL1A,NDUFA5,HNRNPA2B1,ELAC2,SLTM,NUCKS1,KIF1C,NFYB,NGLY1,DNAJC28,COA7,GSPT1,VRK2,GLYR1,CDK5RAP2,KANK2,EPS15L1,FAM136A,CBX1,PDZRN3,MOCS2,ASNSD1,RANBP3,NDRG2,RAPGEF1,UBR3,GTF2F1,AKAP1,WWP1,HMOX2,CHCHD3,ANAPC7,PPIP5K2,WDR33,TRAPPC8,DNAJA3,GRPEL1,ZSCAN2,SMC1A,ZNF768,PIK3CB,UBAC1,CHMP3,PNPT1,GPS2,RWDD1,HNRNPDL,VAMP4,IWS1,YME1L1,…
HPA	placenta	HPA:0380000	false	4.642301348383011e-7	6.333266671357044	7517	274	230	11019	LZTS3,CBX5,MTIF2,HDGF,RTCB,MTIF3,SERPINA3,NAMPT,FAF1,AK9,HSPE1-MOB4,DESI1,CLPX,GPATCH4,CWC15,MRPS34,SETD2,MCCC1,SSU72,TMEM192,NKIRAS1,LACTB,PCYT1A,RPS6KA2,OSBPL1A,FLOT1,NDUFA5,HNRNPA2B1,DEK,ADCY9,ELAC2,SLTM,NUCKS1,KIF1C,NFYB,NGLY1,SH3KBP1,DPP9,DNAJC28,COA7,TEX2,GSPT1,ABCB6,VRK2,GLYR1,CDK5RAP2,KANK2,EPS15L1,FAM136A,CBX1,PDZRN3,DCP1A,MOCS2,ASNSD1,DENND4A,RANBP3,NDRG2,RAPGEF1,UBR3,GTF2F1,AKAP1,CUL2,…
HPA	cerebellum; cells in molecular layer[≥Low]	HPA:0090191	false	6.718678886469062e-7	6.172716115148861	4460	274	159	11019	LZTS3,CBX5,HDGF,MTIF3,FAF1,AK9,HSPE1-MOB4,GPATCH4,CDC26,MRPS34,SETD2,MCCC1,TMEM192,RALGPS2,LACTB,PCYT1A,RPS6KA2,OSBPL1A,NDUFA5,HNRNPA2B1,DEK,ADCY9,ELAC2,SLTM,NUCKS1,KIF1C,NFYB,DNAJC28,COA7,TEX2,ABCB6,GLYR1,CDK5RAP2,KANK2,EPS15L1,FAM136A,CBX1,PDZRN3,DCP1A,MOCS2,ASNSD1,RANBP3,NDRG2,UBR3,GTF2F1,KIF3A,AKAP1,CUL2,WWP1,CHCHD3,ANAPC7,TPRKB,ZNF770,DNAJA3,GRPEL1,ZSCAN2,SMC1A,ZNF768,CHDH,UBAC1,CHMP3,PNPT1,…
HPA	tonsil; squamous epithelial cells[≥Low]	HPA:0600221	false	7.933061776605927e-7	6.100559163748033	6652	274	211	11019	LZTS3,CBX5,HDGF,RTCB,MTIF3,NAMPT,HSPE1-MOB4,DESI1,CLPX,GPATCH4,CWC15,CDC26,MRPS34,SETD2,MCCC1,SSU72,TMEM192,NKIRAS1,LACTB,PCYT1A,RPS6KA2,OSBPL1A,FLOT1,NDUFA5,HNRNPA2B1,ADCY9,ELAC2,SLTM,NUCKS1,NFYB,NGLY1,DPP9,DNAJC28,COA7,GSPT1,ABCB6,VRK2,GLYR1,CDK5RAP2,KANK2,EPS15L1,FAM136A,CBX1,PDZRN3,MOCS2,ASNSD1,RANBP3,NDRG2,RAPGEF1,UBR3,GTF2F1,KIF3A,AKAP1,CUL2,WWP1,HMOX2,CHCHD3,PLA2G12A,ANAPC7,TPRKB,ZNF770,PP…
HPA	spleen; cells in red pulp[≥Low]	HPA:0530711	false	0.0000011484599309235575	5.939884152477975	5333	274	180	11019	LZTS3,CBX5,HDGF,RTCB,MTIF3,SERPINA3,NAMPT,FAF1,AK9,DESI1,CLPX,CWC15,CDC26,MRPS34,MCCC1,SSU72,TMEM192,RALGPS2,LACTB,PCYT1A,RPS6KA2,OSBPL1A,FLOT1,NDUFA5,HNRNPA2B1,DEK,ADCY9,ELAC2,SLTM,NUCKS1,NFYB,NGLY1,SH3KBP1,DPP9,DNAJC28,COA7,GSPT1,ABCB6,GLYR1,CDK5RAP2,KANK2,EPS15L1,FAM136A,CBX1,PDZRN3,MOCS2,ASNSD1,RANBP3,RAPGEF1,UBR3,GTF2F1,AKAP1,NEBL,WWP1,HMOX2,CHCHD3,PLA2G12A,ANAPC7,TPRKB,PPIP5K2,CDKN2D,TRAPPC…
HPA	bone marrow; hematopoietic cells[≥Medium]	HPA:0040082	false	0.0000011608013882176984	5.935242081191508	4256	274	153	11019	LZTS3,CBX5,MTIF2,HDGF,MTIF3,FAF1,AK9,DESI1,CLPX,MRPS34,MCCC1,SSU72,TMEM192,NKIRAS1,LACTB,OSBPL1A,FLOT1,HNRNPA2B1,DEK,ADCY9,SLTM,NFYB,SH3KBP1,DPP9,DNAJC28,COA7,GSPT1,ABCB6,GLYR1,CDK5RAP2,KANK2,EPS15L1,FAM136A,CBX1,ASNSD1,RAPGEF1,UBR3,GTF2F1,KIF3A,AKAP1,WWP1,HMOX2,CHCHD3,PLA2G12A,TPRKB,CDKN2D,WDR33,TRAPPC8,DNAJA3,GRPEL1,ZSCAN2,SMC1A,ZNF768,PIK3CB,UBAC1,CHMP3,PNPT1,GPS2,RWDD1,MAP2K2,IWS1,SPC24,ACBD5…
HPA	colon; peripheral nerve/ganglion[≥Medium]	HPA:0130242	false	0.0000011853129457421526	5.9261669722987325	3432	274	131	11019	LZTS3,CBX5,HDGF,RTCB,DESI1,GPATCH4,SSU72,TMEM192,NKIRAS1,PCYT1A,RPS6KA2,OSBPL1A,FLOT1,NDUFA5,HNRNPA2B1,DEK,SLTM,NUCKS1,KIF1C,NFYB,DNAJC28,COA7,TEX2,GSPT1,GLYR1,CDK5RAP2,EPS15L1,CBX1,PDZRN3,MOCS2,ASNSD1,RANBP3,NDRG2,UBR3,GTF2F1,AKAP1,CUL2,HMOX2,CHCHD3,ANAPC7,TPRKB,WDR33,TRAPPC8,DNAJA3,GRPEL1,ZSCAN2,SMC1A,ZNF768,CHDH,UBAC1,PNPT1,GPS2,RWDD1,MAP2K2,IWS1,YME1L1,ACBD5,CDC37,EFTUD2,DYNC1I2,TFDP2,NPLOC4,…
HPA	cerebral cortex	HPA:0100000	false	0.0000023437560358242734	5.630087596497571	8106	274	240	11019	LZTS3,CBX5,MTIF2,HDGF,ETNPPL,RTCB,MTIF3,NAMPT,FAF1,AK9,HSPE1-MOB4,DESI1,CLPX,GPATCH4,CWC15,CDC26,MRPS34,ITPK1,SETD2,MCCC1,SSU72,TMEM192,NKIRAS1,RALGPS2,LACTB,PCYT1A,RPS6KA2,OSBPL1A,FLOT1,NDUFA5,HNRNPA2B1,DEK,ADCY9,ELAC2,SLTM,NUCKS1,KIF1C,NFYB,NGLY1,SH3KBP1,DPP9,DNAJC28,COA7,TEX2,GSPT1,ABCB6,GLYR1,CDK5RAP2,KANK2,EPS15L1,FAM136A,CBX1,PDZRN3,DCP1A,MOCS2,ASNSD1,SLC37A4,RANBP3,NDRG2,RAPGEF1,UBR3,GTF2F…
HPA	cerebellum; cells in granular layer[≥Low]	HPA:0090181	false	0.000003477951869551577	5.4586764323772385	4549	274	159	11019	LZTS3,CBX5,HDGF,MTIF3,AK9,HSPE1-MOB4,CLPX,GPATCH4,CWC15,CDC26,MRPS34,ITPK1,MCCC1,TMEM192,LACTB,RPS6KA2,OSBPL1A,FLOT1,NDUFA5,HNRNPA2B1,DEK,ADCY9,SLTM,NUCKS1,NFYB,NGLY1,SH3KBP1,DNAJC28,COA7,TEX2,GSPT1,ABCB6,GLYR1,CDK5RAP2,KANK2,EPS15L1,FAM136A,CBX1,PDZRN3,DCP1A,MOCS2,ASNSD1,DENND4A,SLC37A4,RANBP3,NDRG2,UBR3,GTF2F1,AKAP1,CUL2,WWP1,CHCHD3,TPRKB,KRCC1,TRAPPC8,DNAJA3,GRPEL1,ZSCAN2,SMC1A,ZNF768,PIK3CB,U…
HPA	tonsil; squamous epithelial cells[≥Medium]	HPA:0600222	false	0.0000036275625574726874	5.4403850893985854	4949	274	169	11019	LZTS3,CBX5,HDGF,MTIF3,NAMPT,HSPE1-MOB4,DESI1,CLPX,CWC15,CDC26,MRPS34,SETD2,MCCC1,SSU72,TMEM192,LACTB,PCYT1A,RPS6KA2,OSBPL1A,FLOT1,NDUFA5,HNRNPA2B1,ADCY9,ELAC2,SLTM,NUCKS1,NFYB,DPP9,DNAJC28,COA7,GSPT1,GLYR1,CDK5RAP2,KANK2,EPS15L1,FAM136A,CBX1,PDZRN3,ASNSD1,RANBP3,NDRG2,UBR3,GTF2F1,AKAP1,CUL2,WWP1,HMOX2,CHCHD3,TPRKB,PPIP5K2,WDR33,TRAPPC8,DNAJA3,GRPEL1,ZSCAN2,SMC1A,STEAP3,KRR1,ZNF768,PIK3CB,UBAC1,CH…
HPA	oral mucosa; squamous epithelial cells[≥Medium]	HPA:0330222	false	0.0000037528577943549196	5.425637891834465	4358	274	154	11019	HDGF,RTCB,MTIF3,AK9,HSPE1-MOB4,DESI1,CLPX,CWC15,MRPS34,SETD2,MCCC1,SSU72,TMEM192,LACTB,PCYT1A,RPS6KA2,OSBPL1A,NDUFA5,HNRNPA2B1,DEK,ADCY9,ELAC2,SLTM,NUCKS1,NFYB,DNAJC28,COA7,GSPT1,GLYR1,CDK5RAP2,EPS15L1,FAM136A,CBX1,PDZRN3,MOCS2,RANBP3,UBR3,GTF2F1,AKAP1,HMOX2,CHCHD3,ANAPC7,TPRKB,WDR33,TRAPPC8,DNAJA3,GRPEL1,ZSCAN2,SMC1A,KRR1,VDAC1,PIK3CB,UBAC1,CHMP3,PNPT1,GPS2,HNRNPDL,MAP2K2,EIF4EBP1,ACBD5,EI24,CDC…
HPA	testis; sertoli cells[≥Low]	HPA:0570801	false	0.0000038295307943335345	5.416854433842025	2535	274	104	11019	AK9,DESI1,CWC15,ATF7,CDC26,MRPS34,SETD2,SSU72,TMEM192,PCYT1A,OSBPL1A,NDUFA5,HNRNPA2B1,DEK,ELAC2,NUCKS1,NFYB,NGLY1,ABCB6,GLYR1,EPS15L1,FAM136A,SLC37A4,NDRG2,GTF2F1,AKAP1,CUL2,HMOX2,CHCHD3,CDKN2D,WDR33,GRPEL1,ZSCAN2,KRR1,CHDH,VDAC1,CHMP3,PNPT1,HNRNPDL,MAP2K2,IWS1,ACBD5,EI24,CDC37,CCDC47,EFTUD2,DYNC1I2,TFDP2,NPLOC4,RPN1,MRPS25,PGD,STK24,EMC3,UGGT1,ME1,CALCOCO2,GPRC5B,EIF3A,HSPD1,TRMT61B,C9ORF78,OSBP…
HPA	cerebral cortex; glial cells[≥Medium]	HPA:0100122	false	0.000004627923540997775	5.334613824741259	2681	274	108	11019	HDGF,ETNPPL,RTCB,MTIF3,AK9,HSPE1-MOB4,CLPX,GPATCH4,CWC15,CDC26,MCCC1,TMEM192,RPS6KA2,OSBPL1A,NDUFA5,HNRNPA2B1,DEK,ADCY9,SLTM,NUCKS1,NFYB,GLYR1,CDK5RAP2,FAM136A,CBX1,PDZRN3,MOCS2,ASNSD1,KIF3A,AKAP1,WWP1,HMOX2,CHCHD3,ANAPC7,TPRKB,ZNF770,BARHL1,WDR33,ZSCAN2,SMC1A,ZNF768,CHDH,PIK3CB,UBAC1,CHMP3,PNPT1,GPS2,CCDC92,HNRNPDL,VAMP4,ACBD5,CDC37,CCDC47,TAB2,EFTUD2,DYNC1I2,SEMA6B,TFDP2,SENP2,USP7,OLA1,STK24,E…
HPA	nasopharynx; respiratory epithelial cells[≥Medium]	HPA:0320102	false	0.000005549350157018905	5.255757870885374	4773	274	164	11019	LZTS3,MTIF2,HDGF,MTIF3,FAF1,AK9,HSPE1-MOB4,DESI1,CLPX,GPATCH4,CWC15,CDC26,MRPS34,MCCC1,SSU72,TMEM192,PCYT1A,RPS6KA2,FLOT1,NDUFA5,HNRNPA2B1,DEK,ADCY9,SLTM,NUCKS1,NFYB,NGLY1,DPP9,DNAJC28,COA7,GSPT1,GLYR1,CDK5RAP2,EPS15L1,FAM136A,CBX1,PDZRN3,DCP1A,MOCS2,ASNSD1,SLC37A4,NDRG2,RAPGEF1,UBR3,GTF2F1,AKAP1,HMOX2,CHCHD3,ANAPC7,TPRKB,TRAPPC8,DNAJA3,ZSCAN2,KRR1,VDAC1,PIK3CB,UBAC1,MEIS1,CHMP3,PNPT1,GPS2,RWDD1,…
HPA	cervix; glandular cells[≥Medium]	HPA:0630052	false	0.000005790213516638492	5.2373054211796175	4036	274	145	11019	CBX5,HDGF,RTCB,MTIF3,SERPINA3,NAMPT,FAF1,AK9,HSPE1-MOB4,CLPX,GPATCH4,CWC15,ATF7,CDC26,MRPS34,SETD2,SSU72,TMEM192,LACTB,PCYT1A,OSBPL1A,FLOT1,NDUFA5,HNRNPA2B1,DEK,ELAC2,SLTM,NUCKS1,NFYB,DPP9,DNAJC28,COA7,GSPT1,VRK2,GLYR1,CDK5RAP2,KANK2,FAM136A,CBX1,PDZRN3,MOCS2,SLC37A4,RANBP3,NDRG2,UBR3,GTF2F1,AKAP1,CUL2,CHCHD3,ANAPC7,TPRKB,WDR33,TRAPPC8,DNAJA3,ZSCAN2,SMC1A,STEAP3,ZNF768,VDAC1,MEIS1,CHMP3,PNPT1,GPS…
HPA	hippocampus; neuronal cells[≥Medium]	HPA:0250132	false	0.000006076436912049048	5.216351006752947	4230	274	150	11019	LZTS3,CBX5,HDGF,RTCB,MTIF3,DESI1,CLPX,GPATCH4,CDC26,MRPS34,MCCC1,TMEM192,LACTB,PCYT1A,RPS6KA2,OSBPL1A,FLOT1,NDUFA5,HNRNPA2B1,DEK,ELAC2,SLTM,NUCKS1,DPP9,DNAJC28,COA7,TEX2,ABCB6,GLYR1,CDK5RAP2,KANK2,EPS15L1,FAM136A,CBX1,DCP1A,ASNSD1,SLC37A4,NDRG2,UBR3,KIF3A,AKAP1,WWP1,HMOX2,CHCHD3,NOP14,ZNF770,TRAPPC8,DNAJA3,ZSCAN2,SMC1A,STEAP3,VDAC1,PIK3CB,UBAC1,CHMP3,PNPT1,GPS2,RWDD1,CCDC92,HNRNPDL,VAMP4,IWS1,ACB…
HPA	spleen	HPA:0530000	false	0.000006370644108419825	5.195816655797976	5893	274	191	11019	LZTS3,CBX5,HDGF,RTCB,MTIF3,SERPINA3,NAMPT,FAF1,AK9,HSPE1-MOB4,DESI1,CLPX,CWC15,CDC26,MRPS34,MCCC1,SSU72,TMEM192,RALGPS2,LACTB,PCYT1A,RPS6KA2,OSBPL1A,FLOT1,NDUFA5,HNRNPA2B1,DEK,ADCY9,ELAC2,SLTM,NUCKS1,NFYB,NGLY1,SH3KBP1,DPP9,DNAJC28,COA7,GSPT1,ABCB6,GLYR1,CDK5RAP2,KANK2,EPS15L1,FAM136A,CBX1,PDZRN3,MOCS2,ASNSD1,RANBP3,RAPGEF1,UBR3,GTF2F1,AKAP1,NEBL,WWP1,HMOX2,CHCHD3,PLA2G12A,ANAPC7,TPRKB,KRCC1,PPIP…
HPA	soft tissue 2; peripheral nerve[≥Low]	HPA:0510701	false	0.000007589434734716876	5.1197905693924275	3199	274	122	11019	LZTS3,HDGF,MTIF3,AK9,HSPE1-MOB4,DESI1,CLPX,GPATCH4,ATF7,MCCC1,SSU72,TMEM192,NKIRAS1,RALGPS2,LACTB,PCYT1A,RPS6KA2,OSBPL1A,FLOT1,HNRNPA2B1,DEK,SLTM,NUCKS1,NFYB,DNAJC28,TEX2,GSPT1,GLYR1,CDK5RAP2,KANK2,FAM136A,CBX1,PDZRN3,RANBP3,NDRG2,RAPGEF1,KIF3A,AKAP1,CUL2,WWP1,HMOX2,CHCHD3,ANAPC7,WDR33,TRAPPC8,GRPEL1,ZSCAN2,SMC1A,ZNF768,VDAC1,UBAC1,CHMP3,GPS2,RWDD1,HNRNPDL,MAP2K2,ACBD5,CDC37,TAB2,EFTUD2,DYNC1I2,P…
HPA	cervix; glandular cells[≥Low]	HPA:0630051	false	0.000007650109702759078	5.116332337008302	5692	274	186	11019	CBX5,HDGF,RTCB,MTIF3,SERPINA3,NAMPT,FAF1,AK9,HSPE1-MOB4,CLPX,GPATCH4,CWC15,ATF7,CDC26,MRPS34,SETD2,SSU72,TMEM192,NKIRAS1,LACTB,PCYT1A,RPS6KA2,OSBPL1A,FLOT1,NDUFA5,HNRNPA2B1,DEK,ADCY9,ELAC2,SLTM,NUCKS1,NFYB,NGLY1,DPP9,DNAJC28,COA7,GSPT1,ABCB6,VRK2,GLYR1,CDK5RAP2,KANK2,EPS15L1,FAM136A,CBX1,PDZRN3,MOCS2,ASNSD1,SLC37A4,RANBP3,NDRG2,UBR3,GTF2F1,AKAP1,CUL2,NEBL,HMOX2,CHCHD3,ANAPC7,TPRKB,KRCC1,WDR33,TRA…
HPA	soft tissue 2; fibroblasts[≥Low]	HPA:0510651	false	0.00000798584051904808	5.097679367118012	4130	274	147	11019	LZTS3,HDGF,AK9,HSPE1-MOB4,DESI1,CLPX,GPATCH4,MRPS34,SSU72,TMEM192,RALGPS2,LACTB,PCYT1A,RPS6KA2,OSBPL1A,NDUFA5,HNRNPA2B1,DEK,ADCY9,SLTM,NUCKS1,NFYB,NGLY1,DPP9,DNAJC28,COA7,TEX2,GSPT1,ABCB6,GLYR1,CDK5RAP2,KANK2,EPS15L1,FAM136A,CBX1,PDZRN3,ASNSD1,RANBP3,NDRG2,UBR3,GTF2F1,AKAP1,CUL2,WWP1,HMOX2,CHCHD3,ANAPC7,TPRKB,WDR33,TRAPPC8,GRPEL1,ZSCAN2,SMC1A,ZNF768,VDAC1,PIK3CB,UBAC1,CHMP3,PNPT1,GPS2,RWDD1,MAP2K…
HPA	cerebral cortex; glial cells[≥Low]	HPA:0100121	false	0.000010014500161413926	4.999370722112492	4927	274	167	11019	LZTS3,CBX5,HDGF,ETNPPL,RTCB,MTIF3,AK9,HSPE1-MOB4,CLPX,GPATCH4,CWC15,CDC26,MCCC1,TMEM192,PCYT1A,RPS6KA2,OSBPL1A,NDUFA5,HNRNPA2B1,DEK,ADCY9,SLTM,NUCKS1,KIF1C,NFYB,NGLY1,SH3KBP1,TEX2,GLYR1,CDK5RAP2,KANK2,FAM136A,CBX1,PDZRN3,DCP1A,MOCS2,ASNSD1,RANBP3,NDRG2,UBR3,GTF2F1,KIF3A,AKAP1,CUL2,WWP1,HMOX2,CHCHD3,ANAPC7,TPRKB,ZNF770,RDX,BARHL1,WDR33,DNAJA3,GRPEL1,ZSCAN2,SMC1A,KRR1,ZNF768,CHDH,VDAC1,PIK3CB,UBAC1…
HPA	tonsil	HPA:0600000	false	0.000010582538442603354	4.975410145213491	7788	274	232	11019	LZTS3,CBX5,MTIF2,HDGF,RTCB,MTIF3,NAMPT,FAF1,AK9,HSPE1-MOB4,DESI1,CLPX,GPATCH4,CWC15,CDC26,MRPS34,SETD2,MCCC1,SSU72,TMEM192,NKIRAS1,LACTB,PCYT1A,RPS6KA2,OSBPL1A,FLOT1,NDUFA5,HNRNPA2B1,DEK,ADCY9,ELAC2,SLTM,NUCKS1,NFYB,NGLY1,SH3KBP1,DPP9,DNAJC28,COA7,TEX2,GSPT1,ABCB6,VRK2,GLYR1,CDK5RAP2,KANK2,EPS15L1,FAM136A,CBX1,PDZRN3,DCP1A,MOCS2,ASNSD1,DENND4A,RANBP3,NDRG2,RAPGEF1,UBR3,GTF2F1,KIF3A,AKAP1,CUL2,NEB…
HPA	skin 2; langerhans cells[≥Low]	HPA:0471461	false	0.000012286144127967797	4.910584394305894	789	274	46	11019	CBX5,RTCB,HSPE1-MOB4,CWC15,MRPS34,SSU72,LACTB,OSBPL1A,NDUFA5,HNRNPA2B1,DEK,NUCKS1,CBX1,NDRG2,AKAP1,HMOX2,CHCHD3,GRPEL1,SMC1A,VDAC1,HNRNPDL,EIF4EBP1,CDC37,FCGBP,DYNC1I2,TFDP2,RPN1,STK24,CALCOCO2,EIF3A,HSPD1,C9ORF78,FKBP3,CEP70,CSDE1,AKAP8L,RFC1,KAT2B,TXNL1,SUMO3,STAT3,RBBP7,TKT,ICAM3,SERPINB6,CDC27
HPA	caudate; neuronal cells[≥Medium]	HPA:0080132	false	0.00001420880215568878	4.847442532846763	4124	274	146	11019	LZTS3,CBX5,HDGF,RTCB,MTIF3,CLPX,CWC15,CDC26,MRPS34,MCCC1,TMEM192,NKIRAS1,LACTB,PCYT1A,RPS6KA2,OSBPL1A,NDUFA5,HNRNPA2B1,ELAC2,SLTM,NUCKS1,NGLY1,DPP9,DNAJC28,COA7,TEX2,ABCB6,GLYR1,CDK5RAP2,EPS15L1,FAM136A,CBX1,PDZRN3,DCP1A,MOCS2,ASNSD1,SLC37A4,RANBP3,NDRG2,UBR3,KIF3A,AKAP1,WWP1,HMOX2,CHCHD3,PLA2G12A,ANAPC7,NOP14,TPRKB,ZNF770,WDR33,TRAPPC8,DNAJA3,GRPEL1,ZSCAN2,SMC1A,VDAC1,PIK3CB,UBAC1,CHMP3,GPS2,RWD…
HPA	pancreas; exocrine glandular cells[High]	HPA:0350473	false	0.000014349912163037905	4.843150757273174	1960	274	85	11019	HDGF,MTIF3,AK9,HSPE1-MOB4,DESI1,MRPS34,MCCC1,NKIRAS1,NDUFA5,HNRNPA2B1,SLTM,NUCKS1,NFYB,NGLY1,DNAJC28,TEX2,GSPT1,GLYR1,FAM136A,CBX1,PDZRN3,MOCS2,ASNSD1,UBR3,GTF2F1,GNMT,AKAP1,WWP1,HMOX2,CHCHD3,PLA2G12A,WDR33,DNAJA3,GRPEL1,ZSCAN2,ZNF768,UBAC1,MAP2K2,EIF4EBP1,PTER,CCDC47,LACTB2,TAB2,EFTUD2,DYNC1I2,TFDP2,MAPK9,RPN1,KIF16B,USP24,OLA1,ZBTB44,DHX29,FKBP3,DNAJC2,KLHL8,SECISBP2L,CEP70,SEL1L,COPS5,SCARB2,S…
HPA	heart muscle	HPA:0240000	false	0.000014792815866054894	4.8299491486069694	6332	274	200	11019	LZTS3,MTIF2,HDGF,RTCB,MTIF3,TTN,FAF1,AK9,HSPE1-MOB4,DESI1,CLPX,GPATCH4,CWC15,CDC26,MRPS34,ITPK1,MCCC1,SSU72,TMEM192,NKIRAS1,RALGPS2,LACTB,PCYT1A,RPS6KA2,OSBPL1A,FLOT1,NDUFA5,HNRNPA2B1,DEK,SLTM,NUCKS1,KIF1C,NFYB,NGLY1,DPP9,DNAJC28,COA7,TEX2,GSPT1,ABCB6,VRK2,GLYR1,CDK5RAP2,KANK2,EPS15L1,FAM136A,CBX1,PDZRN3,DCP1A,MOCS2,ASNSD1,SLC37A4,RANBP3,NDRG2,SMYD1,UBR3,GTF2F1,AKAP1,NEBL,PALLD,WWP1,HMOX2,CHCHD3,…
HPA	heart muscle; cardiomyocytes[≥Low]	HPA:0241101	false	0.000014792815866054894	4.8299491486069694	6332	274	200	11019	LZTS3,MTIF2,HDGF,RTCB,MTIF3,TTN,FAF1,AK9,HSPE1-MOB4,DESI1,CLPX,GPATCH4,CWC15,CDC26,MRPS34,ITPK1,MCCC1,SSU72,TMEM192,NKIRAS1,RALGPS2,LACTB,PCYT1A,RPS6KA2,OSBPL1A,FLOT1,NDUFA5,HNRNPA2B1,DEK,SLTM,NUCKS1,KIF1C,NFYB,NGLY1,DPP9,DNAJC28,COA7,TEX2,GSPT1,ABCB6,VRK2,GLYR1,CDK5RAP2,KANK2,EPS15L1,FAM136A,CBX1,PDZRN3,DCP1A,MOCS2,ASNSD1,SLC37A4,RANBP3,NDRG2,SMYD1,UBR3,GTF2F1,AKAP1,NEBL,PALLD,WWP1,HMOX2,CHCHD3,…
HPA	ovary; follicle cells[≥Low]	HPA:0340451	false	0.000014846795947603772	4.828367260313977	3306	274	124	11019	LZTS3,HDGF,RTCB,NAMPT,FAF1,AK9,DESI1,CLPX,GPATCH4,CWC15,MRPS34,SETD2,SSU72,RALGPS2,LACTB,PCYT1A,OSBPL1A,ELAC2,NUCKS1,DPP9,DNAJC28,COA7,GSPT1,GLYR1,KANK2,EPS15L1,RANBP3,NDRG2,UBR3,GTF2F1,AKAP1,CUL2,HMOX2,TPRKB,ZNF770,RDX,DNAJA3,ZSCAN2,SMC1A,STEAP3,UBAC1,MEIS1,CHMP3,GPS2,RWDD1,HNRNPDL,MAP2K2,EI24,CDC37,TRIT1,EFTUD2,DYNC1I2,TFDP2,NPLOC4,MAPK9,RPN1,PGD,USP7,OLA1,EMC3,HMBS,COPS3,PPM1G,CALCOCO2,EIF3A,T…
HPA	cerebral cortex; endothelial cells[≥Low]	HPA:0100201	false	0.000015468376783686508	4.810555257785747	4634	274	159	11019	LZTS3,CBX5,HDGF,RTCB,MTIF3,NAMPT,AK9,HSPE1-MOB4,DESI1,CLPX,GPATCH4,CWC15,CDC26,MRPS34,MCCC1,TMEM192,LACTB,PCYT1A,RPS6KA2,OSBPL1A,FLOT1,NDUFA5,HNRNPA2B1,DEK,SLTM,NUCKS1,KIF1C,NFYB,NGLY1,DNAJC28,COA7,TEX2,GSPT1,ABCB6,GLYR1,CDK5RAP2,KANK2,EPS15L1,FAM136A,CBX1,PDZRN3,MOCS2,ASNSD1,RANBP3,NDRG2,RAPGEF1,AKAP1,WWP1,HMOX2,CHCHD3,ANAPC7,TPRKB,ZNF770,RDX,WDR33,ZSCAN2,SMC1A,ZNF768,VDAC1,PIK3CB,UBAC1,CHMP3,PN…
HPA	skin 1; langerhans cells[≥Low]	HPA:0461461	false	0.000015729447065696178	4.80328654378089	716	274	43	11019	CBX5,RTCB,CWC15,MRPS34,SSU72,OSBPL1A,NDUFA5,HNRNPA2B1,DEK,NUCKS1,CBX1,NDRG2,AKAP1,HMOX2,CHCHD3,GRPEL1,SMC1A,VDAC1,HNRNPDL,EIF4EBP1,FCGBP,DYNC1I2,TFDP2,RPN1,STK24,CALCOCO2,EIF3A,HSPD1,C9ORF78,FKBP3,CEP70,CSDE1,AKAP8L,RFC1,KAT2B,TXNL1,SUMO3,STAT3,RBBP7,TKT,ICAM3,SERPINB6,CDC27
HPA	testis; Leydig cells[≥Low]	HPA:0570731	false	0.000019271535602317217	4.7150836783366685	7157	274	218	11019	LZTS3,MTIF2,HDGF,RTCB,MTIF3,NAMPT,FAF1,AK9,HSPE1-MOB4,DESI1,CLPX,GPATCH4,CWC15,ATF7,PDHA2,CDC26,MRPS34,ITPK1,SETD2,MCCC1,SSU72,TMEM192,NKIRAS1,LACTB,PCYT1A,RPS6KA2,OSBPL1A,FLOT1,NDUFA5,HNRNPA2B1,ADCY9,ELAC2,SLTM,NUCKS1,NFYB,NGLY1,DPP9,DNAJC28,COA7,TEX2,GSPT1,ABCB6,VRK2,GLYR1,CDK5RAP2,KANK2,EPS15L1,FAM136A,CBX1,PDZRN3,MOCS2,ASNSD1,DENND4A,SLC37A4,RANBP3,NDRG2,RAPGEF1,UBR3,GTF2F1,KIF3A,AKAP1,CUL2,P…
HPA	lymph node; non-germinal center cells[≥Low]	HPA:0310441	false	0.000025038581607917778	4.601390276791553	6061	274	193	11019	LZTS3,CBX5,HDGF,RTCB,MTIF3,SERPINA3,NAMPT,FAF1,AK9,HSPE1-MOB4,CLPX,MRPS34,MCCC1,SSU72,TMEM192,NKIRAS1,LACTB,PCYT1A,RPS6KA2,OSBPL1A,FLOT1,NDUFA5,HNRNPA2B1,DEK,ADCY9,ELAC2,SLTM,NUCKS1,NFYB,NGLY1,SH3KBP1,DNAJC28,COA7,TEX2,GSPT1,GLYR1,CDK5RAP2,KANK2,EPS15L1,FAM136A,CBX1,PDZRN3,DCP1A,ASNSD1,RANBP3,RAPGEF1,UBR3,GTF2F1,AKAP1,CUL2,NEBL,WWP1,HMOX2,CHCHD3,TPRKB,ZNF770,KRCC1,CDKN2D,DNAJA3,GRPEL1,ZSCAN2,SMC1…
HPA	tonsil; non-germinal center cells[≥Medium]	HPA:0600442	false	0.000027416248526462915	4.561991971709856	4200	274	147	11019	HDGF,RTCB,MTIF3,NAMPT,FAF1,AK9,HSPE1-MOB4,DESI1,SSU72,TMEM192,NKIRAS1,LACTB,RPS6KA2,OSBPL1A,FLOT1,NDUFA5,HNRNPA2B1,DEK,SLTM,NUCKS1,NFYB,NGLY1,SH3KBP1,DNAJC28,COA7,GSPT1,GLYR1,CDK5RAP2,EPS15L1,FAM136A,CBX1,ASNSD1,RANBP3,RAPGEF1,UBR3,GTF2F1,AKAP1,CUL2,WWP1,HMOX2,CHCHD3,TPRKB,KRCC1,CDKN2D,TRAPPC8,DNAJA3,GRPEL1,ZSCAN2,SMC1A,ZNF768,VDAC1,PIK3CB,UBAC1,CHMP3,PNPT1,GPS2,RWDD1,HNRNPDL,MAP2K2,VAMP4,IWS1,AC…
HPA	gallbladder; glandular cells[High]	HPA:0220053	false	0.00002830467570049025	4.5481418166597765	2874	274	111	11019	CBX5,HDGF,MTIF3,AK9,HSPE1-MOB4,CWC15,MRPS34,MCCC1,NKIRAS1,PCYT1A,FLOT1,NDUFA5,HNRNPA2B1,ADCY9,ELAC2,SLTM,NUCKS1,NFYB,NGLY1,DNAJC28,GSPT1,ABCB6,GLYR1,CDK5RAP2,EPS15L1,CBX1,PDZRN3,MOCS2,ASNSD1,UBR3,GTF2F1,AKAP1,HMOX2,CHCHD3,TPRKB,PPIP5K2,WDR33,TRAPPC8,DNAJA3,GRPEL1,ZSCAN2,SMC1A,ZNF768,VDAC1,UBAC1,CHMP3,PNPT1,HNRNPDL,EIF4EBP1,ACBD5,PTER,CCDC47,LACTB2,EFTUD2,DYNC1I2,TFDP2,NPLOC4,MAPK9,KIF16B,PGD,USP2…
HPA	nasopharynx; respiratory epithelial cells[High]	HPA:0320103	false	0.000030627337609871086	4.513890754143355	1798	274	79	11019	HDGF,MTIF3,AK9,DESI1,GPATCH4,CWC15,MRPS34,MCCC1,PCYT1A,NDUFA5,HNRNPA2B1,SLTM,NFYB,DNAJC28,GLYR1,CDK5RAP2,EPS15L1,FAM136A,CBX1,PDZRN3,ASNSD1,UBR3,GTF2F1,AKAP1,CHCHD3,TRAPPC8,ZSCAN2,VDAC1,UBAC1,CHMP3,PNPT1,GPS2,RWDD1,HNRNPDL,MAP2K2,ACBD5,TAB2,EFTUD2,DYNC1I2,TFDP2,NPLOC4,MAPK9,USP24,SENP2,STAU2,ZBTB44,C9ORF78,OSBP,DVL1,DHX29,DNAJC2,KLHL8,SECISBP2L,COPS5,SCARB2,SRSF1,PSMC3,RHOT1,TRIP11,AKAP8L,TMEM11,…
HPA	soft tissue 2; peripheral nerve[≥Medium]	HPA:0510702	false	0.000031199745268657155	4.505848951778614	1546	274	71	11019	LZTS3,HDGF,AK9,HSPE1-MOB4,DESI1,CLPX,MCCC1,SSU72,NKIRAS1,PCYT1A,HNRNPA2B1,DEK,SLTM,NUCKS1,NFYB,DNAJC28,TEX2,GLYR1,FAM136A,CBX1,PDZRN3,AKAP1,WWP1,CHCHD3,ANAPC7,TRAPPC8,GRPEL1,ZSCAN2,SMC1A,ZNF768,UBAC1,CHMP3,HNRNPDL,MAP2K2,TAB2,EFTUD2,SENP2,COPS3,TRMT61B,ZBTB44,C9ORF78,OSBP,CCDC43,SECISBP2L,SEL1L,COPS5,SRSF1,PSMC3,RHOT1,TRIP11,EMC7,DCUN1D5,TPRN,TMEM11,AGTPBP1,COPS2,SAP30L,TXNL1,NAP1L4,SBNO1,UBXN7,F…
HPA	caudate; glial cells[≥Low]	HPA:0080121	false	0.000043334182629855095	4.363169390693323	4577	274	156	11019	LZTS3,CBX5,HDGF,ETNPPL,RTCB,MTIF3,AK9,CLPX,GPATCH4,CDC26,MCCC1,SSU72,TMEM192,LACTB,PCYT1A,RPS6KA2,OSBPL1A,FLOT1,NDUFA5,HNRNPA2B1,DEK,ADCY9,ELAC2,SLTM,NUCKS1,NFYB,SH3KBP1,DNAJC28,TEX2,GLYR1,CDK5RAP2,KANK2,FAM136A,CBX1,PDZRN3,DCP1A,MOCS2,ASNSD1,RANBP3,NDRG2,UBR3,GTF2F1,AKAP1,CUL2,WWP1,HMOX2,CHCHD3,ANAPC7,TPRKB,BARHL1,GRPEL1,ZSCAN2,SMC1A,ZNF768,CHDH,VDAC1,PIK3CB,UBAC1,CHMP3,PNPT1,GPS2,RWDD1,HNRNPDL,…
HPA	pancreas; pancreatic endocrine cells[≥Medium]	HPA:0351182	false	0.000045323615885140236	4.343675449728303	3624	274	131	11019	CBX5,MTIF2,HDGF,RTCB,MTIF3,AK9,HSPE1-MOB4,CWC15,CDC26,MRPS34,MCCC1,SSU72,TMEM192,RPS6KA2,OSBPL1A,NDUFA5,HNRNPA2B1,SLTM,NUCKS1,NFYB,DPP9,DNAJC28,GSPT1,GLYR1,CDK5RAP2,FAM136A,CBX1,MOCS2,ASNSD1,RAPGEF1,UBR3,GTF2F1,KIF3A,AKAP1,WWP1,HMOX2,CHCHD3,PLA2G12A,ANAPC7,TPRKB,WDR33,TRAPPC8,DNAJA3,GRPEL1,ZSCAN2,SMC1A,ZNF768,VDAC1,PIK3CB,UBAC1,CHMP3,PNPT1,GPS2,RWDD1,HNRNPDL,MAP2K2,VAMP4,EIF4EBP1,IWS1,ACBD5,PTER,…
HPA	appendix; lymphoid tissue[≥Medium]	HPA:0030072	false	0.00006346289465783115	4.1974801228241265	2987	274	113	11019	MTIF3,NAMPT,FAF1,AK9,GPATCH4,CDC26,MRPS34,SETD2,TMEM192,LACTB,PCYT1A,OSBPL1A,NDUFA5,HNRNPA2B1,DEK,SLTM,NUCKS1,NFYB,SH3KBP1,DNAJC28,GSPT1,GLYR1,CDK5RAP2,EPS15L1,FAM136A,CBX1,PDZRN3,ASNSD1,RAPGEF1,GTF2F1,AKAP1,CUL2,WWP1,HMOX2,CHCHD3,TPRKB,WDR33,TRAPPC8,DNAJA3,GRPEL1,ZSCAN2,SMC1A,VDAC1,PIK3CB,UBAC1,CHMP3,PNPT1,GPS2,RWDD1,MAP2K2,IWS1,ACBD5,TAB2,EFTUD2,DYNC1I2,TFDP2,NPLOC4,MAPK9,KIF16B,UBAP2,SENP2,USP…
HPA	hippocampus; glial cells[≥Low]	HPA:0250121	false	0.00007237624639935516	4.140403944166736	4142	274	144	11019	LZTS3,CBX5,HDGF,ETNPPL,RTCB,MTIF3,AK9,HSPE1-MOB4,GPATCH4,CDC26,MCCC1,TMEM192,PCYT1A,RPS6KA2,OSBPL1A,FLOT1,NDUFA5,HNRNPA2B1,ADCY9,SLTM,NUCKS1,NFYB,SH3KBP1,DNAJC28,TEX2,GLYR1,CDK5RAP2,KANK2,FAM136A,CBX1,PDZRN3,DCP1A,MOCS2,ASNSD1,RANBP3,NDRG2,GTF2F1,AKAP1,CUL2,WWP1,HMOX2,CHCHD3,ANAPC7,TPRKB,BARHL1,DNAJA3,ZSCAN2,SMC1A,ZNF768,CHDH,VDAC1,PIK3CB,UBAC1,CHMP3,PNPT1,GPS2,RWDD1,HNRNPDL,VAMP4,EIF4EBP1,IWS1,A…
HPA	liver; cholangiocytes[≥Low]	HPA:0291161	false	0.00009113526720294349	4.0403135287601035	3965	274	139	11019	LZTS3,MTIF2,HDGF,RTCB,MTIF3,AK9,GPATCH4,CWC15,CDC26,MRPS34,SSU72,TMEM192,RPS6KA2,OSBPL1A,FLOT1,NDUFA5,HNRNPA2B1,DEK,ADCY9,SLTM,NUCKS1,NFYB,NGLY1,DNAJC28,COA7,GSPT1,VRK2,GLYR1,CDK5RAP2,KANK2,EPS15L1,FAM136A,CBX1,PDZRN3,MOCS2,ASNSD1,RANBP3,NDRG2,UBR3,GTF2F1,AKAP1,WWP1,HMOX2,CHCHD3,DNAJA3,ZSCAN2,ZNF768,CHDH,VDAC1,PIK3CB,UBAC1,GPS2,RWDD1,HNRNPDL,MAP2K2,IWS1,ACBD5,EI24,CDC37,PTER,CCDC47,TRIT1,LACTB2,T…
HPA	endometrium 2; cells in endometrial stroma[≥Low]	HPA:0170251	false	0.00009357603540037552	4.028835358804169	3517	274	127	11019	HDGF,RTCB,MTIF3,SERPINA3,NAMPT,AK9,CLPX,CDC26,SETD2,SSU72,TMEM192,PCYT1A,RPS6KA2,OSBPL1A,HNRNPA2B1,DEK,SLTM,NUCKS1,NFYB,COA7,GSPT1,GLYR1,KANK2,EPS15L1,FAM136A,CBX1,PDZRN3,ASNSD1,RANBP3,NDRG2,GTF2F1,AKAP1,PALLD,WWP1,HMOX2,CHCHD3,ANAPC7,TPRKB,PPIP5K2,TRAPPC8,DNAJA3,GRPEL1,ZSCAN2,SMC1A,STEAP3,ZNF768,VDAC1,UBAC1,MEIS1,CHMP3,PNPT1,GPS2,RWDD1,HNRNPDL,MAP2K2,IWS1,YME1L1,ACBD5,EI24,CDC37,CCDC47,TAB2,EFTU…
HPA	bone marrow	HPA:0040000	false	0.00010158613010949802	3.9931655836672872	6496	274	201	11019	LZTS3,CBX5,MTIF2,HDGF,RTCB,MTIF3,SERPINA3,NAMPT,FAF1,AK9,DESI1,CLPX,GPATCH4,ATF7,CDC26,MRPS34,MCCC1,SSU72,TMEM192,NKIRAS1,RALGPS2,LACTB,PCYT1A,RPS6KA2,OSBPL1A,FLOT1,NDUFA5,HNRNPA2B1,DEK,ADCY9,ELAC2,SLTM,NUCKS1,NFYB,NGLY1,SH3KBP1,DPP9,DNAJC28,COA7,TEX2,GSPT1,ABCB6,GLYR1,CDK5RAP2,KANK2,EPS15L1,FAM136A,CBX1,DCP1A,ASNSD1,DENND4A,RANBP3,NDRG2,RAPGEF1,UBR3,GTF2F1,KIF3A,AKAP1,WWP1,HMOX2,CHCHD3,PLA2G12A,…
HPA	bone marrow; hematopoietic cells[≥Low]	HPA:0040081	false	0.00010158613010949802	3.9931655836672872	6496	274	201	11019	LZTS3,CBX5,MTIF2,HDGF,RTCB,MTIF3,SERPINA3,NAMPT,FAF1,AK9,DESI1,CLPX,GPATCH4,ATF7,CDC26,MRPS34,MCCC1,SSU72,TMEM192,NKIRAS1,RALGPS2,LACTB,PCYT1A,RPS6KA2,OSBPL1A,FLOT1,NDUFA5,HNRNPA2B1,DEK,ADCY9,ELAC2,SLTM,NUCKS1,NFYB,NGLY1,SH3KBP1,DPP9,DNAJC28,COA7,TEX2,GSPT1,ABCB6,GLYR1,CDK5RAP2,KANK2,EPS15L1,FAM136A,CBX1,DCP1A,ASNSD1,DENND4A,RANBP3,NDRG2,RAPGEF1,UBR3,GTF2F1,KIF3A,AKAP1,WWP1,HMOX2,CHCHD3,PLA2G12A,…
HPA	appendix; glandular cells[High]	HPA:0030053	false	0.00010218651231812339	3.9906064233047513	1882	274	80	11019	HDGF,MTIF3,MRPS34,MCCC1,NKIRAS1,NDUFA5,HNRNPA2B1,KIF1C,NFYB,NGLY1,DNAJC28,GSPT1,GLYR1,CDK5RAP2,EPS15L1,ASNSD1,NDRG2,UBR3,GTF2F1,AKAP1,HMOX2,CHCHD3,PPIP5K2,WDR33,DNAJA3,GRPEL1,ZSCAN2,ZNF768,UBAC1,CHMP3,PNPT1,MAP2K2,ACBD5,CCDC47,LACTB2,EFTUD2,DYNC1I2,TFDP2,NPLOC4,MRPS25,KIF16B,USP24,SENP2,OLA1,STK24,SETD3,ZBTB44,DVL1,DHX29,FKBP3,DNAJC2,MRPL51,KLHL8,DRAM2,SECISBP2L,PPP6R1,MRPS15,COPS5,SCARB2,SRSF1,T…
HPA	skin 1; lymphocytes[≥Low]	HPA:0461471	false	0.00010420623360442001	3.9821063008155004	712	274	41	11019	CBX5,RTCB,HSPE1-MOB4,MRPS34,SSU72,OSBPL1A,NDUFA5,HNRNPA2B1,DEK,NUCKS1,SH3KBP1,CBX1,NDRG2,AKAP1,HMOX2,CHCHD3,GRPEL1,SMC1A,VDAC1,HNRNPDL,DYNC1I2,TFDP2,RPN1,STK24,PPM1G,CALCOCO2,EIF3A,C9ORF78,MRPS15,CEP70,SCARB2,CSDE1,AKAP8L,RFC1,KAT2B,TXNL1,SUMO3,STAT3,RBBP7,TKT,CDC27
HPA	tonsil; non-germinal center cells[≥Low]	HPA:0600441	false	0.00011962847093816054	3.9221654482753157	6117	274	192	11019	CBX5,HDGF,RTCB,MTIF3,NAMPT,FAF1,AK9,HSPE1-MOB4,DESI1,MRPS34,MCCC1,SSU72,TMEM192,NKIRAS1,LACTB,PCYT1A,RPS6KA2,OSBPL1A,FLOT1,NDUFA5,HNRNPA2B1,DEK,ELAC2,SLTM,NUCKS1,NFYB,NGLY1,SH3KBP1,DNAJC28,COA7,TEX2,GSPT1,ABCB6,GLYR1,CDK5RAP2,KANK2,EPS15L1,FAM136A,CBX1,PDZRN3,DCP1A,MOCS2,ASNSD1,RANBP3,RAPGEF1,UBR3,GTF2F1,AKAP1,CUL2,NEBL,WWP1,HMOX2,CHCHD3,TPRKB,KRCC1,CDKN2D,WDR33,TRAPPC8,DNAJA3,GRPEL1,ZSCAN2,SMC1A…
HPA	colon; peripheral nerve/ganglion[High]	HPA:0130243	false	0.00013028897915486675	3.885092318705315	855	274	46	11019	HDGF,NKIRAS1,NDUFA5,HNRNPA2B1,SLTM,KIF1C,NFYB,DNAJC28,GLYR1,EPS15L1,CBX1,UBR3,GTF2F1,CHCHD3,WDR33,TRAPPC8,GRPEL1,ZSCAN2,UBAC1,EFTUD2,DYNC1I2,TFDP2,PPM1G,HSPD1,ZBTB44,CLIP1,CHL1,DHX29,FKBP3,SECISBP2L,COPS5,SCARB2,RHOT1,AKAP8L,TMEM245,AGTPBP1,SAP30L,EIF2S2,SBNO1,MECP2,ANKRD11,SLC25A12,RBBP7,CAPRIN2,TAPT1,VAPB
HPA	skin 2; cells in granular layer[≥Low]	HPA:0470181	false	0.00013500044448261163	3.869664801608492	719	274	41	11019	CBX5,RTCB,HSPE1-MOB4,CWC15,SSU72,LACTB,OSBPL1A,NDUFA5,HNRNPA2B1,NUCKS1,CBX1,AKAP1,HMOX2,CHCHD3,GRPEL1,SMC1A,VDAC1,HNRNPDL,CDC37,DYNC1I2,TFDP2,RPN1,PPL,STK24,CALCOCO2,EIF3A,HSPD1,C9ORF78,FKBP3,CEP70,CSDE1,AKAP8L,RFC1,KAT2B,TXNL1,SUMO3,STAT3,RBBP7,ICAM3,SERPINB6,CDC27
HPA	lymph node; non-germinal center cells[≥Medium]	HPA:0310442	false	0.00013591835854409525	3.866721878985585	3989	274	139	11019	HDGF,MTIF3,FAF1,AK9,HSPE1-MOB4,MRPS34,MCCC1,SSU72,TMEM192,NKIRAS1,LACTB,RPS6KA2,OSBPL1A,FLOT1,NDUFA5,HNRNPA2B1,DEK,SLTM,NUCKS1,NFYB,NGLY1,SH3KBP1,DNAJC28,GSPT1,GLYR1,KANK2,EPS15L1,FAM136A,CBX1,ASNSD1,RANBP3,UBR3,GTF2F1,AKAP1,CUL2,WWP1,HMOX2,CHCHD3,CDKN2D,DNAJA3,GRPEL1,ZSCAN2,SMC1A,ZNF768,UBAC1,MEIS1,CHMP3,PNPT1,GPS2,RWDD1,HNRNPDL,MAP2K2,VAMP4,EIF4EBP1,IWS1,ACBD5,CDC37,PTER,CCDC47,EFTUD2,DYNC1I2,T…
HPA	lung; macrophages[≥Medium]	HPA:0300412	false	0.00016492317537162324	3.7827183120401067	4898	274	162	11019	MTIF2,HDGF,MTIF3,AK9,HSPE1-MOB4,DESI1,CDC26,MRPS34,MCCC1,SSU72,TMEM192,NKIRAS1,LACTB,PCYT1A,RPS6KA2,OSBPL1A,FLOT1,NDUFA5,HNRNPA2B1,DEK,ADCY9,ELAC2,SLTM,NUCKS1,NFYB,NGLY1,DPP9,DNAJC28,COA7,VRK2,GLYR1,CDK5RAP2,EPS15L1,FAM136A,CBX1,PDZRN3,MOCS2,ASNSD1,RANBP3,NDRG2,RAPGEF1,UBR3,GTF2F1,AKAP1,CUL2,WWP1,HMOX2,CHCHD3,PLA2G12A,ANAPC7,NOP14,KRCC1,PPIP5K2,TRAPPC8,DNAJA3,GRPEL1,SMC1A,STEAP3,VDAC1,PIK3CB,UBAC…
HPA	testis	HPA:0570000	false	0.0001830777393000393	3.7373644590128174	9036	274	253	11019	LZTS3,CBX5,MTIF2,HDGF,RTCB,MTIF3,SERPINA3,NAMPT,FAF1,AK9,HSPE1-MOB4,DESI1,CLPX,GPATCH4,CWC15,ATF7,PDHA2,CDC26,MRPS34,ITPK1,SETD2,MCCC1,SSU72,TMEM192,NKIRAS1,RALGPS2,LACTB,PCYT1A,RPS6KA2,OSBPL1A,FLOT1,NDUFA5,HNRNPA2B1,DEK,ADCY9,ELAC2,SLTM,NUCKS1,NFYB,C8ORF88,NGLY1,DPP9,DNAJC28,COA7,TEX2,GSPT1,ABCB6,VRK2,GLYR1,CDK5RAP2,KANK2,EPS15L1,FAM136A,CBX1,PDZRN3,DCP1A,MOCS2,ASNSD1,DENND4A,SLC37A4,RANBP3,NDRG…
HPA	bronchus; respiratory epithelial cells[High]	HPA:0060103	false	0.00019220455489062427	3.716236324573695	1845	274	78	11019	HDGF,MTIF3,AK9,HSPE1-MOB4,GPATCH4,CWC15,CDC26,MRPS34,MCCC1,SSU72,FLOT1,HNRNPA2B1,NUCKS1,NFYB,NGLY1,DNAJC28,GSPT1,GLYR1,CDK5RAP2,EPS15L1,FAM136A,CBX1,PDZRN3,ASNSD1,UBR3,GTF2F1,CHCHD3,TPRKB,TRAPPC8,DNAJA3,ZSCAN2,SMC1A,UBAC1,CHMP3,PNPT1,HNRNPDL,ACBD5,CCDC47,TAB2,EFTUD2,DYNC1I2,TFDP2,NPLOC4,MAPK9,KIF16B,SENP2,HSPD1,STAU2,ZBTB44,C9ORF78,DVL1,DHX29,DNAJC2,SECISBP2L,COPS5,SCARB2,SRSF1,PSMC3,TRIP10,RHOT1…
HPA	thyroid gland; glandular cells[High]	HPA:0590053	false	0.000206756611332931	3.684540594377577	1881	274	79	11019	MTIF2,HDGF,MTIF3,AK9,HSPE1-MOB4,GPATCH4,CWC15,MRPS34,MCCC1,TMEM192,PCYT1A,NDUFA5,HNRNPA2B1,ELAC2,SLTM,NUCKS1,NFYB,NGLY1,GLYR1,CBX1,PDZRN3,ASNSD1,GTF2F1,AKAP1,CHCHD3,WDR33,DNAJA3,ZSCAN2,SMC1A,ZNF768,HNRNPDL,MAP2K2,PTER,DYNC1I2,TFDP2,MAPK9,EMC3,UGGT1,COPS3,TRMT61B,STAU2,ZBTB44,OSBP,DVL1,DHX29,FKBP3,DNAJC2,KLHL8,PARP6,SECISBP2L,COPS5,SCARB2,SRSF1,PSMC3,RHOT1,AKAP8L,TMEM245,FAM104A,MCFD2,KAT2B,AGTPBP…
HPA	skin 2; cells in basal layer[≥Low]	HPA:0471391	false	0.00026197256787243914	3.581744182899204	962	274	49	11019	CBX5,RTCB,TTN,HSPE1-MOB4,MRPS34,SSU72,LACTB,OSBPL1A,FLOT1,NDUFA5,HNRNPA2B1,DEK,NUCKS1,CBX1,NDRG2,AKAP1,PALLD,HMOX2,CHCHD3,GRPEL1,SMC1A,VDAC1,HNRNPDL,EIF4EBP1,CDC37,FCGBP,DYNC1I2,TFDP2,RPN1,STK24,CALCOCO2,EIF3A,HSPD1,C9ORF78,FKBP3,DRAM2,MRPS15,CEP70,SCARB2,CSDE1,AKAP8L,RFC1,TXNL1,SUMO3,STAT3,RBBP7,TKT,SERPINB6,CDC27
HPA	cerebellum; cells in granular layer[≥Medium]	HPA:0090182	false	0.0003104864025969462	3.507957414509688	2931	274	109	11019	LZTS3,CBX5,HDGF,MTIF3,AK9,HSPE1-MOB4,GPATCH4,CWC15,CDC26,MRPS34,ITPK1,MCCC1,TMEM192,RPS6KA2,OSBPL1A,FLOT1,NDUFA5,HNRNPA2B1,SLTM,NUCKS1,NFYB,NGLY1,DNAJC28,TEX2,GLYR1,CDK5RAP2,EPS15L1,FAM136A,CBX1,PDZRN3,DCP1A,MOCS2,ASNSD1,UBR3,AKAP1,CHCHD3,TPRKB,KRCC1,DNAJA3,GRPEL1,ZSCAN2,SMC1A,ZNF768,PIK3CB,UBAC1,CHMP3,PNPT1,RWDD1,HNRNPDL,MAP2K2,IWS1,ACBD5,LACTB2,EFTUD2,DLG3,DYNC1I2,PARD3,TFDP2,MAPK9,KIF16B,USP24…
HPA	placenta; trophoblastic cells[≥Low]	HPA:0380521	false	0.00034979009697780984	3.4561924901368504	6360	274	196	11019	LZTS3,MTIF2,HDGF,RTCB,MTIF3,SERPINA3,FAF1,AK9,HSPE1-MOB4,DESI1,CLPX,GPATCH4,CWC15,SETD2,MCCC1,SSU72,NKIRAS1,LACTB,PCYT1A,RPS6KA2,OSBPL1A,FLOT1,NDUFA5,DEK,ADCY9,ELAC2,NUCKS1,KIF1C,NGLY1,SH3KBP1,DPP9,DNAJC28,COA7,TEX2,GSPT1,VRK2,GLYR1,CDK5RAP2,KANK2,EPS15L1,FAM136A,PDZRN3,DCP1A,MOCS2,ASNSD1,RANBP3,NDRG2,RAPGEF1,UBR3,GTF2F1,AKAP1,CUL2,PALLD,WWP1,HMOX2,PLA2G12A,ANAPC7,NOP14,TPRKB,ZNF770,RDX,PPIP5K2,W…
HPA	skin 2; lymphocytes[≥Low]	HPA:0471471	false	0.00036095469071393757	3.442547310027556	802	274	43	11019	CBX5,RTCB,HSPE1-MOB4,MRPS34,SSU72,LACTB,OSBPL1A,FLOT1,NDUFA5,HNRNPA2B1,DEK,NUCKS1,SH3KBP1,CBX1,NDRG2,AKAP1,HMOX2,CHCHD3,GRPEL1,SMC1A,VDAC1,HNRNPDL,CDC37,DYNC1I2,TFDP2,RPN1,STK24,CALCOCO2,EIF3A,HSPD1,C9ORF78,MRPS15,CEP70,CSDE1,RFC1,KAT2B,TXNL1,SUMO3,STAT3,RBBP7,ICAM3,SERPINB6,CDC27
HPA	parathyroid gland; glandular cells[High]	HPA:0360053	false	0.0003797771357939971	3.4204711851951104	1553	274	68	11019	CBX5,MTIF3,GPATCH4,CDC26,MRPS34,TMEM192,PCYT1A,NDUFA5,HNRNPA2B1,SLTM,NUCKS1,NFYB,NGLY1,DNAJC28,TEX2,GLYR1,CDK5RAP2,FAM136A,CBX1,MOCS2,ASNSD1,AKAP1,CHCHD3,WDR33,DNAJA3,GRPEL1,ZSCAN2,SMC1A,VDAC1,UBAC1,CHMP3,ACBD5,EI24,EFTUD2,DYNC1I2,TFDP2,KIF16B,COPS3,ZBTB44,DVL1,NADK2,DHX29,FKBP3,DNAJC2,MRPL51,SECISBP2L,COPS5,SRSF1,PSMC3,RHOT1,TRIP11,TMEM245,HIGD1A,MCFD2,TMEM11,AGTPBP1,COPS2,ATAD3A,YWHAE,MECP2,ANK…
HPA	placenta; decidual cells[≥Low]	HPA:0380511	false	0.0004929220053949319	3.307221793311564	4850	274	159	11019	LZTS3,MTIF2,HDGF,RTCB,NAMPT,FAF1,AK9,HSPE1-MOB4,GPATCH4,MCCC1,SSU72,NKIRAS1,LACTB,PCYT1A,RPS6KA2,OSBPL1A,NDUFA5,ADCY9,ELAC2,SLTM,NUCKS1,KIF1C,SH3KBP1,DPP9,DNAJC28,COA7,TEX2,ABCB6,VRK2,GLYR1,CDK5RAP2,KANK2,EPS15L1,FAM136A,DCP1A,DENND4A,NDRG2,RAPGEF1,GTF2F1,AKAP1,CUL2,HMOX2,NOP14,TPRKB,WDR33,DNAJA3,GRPEL1,ZSCAN2,STEAP3,KRR1,ZNF768,VDAC1,PIK3CB,UBAC1,MEIS1,CHMP3,PNPT1,GPS2,RWDD1,CCDC92,HNRNPDL,MAP2K…
HPA	lung; alveolar cells type II[≥Low]	HPA:0301371	false	0.0004996478359667422	3.3013359892293006	1533	274	67	11019	CBX5,HDGF,SSU72,TMEM192,LACTB,OSBPL1A,FLOT1,HNRNPA2B1,DEK,SLTM,NUCKS1,NFYB,GSPT1,GLYR1,CBX1,RANBP3,GTF2F1,AKAP1,HMOX2,CHCHD3,GRPEL1,ZSCAN2,ZNF768,PNPT1,HNRNPDL,MAP2K2,EIF4EBP1,IWS1,ACBD5,CDC37,EFTUD2,TFDP2,RPN1,PGD,UGGT1,HMBS,CALCOCO2,EIF3A,HSPD1,TRMT61B,C9ORF78,OSBP,PPP6R1,CEP70,COPS5,SCARB2,SRSF1,RHOT1,TRIP11,AKAP8L,RFC1,MCFD2,ZMYND19,COPS2,UBXN7,FOXN3,MECP2,PLCD3,SLC25A12,IDH1,TKT,SERPINB6,SEP…
HPA	testis; Leydig cells[≥Medium]	HPA:0570732	false	0.0005161962973001873	3.2871851149952964	5378	274	172	11019	LZTS3,HDGF,MTIF3,FAF1,AK9,HSPE1-MOB4,CLPX,GPATCH4,CWC15,CDC26,MRPS34,MCCC1,SSU72,TMEM192,NKIRAS1,LACTB,PCYT1A,RPS6KA2,OSBPL1A,FLOT1,NDUFA5,HNRNPA2B1,ELAC2,SLTM,NUCKS1,NFYB,NGLY1,DPP9,DNAJC28,COA7,TEX2,GSPT1,ABCB6,GLYR1,CDK5RAP2,EPS15L1,FAM136A,PDZRN3,MOCS2,ASNSD1,SLC37A4,RANBP3,NDRG2,RAPGEF1,UBR3,GTF2F1,AKAP1,CUL2,WWP1,HMOX2,CHCHD3,PLA2G12A,ANAPC7,TPRKB,RDX,KRCC1,PPIP5K2,WDR33,TRAPPC8,DNAJA3,GRPE…
HPA	spleen; cells in red pulp[≥Medium]	HPA:0530712	false	0.0005404196926020224	3.2672688339050615	3143	274	114	11019	HDGF,RTCB,MTIF3,NAMPT,FAF1,AK9,MRPS34,MCCC1,TMEM192,RPS6KA2,FLOT1,HNRNPA2B1,DEK,ADCY9,ELAC2,SLTM,NUCKS1,NFYB,SH3KBP1,DPP9,DNAJC28,GSPT1,GLYR1,CDK5RAP2,EPS15L1,CBX1,ASNSD1,UBR3,GTF2F1,AKAP1,WWP1,HMOX2,CHCHD3,PLA2G12A,TRAPPC8,DNAJA3,GRPEL1,ZSCAN2,STEAP3,ZNF768,UBAC1,CHMP3,GPS2,RWDD1,MAP2K2,EIF4EBP1,ACBD5,CDC37,TAB2,DYNC1I2,TFDP2,MAPK9,RPN1,KIF16B,PGD,OLA1,STK24,EMC3,UGGT1,SETD3,HMBS,COPS3,STAU2,ZBT…
HPA	skin 2; cells in spinous layer[≥Low]	HPA:0471411	false	0.000541328734018542	3.2665389197138652	871	274	45	11019	CBX5,RTCB,HSPE1-MOB4,CWC15,MRPS34,SSU72,LACTB,OSBPL1A,NDUFA5,HNRNPA2B1,DEK,NUCKS1,CBX1,AKAP1,HMOX2,CHCHD3,GRPEL1,SMC1A,VDAC1,HNRNPDL,EIF4EBP1,CDC37,DYNC1I2,TFDP2,RPN1,PPL,STK24,CALCOCO2,EIF3A,HSPD1,C9ORF78,FKBP3,CEP70,SCARB2,CSDE1,AKAP8L,RFC1,KAT2B,TXNL1,SUMO3,STAT3,RBBP7,TKT,SERPINB6,CDC27
HPA	rectum; glandular cells[High]	HPA:0400053	false	0.0005604099294775163	3.251494178384318	2575	274	98	11019	HDGF,MTIF3,AK9,GPATCH4,CWC15,MRPS34,MCCC1,SSU72,NKIRAS1,PCYT1A,NDUFA5,HNRNPA2B1,SLTM,KIF1C,NFYB,NGLY1,DNAJC28,GSPT1,GLYR1,CDK5RAP2,EPS15L1,CBX1,PDZRN3,ASNSD1,UBR3,GTF2F1,AKAP1,HMOX2,CHCHD3,PPIP5K2,WDR33,DNAJA3,GRPEL1,ZSCAN2,SMC1A,ZNF768,UBAC1,CHMP3,PNPT1,GPS2,MAP2K2,EIF4EBP1,ACBD5,PTER,CCDC47,LACTB2,TAB2,EFTUD2,DYNC1I2,TFDP2,MAPK9,UBAP2,USP24,SENP2,OLA1,STK24,SETD3,COPS3,STAU2,ZBTB44,C9ORF78,DVL1…
HPA	skin 1; cells in spinous layer[≥Low]	HPA:0461411	false	0.0005669769530220025	3.246434594332485	760	274	41	11019	CBX5,RTCB,CWC15,MRPS34,SSU72,OSBPL1A,NDUFA5,HNRNPA2B1,DEK,NUCKS1,CBX1,NDRG2,AKAP1,CHCHD3,GRPEL1,SMC1A,VDAC1,HNRNPDL,EIF4EBP1,DYNC1I2,TFDP2,RPN1,PPL,STK24,CALCOCO2,EIF3A,HSPD1,C9ORF78,FKBP3,CEP70,CSDE1,AKAP8L,RFC1,KAT2B,TXNL1,SUMO3,STAT3,RBBP7,TKT,SERPINB6,CDC27
HPA	ovary; ovarian stroma cells[≥Medium]	HPA:0340462	false	0.0006312950070936752	3.199767645490071	2067	274	83	11019	CBX5,HDGF,RTCB,AK9,HSPE1-MOB4,MRPS34,SSU72,OSBPL1A,FLOT1,HNRNPA2B1,DEK,NUCKS1,NFYB,COA7,GSPT1,ABCB6,GLYR1,KANK2,EPS15L1,CBX1,PDZRN3,ASNSD1,NDRG2,UBR3,AKAP1,HMOX2,CHCHD3,ZSCAN2,SMC1A,UBAC1,CHMP3,GPS2,HNRNPDL,MAP2K2,EIF4EBP1,EFTUD2,DYNC1I2,TFDP2,RPN1,KIF16B,COPS3,EIF3A,TRMT61B,ZBTB44,OSBP,DVL1,DHX29,FKBP3,DNAJC2,SECISBP2L,COPS5,SCARB2,SRSF1,PSMC3,RHOT1,TRIP11,AKAP8L,TMEM245,DCUN1D5,MCFD2,KAT2B,WWC1…
HPA	cerebellum; Purkinje cells[≥Medium]	HPA:0090162	false	0.0006559327682444557	3.1831406726316223	4126	274	140	11019	CBX5,HDGF,MTIF3,FAF1,CLPX,GPATCH4,CWC15,CDC26,MRPS34,MCCC1,TMEM192,LACTB,PCYT1A,RPS6KA2,OSBPL1A,NDUFA5,HNRNPA2B1,ELAC2,SLTM,NUCKS1,KIF1C,NGLY1,DNAJC28,COA7,TEX2,GSPT1,ABCB6,GLYR1,CDK5RAP2,EPS15L1,FAM136A,CBX1,PDZRN3,MOCS2,ASNSD1,SLC37A4,NDRG2,UBR3,GTF2F1,KIF3A,AKAP1,WWP1,CHCHD3,PLA2G12A,TPRKB,ZNF770,TRAPPC8,DNAJA3,GRPEL1,ZSCAN2,ZNF768,PIK3CB,UBAC1,CHMP3,PNPT1,GPS2,RWDD1,CCDC92,HNRNPDL,MAP2K2,ACBD…
HPA	skin 1; langerhans cells[≥Medium]	HPA:0461462	false	0.0007302142353846559	3.136549704817212	578	274	34	11019	RTCB,CWC15,MRPS34,SSU72,OSBPL1A,NDUFA5,HNRNPA2B1,NUCKS1,CBX1,AKAP1,HMOX2,CHCHD3,GRPEL1,SMC1A,VDAC1,HNRNPDL,EIF4EBP1,DYNC1I2,TFDP2,RPN1,STK24,EIF3A,HSPD1,FKBP3,CEP70,CSDE1,AKAP8L,RFC1,KAT2B,SUMO3,RBBP7,ICAM3,SERPINB6,CDC27
HPA	skin 1; cells in basal layer[≥Low]	HPA:0461391	false	0.0007362367801999931	3.132982490286661	881	274	45	11019	CBX5,RTCB,HSPE1-MOB4,MRPS34,SSU72,LACTB,OSBPL1A,FLOT1,NDUFA5,HNRNPA2B1,DEK,NUCKS1,CBX1,NDRG2,AKAP1,HMOX2,CHCHD3,GRPEL1,SMC1A,VDAC1,HNRNPDL,FCGBP,DYNC1I2,TFDP2,RPN1,STK24,CALCOCO2,EIF3A,HSPD1,C9ORF78,FKBP3,DRAM2,MRPS15,CEP70,SCARB2,CSDE1,AKAP8L,RFC1,TXNL1,SUMO3,STAT3,RBBP7,TKT,SERPINB6,CDC27
HPA	stomach 1; glandular cells[High]	HPA:0540053	false	0.0007695920502537097	3.1137394271302985	2453	274	94	11019	MTIF3,AK9,HSPE1-MOB4,DESI1,CWC15,MRPS34,MCCC1,FLOT1,NDUFA5,HNRNPA2B1,SLTM,NUCKS1,NFYB,NGLY1,DNAJC28,GSPT1,GLYR1,FAM136A,CBX1,PDZRN3,ASNSD1,UBR3,AKAP1,HMOX2,CHCHD3,TPRKB,WDR33,DNAJA3,GRPEL1,ZSCAN2,SMC1A,UBAC1,CHMP3,PNPT1,RWDD1,MAP2K2,EIF4EBP1,ACBD5,PTER,CCDC47,LACTB2,TAB2,EFTUD2,DYNC1I2,TFDP2,MAPK9,RPN1,KIF16B,USP24,SENP2,OLA1,STK24,UGGT1,SETD3,GPRC5B,STAU2,ZBTB44,C9ORF78,FER1L6,DVL1,NADK2,DHX29,P…
HPA	esophagus; squamous epithelial cells[High]	HPA:0190223	false	0.0008386823240489092	3.076402510015706	1652	274	70	11019	HDGF,MTIF3,AK9,HSPE1-MOB4,MRPS34,MCCC1,PCYT1A,NDUFA5,HNRNPA2B1,ELAC2,SLTM,NUCKS1,NFYB,COA7,GSPT1,GLYR1,KANK2,FAM136A,PDZRN3,ASNSD1,UBR3,AKAP1,CHCHD3,DNAJA3,GRPEL1,ZSCAN2,UBAC1,CHMP3,RWDD1,HNRNPDL,EIF4EBP1,CCDC47,EFTUD2,DYNC1I2,TFDP2,PGD,SENP2,OLA1,STK24,EMC3,COPS3,ZBTB44,C9ORF78,DVL1,DHX29,DNAJC2,SECISBP2L,MRPS15,COPS5,SRSF1,PSMC3,TRIP10,RHOT1,AGTPBP1,SAP30L,EIF2S2,ATAD3A,SBNO1,HAUS6,ANKRD11,SUMO…
HPA	smooth muscle	HPA:0490000	false	0.000858266883853666	3.0663776443632007	5454	274	173	11019	LZTS3,HDGF,RTCB,MTIF3,FAF1,AK9,HSPE1-MOB4,DESI1,CLPX,GPATCH4,CWC15,CDC26,MRPS34,SETD2,MCCC1,SSU72,TMEM192,NKIRAS1,PCYT1A,RPS6KA2,OSBPL1A,FLOT1,NDUFA5,HNRNPA2B1,DEK,SLTM,NUCKS1,NFYB,C8ORF88,NGLY1,DNAJC28,COA7,TEX2,GSPT1,ABCB6,VRK2,GLYR1,CDK5RAP2,KANK2,EPS15L1,FAM136A,CBX1,PDZRN3,MOCS2,ASNSD1,RANBP3,RAPGEF1,UBR3,GTF2F1,AKAP1,PALLD,WWP1,HMOX2,CHCHD3,PLA2G12A,ANAPC7,TPRKB,PPIP5K2,WDR33,DNAJA3,GRPEL1,…
HPA	smooth muscle; smooth muscle cells[≥Low]	HPA:0490691	false	0.000858266883853666	3.0663776443632007	5454	274	173	11019	LZTS3,HDGF,RTCB,MTIF3,FAF1,AK9,HSPE1-MOB4,DESI1,CLPX,GPATCH4,CWC15,CDC26,MRPS34,SETD2,MCCC1,SSU72,TMEM192,NKIRAS1,PCYT1A,RPS6KA2,OSBPL1A,FLOT1,NDUFA5,HNRNPA2B1,DEK,SLTM,NUCKS1,NFYB,C8ORF88,NGLY1,DNAJC28,COA7,TEX2,GSPT1,ABCB6,VRK2,GLYR1,CDK5RAP2,KANK2,EPS15L1,FAM136A,CBX1,PDZRN3,MOCS2,ASNSD1,RANBP3,RAPGEF1,UBR3,GTF2F1,AKAP1,PALLD,WWP1,HMOX2,CHCHD3,PLA2G12A,ANAPC7,TPRKB,PPIP5K2,WDR33,DNAJA3,GRPEL1,…
HPA	cervix; squamous epithelial cells[≥Medium]	HPA:0630222	false	0.0009192620103299573	3.0365606872834654	3730	274	129	11019	HDGF,RTCB,MTIF3,NAMPT,FAF1,AK9,HSPE1-MOB4,CLPX,CWC15,MRPS34,SETD2,MCCC1,SSU72,LACTB,PCYT1A,OSBPL1A,NDUFA5,HNRNPA2B1,DEK,ELAC2,SLTM,NUCKS1,DNAJC28,COA7,GSPT1,GLYR1,CDK5RAP2,KANK2,EPS15L1,FAM136A,CBX1,PDZRN3,MOCS2,ASNSD1,RANBP3,UBR3,GTF2F1,AKAP1,WWP1,ANAPC7,TPRKB,WDR33,DNAJA3,GRPEL1,ZSCAN2,SMC1A,PIK3CB,UBAC1,CHMP3,PNPT1,GPS2,RWDD1,HNRNPDL,MAP2K2,IWS1,ACBD5,EI24,CCDC47,LACTB2,TAB2,EFTUD2,DYNC1I2,TFD…
HPA	breast; adipocytes[≥Low]	HPA:0050011	false	0.0009516410275235494	3.021526842756052	2781	274	103	11019	HDGF,ATF7,SETD2,SSU72,TMEM192,PCYT1A,RPS6KA2,OSBPL1A,NDUFA5,HNRNPA2B1,SLTM,NUCKS1,NFYB,SH3KBP1,DPP9,DNAJC28,TEX2,GSPT1,GLYR1,KANK2,EPS15L1,FAM136A,CBX1,PDZRN3,RANBP3,NDRG2,UBR3,GTF2F1,AKAP1,CUL2,WWP1,HMOX2,CHCHD3,WDR33,TRAPPC8,DNAJA3,GRPEL1,ZSCAN2,SMC1A,STEAP3,VDAC1,UBAC1,CHMP3,PNPT1,RWDD1,IWS1,YME1L1,TAB2,EFTUD2,TFDP2,RPN1,PGD,UBAP2,OLA1,STK24,EMC3,UGGT1,CALCOCO2,EIF3A,TRMT61B,STAU2,ZBTB44,CLIP1…
HPA	seminal vesicle; glandular cells[High]	HPA:0430053	false	0.0010761807137542618	2.968114795215703	1471	274	64	11019	HDGF,MTIF3,HSPE1-MOB4,GPATCH4,MRPS34,NKIRAS1,FLOT1,NDUFA5,HNRNPA2B1,NUCKS1,NFYB,NGLY1,GSPT1,GLYR1,CBX1,ASNSD1,NDRG2,AKAP1,CHCHD3,DNAJA3,GRPEL1,ZSCAN2,UBAC1,CHMP3,HNRNPDL,MAP2K2,VAMP4,ACBD5,CCDC47,EFTUD2,DYNC1I2,TFDP2,USP24,OLA1,EMC3,SETD3,GPRC5B,ZBTB44,OSBP,DVL1,DHX29,FKBP3,COPS5,SCARB2,SRSF1,TRIP10,RHOT1,AKAP8L,TMEM245,MCFD2,SAP30L,EIF2S2,ATAD3A,YWHAE,ARL3,MECP2,IDH1,RBBP7,TAPT1,CHD2,LMBRD2,AFG3…
HPA	skin 2; melanocytes[≥Low]	HPA:0470671	false	0.0010821501049227513	2.965712494110949	724	274	39	11019	RTCB,HSPE1-MOB4,MRPS34,SSU72,LACTB,OSBPL1A,NDUFA5,HNRNPA2B1,DEK,NUCKS1,CBX1,NDRG2,AKAP1,HMOX2,CHCHD3,GRPEL1,SMC1A,VDAC1,HNRNPDL,CDC37,DYNC1I2,TFDP2,RPN1,STK24,EIF3A,HSPD1,C9ORF78,MRPS15,CEP70,CSDE1,AKAP8L,RFC1,KAT2B,TXNL1,SUMO3,STAT3,RBBP7,SERPINB6,CDC27
HPA	endometrium 1; cells in endometrial stroma[≥Medium]	HPA:0160252	false	0.0011613855735787427	2.935023572959194	2234	274	87	11019	CBX5,HDGF,AK9,DESI1,CDC26,SSU72,TMEM192,PCYT1A,OSBPL1A,NDUFA5,HNRNPA2B1,NUCKS1,NFYB,COA7,GSPT1,ABCB6,GLYR1,CDK5RAP2,KANK2,EPS15L1,CBX1,PDZRN3,MOCS2,ASNSD1,UBR3,GTF2F1,WWP1,HMOX2,CHCHD3,ANAPC7,DNAJA3,ZSCAN2,SMC1A,ZNF768,UBAC1,MEIS1,CHMP3,PNPT1,GPS2,MAP2K2,IWS1,TAB2,EFTUD2,DYNC1I2,TFDP2,RPN1,MRPS25,KIF16B,STK24,EMC3,HMBS,COPS3,EIF3A,TRMT61B,STAU2,ZBTB44,OSBP,DHX29,FKBP3,DNAJC2,SECISBP2L,CEP70,COPS5…
HPA	lymph node; germinal center cells[≥Medium]	HPA:0310432	false	0.0012211253869346926	2.9132397397750256	3302	274	117	11019	MTIF2,HDGF,MTIF3,MRPS34,SETD2,SSU72,TMEM192,LACTB,RPS6KA2,OSBPL1A,FLOT1,NDUFA5,HNRNPA2B1,DEK,ELAC2,SLTM,NUCKS1,NFYB,SH3KBP1,GSPT1,GLYR1,EPS15L1,FAM136A,CBX1,ASNSD1,RANBP3,UBR3,AKAP1,CUL2,WWP1,CHCHD3,TPRKB,KRCC1,WDR33,DNAJA3,GRPEL1,ZSCAN2,SMC1A,STEAP3,VDAC1,UBAC1,MEIS1,CHMP3,PNPT1,RWDD1,EIF4EBP1,SPC24,YME1L1,ACBD5,CDC37,TAB2,EFTUD2,DYNC1I2,TFDP2,NPLOC4,MAPK9,RPN1,MRPS25,KIF16B,USP7,OLA1,STK24,UGGT…
HPA	skin 1; endothelial cells[≥Low]	HPA:0460201	false	0.0012444974676436558	2.9050059827753603	841	274	43	11019	CBX5,RTCB,CWC15,MRPS34,SSU72,OSBPL1A,FLOT1,NDUFA5,HNRNPA2B1,DEK,NUCKS1,CBX1,NDRG2,AKAP1,HMOX2,CHCHD3,GRPEL1,SMC1A,HNRNPDL,CDC37,DYNC1I2,TFDP2,RPN1,STK24,CALCOCO2,EIF3A,HSPD1,C9ORF78,FKBP3,MRPS15,CEP70,SCARB2,CSDE1,AKAP8L,RFC1,KAT2B,TXNL1,SUMO3,STAT3,RBBP7,TKT,SERPINB6,CDC27
HPA	salivary gland; glandular cells[High]	HPA:0420053	false	0.0014141588788862335	2.849501795385375	1483	274	64	11019	HDGF,ETNPPL,MTIF3,FAF1,AK9,HSPE1-MOB4,MCCC1,PCYT1A,NDUFA5,HNRNPA2B1,SLTM,NUCKS1,NFYB,NGLY1,DNAJC28,GSPT1,GLYR1,CBX1,ASNSD1,NDRG2,UBR3,GTF2F1,AKAP1,CHCHD3,SMC1A,VDAC1,CHMP3,HNRNPDL,EIF4EBP1,ACBD5,CCDC47,LACTB2,EFTUD2,DYNC1I2,TFDP2,ZBTB44,C9ORF78,OSBP,DVL1,DHX29,FKBP3,KLHL8,COPS5,SCARB2,SRSF1,RHOT1,TRIP11,FAM104A,TPRN,KAT2B,AGTPBP1,SAP30L,EIF2S2,ATAD3A,SBNO1,MECP2,ANKRD11,SUMO3,SLC25A12,ERGIC2,RBBP…
HPA	epididymis; glandular cells[High]	HPA:0180053	false	0.0014648270147254604	2.8342136592593286	1842	274	75	11019	HDGF,MTIF3,AK9,MRPS34,MCCC1,PCYT1A,FLOT1,HNRNPA2B1,SLTM,NUCKS1,NFYB,GSPT1,ABCB6,GLYR1,EPS15L1,RANBP3,NDRG2,GTF2F1,AKAP1,TPRKB,WDR33,GRPEL1,ZSCAN2,ZNF768,UBAC1,CHMP3,HNRNPDL,MAP2K2,CCDC47,LACTB2,TAB2,EFTUD2,DYNC1I2,TFDP2,MAPK9,RPN1,OLA1,EMC3,UGGT1,SETD3,COPS3,GPRC5B,ZBTB44,DHX29,FKBP3,DNAJC2,KLHL8,MRPS15,COPS5,SCARB2,SRSF1,RHOT1,TRIP11,AKAP8L,TMEM245,MCFD2,WWC1,SAP30L,YWHAE,SBNO1,UBXN7,ARL3,MECP2,…
HPA	placenta; trophoblastic cells[≥Medium]	HPA:0380522	false	0.001575821163882849	2.802493071076049	5050	274	162	11019	LZTS3,MTIF2,HDGF,RTCB,MTIF3,SERPINA3,AK9,HSPE1-MOB4,DESI1,CLPX,GPATCH4,CWC15,SETD2,MCCC1,NKIRAS1,LACTB,PCYT1A,OSBPL1A,FLOT1,NDUFA5,DEK,ADCY9,ELAC2,NUCKS1,NGLY1,DNAJC28,COA7,TEX2,VRK2,GLYR1,CDK5RAP2,EPS15L1,FAM136A,PDZRN3,DCP1A,ASNSD1,RANBP3,NDRG2,RAPGEF1,UBR3,GTF2F1,AKAP1,CUL2,WWP1,HMOX2,ANAPC7,TPRKB,ZNF770,PPIP5K2,WDR33,TRAPPC8,DNAJA3,ZSCAN2,STEAP3,ZNF768,PIK3CB,UBAC1,CHMP3,PNPT1,GPS2,RWDD1,HNRN…
HPA	skin 1; cells in granular layer[≥Low]	HPA:0460181	false	0.0017594839325258944	2.7546146947550203	711	274	38	11019	RTCB,CWC15,MRPS34,SSU72,OSBPL1A,NDUFA5,HNRNPA2B1,NUCKS1,SH3KBP1,CBX1,NDRG2,AKAP1,CHCHD3,GRPEL1,SMC1A,VDAC1,HNRNPDL,DYNC1I2,TFDP2,RPN1,PPL,STK24,CALCOCO2,EIF3A,C9ORF78,FKBP3,CEP70,CSDE1,AKAP8L,RFC1,KAT2B,TXNL1,SUMO3,STAT3,RBBP7,ICAM3,SERPINB6,CDC27
HPA	placenta; decidual cells[≥Medium]	HPA:0380512	false	0.0019402412589601952	2.7121442644406057	3591	274	124	11019	HDGF,RTCB,AK9,HSPE1-MOB4,GPATCH4,MCCC1,SSU72,NKIRAS1,LACTB,PCYT1A,RPS6KA2,OSBPL1A,NDUFA5,ADCY9,ELAC2,SLTM,NUCKS1,KIF1C,SH3KBP1,DNAJC28,COA7,GLYR1,CDK5RAP2,EPS15L1,FAM136A,RAPGEF1,GTF2F1,AKAP1,CUL2,HMOX2,TPRKB,WDR33,DNAJA3,GRPEL1,ZSCAN2,ZNF768,PIK3CB,UBAC1,MEIS1,CHMP3,PNPT1,GPS2,RWDD1,CCDC92,HNRNPDL,MAP2K2,EIF4EBP1,IWS1,CDC37,CCDC47,TAB2,EFTUD2,DYNC1I2,TFDP2,NPLOC4,MAPK9,RPN1,KIF16B,PGD,USP24,KCND…
HPA	skin 1; cells in basal layer[≥Medium]	HPA:0461392	false	0.0023484909850968036	2.6292111025576865	637	274	35	11019	RTCB,MRPS34,LACTB,OSBPL1A,FLOT1,NDUFA5,HNRNPA2B1,DEK,NUCKS1,CBX1,AKAP1,CHCHD3,GRPEL1,SMC1A,VDAC1,HNRNPDL,DYNC1I2,TFDP2,RPN1,STK24,EIF3A,HSPD1,C9ORF78,FKBP3,DRAM2,MRPS15,CEP70,SCARB2,CSDE1,AKAP8L,RFC1,SUMO3,RBBP7,TKT,CDC27
HPA	fallopian tube; glandular cells[High]	HPA:0210053	false	0.002363086270602706	2.6265204230300156	1668	274	69	11019	HDGF,MTIF3,DESI1,MRPS34,NKIRAS1,FLOT1,HNRNPA2B1,SLTM,NUCKS1,NFYB,NGLY1,GSPT1,GLYR1,EPS15L1,ASNSD1,AKAP1,CHCHD3,TRAPPC8,ZSCAN2,UBAC1,MEIS1,CHMP3,HNRNPDL,MAP2K2,ACBD5,PTER,EFTUD2,DYNC1I2,TFDP2,KIF16B,OLA1,STK24,HSPD1,ZBTB44,C9ORF78,OSBP,DVL1,DHX29,FKBP3,DNAJC2,KLHL8,SECISBP2L,COPS5,SCARB2,SRSF1,PSMC3,TRIP10,RHOT1,TRIP11,AKAP8L,MCFD2,WWC1,AGTPBP1,EIF2S2,ATAD3A,YWHAE,SBNO1,ARL3,IFRD2,MECP2,ANKRD11,SU…
HPA	urinary bladder; urothelial cells[High]	HPA:0610833	false	0.0025656103843170156	2.590809295267622	2038	274	80	11019	LZTS3,HDGF,MTIF3,AK9,HSPE1-MOB4,MRPS34,MCCC1,SSU72,FLOT1,HNRNPA2B1,SLTM,NUCKS1,NFYB,DNAJC28,GSPT1,GLYR1,CBX1,ASNSD1,UBR3,GTF2F1,AKAP1,CHCHD3,TRAPPC8,DNAJA3,ZSCAN2,SMC1A,ZNF768,VDAC1,UBAC1,CHMP3,GPS2,HNRNPDL,MAP2K2,ACBD5,PTER,EFTUD2,DYNC1I2,TFDP2,NPLOC4,KIF16B,USP24,OLA1,STK24,COPS3,ZBTB44,C9ORF78,OSBP,DVL1,DHX29,DNAJC2,DRAM2,PPP3CC,COPS5,SCARB2,SRSF1,PSMC3,TRIP10,RHOT1,TRIP11,TMEM245,DCUN1D5,KAT2…
HPA	colon; glandular cells[High]	HPA:0130053	false	0.002668254471880732	2.57377275404204	2418	274	91	11019	HDGF,MTIF3,MRPS34,MCCC1,NKIRAS1,PCYT1A,NDUFA5,HNRNPA2B1,SLTM,KIF1C,NFYB,DNAJC28,GSPT1,GLYR1,CDK5RAP2,EPS15L1,CBX1,PDZRN3,ASNSD1,UBR3,GTF2F1,AKAP1,HMOX2,CHCHD3,PPIP5K2,WDR33,TRAPPC8,DNAJA3,GRPEL1,ZSCAN2,SMC1A,ZNF768,UBAC1,CHMP3,PNPT1,MAP2K2,EIF4EBP1,PTER,CCDC47,LACTB2,EFTUD2,DYNC1I2,TFDP2,MAPK9,MRPS25,KIF16B,UBAP2,USP24,SENP2,OLA1,STK24,SETD3,PPM1G,STAU2,ZBTB44,OSBP,DVL1,DHX29,FKBP3,DNAJC2,MRPL51,…
HPA	spleen; cells in white pulp[≥Low]	HPA:0530721	false	0.0027565481025462525	2.5596344245566955	4339	274	143	11019	CBX5,HDGF,RTCB,MTIF3,SERPINA3,NAMPT,FAF1,AK9,HSPE1-MOB4,CDC26,MRPS34,MCCC1,SSU72,TMEM192,LACTB,PCYT1A,RPS6KA2,OSBPL1A,FLOT1,NDUFA5,HNRNPA2B1,DEK,ADCY9,SLTM,NUCKS1,NFYB,NGLY1,SH3KBP1,DNAJC28,GSPT1,GLYR1,CDK5RAP2,EPS15L1,FAM136A,CBX1,MOCS2,ASNSD1,RANBP3,RAPGEF1,UBR3,GTF2F1,AKAP1,WWP1,HMOX2,CHCHD3,TPRKB,KRCC1,TRAPPC8,DNAJA3,GRPEL1,ZSCAN2,ZNF768,VDAC1,PIK3CB,UBAC1,CHMP3,PNPT1,GPS2,RWDD1,MAP2K2,EIF4EB…
HPA	skin 2; fibrohistiocytic cells[≥Low]	HPA:0471441	false	0.003185696403606991	2.49679561476234	1021	274	48	11019	CBX5,RTCB,MRPS34,SSU72,LACTB,OSBPL1A,FLOT1,NDUFA5,HNRNPA2B1,DEK,NUCKS1,SH3KBP1,CBX1,NDRG2,AKAP1,HMOX2,CHCHD3,GRPEL1,SMC1A,VDAC1,HNRNPDL,EIF4EBP1,CDC37,FCGBP,DYNC1I2,TFDP2,RPN1,PPL,STK24,CALCOCO2,EIF3A,HSPD1,C9ORF78,FKBP3,MRPS15,CEP70,SCARB2,CSDE1,RFC1,KAT2B,TXNL1,SUMO3,STAT3,RBBP7,TKT,ICAM3,SERPINB6,CDC27
HPA	duodenum; glandular cells[High]	HPA:0150053	false	0.003195353707476882	2.495481060916207	2604	274	96	11019	HDGF,MTIF3,AK9,MRPS34,MCCC1,NKIRAS1,PCYT1A,NDUFA5,HNRNPA2B1,ELAC2,SLTM,NFYB,NGLY1,DNAJC28,GSPT1,GLYR1,CDK5RAP2,EPS15L1,CBX1,PDZRN3,ASNSD1,UBR3,AKAP1,HMOX2,CHCHD3,TPRKB,WDR33,TRAPPC8,DNAJA3,GRPEL1,ZSCAN2,ZNF768,UBAC1,CHMP3,PNPT1,MAP2K2,EIF4EBP1,ACBD5,CCDC47,LACTB2,EFTUD2,DYNC1I2,TFDP2,MAPK9,MRPS25,KIF16B,USP24,SENP2,OLA1,STK24,EMC3,SETD3,TRMT61B,STAU2,ZBTB44,OSBP,DVL1,DHX29,FKBP3,DNAJC2,MRPL51,DRA…
HPA	skin 2; lymphocytes[≥Medium]	HPA:0471472	false	0.0032928520230542727	2.4824277855392207	647	274	35	11019	RTCB,HSPE1-MOB4,MRPS34,SSU72,OSBPL1A,NDUFA5,HNRNPA2B1,DEK,NUCKS1,SH3KBP1,CBX1,AKAP1,HMOX2,CHCHD3,GRPEL1,SMC1A,HNRNPDL,CDC37,DYNC1I2,TFDP2,RPN1,STK24,CALCOCO2,EIF3A,HSPD1,C9ORF78,CEP70,CSDE1,RFC1,KAT2B,SUMO3,STAT3,RBBP7,ICAM3,CDC27
HPA	adipose tissue; adipocytes[≥Low]	HPA:0010011	false	0.0040610033318537455	2.3913666541925283	3943	274	132	11019	LZTS3,CBX5,HDGF,FAF1,AK9,CLPX,ATF7,SSU72,TMEM192,PCYT1A,RPS6KA2,OSBPL1A,FLOT1,NDUFA5,HNRNPA2B1,SLTM,NUCKS1,NFYB,SH3KBP1,DPP9,DNAJC28,ABCB6,GLYR1,CDK5RAP2,KANK2,EPS15L1,FAM136A,CBX1,PDZRN3,ASNSD1,RANBP3,NDRG2,UBR3,GTF2F1,AKAP1,CUL2,HMOX2,CHCHD3,ANAPC7,ZNF770,WDR33,TRAPPC8,GRPEL1,ZSCAN2,SMC1A,STEAP3,ZNF768,VDAC1,UBAC1,CHMP3,PNPT1,GPS2,RWDD1,HNRNPDL,MAP2K2,EIF4EBP1,CDC37,TAB2,EFTUD2,TFDP2,RPN1,PGD,K…
HPA	adipose tissue	HPA:0010000	false	0.0040610033318537455	2.3913666541925283	3943	274	132	11019	LZTS3,CBX5,HDGF,FAF1,AK9,CLPX,ATF7,SSU72,TMEM192,PCYT1A,RPS6KA2,OSBPL1A,FLOT1,NDUFA5,HNRNPA2B1,SLTM,NUCKS1,NFYB,SH3KBP1,DPP9,DNAJC28,ABCB6,GLYR1,CDK5RAP2,KANK2,EPS15L1,FAM136A,CBX1,PDZRN3,ASNSD1,RANBP3,NDRG2,UBR3,GTF2F1,AKAP1,CUL2,HMOX2,CHCHD3,ANAPC7,ZNF770,WDR33,TRAPPC8,GRPEL1,ZSCAN2,SMC1A,STEAP3,ZNF768,VDAC1,UBAC1,CHMP3,PNPT1,GPS2,RWDD1,HNRNPDL,MAP2K2,EIF4EBP1,CDC37,TAB2,EFTUD2,TFDP2,RPN1,PGD,K…
[truncated: 43 more rows]

## Sheet: DCM_DownregulatedGeneEnrichment
source	term_name	term_id	highlighted	adjusted_p_value	negative_log10_of_adjusted_p_value	term_size	query_size	intersection_size	effective_domain_size	intersections
[truncated: 74 more rows]

## Sheet: ICM_UpregulatedGenesEnrichment
source	term_name	term_id	highlighted	adjusted_p_value	negative_log10_of_adjusted_p_value	term_size	query_size	intersection_size	effective_domain_size	intersections
[truncated: 55 more rows]

## Sheet: ICM_DownregulatedGeneEnrichment
source	term_name	term_id	highlighted	adjusted_p_value	negative_log10_of_adjusted_p_value	term_size	query_size	intersection_size	effective_domain_size	intersections
[truncated: 473 more rows]

[truncated: 2 more sheets: HCM_UpregulatedGenesEnrichment, HCM_DownregulatedGeneEnrichment]
