# Supplementary material for: A Meta-Analysis Approach to Gene Regulatory Network Inference Identifies Key Regulators of Cardiovascular Diseases
Source: Int J Mol Sci. 2024 Apr 11;25(8):4224. doi: 10.3390/ijms25084224 (PMC11049946; doi:10.3390/ijms25084224)
Supplement: Supplementary file 1 [file ijms-25-04224-s001.zip › Supplementary_S2.xlsx]

## Sheet: Sheet1
	DCM	ICM	HCM	HF
HALLMARK_HYPOXIA	-0.903661	-0.601411	-0.29628	-0.972012
HALLMARK_COAGULATION	-0.90317	-0.51739	-2.44944	-1.40286
HALLMARK_NOTCH_SIGNALING	-0.878437	-1.5936	0.419381	-0.525113
HALLMARK_TNFA_SIGNALING_VIA_NFKB	-0.825221	-0.444736	-0.777062	-0.535996
HALLMARK_P53_PATHWAY	-0.797826	-0.529281	-1.08049	-0.521287
HALLMARK_EPITHELIAL_MESENCHYMAL_TRANSITION	-0.781851	-1.01142	-2.26054	-2.54038
HALLMARK_APOPTOSIS	-0.773336	-0.504604	-0.782505	-1.32052
HALLMARK_IL2_STAT5_SIGNALING	-0.730996	-0.372468	-0.379227	-1.38655
HALLMARK_KRAS_SIGNALING_UP	-0.636854	-0.362015	-0.426327	-1.74897
HALLMARK_MYOGENESIS	-0.71624	-0.700152	-0.642865	-0.9825
HALLMARK_HEME_METABOLISM	0.600563	0.391772	0.462368	-0.383916
HALLMARK_INTERFERON_GAMMA_RESPONSE	-0.539595	-0.245844	-0.171093	-0.25146
HALLMARK_HEDGEHOG_SIGNALING	-0.516489	-0.593022	0.2744	0.0551389
HALLMARK_ALLOGRAFT_REJECTION	-0.514282	-0.213913	-0.650138	-0.710107
HALLMARK_CHOLESTEROL_HOMEOSTASIS	-0.49995	-0.427349	0.297453	-0.324155
HALLMARK_APICAL_JUNCTION	-0.486967	-0.55448	-0.599643	-0.296458
HALLMARK_ANGIOGENESIS	-0.459897	-0.810988	0.10338	-0.858649
HALLMARK_E2F_TARGETS	0.779754	0.356984	0.0929225	-0.613883
HALLMARK_TGF_BETA_SIGNALING	-0.684494	-0.834488	-0.676978	-0.800215
HALLMARK_MYC_TARGETS_V1	0.387481	0.117999	0.0656326	-0.267343
HALLMARK_INFLAMMATORY_RESPONSE	-0.385659	0.0866074	-0.0301721	-0.528647
HALLMARK_INTERFERON_ALPHA_RESPONSE	-0.381195	-0.209554	-0.186038	-0.0184238
HALLMARK_WNT_BETA_CATENIN_SIGNALING	-0.352389	-0.538037	0.373859	0.190796
HALLMARK_APICAL_SURFACE	-0.407764	-0.35503	0.301108	-0.246565
HALLMARK_GLYCOLYSIS	-0.347416	-0.627854	0.300098	-0.535701
HALLMARK_KRAS_SIGNALING_DN	-1.01666	-0.634889	-0.593176	0.246904
HALLMARK_G2M_CHECKPOINT	0.56679	0.0355798	-0.167826	-0.744339
HALLMARK_UV_RESPONSE_DN	-0.257878	-0.514388	0.0373903	-1.07133
HALLMARK_ANDROGEN_RESPONSE	0.253657	0.351159	0.690915	-0.703966
HALLMARK_SPERMATOGENESIS	0.956573	1.01443	1.02915	-0.252281
HALLMARK_COMPLEMENT	-0.346332	-0.00320752	-0.316525	-1.10991
HALLMARK_ESTROGEN_RESPONSE_EARLY	-0.239281	-0.0878987	0.385122	-0.109953
HALLMARK_XENOBIOTIC_METABOLISM	-0.235109	-0.125658	0.690464	-0.00143788
HALLMARK_PEROXISOME	0.410451	0.39516	1.23705	0.214545
HALLMARK_FATTY_ACID_METABOLISM	0.243179	0.395786	2.52991	0.61387
HALLMARK_ESTROGEN_RESPONSE_LATE	-0.229494	0.183375	0.196175	-1.25571
HALLMARK_MYC_TARGETS_V2	0.346457	-0.180346	-0.69602	0.339079
HALLMARK_OXIDATIVE_PHOSPHORYLATION	0.172871	0.338936	1.40453	0.465788
HALLMARK_ADIPOGENESIS	0.183365	0.330898	1.24865	-0.0412497
HALLMARK_REACTIVE_OXYGEN_SPECIES_PATHWAY	0.693205	0.360429	-0.305071	-0.128964
HALLMARK_MITOTIC_SPINDLE	0.144143	-0.272074	-0.137132	-0.788259
HALLMARK_PROTEIN_SECRETION	0.140885	-0.105205	0.747203	-0.899603
HALLMARK_UV_RESPONSE_UP	-0.138734	-0.0236193	0.161878	0.137917
HALLMARK_UNFOLDED_PROTEIN_RESPONSE	0.107223	-0.277471	-0.342188	-0.600501
HALLMARK_PANCREAS_BETA_CELLS	0.263689	0.274091	0.773736	0.4645
HALLMARK_BILE_ACID_METABOLISM	0.104472	0.395203	2.03012	0.572148
HALLMARK_DNA_REPAIR	-0.107723	-0.485897	-0.82848	-0.29031
HALLMARK_MTORC1_SIGNALING	0.163546	-0.0229306	0.518672	-0.280564
HALLMARK_IL6_JAK_STAT3_SIGNALING	-0.0727289	0.142188	-0.354894	-0.517128
HALLMARK_PI3K_AKT_MTOR_SIGNALING	0.00464021	-0.0581197	-0.0109715	-0.967965
