# Supplementary material for: A Meta-Analysis Approach to Gene Regulatory Network Inference Identifies Key Regulators of Cardiovascular Diseases
Source: Int J Mol Sci. 2024 Apr 11;25(8):4224. doi: 10.3390/ijms25084224 (PMC11049946; doi:10.3390/ijms25084224)
Supplement: Supplementary file 1 [file ijms-25-04224-s001.zip › Supplementary_S3.xlsx]

## Sheet: Sheet1
	DCM	ICM	HCM	HF
MIR6823_5P	0.997257	0.729344	0.217965	-0.253559
TGCACGA_MIR517A_MIR517C	1.19633	0.312421	-0.159301	0.0373821
ACACTCC_MIR122A	0.925876	0.704369	0.526905	-0.336185
MIR18B_3P	0.92227	0.167722	0.308879	-1.01253
MIR181A_3P	0.863592	-0.054773	0.254861	-0.130095
MIR345_5P	0.809379	0.0677509	0.454198	-0.94805
MIR1251_5P	0.770793	0.51781	0.769016	-0.434212
MIR6758_5P	0.766314	0.46825	-0.342622	-0.0466607
MIR6890_5P	0.748404	1.05186	0.195239	0.119702
MIR6892_3P	0.73133	0.180692	0.41475	-0.78803
MIR6789_5P	0.71655	-0.0571841	-0.144587	-0.415923
MIR518E_5P_MIR519A_5P_MIR519B_5P_MIR519C_5P_MIR522_5P_MIR523_5P	0.714329	0.43343	0.368992	-0.795176
MIR4430	0.70272	-0.046357	-0.0799959	-0.263174
MIR518D_5P_MIR518F_5P_MIR520C_5P_MIR526A_5P	0.688017	0.40356	0.422786	-0.8194
MIR6882_3P	0.68283	0.532731	0.254689	-0.749046
MIR210_5P	0.677527	0.0805026	-3.99448e-05	-0.209877
MIR3135B	0.759499	0.0187476	-0.573194	-0.697721
MIR3936	-0.67032	-0.504319	-0.112667	-1.05683
MIR6886_5P	0.787989	0.53188	0.550646	0.272964
MIR12130	0.752366	0.932921	0.489811	-0.685364
MIR4790_5P	0.664843	0.0111822	-0.258534	-0.404486
MIR3615	-0.981773	-0.667433	-0.211904	-1.13467
MIR550B_3P	0.652414	0.356416	0.532137	-0.501316
MIR4526	0.652525	0.531844	0.46712	-1.13097
MIR6894_5P	0.635696	0.156366	0.486593	-0.226879
MIR3657	0.628354	0.624818	1.43276	-0.166988
MIR652_3P	0.620796	0.205441	0.427854	1.39866
MIR5088_5P	0.811674	0.710033	1.3843	-0.243433
MIR4536_5P	0.615084	0.554976	1.18715	-0.813878
MIR4681	0.613417	0.822088	-0.407716	-0.567902
CGCAAAA_MIR450	0.956079	0.642669	0.124647	-0.200824
MIR6798_5P	-0.611879	-0.902743	-1.7294	-0.873148
MIR3660	0.61048	0.501952	0.431954	-1.27231
MIR9851_5P	0.604195	0.18392	0.6368	-0.47015
MIR6126	0.601755	0.352091	0.665907	-0.535251
MIR3691_5P	-0.598749	-0.718262	-0.0397183	-1.25168
GGGATGC_MIR3245P	0.599028	0.305377	0.174844	-0.74925
MIR3116	0.640585	0.325179	0.909627	0.114278
MIR6856_5P	0.591875	0.360175	-0.339341	-0.0289799
MIR6796_5P	-0.586086	-0.585057	-1.1795	-0.104027
CAGGTCC_MIR492	-0.58511	-0.656702	-1.06559	-0.539311
MIR4638_5P	-0.584941	0.0153349	-1.10249	0.20062
MIR7156_5P	0.583203	0.428191	0.671381	-0.741063
CAGCAGG_MIR370	0.582328	-0.0111282	-0.316186	-0.628451
MIR6089	0.580542	0.254228	1.67304	0.552725
MIR615_5P	-0.732986	-0.566119	-1.59898	0.705737
MIR1324	0.571634	-0.069751	0.398029	-0.423749
MIR3201	-0.571315	-0.611917	0.384878	-1.17265
MIR3652	0.572398	-0.21866	-0.249803	-0.25065
MIR4715_3P	0.570484	0.202834	0.24257	-1.01378
MIR4759	-0.564701	-0.467097	0.849383	-0.979029
MIR296_3P	-0.564765	-0.394586	1.24478	-0.650818
MIR4281	-0.599285	-0.725053	-0.0276568	-1.03825
MIR4687_3P	-0.558777	-0.545489	0.414097	-0.8419
LET_7I_3P	0.558437	0.643169	-0.0133556	0.0890787
MIR4301	0.558485	0.413726	0.570214	-0.621134
MIR8071	0.714364	0.524433	0.577875	-0.549167
MIR2110	0.552271	0.322518	0.748625	-0.414803
MIR3907	-0.552477	-0.355878	-0.295519	-1.09688
MIR512_3P	-0.546198	-0.345546	0.212004	-1.15838
MIR652_5P	0.545076	0.368389	1.23864	-0.691243
MIR4330	0.688336	0.187119	0.93078	-0.663166
MIR615_3P	-0.544986	-0.0504436	0.344656	-0.42511
MIR1193	0.544754	0.581128	0.1788	-1.02939
MIR1231	0.536686	-0.0435377	-0.394373	-1.10229
MIR6069	0.533577	0.151415	0.435508	0.00986259
MIR3678_5P	-0.528072	-0.827874	0.238875	-0.637274
MIR122_5P	0.526555	0.244826	-0.387177	-0.747343
AGTGCGT_MIR521	0.823098	-0.278667	-0.078081	0.312196
MIR140_5P	0.520521	0.283198	0.654614	-0.720595
MIR4483	0.519915	0.271735	0.700445	0.136034
MIR4697_5P	-0.518857	-0.199063	-1.49947	-0.204831
MIR1301_3P_MIR5047	0.559343	0.387732	0.460662	-0.776935
GTCAGGA_MIR378	0.514284	0.115629	0.601504	-0.692012
GTGTTGA_MIR505	0.513636	0.433121	0.986199	-0.440643
MIR4638_3P	0.680194	0.529796	0.0693549	-0.904025
MIR3160_3P	0.511211	0.207568	0.195471	-0.559615
MIR4661_3P	-0.509815	-0.215536	0.162438	-0.822499
MIR1237_3P	0.586652	0.535	0.438065	-0.632363
MIR517A_3P_MIR517B_3P_MIR517C_3P	0.500017	-0.0955918	-1.65216	-1.27141
MIR4781_5P	-0.633453	-1.122	0.246993	0.464951
MIR9900	0.492259	0.118899	0.289084	-1.08831
MIR6846_5P	-0.488199	-0.43611	-0.553672	0.707826
MIR6861_3P	-0.631277	-0.679101	-0.267629	-0.916252
MIR3974	0.503012	0.0292886	0.238844	-1.32804
ATCTTGC_MIR31	0.486317	0.420607	0.719711	-0.555595
GGTAACC_MIR4095P	0.481774	0.0501382	0.0197731	-1.19725
MIR27A_5P	-0.481879	-0.10797	0.363406	-0.760406
MIR424_3P	-0.531621	-0.236453	0.283764	-1.20288
MIR5583_3P	0.480058	0.264215	0.596021	-0.880077
MIR6774_5P	0.478555	0.425631	0.0794016	-0.0802443
MIR2277_3P	-0.479422	-0.452729	0.303781	-0.846532
MIR370_3P	0.478781	-0.0708547	0.353116	-0.212905
MIR4433B_5P	0.615863	0.370824	-0.228851	-0.774812
GGCAGTG_MIR3243P	0.474928	-0.0533766	-0.0521748	-0.844758
MIR331_5P	-0.474747	0.0515571	0.847628	-1.16771
TCTGGAC_MIR198	0.508832	-0.231571	0.0741708	-0.468295
ACGCACA_MIR210	0.472416	0.735815	-0.194453	-0.0140682
MIR6893_3P	0.472083	0.123947	0.522919	-0.292084
MIR383_5P	0.588562	0.490538	0.899231	-0.937639
MIR3622A_5P	-0.471969	-0.0764523	0.936011	-0.799144
MIR4722_3P	0.470213	0.439441	0.375765	-0.651176
GCAAAAA_MIR129	0.469368	0.0821423	0.662739	-0.675751
CAATGCA_MIR33	0.469338	0.280201	0.195115	-0.867309
MIR4513	-0.469157	-0.133482	0.23364	-1.03528
MIR7515	0.464592	-0.135719	-0.686224	-0.392928
MIR6888_5P	0.500382	0.617461	1.06415	-0.703744
MIR6765_3P	0.45839	-0.0113973	0.39487	-0.946136
MIR139_3P	0.457624	-0.102189	-0.848463	-0.872279
MIR1245A	0.456443	-0.0592915	0.722822	-0.473508
MIR646	0.483133	0.345959	0.833453	-0.573222
MIR4716_5P	0.455391	0.521956	0.509566	-1.25247
MIR520A_5P	0.452627	0.180685	0.408184	-0.52502
MIR1226_5P	-0.451138	-0.14125	-0.147989	-1.10394
MIR6749_3P	-0.450521	-0.685481	0.175094	-0.756957
TTCCGTT_MIR191	-0.450575	-0.534715	-0.695661	-1.36939
MIR1237_5P_MIR4488	-0.446259	-0.154056	-1.34326	-0.0431891
MIR6794_5P	0.446102	-0.00323724	-0.329886	-1.08722
MIR5008_5P	0.446221	0.255727	-0.168991	1.26294
MIR95_3P	-0.44615	-0.585181	-0.57317	-1.92154
MIR1273C	-0.441115	0.0660409	0.122758	-0.700655
MIR648	0.441227	0.411445	0.455212	-0.765938
MIR3661	0.440512	0.31345	0.816001	-0.308064
MIR199A_5P	0.440453	0.450393	0.607362	-0.566812
MIR324_3P	0.439641	0.217609	0.245135	-0.415456
MIR1225_5P	-0.43792	-0.177709	0.243016	-0.729902
MIR4764_5P	-0.435919	-0.413163	0.573448	-0.961146
MIR7160_3P	-0.530465	-0.492184	-0.851722	-0.382384
MIR874_3P	0.582823	0.242658	0.240674	-0.989488
MIR6862_5P	-0.435432	-0.32785	0.425277	-0.878218
MIR5004_5P	0.434262	0.106085	0.390722	-1.0198
MIR630	0.432864	0.239915	0.924697	-0.655363
MIR3162_3P	-0.6612	-0.365493	0.574555	-0.689661
MIR6802_3P	0.432193	0.00522262	0.442139	-0.0727811
MIR4695_3P	0.484041	0.362892	0.406923	-1.04763
MIR8065	0.429247	0.150154	0.257722	-0.676012
MIR5699_5P	0.428918	0.199505	0.205637	-0.551826
MIR4297	0.428945	0.374152	0.179651	-0.860262
MIR589_3P	0.429458	0.32801	0.656645	-0.870222
GCTCTTG_MIR335	0.866093	0.710383	0.914318	-0.237554
MIR199B_5P	0.426697	0.431978	0.578084	-0.61504
MIR5192	0.42817	0.35703	0.374446	-0.762677
MIR1266_3P	-0.420423	-0.111403	0.826028	-0.894262
MIR2116_3P	0.420121	0.248914	0.73897	-0.464568
MIR8059	-0.418346	-0.166642	0.193979	-0.662441
MIR1228_3P	0.899357	0.767716	0.881183	-1.08336
MIR7154_3P	0.416252	0.240497	0.298438	-0.491685
MIR4692	0.415607	0.087735	0.232349	-0.0492915
MIR553	-0.41551	-0.0788445	-0.00440876	-1.0136
MIR7845_5P	0.414604	0.302316	0.308805	-0.546033
MIR4794	0.412527	0.299942	0.299934	-0.515709
MIR938	-0.41244	-0.232966	0.740603	-0.911805
MIR664A_5P	0.411039	0.216253	0.271435	-0.818788
MIR492	0.410144	0.142898	0.801229	-0.314416
MIR6727_3P	0.41113	0.321513	0.471831	-0.591692
CTGTTAC_MIR194	0.612939	0.513642	0.497597	-0.710738
GGTGAAG_MIR412	0.408579	0.0590961	0.640346	-0.569764
MIR629_5P	0.436427	0.358001	0.810717	-0.879578
MIR450A_2_3P	0.407811	0.238324	0.830522	-0.427025
MIR609	0.656885	0.48301	-0.372274	-0.817496
MIR3200_5P	0.40714	0.297096	0.372356	-1.13326
MIR5187_5P	-0.407002	-0.183061	0.968558	-0.827477
MIR4313	-1.05236	-1.6436	-0.995152	-0.910127
MIR6775_5P	-0.405676	-0.39403	-0.533744	-0.227212
MIR5588_5P	0.404644	0.169779	0.531519	-0.929424
MIR4252	0.40458	0.322978	0.827859	-1.09398
MIR939_3P	-0.403903	-0.720025	-0.761978	-0.322422
MIR146B_3P	0.44191	0.444014	0.492671	-0.703588
MIR4668_5P	0.40143	0.22584	0.631644	-1.01788
MIR4708_3P	0.400935	0.39444	0.00293837	-0.927468
MIR8069	0.631134	0.524295	1.345	-0.958297
MIR635	0.399597	0.365071	0.0131259	-0.255199
MIR7152_3P	0.39939	-0.0157935	-0.190796	-0.956443
MIR4797_3P	0.398755	0.204021	-0.142623	-1.32028
ACTGCAG_MIR173P	0.397933	0.123126	0.410382	-0.872493
MIR3977	0.410964	0.475581	0.839168	-0.82083
MIR3667_3P	0.395606	0.102813	0.413598	-0.629282
MIR6779_3P	0.502694	0.376574	0.84465	-0.358327
MIR1288_5P	0.772385	0.423726	0.642341	-0.663606
MIR1208	0.435248	0.45445	0.574664	-0.882039
MIR4314	0.404641	0.666928	0.669217	-0.451658
MIR6881_5P	0.420714	0.181005	0.626225	-0.741251
MIR5699_3P	0.700221	0.90557	0.531	0.501095
MIR520G_5P	-0.389128	-0.659181	-0.0805564	-1.66903
MIR422A	0.623866	0.491494	1.07706	-0.592801
MIR5089_3P	0.388935	0.35564	1.05185	-0.678292
MIR4421	0.700252	0.772571	1.00995	0.360829
MIR4724_3P	0.440264	0.355449	0.505814	-0.964535
MIR4253	-0.385844	-0.23822	0.395934	-0.632811
MIR6802_5P	0.502587	0.170299	0.598796	-0.0799408
MIR6855_3P	-0.385174	-0.0140161	0.272474	-1.0082
MIR654_3P	0.707058	0.956264	1.22686	-0.539848
MIR556_5P	-0.654901	-0.10233	-0.18657	-0.809818
MIR6729_5P	0.381688	-0.17567	0.00275485	-0.00897205
MIR4799_3P	0.381326	0.17849	0.481506	-0.915079
MIR5087	0.381088	0.428893	0.499368	-0.974557
MIR4264	0.38006	0.498459	0.694113	-0.77503
MIR4254	0.37743	0.317443	0.436222	-0.203353
MIR11401	-0.377958	-0.307247	-0.710175	-1.4856
MIR2115_5P	0.37717	0.10449	0.523205	-0.770078
MIR3115	0.481909	0.391599	0.66273	-0.897249
MIR378F	0.506741	0.390348	0.974121	-0.726883
MIR3616_3P	-0.377145	-0.671821	-0.473101	-0.910052
MIR1224_3P	0.377107	-0.222731	0.60986	-0.135051
MIR6837_5P	-0.375655	-0.614785	-0.734959	0.405219
MIR6781_3P	0.373925	0.0226069	-0.0960489	-1.34874
MIR1285_5P	0.863132	0.90231	0.983915	-0.229679
MIR4758_3P	0.372492	-0.0825726	-0.375291	-0.372224
MIR4771	0.372859	0.113754	-0.0881007	-1.41564
MIR34C_3P	0.632979	0.490452	0.85148	-1.55001
MIR4690_5P	-0.371908	-0.24225	0.0174936	-0.858079
MIR937_5P	0.370915	0.356282	0.828854	-0.96479
ACTGAAA_MIR30A3P_MIR30E3P	0.371622	0.105656	0.728198	-0.756352
MIR1236_3P	0.37027	0.21143	0.604567	-0.401078
CACCAGC_MIR138	0.370465	-0.319899	-0.307529	-0.548994
MIR942_5P	0.402356	0.495423	0.656849	-1.07847
MIR605_3P	0.384835	0.387274	0.517419	-0.71709
MIR8088	-0.369658	-0.569635	-1.482	-1.53346
MIR4305	0.370487	0.175284	0.425966	-1.11579
MIR4755_3P	-0.36887	-0.478479	-0.236481	-0.253954
MIR6125	0.368214	0.21866	-0.414036	0.408594
MIR1243	0.368714	0.241926	0.754179	-1.59017
MIR4289	0.594878	0.521971	0.93233	-0.408779
MIR516A_5P	-0.400063	-0.186349	0.357004	-1.18024
MIR6764_3P	0.36783	0.0585808	0.0475371	-0.736359
MIR6800_5P	0.444261	0.45884	0.335743	-1.58637
MIR7157_3P	0.410323	0.446805	0.764405	-1.03639
GTGGTGA_MIR197	0.367474	-0.320335	0.21228	-0.903966
MIR4426	0.36734	0.13769	0.951845	-0.763906
MIR4520_3P	0.447668	0.419064	0.613608	-0.944227
MIR7151_5P	0.36619	0.0913835	0.702143	-1.05973
MIR4650_5P	0.365449	0.363856	0.59975	-0.821704
MIR1293	0.417508	0.463337	1.20467	0.148831
MIR4452	0.460408	0.491315	0.621401	-1.29945
MIR5100	0.454522	0.176788	0.775585	-1.33643
MIR127_3P	-0.481686	-0.315325	0.548202	0.728667
MIR645	0.601327	0.237518	0.788567	-0.662394
MIR7849_3P	0.3778	0.150156	0.629353	-1.29758
MIR1973	-0.7	-0.523116	-2.19443	-0.60516
MIR6870_3P	-0.361703	-0.557235	-0.273959	-1.54246
MIR6737_3P	0.419527	0.473428	0.775698	-1.05691
MIR378H	0.615461	0.375125	1.1384	-0.607317
MIR1233_5P	0.361388	-0.0646779	0.608826	-0.0679458
MIR2682_3P	0.361185	0.0224799	-0.519755	-1.34358
MIR6790_3P	-0.360141	-1.38705	0.735392	-0.759219
MIR129_5P	0.360933	0.293552	0.29991	-0.881554
MIR675_3P	0.358661	0.139046	0.77413	-1.05772
MIR10399_3P	0.525644	-0.137921	-0.00229355	-0.348612
MIR6747_3P	0.357984	0.0562272	-0.34125	-0.507468
MIR6758_3P	0.465587	0.593541	0.853977	-1.36653
MIR6840_3P	-0.354906	-0.843845	-0.296894	-0.0877015
MIR6732_5P	-0.394637	-0.242227	-0.629881	-0.432821
MIR135A_3P	0.44979	0.389229	0.580392	-1.4203
MIR6889_3P	0.353302	0.185783	0.916989	-0.505422
CAGTCAC_MIR134	-0.413751	-0.723671	0.550849	-0.671579
GTGTCAA_MIR514	-0.352642	-0.610164	0.96203	-0.568284
MIR1268A_MIR1268B	-0.413022	-0.403614	-1.06665	0.594285
MIR3153	0.35199	-0.0506458	0.569872	-0.623128
MIR4648	0.352159	-0.131631	0.268571	-0.06201
MIR6824_3P	0.357924	0.0605906	0.00610912	-0.747843
MIR378E	0.469068	0.420124	1.07219	-0.714964
MIR301A_5P	0.458285	0.342691	0.805515	-0.472942
MIR301B_5P	0.458285	0.342691	0.805515	-0.472942
MIR5008_3P	0.470246	0.459647	0.683264	-0.985606
MIR4428	0.350069	0.218839	0.964029	-0.513546
MIR6817_3P	0.349398	0.284074	-0.0840541	-0.705482
MIR5581_3P	0.495073	0.504137	0.526157	-0.800943
MIR138_2_3P	0.348137	0.168223	0.610891	-1.15823
MIR4720_5P	0.348113	0.198582	0.491001	-0.937516
MIR6816_3P	0.348194	0.12	0.164803	-0.578369
MIR4787_5P	-0.347116	-0.209482	-0.497417	0.0178234
MIR8079	0.347424	-0.100246	0.463073	-0.833787
MIR4499	0.347143	0.268775	0.559948	-1.01189
MIR1247_5P	0.630911	0.291206	-1.18477	0.0418698
MIR4760_3P	0.40555	0.53515	0.946714	-1.15865
MIR7160_5P	0.346442	0.0921959	0.0667094	-0.23907
MIR3147	-0.348381	0.19057	-0.333755	-0.197625
MIR6734_3P	0.346343	0.0263668	0.554141	-0.303255
MIR3934_3P	-0.346106	-0.303124	-0.248988	-0.958479
MIR10A_3P	-0.508412	-0.930416	0.233479	-2.21162
CGTCTTA_MIR208	0.840673	0.690263	0.945221	-0.722128
MIR6822_3P	-0.345629	-0.435238	-0.127964	-0.74088
MIR4462	0.49942	0.297381	0.529529	-0.392505
MIR6848_5P	-0.343285	-0.37978	-0.455363	0.590164
MIR3188	0.6978	0.510346	1.24457	-0.419403
MIR4773	0.343586	0.182377	0.624601	-0.594821
MIR4514	0.343017	-0.000981702	0.0940008	-0.106845
MIR4534	0.342344	0.28479	-0.193293	-0.439989
MIR125B_2_3P	0.364895	0.35138	0.811287	-1.08688
MIR3144_5P	-0.341885	-0.661639	-0.00927497	0.13283
MIR4251	0.342138	0.100935	0.54406	-0.765192
GTAAACC_MIR2995P	0.633599	0.322983	0.43192	-0.600437
MIR378A_3P_MIR378C_MIR378D_MIR378I	0.589939	0.511346	1.16442	-0.534272
MIR661	0.339913	0.0487531	-0.900966	0.312837
MIR525_5P	0.340066	0.16691	0.416032	-0.648628
MIR6888_3P	0.339986	0.487094	0.738429	-0.309199
MIR624_5P	0.427235	0.375102	0.96814	-0.804729
MIR6868_5P	0.432611	0.127451	0.526046	-0.659863
MIR4278	-0.3388	-0.0326357	0.0718994	-0.631084
AGGCACT_MIR5153P	0.338867	0.170919	0.532993	-0.561451
MIR101_2_5P	-0.33881	-0.114533	-0.319441	-1.27355
MIR500A_3P	0.419436	0.535215	0.610626	-0.853281
MIR378B	0.485354	0.417154	0.969961	-0.729745
CAAGGAT_MIR362	0.336872	-0.0373258	0.530884	-0.504081
CCATCCA_MIR432	0.336433	-0.363984	-0.997496	-0.791771
MIR4795_5P	0.336688	0.00248973	0.624831	-0.418056
MIR4693_3P	0.945129	0.455298	-0.0269933	-0.788281
MIR4485_5P	-0.473495	-0.235714	0.302354	0.698048
TGCAAAC_MIR452	0.333884	0.102759	0.643172	-1.11152
MIR342_3P	-0.334356	-0.343299	-0.145627	-0.86272
MIR760	0.333118	0.118998	0.214764	-0.409545
MIR6085	0.825126	0.346784	0.253605	-0.22031
MIR5590_5P	0.332798	0.277995	0.645609	-1.51554
MIR592	0.482519	0.577174	0.586167	-0.674027
MIR5004_3P	0.332504	0.338852	0.572249	-1.17404
MIR7978	0.534564	0.454685	-0.0302013	-0.525475
MIR4312	0.332942	0.73546	0.0244194	-1.32966
MIR4776_5P	-0.332721	-0.203655	0.45827	-0.832435
ATGTACA_MIR493	0.332066	0.225394	0.618079	-0.788539
MIR633	0.384599	0.39124	0.963635	-1.52182
MIR493_5P	0.331512	0.346078	0.670145	-0.976448
MIR30D_3P	0.35471	0.258784	0.799051	-1.15959
MIR3177_3P	-0.330874	-0.176668	0.352654	-0.299571
MIR4660	0.629089	0.36207	0.332115	-0.457041
MIR6090	0.762591	0.552815	0.7742	-0.16642
MIR10400_3P_MIR4674	-0.426134	-1.08924	-1.11329	-1.71418
MIR4286	0.329023	0.328784	0.990805	0.420078
MIR6849_5P	0.940266	0.989287	0.954304	0.180355
MIR4433B_3P	0.648193	0.600515	0.10834	-0.0973496
MIR503_5P	0.327149	0.115502	0.716353	-0.977478
MIR6769A_3P	0.327167	-0.0178405	-0.504257	-0.458728
GGCACAT_MIR455	0.326044	-0.168458	-0.370912	-0.663263
MIR323B_3P	0.605199	0.323699	1.12383	-0.84438
AAGGGAT_MIR188	0.473425	0.277873	0.491271	-0.858215
MIR6828_3P	0.355014	0.280988	0.580122	-0.819139
MIR10226	0.325996	0.33374	0.611274	-1.04551
MIR373_3P	0.324938	0.164437	0.500359	-0.823629
MIR190B_3P	0.325555	0.274401	0.657713	-1.00303
MIR4798_3P	0.538949	0.653782	1.11172	-0.342679
MIR4649_5P	0.498546	0.105615	0.388509	-0.219288
MIR3200_3P	-0.394078	-0.153346	-0.313751	-0.876611
MIR6746_5P	0.400144	0.241983	-0.0380731	1.13956
AAGCACT_MIR520F	0.323323	0.101183	0.571463	-0.788991
MIR4273	0.322455	0.0101917	0.459948	-0.949774
MIR3681_5P	1.05531	1.15982	0.759699	0.411173
MIR651_5P	0.379027	0.265344	0.849123	-1.04595
MIR30E_3P	0.355894	0.263064	0.817835	-1.12877
MIR30A_3P	0.349897	0.260083	0.804685	-1.13091
MIR642A_3P_MIR642B_3P	0.589177	0.403238	0.74195	-1.16065
MIR4716_3P	0.321741	-0.0809699	-0.260647	-1.10481
MIR485_5P	0.321147	0.221743	0.122743	-0.585004
MIR766_3P	-0.320864	-0.334152	-0.357954	-1.04389
MIR4723_3P	-0.321061	-0.362252	-0.0730297	-0.522899
MIR3614_5P	0.50217	0.434102	-0.107659	-0.512899
MIR372_3P	0.319726	0.163384	0.492572	-0.83181
MIR4766_5P	0.332455	0.191484	0.761326	-1.06962
MIR1229_3P	-0.318496	0.156328	0.442583	-0.674843
MIR6780B_3P	0.31794	0.216448	0.738592	-1.24862
MIR193B_5P	-0.317159	-0.0839956	-0.503554	-0.761365
MIR657	0.501554	0.0644008	0.251678	-0.606999
GACTGTT_MIR212_MIR132	0.317824	0.023159	0.499423	-0.768439
MIR922	0.316214	0.0544993	0.499399	-0.932304
MIR4653_3P	0.637803	0.110797	0.421776	-1.40108
MIR12119	0.316046	0.30348	0.82304	-0.564554
ACATATC_MIR190	0.318518	0.111424	0.440096	-0.968207
MIR133A_3P_MIR133B	-0.315955	-0.0716732	0.248669	-0.996793
MIR4781_3P	0.583088	0.627856	0.609354	-1.08973
MIR6760_3P	0.387355	0.425026	1.00365	-0.746292
MIR548G_3P	0.315612	0.0602897	0.467415	-1.20475
MIR6764_5P	-0.315162	-0.694368	-0.840474	0.273579
MIR744_3P	0.315245	0.264178	0.651188	-1.14991
MIR491_5P	-0.45238	-1.05599	0.120362	-0.146639
MIR4501	0.314424	0.147695	0.707284	-1.23373
MIR744_5P	0.370628	0.0628031	-0.754454	0.182922
MIR640	0.530032	0.417422	0.820206	-1.15811
MIR6782_5P	-0.313497	-0.41199	-0.550534	0.0519035
MIR624_3P	0.343809	0.167638	0.358358	-0.899471
MIR187_5P	0.322563	0.233499	0.763841	-1.00678
MIR9983_3P	0.312214	0.185011	0.21722	-0.995372
TCATCTC_MIR143	0.326482	0.0230801	0.499664	-0.743099
MIR589_5P	0.311876	0.196849	0.350284	-0.667652
MIR7113_3P	-0.600793	-0.865972	0.485492	-0.412402
MIR4445_5P	0.488817	0.363324	0.801471	-0.929303
MIR4746_5P	-0.311626	-0.162327	0.0577222	-0.725971
MIR631	0.454296	0.302013	1.12707	-0.106608
MIR539_5P	0.426147	0.312289	0.727509	-1.0328
MIR601	-0.308565	-0.172591	0.236038	-1.37905
MIR3162_5P	0.357628	0.358616	1.11378	0.0751283
MIR4671_3P	0.3424	0.27593	0.861408	-0.814469
MIR302A_3P_MIR302B_3P_MIR302C_3P_MIR302D_3P	0.307865	0.178195	0.456951	-0.805663
MIR6884_5P	0.307785	0.214855	0.165676	-0.559517
MIR5197_3P	0.30805	0.154257	0.542648	-0.963424
MIR324_5P	0.583395	0.352713	0.549459	-0.792945
MIR5002_5P	0.324774	0.18397	0.583243	-1.07012
TGCACTG_MIR148A_MIR152_MIR148B	0.340947	0.239239	0.568436	-0.760173
MIR3682_5P	0.353764	0.219519	0.787077	-1.07406
MIR877_3P	0.305886	-0.0718269	0.319174	-1.07821
MIR520D_3P	0.305559	0.144662	0.474441	-0.842751
MIR6765_5P	0.305986	0.0211203	1.00499	-0.641736
MIR6501_3P	0.333404	0.179327	0.608059	-0.990847
MIR4525	-0.433905	-0.566119	0.275299	-0.317624
MIR6827_5P	-0.411623	-0.888919	-0.638838	-0.437967
MIR1913	0.305494	-0.428994	0.0333364	0.133687
MIR3161	0.307049	0.326555	0.695894	-1.52097
MIR7150	0.304256	0.0424568	-0.0655039	-1.22817
MIR875_5P	-0.303847	0.0739062	0.968936	-1.10443
MIR6735_3P	0.303726	0.23331	0.249597	-0.176228
MIR520A_3P	0.3033	0.145739	0.487393	-0.84171
MIR3197	0.37482	-0.0193171	-1.12565	-1.40359
MIR6768_5P	0.302977	0.200059	0.756032	-0.576771
MIR4427	0.303349	0.39709	0.794655	-0.901218
MIR4724_5P	0.613378	0.464217	0.628237	-1.15669
MIR548AG	0.589581	0.611954	0.828688	-0.542743
TAGCTTT_MIR9	0.391537	0.0902494	1.00727	-0.851753
MIR2682_5P	0.437764	0.484625	0.530932	-0.612056
MIR550A_3_5P_MIR550A_5P	-0.301709	0.199932	0.260956	-0.52015
MIR6737_5P	-0.302254	-0.40073	-0.500697	-0.0957946
MIR6813_5P	0.763942	0.397533	0.174886	-0.21734
MIR4437	-0.300448	-0.525951	0.0172469	-0.731999
MIR6514_5P	0.37504	0.756628	1.37418	-0.517972
MIR4477B	0.332677	0.2907	0.783944	-0.880224
MIR302E	0.300029	0.193102	0.65643	-0.820223
MIR4493	0.299731	0.184972	0.553964	-0.468327
CTCTGGA_MIR520A_MIR525	0.299725	-0.28353	-0.12491	-0.794518
MIR138_5P	0.353856	0.256552	0.271648	-0.805202
MIR6872_3P	0.298642	0.413916	0.399871	-0.833651
MIR6849_3P	-0.298081	-0.268441	-0.496693	-0.817884
MIR548AI_MIR570_5P	0.627208	0.689925	0.902459	-0.541746
MIR6529_3P	0.297467	0.283321	0.778746	-0.496631
MIR328_3P	0.784957	0.731794	1.01105	-0.52408
MIR520B_3P_MIR520C_3P_MIR520E_3P	0.297313	0.150022	0.500278	-0.827815
MIR1265	0.402785	0.355203	0.905749	-0.421858
MIR3117_3P	-0.298617	-0.0411849	0.454014	-1.16406
MIR1184	0.385184	0.0190888	0.320948	-0.742888
MIR139_5P	0.498566	0.390143	0.772824	-0.881674
MIR362_3P	0.518795	0.243034	0.752326	-0.83907
CCTGCTG_MIR214	0.29626	-0.120061	-0.00986414	-0.580803
MIR548BA	0.627989	0.69109	0.79912	-0.622624
MIR6793_5P	0.487162	0.290376	0.257666	-0.146138
MIR7151_3P	0.386939	0.67547	0.234744	-1.24765
MIR1178_5P	0.620289	0.716333	0.711275	-0.527106
MIR518A_3P_MIR518B_MIR518C_3P_MIR518D_3P_MIR518F_3P_MIR526A_3P	-0.373398	-0.704141	0.216406	-0.502474
MIR511_5P	0.324286	0.09543	0.348337	-1.117
MIR133A_5P	0.293643	0.045357	0.603143	-0.930879
MIR6819_5P	-0.294333	-0.385151	-0.644382	-0.0724497
MIR4791	-0.292725	-0.446239	0.443274	-1.22447
MIR3912_3P	0.858452	1.03096	1.56566	-0.59703
MIR6081	0.565552	0.312829	0.142168	-0.13132
MIR3960_MIR8072	-0.293271	0.225758	-0.0987893	-0.082128
MIR6836_3P	0.291704	0.521587	0.494672	-0.642725
MIR4669	0.586179	0.474892	-0.641714	-0.464735
MIR1288_3P	0.588439	0.769789	0.410896	-1.27944
MIR10396A_5P	0.290463	0.0614097	-0.676616	0.405741
MIR6769A_5P	-0.290702	-0.67426	0.0814436	-0.73845
MIR6831_3P	0.290217	0.140583	0.555866	-1.52269
MIR346	0.45007	0.499677	0.437365	-0.0668566
MIR3675_5P	-0.289834	-0.232032	-0.162106	-0.930521
MIR3683	-0.886514	-1.23301	0.215544	-0.729595
MIR3059_3P	0.288855	-0.0896563	0.725931	-0.138237
MIR337_3P	0.335851	0.303365	0.52715	-0.959606
MIR4685_5P	-0.397336	-0.690163	-0.720127	0.437051
MIR191_5P	0.288879	0.223323	0.0423618	-1.46083
MIR329_3P	0.443379	0.202481	0.80033	-0.807872
MIR548AN	0.308265	0.443632	0.711739	-0.868877
MIR1283	0.288498	0.262543	0.620759	-0.952065
MIR515_3P	0.287307	-0.157952	0.819733	-0.405609
MIR1204	-0.287405	-0.152086	0.657056	-1.32065
MIR6867_3P	-0.287166	-0.172852	0.286912	-0.810044
MIR3622B_5P	0.302272	0.306153	-0.0162041	-0.332427
MIR519D_5P	0.287121	0.057678	0.610814	-0.779845
MIR222_5P	0.578854	0.638468	1.0063	-0.920048
MIR1261	0.506229	0.217608	1.09477	-1.40036
MIR6776_3P	0.524471	0.290423	1.0517	-1.26583
MIR223_3P	0.286419	0.0366448	0.531262	-0.968778
MIR6822_5P	-0.285953	-0.327086	0.308936	-1.37191
MIR6516_3P	0.358201	0.385916	0.754622	-1.08744
MIR4680_5P	0.285497	0.138528	-0.0269787	-1.13832
MIR1258	0.445728	0.350222	0.91336	-0.873884
MIR6798_3P	0.794137	0.488832	0.10899	-1.14618
MIR3192_5P	0.284772	0.0599915	-0.651282	-0.00814891
AGGGCCA_MIR328	0.284092	-0.130789	-0.0764622	-0.229236
MIR106A_3P	0.33167	0.141177	1.09671	-1.3201
MIR3132	0.706133	0.930543	0.812768	-0.274421
MIR4704_3P	0.283658	0.228713	0.173409	-0.682411
MIR519E_3P	0.283057	-0.178164	0.825708	-0.400798
MIR6820_3P	0.43391	0.39352	1.37721	-0.481151
MIR6833_5P	0.283326	0.265493	0.782223	-1.4154
MIR6783_5P	0.282218	0.0845416	0.172056	-0.77536
MIR935	0.282332	0.217517	0.466479	-1.09019
MIR4745_5P	-0.282005	0.33353	-0.821552	-0.223391
MIR23A_5P	-0.351747	-0.870733	-0.370328	-0.544597
MIR412_3P	0.329553	0.0110783	0.689447	-0.88862
MIR769_5P	0.280866	0.404743	0.387594	-0.397061
MIR4471	-0.280206	-0.172138	0.171033	-0.880112
MIR6733_3P	0.405632	0.457393	1.09531	-0.889132
MIR6744_3P	0.278748	-0.115281	-0.13078	-0.39311
MIR4311	0.278531	0.217398	0.371382	-1.21368
MIR4291	0.278395	0.20651	0.589652	-0.874818
LET_7D_3P	-0.277749	0.0250754	0.376813	-1.1231
MIR7848_3P	0.27789	0.378676	0.704986	-0.825508
MIR222_3P	0.39189	0.217555	0.513627	-1.06614
MIR4701_3P	0.277496	0.182666	1.14096	0.170557
GAGACTG_MIR452	0.623462	0.277702	0.694054	-0.86886
MIR6873_3P	0.276457	0.212346	0.231193	-1.19825
TAATGTG_MIR323	0.276017	0.0919044	0.817685	-0.819748
MIR580_5P	0.276089	-0.0105652	0.89584	-1.12212
MIR371A_3P	0.275982	-0.173684	1.06898	0.0395557
MIR556_3P	0.275658	0.372342	0.839592	-0.797715
MIR4295	0.275481	0.144834	0.670595	-1.14509
MIR6792_3P	0.422407	0.275519	0.113378	-0.769618
MIR4733_5P	0.275213	0.219384	0.676734	-0.727208
MIR4327	-0.274521	0.0255091	0.485695	-0.926782
MIR296_5P	-0.411152	-0.637126	-0.778927	0.654297
MIR5700	0.42006	0.356515	0.776213	-1.19591
MIR1976	0.274845	0.124888	0.0501615	-0.863236
MIR4484	0.274565	0.364287	0.268124	-0.67554
MIR4687_5P	0.45181	0.347701	0.629373	-0.299334
MIR3059_5P	0.273992	0.104749	0.539237	-1.00772
MIR185_3P	-0.386385	-0.951224	-0.643645	0.61073
MIR888_5P	0.321642	0.144565	0.912545	-1.16319
TTTTGAG_MIR373	0.31556	0.101239	0.700336	-0.975035
MIR3692_5P	0.273318	-0.101673	-0.0900958	-0.800892
MIR29B_2_5P	0.400392	0.378597	0.52125	-0.979863
MIR6738_3P	0.2966	0.130539	0.289162	-0.757294
MIR4691_5P	0.396309	0.273229	0.0984578	-0.770149
MIR1294	0.272632	-0.121401	0.419484	-0.867466
MIR7110_3P	0.27217	0.10669	0.136176	-0.70929
MIR933	-0.272057	-0.150305	-0.753567	-1.25479
MIR6787_5P	-0.271607	-0.63929	-0.303519	-0.416985
MIR6817_5P	0.271183	0.118026	0.652251	-0.767136
MIR152_3P	0.287174	0.141524	0.848493	-0.668102
MIR320A_5P	0.270792	0.375598	0.613906	-0.467378
MIR6895_3P	0.271014	0.152305	0.164855	-0.916883
MIR377_3P	0.301403	0.251589	0.712679	-0.964334
MIR6894_3P	0.270845	0.455481	0.545595	-0.290619
MIR6878_3P	-0.270589	-0.726825	-0.0635668	-0.762823
MIR10401_5P	0.355892	-0.0596752	-0.483804	-0.14501
MIR5692B_MIR5692C	0.270795	0.169613	0.687329	-1.04173
MIR3692_3P	0.269754	0.207171	0.560401	-1.00661
MIR4737	-0.742816	-0.872117	-0.0875301	-0.484218
MIR4309	0.294624	-0.143914	0.0369014	-0.899357
MIR148B_3P	0.278364	0.131426	0.840764	-0.677135
MIR433_3P	0.439823	0.443903	0.55029	-1.09099
MIR3619_5P	0.269129	-0.264685	0.180012	-0.659397
MIR4481	-0.269151	-0.311786	-0.959663	-0.250153
MIR3923	0.269189	0.128372	1.00959	-1.47575
MIR541_5P	0.268764	0.167717	0.669803	-1.53711
MIR3940_5P	-0.26933	-0.326936	-0.211276	-1.6388
MIR2467_5P	0.268831	-0.0662288	-0.38754	-0.416375
AAAGGAT_MIR501	0.381501	0.311937	0.937459	-0.688518
MIR148A_3P	0.274112	0.137373	0.833868	-0.672641
MIR3164	0.448672	0.360832	1.38883	-0.492209
MIR143_5P	0.295294	0.0648112	0.905869	-1.11112
MIR378A_5P	0.359281	0.263316	1.05214	-0.624996
GTGACTT_MIR224	-0.267345	-0.269898	0.497866	-0.938782
CTCCAAG_MIR432	0.267208	-0.143938	0.338193	-0.264387
MIR5196_3P	-0.267164	-0.102588	0.7958	-0.932744
GTTAAAG_MIR302B	0.267694	0.393033	0.541526	-0.879216
MIR2355_3P	0.407029	0.199227	0.545235	-1.08691
MIR219A_2_3P	0.51547	0.341298	0.945119	-1.12937
MIR6731_3P	0.420102	0.339776	1.00845	-0.625983
MIR6729_3P	0.267211	0.0299499	-0.0625859	-0.795969
MIR544B	0.266286	0.0434159	0.847946	-0.386987
MIR6845_5P	0.265897	-0.00112316	-0.0478782	0.202844
GGATCCG_MIR127	-0.697321	-1.06323	-1.37522	-0.699514
MIR93_3P	0.265719	0.0563327	0.673416	-0.536104
MIR5009_5P	-0.265249	-0.295217	1.25507	-1.10462
MIR3689D	0.265694	-0.221181	-0.534387	0.257575
MIR345_3P	0.265528	0.329564	1.0301	-0.375674
TGTATGA_MIR4853P	0.370771	0.29619	0.392364	-0.826725
MIR5581_5P	0.265717	0.151098	0.116439	-0.779712
MIR6807_5P	0.264495	-0.124707	0.593969	-0.717971
MIR9500	-0.264422	-0.179961	0.843312	-0.117805
MIR8058	-0.263963	-0.281291	1.20469	-1.28922
MIR4689	0.779046	0.622235	0.737284	-0.198803
MIR6507_5P	0.278827	0.154866	0.712839	-1.24584
MIR513C_5P	0.328984	0.380457	0.90384	-0.887368
ACAGGGT_MIR10A_MIR10B	0.262937	-0.060432	0.15239	-0.920632
TACGGGT_MIR99A_MIR100_MIR99B	0.262889	0.0561171	1.12654	-0.41117
TCTAGAG_MIR517	-0.300176	-0.395906	0.0338783	-0.79332
MIR4280	0.26294	0.248098	0.551155	-0.731029
MIR4429	0.351759	0.329791	0.921472	-1.0117
MIR6861_5P	-0.262559	-0.33541	0.178854	-0.881583
MIR10395_5P	0.838247	0.859757	0.707256	-1.02229
MIR2052	0.261707	0.0389241	0.476101	-1.60875
MIR4774_5P	0.299338	0.243825	0.657867	-0.799269
MIR4271	0.261283	-0.123625	0.0240929	-0.179586
MIR202_5P	0.384133	0.364334	0.807451	-0.780939
MIR4661_5P	0.470726	0.601573	1.07394	-1.27748
ATCATGA_MIR433	0.436262	0.352775	0.815038	-0.849862
MIR5571_5P	0.269836	0.267524	0.562729	-1.12229
MIR1825	0.260305	0.253905	0.33499	-0.850051
MIR582_3P	0.260442	0.409005	0.615071	-1.01654
MIR449C_5P	0.415532	0.516023	0.657701	-0.578332
MIR320A_3P_MIR320B_MIR320C_MIR320D	0.349392	0.330979	0.92302	-1.0117
MIR548A_3P	0.284051	0.227091	0.806722	-1.26413
CCTGTGA_MIR513	-0.258797	-0.641217	-0.137412	-0.675078
MIR6739_5P	0.258464	-0.0070953	0.364575	-0.724484
MIR10397_5P	0.364621	0.0706315	1.3052	-0.294331
GTGCCAT_MIR183	0.288542	0.161571	0.72361	-0.765338
MIR7108_5P	0.606649	0.494172	1.07987	-0.24442
MIR24_3P	0.257739	0.0222956	0.385526	-0.175647
MIR3120_5P	-0.25766	-0.377919	0.367736	-0.403391
MIR1306_5P	0.330633	-0.438574	0.390119	-0.268182
MIR3184_3P	0.321479	0.0684005	1.1032	-0.584799
MIR219A_5P	0.257463	0.0127674	0.603248	-0.904061
MIR4717_3P	0.493659	0.248322	1.04087	-1.14979
MIR5691_MIR6805_3P	0.25744	0.449214	0.410538	-0.887389
MIR325	0.626803	0.633637	1.01924	-0.531486
MIR770_5P	-0.257013	-0.227587	0.775328	-1.31839
MIR501_3P_MIR502_3P	0.350665	0.278207	0.580576	-0.924647
MIR2114_5P	0.540461	0.483781	0.910457	0.103278
MIR802	0.256635	0.278763	1.01483	-1.18882
ATAGGAA_MIR202	0.256384	0.148068	0.671194	-0.94879
MIR6868_3P	0.25581	0.284788	0.791943	-0.715143
MIR34B_5P	0.410933	0.514314	0.664125	-0.571124
MIR617	0.580141	0.395815	0.739805	-0.28991
MIR3651	0.447119	0.744155	-0.215441	-0.993287
MIR602	0.318439	0.129236	-1.47748	-0.744991
MIR548F_3P	0.281783	0.232004	0.81684	-1.24171
MIR761	0.254693	-0.255624	0.136423	-0.645252
MIR4721	0.254486	0.00500966	-0.525921	-0.51305
MIR1226_3P	0.254434	0.201551	0.280833	-0.612796
MIR514B_5P	0.354018	0.429864	0.901903	-0.887178
MIR130B_3P	0.254714	0.126891	0.679465	-1.15923
MIR548BC	0.272825	0.220003	0.796972	-1.23084
MIR4731_5P	-0.288584	-0.762418	-0.695094	0.369167
MIR221_3P	0.353559	0.202278	0.512025	-1.09146
MIR3666	0.253284	0.119222	0.653447	-1.15164
MIR8064	0.25275	-0.0165101	0.654261	-0.88686
MIR122B_5P	0.310363	0.098424	0.679512	-1.19732
MIR6777_5P	-0.429559	-0.441462	0.833239	0.631504
MIR5580_5P	0.251966	-0.358889	0.125605	-0.271243
MIR9986	0.251482	-0.153768	0.390912	-0.851285
MIR3920	0.251528	0.088604	0.63981	-1.63373
MIR6086	0.25153	0.0772473	0.459644	-0.876748
MIR374B_3P	0.251117	0.153059	0.587696	-0.908809
MIR433_5P	-0.675531	-0.259457	-0.240158	-0.59132
MIR7703	0.250801	-0.111511	0.24722	-1.38724
MIR1282	1.18824	0.84636	2.12736	-1.57697
MIR501_5P	0.58998	0.659437	0.985026	-0.949299
MIR3927_5P	0.257499	-0.0868559	0.718261	-0.615478
MIR4742_3P	0.452452	0.252427	0.500639	-1.29031
GTTATAT_MIR410	0.249821	0.0234563	0.52455	-1.01122
MIR3085_5P	-0.249511	-0.36625	0.204397	-0.460559
MIR3928_5P	0.43437	0.469454	1.16827	-0.576269
MIR1200	0.248657	0.0756073	0.684851	-0.601354
MIR6500_3P	0.392691	0.283739	0.841979	-1.32893
MIR6892_5P	-0.248533	-0.26905	-0.00855526	-1.00227
MIR188_5P	-0.248563	-0.215273	0.927798	-0.628106
MIR629_3P	-0.248762	-0.349481	0.372919	-1.2293
MIR33B_3P	0.248704	-0.221206	0.93317	-0.436835
MIR4736	0.323997	0.381746	-0.105656	-0.662225
MIR6889_5P	-0.785528	-0.919033	-0.501756	0.0629145
MIR4643	0.298492	0.377948	0.753132	-0.86963
MIR6503_3P	0.247926	0.303297	0.71972	-0.550785
AATGTGA_MIR23A_MIR23B	0.269437	0.233099	0.745466	-0.598938
MIR4799_5P	0.290288	0.238055	0.830709	-1.17277
MIR4704_5P	0.528506	0.581838	0.805216	-0.501619
MIR548E_3P	0.273998	0.228929	0.813299	-1.23558
MIR147A	0.467146	0.337412	0.590662	-0.618479
MIR519C_3P	0.247729	0.132311	0.640555	-0.996678
MIR12135	0.265435	0.460642	0.586067	-1.31172
MIR6719_3P	0.465062	0.318443	0.427021	-1.39531
MIR217_5P	0.350908	0.424613	0.787926	-0.989959
MIR101_3P	0.247279	0.138875	0.727926	-0.79792
MIR4486	0.246689	-0.219413	-0.635766	-0.0852403
MIR103A_3P_MIR107	0.24726	0.222427	0.33775	-0.644819
MIR454_3P	0.246834	0.114409	0.654345	-1.17177
MIR1909_5P	0.246658	-0.0333568	0.294145	-1.21584
MIR3175	-0.246236	-0.443743	-0.271331	0.55788
AGGAGTG_MIR483	0.245791	0.0270216	-0.060597	-0.931048
MIR130A_3P	0.245842	0.130896	0.660627	-1.13474
MIR6815_3P	0.245164	0.086893	0.377178	-0.771445
MIR4535	-0.244994	-0.13374	0.306563	-1.16282
MIR4769_3P	0.244789	0.137788	0.63196	-0.798606
MIR548AZ_3P	0.279454	0.244126	0.815968	-1.25872
MIR3686	0.250423	0.206075	0.572131	-0.975287
GTTTGTT_MIR495	0.30693	0.288185	0.516754	-0.883097
MIR4261	0.281314	0.188205	0.859068	-0.757203
MIR411_5P	-0.244252	-0.267538	0.453147	-0.841442
MIR7153_3P	0.638185	0.627961	0.90145	-0.191151
MIR6503_5P	0.244192	-0.193429	0.701338	-0.695446
MIR3935	0.355157	0.169655	0.608636	-1.57031
MIR4647_MIR4662B	0.554836	0.382539	0.968279	-0.533395
MIR6499_3P	0.2438	0.0878121	1.08522	-0.616297
MIR302A_5P	0.243893	0.309923	0.749024	-1.16949
TTGCACT_MIR130A_MIR301_MIR130B	0.243075	0.0498757	0.754704	-0.943674
MIR604	0.242759	-0.0141988	0.922233	-0.217272
MIR205_5P	0.375461	0.264293	0.784523	-1.02277
MIR301A_3P	0.242672	0.121255	0.647901	-1.16246
MIR301B_3P	0.242672	0.121255	0.650476	-1.15134
MIR6791_5P	-0.242268	-0.455294	-0.791815	-0.0543937
MIR6813_3P	-0.242115	-0.341234	0.801219	-1.44484
GTGCAAA_MIR507	0.242511	0.340336	0.668877	-0.925322
TTTGCAG_MIR518A2	0.482057	0.396663	0.612109	-0.946884
MIR181C_3P	1.20393	1.00803	0.389044	-1.13907
MIR25_5P	0.986598	1.85188	0.41943	0.329668
MIR4782_3P	0.241966	0.0186223	0.558618	-0.903027
MIR6778_5P	0.24137	-0.151367	0.458239	-0.147605
MIR3157_3P	0.241392	0.103782	0.836862	-0.713494
MIR2113	0.241572	0.167537	0.473192	-1.19267
MIR31_5P	0.301279	0.31101	0.476871	-0.648483
MIR519A_3P_MIR519B_3P	0.241024	0.129249	0.642688	-0.988134
MIR5701	0.272809	0.0162587	0.522659	-1.21862
MIR3117_5P	0.240061	0.086001	1.46622	-0.881276
MIR8073	0.240208	0.348366	0.584361	-0.441789
MIR196B_3P	-0.239937	0.224127	0.168098	0.283975
MIR7161_5P	0.491745	0.358238	0.474061	-1.28988
MIR8060	-0.239469	-0.0239818	0.703746	-1.01034
MIR5092	-0.377353	-0.386483	0.270797	-0.925231
MIR4433A_3P	0.239199	0.0113692	-0.0368096	-0.65929
MIR1271_3P	-0.238826	0.22952	0.272568	-0.543295
MIR409_3P	0.419325	0.424958	1.02188	-1.20899
MIR5002_3P	0.482431	0.636831	0.0976584	-0.808927
MIR563	0.237192	0.156777	0.606929	-1.22632
MIR4299	0.301139	0.238975	0.385186	-0.433572
MIR12122	0.237268	0.214051	1.19207	-0.72132
MIR6505_3P	0.237315	0.164706	0.844414	-0.856396
MIR4691_3P	0.237085	0.0349412	0.325391	-0.926504
MIR9851_3P	-0.237304	0.0186837	0.631944	-0.554377
MIR3193	-0.337551	-0.786743	-1.50006	0.0471473
MIR6815_5P	0.518397	0.626446	0.708689	-0.962436
MIR6733_5P	0.235967	-0.0579615	0.441884	-0.713168
MIR5695	-0.235901	-0.0793327	0.406013	-0.629049
MIR769_3P	0.324546	0.255917	-0.493315	-0.630224
MIR8077	0.235133	0.283873	0.3595	-0.55024
MIR1180_3P	0.80536	0.827417	-0.0834341	-0.151275
MIR3167	0.235164	0.0638579	0.467466	-1.23329
MIR3675_3P	-0.234324	-0.400626	0.870636	-1.51597
MIR4769_5P	0.234101	0.0665548	0.483384	-1.14637
MIR4524A_5P	0.233581	0.0861473	0.721261	-0.72542
MIR4524B_5P	0.233581	0.0861473	0.721261	-0.72542
MIR3924	0.234201	0.219979	0.753386	-1.19769
MIR6842_3P	0.23326	-0.244382	-0.163181	-0.565066
MIR8081	0.233521	0.361476	0.870669	-0.89167
MIR3129_5P	0.320316	0.1961	1.0093	-0.691511
MIR6766_3P	0.233181	0.00502278	0.556916	-0.909127
MIR1279	0.495259	0.458575	0.915846	-1.05118
MIR514A_3P_MIR514B_3P	0.232955	0.0653517	0.776211	-1.08589
MIR1262	0.232461	0.159937	1.07582	0.211846
MIR4662A_5P	-0.232372	-0.351888	0.792135	-1.08297
MIR218_1_3P	-0.231876	-0.392045	-0.128812	-1.40496
MIR6865_5P	0.514327	0.652496	0.724607	-0.966867
MIR548U	0.439009	0.301121	0.655894	-1.2083
MIR197_3P	0.260458	0.240435	0.841795	-0.84879
MIR2392	-0.231433	-0.158762	-0.463735	-1.19384
MIR200A_3P	0.231822	0.126146	0.747878	-0.938964
MIR4283	-0.256653	-0.598839	-0.60147	0.387046
MIR141_3P	0.231148	0.130017	0.749051	-0.942024
MIR6885_3P	0.231055	0.178327	0.85432	-1.02938
MIR548AL	0.38002	0.334524	0.76281	-0.69239
CTCTAGA_MIR526C_MIR518F_MIR526A	0.230436	-0.0994034	0.451925	-0.94932
MIR512_5P	-0.230239	-0.285948	1.22655	-1.27881
ACTGTAG_MIR139	0.230383	0.0528249	0.585711	-0.937075
MIR4446_3P	-0.230693	-0.482921	-0.175697	-0.505962
MIR582_5P	0.233099	0.211115	0.69979	-0.927502
MIR3927_3P	0.229707	0.0168859	0.507482	-0.90808
MIR548B_3P	0.565128	0.4924	0.509994	-0.560614
MIR4711_5P	-0.229186	-0.294965	0.280738	-1.12496
MIR758_3P	0.229781	0.0172845	0.573174	-0.735105
MIR8074	-0.229242	-0.168823	0.519435	-1.37954
MIR8053	0.688327	1.1481	0.789829	-0.765643
MIR6782_3P	0.229315	0.191581	0.930009	-1.14169
MIR4707_5P	-0.231909	-0.710904	-0.23931	-0.236134
MIR382_5P	0.228924	0.131068	0.807788	-0.935652
MIR4292	-0.228179	-0.468382	-0.70429	-0.0920656
MIR764	0.228192	0.343642	-0.155244	-0.328579
MIR7706	-0.429453	-0.502631	-0.24735	-0.631756
MIR552_5P	0.300985	0.26327	0.931826	-1.10317
MIR6879_3P	0.261909	0.277948	0.984937	-0.319517
MIR367_5P	-0.227781	-0.212889	0.484698	-1.12633
MIR573	-0.227198	-0.217239	0.536857	-1.10806
MIR323A_3P	0.254937	0.244071	0.82905	-1.23735
MIR6851_5P	0.227453	-0.32158	-0.464177	0.0882972
MIR199A_3P_MIR199B_3P	0.315246	0.192658	1.00134	-0.699846
MIR3616_5P	-0.226647	-0.265176	0.593985	-1.10929
MIR6854_3P	-0.24329	-0.221893	0.355498	-1.53228
MIR1298_3P	-0.37905	-0.728561	0.310504	-0.508674
MIR371A_5P	0.238315	0.228718	0.905788	-1.13123
MIR6806_3P	0.414696	0.499091	1.11544	-0.531359
MIR4804_5P	0.407635	0.493988	0.873787	-0.316827
MIR3142	-0.22575	-0.263899	0.912894	-1.09114
MIR5010_5P	-0.373831	-0.552256	0.373936	-0.270374
MIR1296_3P	-0.318499	-0.516962	1.22079	0.334812
MIR3151_5P	-0.225287	-0.674133	0.102716	0.933353
MIR4531	0.330397	0.319405	0.608541	-0.960831
MIR3613_5P	0.403839	0.432144	1.15871	-0.660383
MIR4742_5P	0.231495	-0.0581196	0.388934	-0.910175
MIR1343_5P	-0.37917	-0.621483	-0.703331	0.163476
MIR7113_5P	-0.464849	-1.13466	-0.427178	-0.181598
MIR3944_5P	0.22509	0.221919	0.18874	-0.957636
MIR6508_5P	0.394483	0.381912	0.726603	-1.16113
MIR4762_5P	0.376534	0.432505	0.933673	-0.430671
MIR6870_5P	-0.293965	-0.725837	-0.845394	0.00698702
MIR3124_3P	0.224376	0.231021	0.475512	-0.894961
MIR6831_5P	0.224393	0.0867351	0.466895	-0.829856
MIR6740_3P	0.229285	0.292703	0.214419	-0.892985
MIR2278	0.356162	0.248634	0.806946	-0.786446
MIR653_3P	-0.223185	-0.222277	0.606987	-1.0393
MIR3122	0.276562	-0.0282213	1.2044	-0.482453
MIR6769B_3P	-0.22354	-0.249272	-0.0397324	-0.543371
MIR3173_3P	0.467584	0.332264	0.48368	-0.275893
CTTGTAT_MIR381	0.228455	0.0903576	0.770333	-0.95079
MIR874_5P	0.223912	-0.276237	0.0445757	0.143107
MIR4790_3P	0.587224	0.585148	0.855973	-1.00479
MIR644A	-0.222119	-0.254869	0.275016	-1.02366
MIR6741_5P	-0.951875	-1.03542	-0.976452	-0.690026
MIR4443	-0.221704	-0.158698	0.314899	0.108225
MIR451B	0.221598	0.152403	0.811072	-0.784431
MIR6895_5P	0.221847	-0.0514102	0.341528	-0.559517
MIR6869_5P	0.221165	-0.0355916	0.486578	-2.22198
MIR12116	0.486129	0.396455	0.590071	-1.14017
MIR129_1_3P_MIR129_2_3P	0.339421	0.35946	0.582564	-0.935297
AGCGCTT_MIR518F_MIR518E_MIR518A	-0.259818	-0.457729	-0.403398	0.350735
MIR4259	0.517944	0.209826	-0.179059	-0.059056
MIR5697	0.298732	0.105514	0.799323	-0.507334
MIR6801_5P	-0.220055	-0.32878	-0.103415	-1.22632
MIR4308	0.219581	-0.264121	-0.413568	-0.589286
MIR3185	0.226793	0.186235	0.60774	-1.17732
MIR4272	0.325751	0.370898	0.772527	-1.1726
MIR3183	-0.219418	-0.288091	-0.119491	-0.561286
MIR5193	0.219339	-0.150054	0.32301	-0.262357
CCAGGTT_MIR490	0.304966	-0.244196	-0.23346	0.0530342
MIR363_5P	-0.219461	-0.555317	-1.45919	-0.574833
MIR5000_5P	0.277225	0.137606	0.433855	-1.31458
MIR449C_3P	0.255304	0.129442	1.02253	-0.899873
MIR578	-0.218852	-0.334263	0.667225	-1.61967
MIR4772_3P	-0.218729	-0.225538	0.327277	-0.904613
MIR4649_3P	0.219583	-0.00310606	0.135347	-0.0571555
MIR183_5P	0.218749	0.121062	1.00109	-1.0507
MIR3941	0.218628	0.181332	0.856264	-1.01644
MIR9_3P	0.238283	0.152045	0.95289	-1.09362
MIR4472	-0.226484	-0.717463	-0.328305	-0.05842
MIR641	0.218533	0.148004	0.775348	-0.910365
MIR4448	0.217971	0.175237	0.316521	-0.90221
MIR7702	0.273619	0.287459	1.50984	-0.869691
MIR34A_3P	0.480787	0.574285	1.10774	-0.457259
MIR4456	0.21756	-0.180914	-0.737688	-0.605067
MIR10393_5P	0.217248	0.255663	0.708961	-1.09872
MIR551B_5P	0.27627	0.284774	0.928904	-1.23783
TGTGTGA_MIR377	0.216636	0.0208256	0.175961	-0.838877
MIR4764_3P	0.244198	0.134135	0.700949	-0.558204
MIR554	0.216843	-0.35681	0.817215	-0.896225
MIR4772_5P	-0.216874	-0.269582	0.145878	-0.896511
MIR6742_3P	-0.216365	-0.516967	-0.00721441	-0.545501
MIR887_5P	0.592821	0.391662	0.535087	-0.621802
MIR380_5P	0.216865	0.337545	0.907629	-1.19772
MIR5011_3P	0.410329	0.388745	0.807617	-0.65604
MIR488_5P	-0.215009	-0.13933	0.376153	-1.15896
MIR3942_5P	0.309083	0.425239	0.860141	-1.18641
MIR134_5P	0.413546	0.499062	0.942418	-1.22747
TAGAACC_MIR182	0.661825	0.350369	1.13306	-0.652369
MIR26A_1_3P	0.339704	0.0267976	0.576501	-0.893098
MIR6770_5P	0.214512	-0.10842	0.135329	-0.59105
MIR5591_3P	-0.214293	-0.165483	1.15134	-0.611729
TCCAGAT_MIR5165P	0.262448	0.356041	0.591043	-0.41903
MIR621	0.373426	0.0790538	0.556379	-0.5461
MIR3118	0.336571	0.389445	0.805123	-1.17667
MIR8082	0.213312	-0.0312621	-0.2921	-0.454556
MIR1908_5P	0.213266	-0.0506082	-0.0530044	-0.0371236
MIR6794_3P	0.665141	0.905641	0.91778	-0.397652
MIR4294	-0.213467	-0.338351	-0.395523	-1.93871
ATGAAGG_MIR205	0.328147	0.295088	0.616292	-0.777199
MIR6741_3P	-0.481514	0.151292	0.941642	-0.310648
MIR1251_3P	0.343968	0.123874	0.265659	-0.968314
MIR6853_5P	-0.213229	-0.412325	0.899245	2.56585
MIR7162_3P	0.27302	0.410248	0.533196	-0.732267
MIR3126_5P	0.212404	-0.278562	0.0607806	-0.585357
MIR3154	0.212697	-0.0494875	-0.20534	-0.696213
MIR2909	0.212331	0.174144	0.255469	-0.923983
MIR7112_3P	0.352341	0.375821	1.0873	-1.17318
MIR1236_5P	0.279888	0.351973	1.02279	-0.406976
MIR5579_3P	0.212304	0.194021	0.81002	-0.816488
MIR6819_3P	0.244939	-0.0340309	-0.0674898	-0.622507
MIR5706	0.211915	0.0722046	0.880226	-1.08963
MIR670_3P	0.21218	0.22615	0.528866	-1.25659
MIR5191	0.430503	0.704068	0.765064	-0.197502
MIR6508_3P	0.211899	0.18016	1.58449	-0.197657
MIR4668_3P	0.325117	0.298473	0.935252	-0.935595
MIR7976	0.211629	-0.256237	0.313139	-0.550395
MIR576_3P	0.387473	0.53631	1.0619	-1.92677
MIR1539	-0.41997	-0.532911	-0.545293	0.0509772
MIR31_3P	-0.254375	0.0429869	0.789479	-1.0465
MIR8067	0.374226	0.419475	0.758844	-1.21722
MIR147B_5P	0.27594	0.217157	0.72639	-0.938543
MIR4727_3P	0.210745	0.00180216	1.33666	-0.327866
CATGTAA_MIR496	0.304873	0.13896	0.694154	-1.03224
MIR6772_5P	-0.210585	-0.386667	0.26986	-0.458311
MIR323A_5P	-0.35932	-0.382994	-0.370899	-0.558546
MIR6780A_3P	-0.210082	-0.26571	0.500107	-1.03236
MIR6730_5P	0.210274	-0.119412	0.618998	-1.2707
TACTTGA_MIR26A_MIR26B	0.38892	0.256595	0.981479	-0.628896
MIR200B_3P	0.220459	0.12295	0.830209	-0.981254
MIR493_3P	0.372774	0.639226	-0.259981	-0.487979
TCCGTCC_MIR184	0.210631	-0.184084	0.576203	0.211952
MIR4438	0.542765	0.460793	0.716688	-0.935852
CCCAGAG_MIR326	0.20968	-0.341264	-0.00917579	-0.150752
MIR376A_5P	0.620049	0.679221	0.771794	-0.590013
MIR5007_3P	0.461192	0.241404	0.981938	-1.49799
MIR26B_5P	0.327171	0.223816	0.953225	-0.667683
MIR5584_5P	0.28907	0.258628	0.648508	-1.12375
MIR124_5P	0.260857	0.309771	0.95525	-0.806044
MIR5589_5P	0.209471	0.207536	-0.75007	-0.699133
MIR4714_5P	-0.209368	-0.0109931	0.683689	-1.44792
MIR924	-0.349515	-0.467131	0.972647	-0.628363
MIR3617_5P	0.212303	0.143057	0.803176	-0.888967
MIR151A_3P	0.7297	0.682612	1.14712	-0.618227
MIR4684_5P	-0.20757	-0.172157	0.703751	-0.82773
MIR520E_5P	0.385156	0.232219	0.838761	-1.57872
MIR6853_3P	0.462049	0.607553	1.10202	-0.683696
MIR182_3P	0.207452	0.0937955	0.815366	-1.18542
MIR4793_3P	0.303813	0.346464	0.694964	-1.0381
MIR29A_3P	-0.206999	-0.341911	0.297129	-1.06698
MIR26A_5P	0.323217	0.221297	0.952192	-0.663846
MIR12132	0.383555	0.393149	0.764944	-1.55522
MIR1179	0.278859	0.326893	0.852298	-1.54066
MIR6759_3P	-0.206596	0.108057	0.918179	-0.487412
MIR513B_3P	-0.206401	-0.138541	0.825012	-1.35386
MIR4646_3P	0.396441	0.182038	0.601518	-1.06947
MIR4725_3P	0.206289	-0.0733213	-0.00422323	-0.360598
MIR1178_3P	-0.206671	-0.0895931	1.20087	-0.559727
MIR1250_5P	0.366535	0.521788	-0.924753	-0.191703
MIR4502	0.205825	0.156702	0.715131	-1.20307
MIR218_2_3P	0.530887	0.56038	1.19496	-0.430163
MIR676_3P	0.756341	0.553867	0.71105	-1.29374
MIR5190	-0.204994	-0.0774003	0.830121	-1.0371
MIR3925_5P	0.303048	0.360269	0.855743	-0.850334
MIR29B_3P_MIR29C_3P	-0.205032	-0.348466	0.294415	-1.07026
MIR6755_5P	0.454717	0.828657	-0.239807	-0.940818
MIR3916	0.204945	0.092134	0.606151	-0.778835
MIR1246	-0.204628	-0.0484721	0.362178	-1.67325
MIR6824_5P	0.414935	0.934466	0.843396	-0.374318
MIR595	0.319867	0.374127	1.17791	-1.1459
GGCGGCA_MIR371	-0.429236	-1.11888	-0.129495	1.72356
MIR6736_5P	0.203544	0.128363	0.956158	0.133408
MIR32_3P	0.461778	0.538222	0.919996	-1.1569
MIR4460	0.20356	0.0902913	0.73894	-0.777338
MIR185_5P	0.203689	0.27395	-0.592056	-0.747277
MIR6887_3P	-0.203274	-0.54881	-0.410393	-0.00776039
MIR4683	0.698951	0.936904	1.15774	0.0522793
MIR1252_3P	0.302859	0.360242	0.813345	-1.67972
ATGCTGG_MIR338	0.202888	-0.209313	-0.185073	-0.931369
MIR1587	0.202889	0.132239	-1.38582	-0.685369
MIR186_3P	0.203157	0.157587	0.641207	-0.872039
MIR2681_3P	0.203025	0.284201	0.74513	-0.910761
ATACTGT_MIR144	0.322848	0.346594	0.748072	-0.788349
MIR200C_3P	0.214895	0.121884	0.829239	-0.982464
MIR3156_3P	0.202328	0.228191	0.690463	-0.24044
MIR217_3P	0.447715	0.585261	0.481042	-0.982754
MIR4793_5P	-0.20245	-0.0949203	0.614572	-1.50407
MIR1912_5P	-0.202267	0.102799	0.324671	-1.28896
GTGTGAG_MIR342	0.201695	-0.092606	0.0574369	-0.38858
MIR6833_3P	0.201682	0.212444	0.645515	-0.844747
MIR6841_3P	0.636118	0.43315	0.585404	-1.05067
MIR4666A_5P	0.381626	0.335999	1.03027	-1.18316
MIR224_3P	0.230721	0.154398	0.507063	-1.14221
MIR6514_3P	0.371743	0.451479	0.460104	-0.843261
MIR4803	0.240425	0.0369426	0.912374	-1.09708
MIR4518	-0.20079	-0.167557	0.160513	-0.191448
MIR10394_5P	-0.200538	-0.294137	0.075001	-0.732876
MIR4715_5P	-0.201038	-0.14255	0.693129	-0.845052
MIR142_5P	0.235391	0.17973	0.766641	-1.32023
MIR4705	0.252484	-0.0293599	1.03687	-0.874886
MIR876_5P	0.255124	0.176863	0.500639	-1.24428
MIR4444	0.353708	0.194068	0.198366	-0.395226
MIR2117	-0.19948	-0.000121833	0.337641	-1.0722
MIR3617_3P	0.377144	0.558793	1.31459	-0.79775
MIR6837_3P	0.558522	0.419102	0.863784	-1.02013
MIR3126_3P	0.541035	0.793319	0.641321	-0.392759
MIR4517	0.409179	0.543627	0.764835	-1.05905
MIR4505	0.199536	-0.252461	-0.500971	0.199388
MIR939_5P	-0.349433	-0.639621	-0.692025	0.237827
MIR3130_5P	0.291672	0.182035	1.15263	-0.67511
MIR197_5P	0.653009	1.042	0.82053	-0.106009
MIR196A_5P_MIR196B_5P	0.336078	0.396562	0.579662	-0.657107
MIR208A_3P	0.57172	0.578131	0.479275	-0.407743
MIR7977	-0.197785	-0.389278	0.156734	-0.599028
MIR4696	0.335839	0.277212	0.852338	-0.825648
MIR7856_5P	0.197437	0.122845	0.749534	-1.0344
MIR4325	0.197633	0.119772	0.508872	-1.15798
MIR497_3P	0.341681	0.315707	0.982888	-0.761016
MIR4474_3P	0.43596	1.09259	0.392437	-0.661142
MIR4277	0.389942	0.338568	0.926548	-0.724677
MIR603	0.197466	0.122611	0.532213	-1.02408
MIR545_3P	0.234259	0.133061	0.651745	-0.977808
MIR4640_5P	-0.19687	-0.706274	0.0103262	-0.172377
ACTGCCT_MIR34B	0.196779	-0.177383	0.685542	-0.456254
CTATGCA_MIR153	0.196834	-0.0123215	0.512593	-0.843381
MIR3064_5P	0.19691	0.281209	-0.203311	-0.473982
MIR1291	-0.316965	-0.534702	-0.0675563	0.44452
MIR591	0.419843	0.169362	0.37617	-0.663191
TATCTGG_MIR488	0.463781	0.522128	0.957499	-0.23211
MIR342_5P	-0.251458	-0.800618	-0.789534	0.685151
TCGATGG_MIR213	0.504359	-0.0154856	-0.330426	0.833778
AACTGGA_MIR145	0.195889	-0.00911427	0.361185	-0.803348
MIR4275	0.388833	0.295349	1.00852	-1.08164
MIR4703_5P	0.282223	0.37817	0.843684	-1.2638
LET_7A_2_3P	0.196263	0.0662652	0.359146	-1.16544
LET_7G_3P	0.196263	0.0662652	0.359146	-1.16544
MIR7705	0.195603	0.42874	0.49934	-0.911433
ACAACCT_MIR453	0.195406	-0.0635587	0.457433	-0.176433
MIR3714	0.295529	0.239376	0.491711	-0.676964
GTAGGCA_MIR189	0.490158	0.440734	1.04907	-0.145279
TCCAGAG_MIR518C	0.195424	-0.0551558	-0.663822	-0.456631
MIR365B_5P	0.515744	0.499725	1.12869	0.597317
MIR203B_3P	-0.195739	0.224573	0.533749	-0.895561
MIR6074	0.402788	0.42292	1.00314	-1.21247
MIR504_5P	0.194706	-0.289029	-0.317191	-0.573288
MIR3973	0.288929	0.377938	0.786749	-1.0695
MIR16_1_3P	0.250494	0.478631	0.786377	-0.872054
MIR4477A	0.251331	0.190621	0.76513	-1.11954
MIR10A_5P_MIR10B_5P	0.19488	0.124723	0.321655	-0.659993
MIR365A_5P	0.570911	0.528399	1.10844	0.525679
MIR4267	-0.193978	-0.504156	-0.485165	-0.730588
MIR634	0.400781	0.292381	0.854289	-0.315464
MIR711	-0.306529	-0.384203	0.372675	-0.180635
ATGTCAC_MIR489	0.302834	0.373159	0.0395453	-0.575511
MIR122B_3P	0.193477	0.277341	1.06134	-0.786296
MIR4726_3P	-0.19342	-0.368511	-0.291313	-0.579569
MIR548AV_3P	0.35404	0.179848	0.879314	-0.826249
MIR486_3P	-0.266479	-0.491907	-0.558158	0.834771
MIR374B_5P	0.291664	0.437464	0.917357	-1.21909
MIR205_3P	0.314743	0.252169	0.911262	-1.43609
MIR520F_5P	0.220707	0.352582	0.861299	-0.802862
MIR3620_3P	0.269459	0.461853	1.29464	-0.681736
CAGTGTT_MIR141_MIR200A	0.192693	0.0268212	0.718254	-0.812837
MIR4260	0.267871	0.0652071	-0.493981	-0.221366
MIR451A	0.331327	0.128096	-0.517976	-0.933441
MIR10393_3P	-0.192747	-0.312723	0.00763951	-1.29297
MIR500A_5P	0.439182	0.257725	0.896468	-1.27389
MIR4509	0.192369	-0.0955774	0.320637	-1.07848
MIR4703_3P	0.463303	0.470274	0.751899	-1.21212
MIR4727_5P	0.19188	0.00217	0.495972	-0.926569
MIR4524A_3P	0.191592	-0.025415	0.449267	-0.771096
MIR214_3P	0.191561	-0.265725	0.202239	-0.535089
MIR6805_5P	-0.19136	-0.74756	-0.697209	0.972884
MIR3065_5P	0.24158	0.165992	0.715352	-0.94789
MIR6825_5P	-0.308854	-0.681573	-0.747988	0.442256
MIR593_3P	0.191741	0.184898	0.656474	-0.190243
MIR12118	0.493614	0.431233	0.321251	-0.444801
MIR7155_3P	-0.190628	-0.524724	0.141151	-0.433737
MIR550B_2_5P	0.427706	0.620722	0.920464	-1.00971
MIR4677_5P	0.409785	0.553796	0.737595	-0.788187
MIR381_3P	0.244138	0.271402	0.768342	-0.87667
MIR4712_5P	-0.19062	-0.167868	0.730769	-1.25163
MIR5197_5P	0.27534	0.249161	0.925422	-0.889175
MIR1207_3P	0.190368	-0.175419	0.134984	-0.584676
MIR663B	-0.229254	-0.225319	-1.24886	0.0699518
MIR616_3P	0.1904	0.172963	0.489185	-1.21954
MIR142_3P	0.320896	0.320884	0.527406	-0.987869
MIR5681B	0.189432	-0.109125	0.662061	-1.09879
MIR4290	-0.189296	-0.510257	-0.163902	-0.311441
MIR3168	0.350445	0.362704	0.78482	-0.916507
MIR6740_5P	0.275201	0.180569	0.402138	-0.559353
MIR4749_3P	0.189003	-0.011192	-0.413642	-0.295823
MIR1229_5P	0.3361	0.609835	0.56259	-0.337368
MIR495_5P	0.188963	0.121885	0.668116	-0.788195
MIR103A_1_5P	0.19891	0.117596	0.477025	-1.1766
MIR7704	-0.188757	-0.558693	-1.15463	-0.65269
MIR4654	0.189065	-0.118357	0.0679234	-1.10219
MIR4465	0.326556	0.252978	0.982645	-0.665707
MIR208B_3P	0.565295	0.59666	0.381751	-0.449124
MIR3165	0.188703	0.0172268	0.356258	-0.439841
MIR144_5P	0.553607	0.820352	1.00129	-0.536639
MIR1238_5P_MIR4758_5P	0.188085	-0.0732372	-0.377331	-0.572081
MIR384	0.307306	0.305059	0.739219	-0.760466
MIR4491	-0.188859	-0.104546	1.13626	-0.567822
MIR7112_5P	0.436024	0.141341	1.95418	0.428909
MIR670_5P	0.190932	0.191476	0.823716	-0.511147
MIR1909_3P	-0.200873	-0.543119	-0.803075	0.0651663
MIR300	0.256507	0.301501	0.772317	-0.845875
MIR4756_3P	0.187648	-0.0243357	0.815103	-1.12775
MIR6852_5P	-0.187412	-0.523761	-0.477695	0.134592
MIR4436B_5P	0.277938	0.317287	0.793864	-0.825045
MIR4645_5P	0.327749	0.0891471	-0.102002	-0.284566
MIR6803_5P	-0.228898	-0.303342	-0.905419	-0.308123
ATATGCA_MIR448	0.187439	0.212087	0.2875	-0.834829
MIR587	0.334088	0.383996	0.893809	-0.986986
MIR4641	0.187297	0.319616	1.22078	0.257066
MIR150_5P	0.186991	0.223949	0.470002	-0.978917
AGCGCAG_MIR191	0.186961	-0.489446	-0.605311	0.538146
MIR4288	0.187515	0.196907	0.27391	-0.68647
MIR7159_5P	0.320796	0.391949	0.821929	-1.29495
MIR6832_5P	0.369121	0.406961	0.42377	-0.663107
MIR3190_5P	0.186932	-0.175285	0.0617678	-0.772215
MIR6866_3P	-0.186535	-0.187316	0.894751	-0.640467
MIR3978	0.261295	0.330036	0.630014	-0.964003
MIR147B_3P	-0.186187	0.42809	1.45804	0.153142
MIR6724_5P	0.186497	-0.0504542	0.0373409	-0.764427
GCAAGAC_MIR431	0.19738	-0.223729	-0.326539	-0.552715
MIR4635	0.185948	0.145463	0.716608	-1.46664
MIR8084	0.321905	0.345728	1.07229	-0.773445
MIR4644	0.185422	0.182504	-0.90721	-0.885074
MIR6507_3P	0.428986	0.538296	0.97844	-0.89071
MIR105_5P	0.266036	0.323134	0.769448	-1.14205
MIR4533	0.184992	-0.1571	0.379494	-0.451467
MIR4507	-0.185021	-0.249873	-0.117668	-1.59069
MIR6858_5P	0.442066	0.406336	0.781237	-0.294318
MIR6859_3P	-0.359792	-0.297833	-0.0538249	0.0537285
MIR1468_5P	0.441131	0.0328818	0.798311	0.440463
MIR6753_5P	-0.184229	0.172177	0.111109	-0.104893
MIR4694_3P	0.221048	0.152378	0.689497	-1.24921
MIR6718_5P	0.270678	0.532562	0.914089	-0.751498
MIR558	0.196445	0.0999798	0.845851	-0.672289
MIR3685	0.22221	-0.0224558	0.605817	-0.987253
MIR1253	0.560452	0.608185	0.852915	-0.290141
MIR339_5P	-0.248689	-0.0884265	0.418146	-0.578251
MIR5590_3P	0.219518	0.169951	0.7933	-1.32605
MIR6754_3P	0.183672	-0.0122316	0.656709	-0.995149
MIR145_3P	0.183504	0.111136	0.654692	-1.44472
MIR3191_3P	-0.183125	-0.547597	0.175868	-0.328661
AGCATTA_MIR155	0.183531	0.10319	0.573707	-1.09185
MIR4307	0.229681	0.336486	0.999523	-1.32657
MIR6073	0.321904	0.315963	0.742634	-0.869296
MIR6810_5P	0.268629	-0.0458836	-0.122039	0.700481
MIR4516	0.182861	0.142463	0.224047	-0.297784
MIR1304_5P	0.371751	0.551352	0.702493	-1.00665
MIR6879_5P	-0.182565	-0.507232	-0.0779505	-0.0806216
MIR6751_5P	-0.245252	-0.323763	-1.09731	-0.161018
MIR3908	0.3564	0.678913	1.04624	-0.754697
MIR4680_3P	0.216399	0.214309	0.869443	-1.1971
MIR548AH_5P	0.211691	0.309438	0.855574	-1.21446
MIR1205	-0.181987	-0.246355	0.166241	-0.677573
MIR597_5P	0.198695	0.178624	0.889572	-0.956802
MIR642A_5P	0.522073	0.433011	1.28857	-0.656793
MIR6804_5P	0.181675	-0.421704	-1.01788	-0.261688
MIR548AU_3P	0.192967	0.104577	0.59636	-0.935121
MIR619_3P	0.181262	0.00439225	0.0877648	-0.22503
GCTTGAA_MIR498	0.338095	0.0775701	0.62084	-0.818667
MIR12115	0.390698	0.189319	-0.38351	-0.615899
MIR6504_3P	0.268767	0.244825	0.848867	-0.950346
MIR4482_3P	0.252565	0.442115	0.681303	-1.11389
MIR409_5P	0.835364	1.11516	0.768723	-0.955634
MIR4667_3P	-0.217959	-0.632573	-0.205818	-0.492261
MIR548O_3P	0.317346	0.42663	0.975941	-0.816873
MIR3619_3P	0.298484	0.657502	1.01833	-0.613198
MIR6757_3P	0.180537	0.242294	0.677574	-1.11095
MIR10522_5P	0.282774	0.385681	0.840415	-1.29513
MIR6881_3P	0.180426	-0.000472802	0.258675	-1.53072
TCTGATC_MIR383	0.180254	0.366914	0.628793	-0.955413
MIR6780B_5P	0.18013	-0.0940929	0.113277	-0.309894
MIR7853_5P	0.258073	0.316771	0.744601	-1.16673
MIR1287_5P	0.431025	0.252094	0.679768	-0.730922
MIR219B_5P	0.242869	0.211816	-0.430728	-0.746054
MIR3169	0.392134	0.273352	0.876301	-0.384244
MIR6762_3P	-0.179813	-0.665338	-0.134945	-0.537518
MIR4469	0.312418	0.203838	0.800737	-0.484813
MIR4326	0.179566	0.136106	0.544894	-1.38957
MIR4536_3P	0.205454	-0.189366	0.619005	-0.388012
MIR3160_5P	0.264165	0.471099	0.658604	-1.1729
MIR608	-0.179712	-0.463102	-1.12834	0.435552
MIR4782_5P	0.179204	0.0688758	0.892818	-1.0902
MIR1248	-0.179683	-0.0954184	0.04959	-1.05454
MIR4258	-0.246496	-0.0040705	0.107803	1.36195
MIR599	0.179325	0.394354	0.966298	-0.741577
MIR10399_5P	0.24534	0.209242	0.870833	-0.93242
MIR3151_3P	-0.179175	-0.433317	0.674713	-0.784305
MIR489_3P	-0.178683	-0.135966	0.641105	-1.09815
MIR6835_5P	0.178764	-0.100822	-0.542783	-0.3572
MIR8086	-0.401644	-0.299795	0.510274	-1.4644
MIR4786_5P	0.347079	0.401801	1.32073	-0.463492
MIR6812_5P	-0.178289	-0.471574	-1.95675	-0.33019
MIR522_3P	0.2457	0.182662	0.525438	-1.12765
MIR215_3P	0.298388	0.217076	0.91873	-1.02246
MIR5186	0.177598	0.37583	0.304031	-1.6084
MIR379_3P_MIR411_3P	0.267225	0.305633	0.756923	-1.10074
MIR6891_3P	0.324168	0.629906	0.482638	-0.843217
MIR4710	-0.426496	-0.776059	0.155104	-1.18743
MIR6773_3P	0.177419	0.00428388	1.17348	-0.730836
MIR3943	0.177115	-0.0490283	0.206165	0.17765
MIR642B_5P	0.177018	-0.0660018	0.614255	-1.00402
MIR299_5P	0.360682	0.463832	0.851854	-0.615701
MIR1273H_3P	0.302964	0.444791	0.418656	-0.650443
MIR19A_5P	0.176696	0.317942	0.547525	-1.58898
MIR548AZ_5P	0.351211	0.5089	0.9721	-1.15139
MIR4445_3P	0.328824	0.294506	0.448923	-0.961526
MIR564	-0.430613	-0.741342	0.180518	0.266743
MIR29A_5P	0.273206	0.427701	0.820156	-1.12164
AGTCTTA_MIR499	0.176262	0.0955581	0.718066	-0.904632
MIR4699_3P	0.249889	0.199602	0.724558	-0.995646
CCTGAGT_MIR510	0.249453	-0.0403361	-0.51308	-0.948363
MIR1185_1_3P_MIR1185_2_3P	0.209605	0.180884	0.717057	-0.98366
MIR3152_3P	0.19596	-0.0389574	0.402347	-1.61025
MIR7111_5P	-0.235583	-0.68345	-0.923058	0.035644
MIR4651	-0.190917	-0.541548	-1.20215	0.402841
MIR4537	-0.174756	0.0862316	-0.00245116	0.316117
MIR5698	-0.230631	-0.677245	-0.933664	0.023323
MIR548AO_5P_MIR548AX	0.220908	0.262089	0.900012	-1.25111
MIR574_3P	0.298171	1.16662	0.821122	0.207084
MIR452_3P	-0.173497	-0.110715	0.773276	-0.980703
MIR12124	0.354447	0.504553	0.846759	-1.28036
MIR577	0.215171	0.192103	0.825117	-1.0278
MIR1203	0.494163	0.0768769	0.402556	0.466527
MIR302B_5P	0.173317	0.0164258	0.893125	-0.971795
MIR548T_5P	0.353597	0.504819	0.976629	-1.1436
MIR1264	0.173196	0.0329528	0.843201	-0.735265
MIR1292_5P	0.207837	0.180183	-0.377949	0.72516
MIR34B_3P	0.172994	0.261551	0.940049	-1.04369
MIR574_5P	0.44119	0.373155	0.605806	-0.623388
MIR548AD_3P	0.294589	0.0910549	0.187631	-0.738803
MIR26A_2_3P	0.276585	-0.0162344	0.581505	-0.844425
MIR194_3P	0.35538	0.564355	0.0658847	-0.765022
MIR520G_3P_MIR520H	0.172448	0.226136	0.528659	-0.968534
ACCGAGC_MIR423	-0.172167	-0.448322	-0.353233	-0.120028
MIR4720_3P	-0.1722	0.0778725	0.827646	-0.713983
MIR8056	0.171781	0.0647972	0.727197	-1.00527
MIR5089_5P	0.171717	0.136869	-0.0448645	-1.56846
MIR1197	0.307458	0.206851	0.676114	-0.940987
MIR628_5P	0.198632	0.228251	0.669197	-0.305037
MIR6501_5P	-0.171489	-0.0705623	1.07896	-0.913326
CAGTATT_MIR200B_MIR200C_MIR429	0.179121	-0.00123033	0.756304	-0.96784
MIR541_3P	-0.25937	-0.828627	-0.526529	-0.558897
MIR3134	0.331704	0.259006	1.68139	-0.535723
MIR664A_3P	0.292653	0.459331	0.81463	-1.06572
MIR374A_5P	0.247059	0.401681	0.960817	-1.27199
MIR4778_5P	0.31606	0.466314	0.745512	-0.921432
MIR6513_3P	0.170303	0.181472	0.570401	-1.18509
MIR7_5P	0.282357	0.205581	0.703354	-0.969584
MIR1322	0.425726	0.508212	1.26977	-0.389383
MIR600	0.259779	0.270787	0.692464	-1.09799
MIR330_3P	0.19392	0.242427	0.882504	-1.10393
MIR506_5P	-0.170233	0.0958164	0.812091	-0.955192
GTCTTCC_MIR7	0.25105	-0.0590476	0.644728	-0.685343
MIR543	0.303139	0.249491	0.950178	-1.07291
MIR382_3P	0.207896	0.250701	0.931656	-1.50627
MIR6809_5P	0.169649	0.16946	-0.534892	-0.840577
MIR4632_5P	-0.169475	-0.507029	-0.0366711	-0.176878
MIR3171	0.43222	0.229141	0.15384	-1.33012
MIR6516_5P	0.242488	0.430831	0.806868	-1.03472
MIR1470	-0.169717	-0.250659	-1.39496	-0.843753
MIR4709_3P	0.259553	0.0212351	0.454215	-0.944198
CAGCCTC_MIR4855P	0.169012	-0.211251	-0.141143	-0.169434
MIR3609	0.191463	0.286892	0.863135	-1.25284
MIR4498	-0.225194	-0.687556	-0.926687	-0.144351
TATTATA_MIR374	0.16905	-0.0360736	0.433374	-0.927203
MIR12120	0.284919	0.0458835	0.826766	-0.90763
MIR511_3P	0.168767	0.220404	0.593737	-0.851229
MIR6876_3P	-0.168576	0.0663809	0.740968	-1.22996
MIR22_3P	0.168413	0.147493	0.756864	-0.546282
MIR4728_3P	0.340242	0.567903	0.978806	-0.816247
MIR4657	-0.168995	-0.102071	1.18346	-0.575673
MIR942_3P	0.168262	0.058706	0.694383	-0.654581
MIR375_3P	0.208781	0.175337	0.313698	-0.91003
MIR3140_3P	0.168425	0.205686	0.859234	-0.952796
ATAAGCT_MIR21	0.167853	-0.022289	0.762504	-0.708397
AAAGGGA_MIR204_MIR211	0.180497	0.16922	0.172643	-0.962025
MIR4480	-0.169284	-0.300699	0.713901	-1.05837
MIR6775_3P	-0.211732	-0.496107	0.0842351	0.418885
MIR549A_5P	-0.167646	-0.326602	0.0806019	-1.06887
CTACTAG_MIR325	0.284163	0.377278	0.585355	-0.697032
MIR5687	-0.167543	-0.0911288	0.342749	-0.496902
MIR203A_3P	0.243639	0.176909	0.868813	-1.32772
MIR4714_3P	0.170227	0.244832	0.496654	-0.708707
MIR620	0.291331	0.384117	0.41063	-0.43219
MIR654_5P	-0.274447	-0.858013	-0.557325	-0.522864
MIR628_3P	0.19045	0.190741	0.795365	-1.42245
MIR6854_5P	-0.166429	-0.104799	0.0286132	-0.813236
MIR6807_3P	0.362307	0.539345	0.822057	-0.91884
MIR20B_3P	0.319622	0.490819	0.988202	-0.624106
GGCACTT_MIR519E	0.165495	-0.126239	0.432367	-0.733279
MIR4519	0.424792	0.496575	0.889293	-0.930596
MIR374A_3P	0.165018	0.233444	0.508442	-1.35033
MIR548AJ_5P_MIR548G_5P_MIR548X_5P	0.167155	0.143043	0.830856	-1.13678
MIR3159	0.400599	0.47582	1.3295	-0.837846
MIR5702	0.254434	0.198566	0.327071	-0.910974
MIR4468	-0.16456	0.0300242	0.442973	-0.531373
TGCTTTG_MIR330	0.173234	0.231426	0.751919	-0.896171
MIR548BB_5P	0.16824	0.143904	0.822979	-1.23986
MIR4420	0.164034	0.0298812	0.634369	-1.15776
MIR12121	0.163849	0.138239	0.513824	-1.20205
MIR18A_5P_MIR18B_5P	0.163982	0.12264	0.459187	-0.852774
MIR7850_5P	0.163567	0.134425	0.445149	-0.995769
TGAGATT_MIR216	0.163388	-0.0405296	0.592493	-0.793791
MIR3129_3P	0.233455	0.39666	0.946998	-1.29355
MIR377_5P	0.163788	-0.0427172	0.374907	-0.884123
MIR4422	0.300051	0.399426	0.986203	-1.09529
MIR450B_5P	0.167052	0.307783	0.765383	-0.966971
LET_7F_2_3P	0.196778	0.18238	0.719459	-0.970441
MIR1272	0.43875	0.623402	1.3136	-1.17139
MIR4789_5P	0.163177	-0.0268667	0.965041	-1.02025
MIR6791_3P	0.33523	-0.189099	-0.449913	-0.995858
MIR5587_5P	0.260947	0.263119	0.660928	-0.991748
MIR555	0.162667	0.050443	0.857692	-1.16626
MIR3670	-0.306041	0.224391	0.914097	-0.404247
MIR8063	0.357254	0.358715	1.01974	-1.20099
MIR569	0.35737	0.0539623	0.644644	-1.0848
MIR494_3P	0.21685	0.253737	0.773397	-1.0453
MIR338_5P	0.240985	0.230018	0.846279	-1.10557
MIR6165	0.160362	0.0742295	0.455874	-0.907665
MIR21_3P	0.16045	0.263734	1.05123	-0.795688
MIR4801	0.16049	-0.0552759	0.644405	-1.18695
MIR496	0.307137	0.276692	0.723607	-1.04322
MIR6859_5P	0.160056	0.0302203	0.577082	-0.790174
MIR8062	0.183239	0.156783	0.613011	-1.08604
MIR140_3P	-0.159654	-0.200043	0.463937	-1.05355
MIR4476	0.159555	-0.0688807	0.522076	-0.655777
ATTCTTT_MIR186	0.29978	0.240547	0.891178	-1.08079
MIR6866_5P	0.181174	-0.0514275	0.84623	-0.729696
MIR6885_5P	-0.286688	-0.665781	-1.18109	-0.113844
MIR1244	0.422884	0.461088	1.10972	-0.865055
MIR7109_3P	0.4488	0.676093	0.948736	-1.0096
MIR513A_3P_MIR513C_3P	0.279258	0.392809	0.968235	-1.12997
MIR3606_3P	0.283396	0.439665	0.870801	-1.25842
MIR4306	0.158864	0.317711	-0.499583	-0.819248
MIR466	0.158955	0.0408562	0.608298	-1.05691
MIR6891_5P	0.420056	0.309091	0.740149	-0.208273
MIR4731_3P	0.193182	0.0113913	0.689295	-1.13171
MIR6864_5P	0.484655	0.410359	0.313732	-1.13047
MIR4662A_3P	0.31276	0.143991	0.647148	-1.62088
MIR5580_3P	0.267561	0.339767	0.871928	-1.14389
MIR3972	0.158406	0.131315	0.638196	-0.641431
MIR3663_3P	-0.158339	-0.0242783	0.262139	-0.764192
MIR450A_1_3P	0.158063	0.115745	0.718396	-0.876138
MIR549A_3P	0.248115	0.296687	0.641275	-1.55254
MIR1255A_MIR1255B_5P	0.157469	-0.12543	0.156532	-1.07432
MIR130A_5P	0.30812	0.633352	0.590463	-1.12201
MIR6124	0.182595	0.118135	0.338002	-1.01973
MIR4652_5P	0.173261	-0.0239525	-0.387697	0.302528
MIR4761_3P	0.541195	0.592797	0.672386	-0.865973
MIR4487	0.15678	-0.0517505	0.0988001	-0.393732
MIR450B_3P	0.156617	0.163877	-0.3733	-0.507108
MIR4722_5P	-0.185473	-0.315512	-0.796493	-0.570361
MIR4322	0.156309	-0.121477	-2.22631	-1.1824
MIR192_3P	0.156446	0.252719	0.958062	-0.840989
MIR4738_3P	0.2244	0.202074	0.694239	-1.35277
MIR892B	0.318555	0.500681	0.945792	-0.4641
MIR4495	0.239798	0.278406	0.82733	-1.18449
MIR934	0.170974	0.119291	0.687006	-0.813717
MIR12117	0.460933	0.73146	0.589133	-0.966695
MIR5689	0.197048	0.254674	0.991119	-0.692736
MIR4482_5P	0.211679	-0.0451027	1.17138	-0.52208
MIR548A_5P	0.163054	0.145834	0.851436	-1.25065
MIR7109_5P	-0.228499	-0.723201	-0.77464	-0.370718
MIR3928_3P	0.203527	0.17984	0.135141	-0.585266
MIR4675	0.155161	-0.119823	-0.53167	-0.941006
MIR3150A_3P	-0.232184	-1.01761	-0.884839	-0.596965
TCTATGA_MIR376A_MIR376B	0.154953	-0.091201	0.974898	-0.882127
MIR144_3P	0.224848	0.304343	0.945196	-1.03697
MIR4760_5P	0.414193	0.60314	0.977828	-1.2086
MIR2355_5P	0.154847	-0.0913886	0.33149	-0.601937
MIR5585_5P	0.303353	0.294416	0.918343	-0.957832
MIR520F_3P	0.179692	0.132902	0.53589	-0.914731
MIR1185_5P	0.193483	0.504941	0.455837	-0.857093
MIR586	0.300374	0.317104	0.893909	-1.45183
MIR548AD_5P_MIR548AE_5P_MIR548AY_5P_MIR548B_5P_MIR548D_5P	0.154709	0.125395	0.826624	-1.24605
MIR7114_5P	0.272749	0.246127	0.45397	-0.719651
MIR4320	-0.153995	-0.269267	0.50719	-1.14311
MIR134_3P	-0.155348	-0.357768	0.536736	0.314142
MIR4779	0.153557	-0.24218	-0.0579117	0.462656
MIR6515_3P	0.191076	0.126308	0.665922	-0.764552
TACAATC_MIR508	0.272734	0.272442	0.913482	-0.488879
MIR7161_3P	-0.185197	-0.141656	1.03804	-1.48753
MIR4713_5P	0.153438	0.0406975	0.297197	-0.617879
CAGCACT_MIR5123P	0.152909	0.237306	0.45357	-0.679317
MIR4750_3P	0.332524	0.612871	0.770339	-0.0566663
MIR4757_5P	0.152643	-0.140697	-0.171602	-0.403657
MIR4522	-0.18329	-0.0904922	-0.566596	-0.91552
MIR6829_3P	0.344872	-0.2318	-0.454675	-0.978634
MIR4735_3P	0.152895	0.1327	0.537296	-0.960576
MIR1911_5P	-0.172098	-0.109252	0.8049	-1.022
MIR421	0.254554	0.438517	0.576259	-0.964835
GCAAGGA_MIR502	-0.295463	-0.360257	0.0136259	-0.912851
MIR193A_3P_MIR193B_3P	0.151881	-0.0653176	0.266867	-0.762051
ACAACTT_MIR382	0.151667	0.00971751	0.468222	-1.10066
MIR1206	0.293645	0.449582	0.772659	-0.640178
MIR3618	-0.19696	-0.0850883	1.19089	-0.497724
MIR623	-0.151239	-0.240402	0.594755	-1.03975
MIR202_3P	0.151537	0.0090475	0.595963	-1.00751
MIR11181_3P	-0.151492	-0.375339	0.281195	0.17937
MIR6847_5P	0.151313	-0.144441	0.070011	-0.723512
MIR4640_3P	-0.192896	0.119225	0.137689	-0.0198109
MIR181B_2_3P_MIR181B_3P	0.150948	0.0673816	0.67841	-1.16734
MIR548AK_MIR548AM_5P_MIR548C_5P_MIR548H_5P_MIR548O_5P_MIR548AU_5P	0.154113	0.135456	0.836824	-1.25003
MIR548O_5P_MIR548W	0.154113	0.135456	0.836824	-1.25003
MIR328_5P	-0.324583	-0.622126	-1.34007	-0.102474
MIR3664_3P	-0.14989	-0.0756918	0.349155	-0.622046
MIR5583_5P	0.236513	0.415185	0.978189	-1.28506
MIR548AR_5P	0.154294	0.131254	0.839781	-1.24903
MIR302D_5P	0.149762	-0.00298821	0.890741	-0.987709
MIR4520_5P	0.149931	0.34924	-0.315565	-0.434
MIR4540	0.331156	0.507581	1.16106	-0.816825
MIR4733_3P	0.149834	0.0790372	0.918097	-0.252967
MIR548AS_5P	0.153471	0.133855	0.840551	-1.24622
MIR4671_5P	-0.148849	-0.170659	-1.08979	-0.762649
MIR485_3P	0.272584	0.256773	0.839341	-0.783516
MIR6511A_3P_MIR6511B_3P	-0.230858	-0.00279174	0.771767	-0.555988
MIR7852_3P	0.182935	0.225374	0.600189	-1.14
MIR5685	0.250185	0.298032	1.37086	-0.692865
MIR8068	0.148415	0.00453263	0.609547	-0.807683
MIR498_5P	0.234695	0.203664	0.926744	-0.909866
MIR4257	0.147581	0.142734	0.467571	-0.395097
MIR6787_3P	0.217833	0.498844	1.02455	-0.473861
MIR6880_5P	-0.147865	0.00299985	0.355035	-0.0485777
MIR6818_3P	-0.147638	-0.0915982	-0.661083	-1.51575
MIR103B	0.147908	0.156721	0.220416	-0.961087
MIR3659	0.28652	0.472644	1.06622	-0.861301
MIR766_5P	-0.181294	-0.569354	-0.110211	-0.833629
MIR2054	0.238779	0.295665	1.0361	-0.86047
MIR6795_3P	0.147166	0.0633308	-0.151938	-0.476613
ATGTTAA_MIR302C	0.206855	0.123667	0.929156	-0.879705
MIR6857_5P	0.443893	0.20024	-0.0149739	-0.541784
MIR103A_2_5P	0.184273	0.0986555	0.418601	-1.29658
MIR33A_3P	0.226685	0.304808	0.78619	-1.07318
MIR8054	0.253053	0.162319	0.879341	-0.9412
MIR3945	-0.220872	0.159787	0.29982	-1.41126
MIR5006_5P	-0.146864	-0.198111	-0.0688565	-1.0456
MIR1915_3P	-0.146544	-0.502276	-0.632628	0.190329
MIR539_3P	0.271756	0.25304	0.841424	-0.786408
MIR4473	0.404273	0.741694	0.859107	-0.772945
MIR146A_3P	0.146842	0.141204	0.627994	-1.07247
MIR576_5P	0.192558	0.195233	0.988123	-1.31188
MIR940	0.146145	-0.432402	-0.272388	-0.532652
MIR513B_5P	0.190346	0.278728	0.865555	-0.944464
MIR28_5P	0.146398	0.0307073	0.484927	-0.256913
MIR708_5P	0.146398	0.0307073	0.428239	-0.244192
MIR1287_3P	-0.145964	-0.42404	0.536719	-1.79481
ATGCTGC_MIR103_MIR107	0.233958	0.213084	0.574961	-0.493955
MIR6743_5P	-0.178766	-0.594332	-0.599453	-0.854215
MIR193A_5P	-0.147044	-0.32301	0.64295	-0.439715
MIR2053	0.281931	0.349513	0.719454	-1.15277
MIR5194	0.494401	0.300062	-0.858005	-0.626757
MIR548I	0.152025	0.139856	0.839737	-1.25777
MIR7154_5P	0.157491	0.267399	0.828599	-1.09147
MIR548AV_5P_MIR548K	0.241629	0.14423	0.866064	-0.973387
MIR499B_3P	0.228935	0.170903	0.694062	-0.997093
MIR548AB	0.152431	0.138829	0.843187	-1.26029
MIR4524B_3P	-0.158001	-0.408023	0.739694	-1.23355
MIR4777_5P	0.333391	0.409802	1.06786	-0.336462
TTGCCAA_MIR182	0.208609	0.0969362	0.538402	-0.761723
MIR6770_3P	-0.443771	-0.899886	-0.224806	1.022
MIR1275	-0.262593	-0.611561	-1.12331	-0.0874135
MIR6506_3P	0.352378	0.721728	1.47237	0.462183
MIR499A_5P	0.316103	0.145404	0.66562	-0.810243
GCTGAGT_MIR5125P	0.144253	-0.28151	-0.373284	-1.4298
MIR9718	-0.143929	-0.0394457	0.586397	-0.56818
MIR548AP_5P_MIR548J_5P	0.152635	0.139399	0.844262	-1.2478
MIR92B_5P	0.143755	-0.504583	-1.41427	0.360938
MIR3622A_3P_MIR3622B_3P	0.208608	0.526109	0.926627	-0.782733
MIR1537_5P	0.188494	0.29442	0.596184	-0.859548
GTAAGAT_MIR200A	0.27687	0.457805	1.03001	-0.496037
MIR1250_3P	0.143575	0.201744	0.823474	-1.3101
MIR8075	-0.143445	0.140606	1.12378	-0.345192
MIR3620_5P	0.143385	0.109217	-1.18465	-0.562854
MIR4780	-0.143169	-0.186978	0.291984	-0.810844
MIR3130_3P	0.335682	0.384393	0.712266	-0.793694
MIR5000_3P	0.257352	0.360257	0.16283	-0.766603
MIR448	0.159071	0.322402	0.559291	-1.00826
MIR4718	0.389542	0.670202	0.959708	-0.68814
MIR5001_3P	0.215317	0.156266	0.427344	-0.725773
MIR507	0.25652	0.394915	0.469812	-1.12412
MIR1183	0.14278	0.230004	0.962586	-1.29186
MIR1276	0.216907	0.313403	1.04915	-0.540181
MIR1277_3P	-0.350946	-0.471384	1.11459	-0.688916
MIR762	-0.171103	-0.674829	-0.356101	-0.136081
MIR4695_5P	0.141553	-0.0191283	-0.431188	-0.888338
GTACAGG_MIR486	0.141344	-0.119255	0.431768	-0.978147
MIR150_3P	0.250511	0.278185	0.757872	-0.84897
MIR153_3P	0.153341	0.102441	0.528349	-0.92019
MIR1263	0.141459	0.0276584	0.657668	-0.581054
MIR6762_5P	0.14108	-0.229972	-0.209498	0.0154857
MIR6072	0.199895	0.558573	0.49448	-0.901783
MIR3125	0.141058	0.0683649	0.60091	-0.78388
MIR6773_5P	-0.140889	-0.227644	-0.110414	-0.548409
MIR5007_5P	-0.140829	-0.193544	0.826382	-1.02769
GTGCAAT_MIR25_MIR32_MIR92_MIR363_MIR367	-0.140689	-0.247327	0.687616	-0.8496
MIR5579_5P	0.248932	0.147358	0.568119	-0.87829
CAGGGTC_MIR504	-0.140599	-0.612714	-0.337143	-0.40451
MIR4521	0.320394	0.260869	0.729812	-0.411471
MIR92A_2_5P	-0.185445	-0.699652	-0.851475	0.401262
MIR4633_5P	-0.140538	0.339278	0.517807	-1.53755
MIR4789_3P	0.145589	0.092675	0.658253	-1.05962
MIR23B_5P	-0.140516	-0.905967	-0.47208	-0.229407
MIR4672	0.140361	0.0710603	0.703236	-0.901316
MIR6818_5P	-0.139907	-0.0222282	0.686825	-0.767838
MIR892C_5P	0.187852	0.231025	0.57011	-1.25405
ATAACCT_MIR154	0.464318	0.533826	1.20035	-0.665851
MIR4690_3P	0.257591	0.306287	1.33457	-0.657532
MIR6856_3P	0.139651	0.201952	0.488576	-0.716702
MIR4699_5P	0.299264	0.387181	1.02197	-0.941681
MIR4310	0.221227	0.26361	0.590209	-0.90349
MIR3121_5P	0.21448	0.434164	0.843305	-0.815956
MIR10395_3P	0.139046	0.168686	0.978201	-1.19211
MIR4778_3P	-0.13935	0.038647	0.0412043	-1.30778
MIR132_3P	0.157564	0.255411	0.44241	-0.914305
MIR4666B	0.340389	0.379745	1.19715	-0.847343
MIR3689A_5P_MIR3689B_5P_MIR3689E_MIR3689F	0.252391	0.448833	0.637563	-1.07609
MIR557	0.24815	0.38687	0.430385	-1.08437
MIR499A_3P	0.220514	0.165116	0.722456	-0.994597
AATGGAG_MIR136	0.138183	-0.2114	0.0503639	-1.24484
MIR149_5P	0.138376	-0.0381666	0.424025	-0.632459
MIR7155_5P	0.138039	-0.048094	-0.205289	0.363225
MIR6843_3P	-0.137914	-0.0928478	0.679954	-0.865797
MIR3678_3P	0.137811	-0.0415359	0.188325	-0.941096
MIR12123	0.236493	0.240246	0.651111	-1.06427
MIR7159_3P	0.270338	0.432882	0.752285	-1.33774
MIR548F_5P	0.138268	0.148498	0.809942	-1.11854
MIR4329	-0.137272	-0.197728	1.06148	-0.337209
MIR1304_3P	-0.137006	-0.00584804	0.956536	-0.793739
MIR203A_5P	-0.13735	-0.398986	0.522023	-1.06162
MIR6715A_3P	0.137161	0.119352	0.65793	-1.08774
MIR3611	0.200296	0.311469	0.631246	-0.776937
MIR10523_5P	0.182087	0.113997	0.663874	-1.40785
MIR3910	0.170016	0.196331	0.683077	-1.02362
MIR4446_5P	0.136416	0.0827657	0.675463	-0.899826
MIR3975	0.136481	-0.0214174	0.416776	-1.11244
MIR505_3P	0.150588	0.204689	0.557893	-1.11158
MIR8061	0.348363	0.567423	0.966548	-1.17104
MIR6502_3P	0.303699	0.46623	0.796575	-0.852245
CTACTGT_MIR199A	0.135614	-0.132048	0.461373	-0.695357
MIR7855_5P	0.135721	-0.0147374	0.182747	-1.10118
MIR668_3P	-0.135243	0.0236063	0.552345	-0.866482
MIR548Y	0.151023	0.143621	0.82874	-1.24191
MIR1323	0.246027	0.416354	1.07105	-0.844886
MIR4701_5P	0.135042	-0.436972	0.758277	-0.713678
MIR873_5P	0.165843	0.19163	0.720687	-0.298662
MIR6855_5P	0.134975	-0.271148	0.0663936	-1.11819
MIR598_3P	0.232744	0.348532	-0.131656	-0.500995
ATGTAGC_MIR221_MIR222	0.138252	0.113216	0.358449	-0.457197
AACGGTT_MIR451	-0.134439	-0.177042	0.805145	-0.309307
MIR19B_1_5P_MIR19B_2_5P	0.134493	0.295381	0.570266	-1.65974
MIR516B_5P	0.134388	-0.238478	0.485638	-0.562706
MIR765	-0.262114	-0.54941	-0.834343	0.0147305
MIR6810_3P	-0.317245	-0.974601	-0.887745	-0.715494
MIR6715B_3P	0.134139	0.0632211	0.611005	-0.842934
MIR548AQ_5P	0.150684	0.142233	0.827642	-1.23418
MIR4804_3P	0.138867	0.238895	1.16124	-0.615075
MIR6127	-0.133803	-0.596153	-0.925916	-0.00669224
MIR4802_5P	0.134037	0.0758394	0.255194	-0.768543
MIR3064_3P	0.133769	0.190749	0.527854	-1.29248
MIR6513_5P	0.133204	-0.106773	0.235878	-0.929659
MIR24_1_5P_MIR24_2_5P	0.266999	0.399786	1.03979	-0.753471
MIR6757_5P	0.155096	0.0567258	0.93372	-1.38532
MIR3182	0.222468	0.145249	0.684253	-1.23017
MIR6848_3P	-0.132646	-0.0947867	0.683862	-0.846607
MIR487B_3P	-0.132577	-0.17369	0.888763	-0.618585
MIR6828_5P	0.132845	-0.0382529	0.575701	-0.756915
MIR6747_5P	-0.145722	-0.822418	-1.08619	-1.00658
AGTCAGC_MIR345	0.1324	-0.128934	0.424826	-0.696815
MIR6077	0.131796	-0.134145	0.729314	-0.672431
MIR3913_3P	0.450803	0.576981	0.730706	-1.05887
MIR664B_5P	0.360353	0.691964	0.650933	-0.581409
MIR28_3P	0.131507	0.291413	1.11465	-0.664364
MIR548AT_3P	0.148736	0.0833918	0.452319	-1.03883
MIR4753_5P	0.131553	0.131675	0.5686	-0.560813
MIR302F	0.272831	0.446486	0.868416	-1.22639
MIR4688	-0.158089	-0.663592	-0.272242	-0.851087
TTGGAGA_MIR5155P_MIR519E	0.1306	-0.180338	0.481885	-0.708114
MIR6784_3P	0.130569	0.409116	1.12478	-0.405834
MIR2116_5P	0.216735	0.352013	1.03181	-0.771025
AGCACTT_MIR93_MIR302A_MIR302B_MIR302C_MIR302D_MIR372_MIR373_MIR520E_MIR520A_MIR526B_MIR520B_MIR520C_MIR520D	0.130673	-0.165231	0.58845	-0.793434
MIR203B_5P	0.227682	0.600898	0.900614	-0.692651
MIR483_5P	-0.162745	-0.152462	0.0113933	0.83989
MIR210_3P	-0.131796	0.475156	-0.315392	-0.318222
CAGCTTT_MIR320	0.130246	0.0847846	0.36754	-0.94053
MIR4265	0.129935	-0.201659	-2.40319	-1.25657
MIR4679	0.185914	0.333076	0.756578	-1.55103
MIR561_3P	0.185049	0.245799	0.639378	-1.40749
MIR7843_5P	-0.129255	-0.430441	0.221805	-0.145846
MIR1245B_5P	-0.129447	-0.239502	0.913927	-1.32551
AGGTGCA_MIR500	0.128984	0.131486	0.838024	-0.834211
MIR663A	0.128557	-0.141941	-0.0211098	-0.274161
MIR6826_3P	-0.128378	-0.188181	0.281202	-0.538457
MIR542_3P	0.161973	0.384228	0.541907	-1.09131
MIR6763_5P	-0.164866	-0.95303	-0.695004	-0.415168
MIR593_5P	-0.128331	0.174904	0.427782	-0.603302
MIR650	0.127976	0.118914	0.108135	0.0128561
MIR381_5P	0.257929	0.39963	0.861508	0.450245
MIR515_5P	0.127586	-0.0381222	0.676112	-0.900096
MIR17_3P	0.213367	0.1847	1.00789	-0.839809
MIR647	0.207093	0.281082	0.215165	-0.883422
MIR154_5P	0.24897	0.281569	0.810335	-0.952271
MIR9899	-0.127208	0.0131643	0.400666	0.962496
MIR340_3P	-0.192549	-0.93779	-0.959536	-0.997858
MIR519E_5P	0.127083	-0.031717	0.702588	-0.840685
MIR4269	0.126906	0.0512178	0.554139	-0.489842
CCAGGGG_MIR331	-0.173271	-0.611529	-0.810889	0.155804
MIR3120_3P	0.172771	0.0911621	0.885956	-1.00985
MIR8070	-0.126682	-0.327839	0.677882	-1.41463
MIR4276	0.24621	0.411575	0.925702	-0.873866
ACCATTT_MIR522	0.126449	0.0736866	0.368684	-1.11688
MIR4324	0.154804	0.0952693	0.580039	-0.38284
MIR4709_5P	0.162936	0.189139	0.681325	-1.079
MIR6890_3P	-0.126035	-0.250376	0.929984	-0.88809
MIR3913_5P	0.149146	0.0687273	0.697603	-0.432168
MIR4425	0.271747	0.327896	0.329816	-0.880627
MIR548V	0.140903	-0.0591692	0.355066	-0.929767
MIR190A_5P	0.195551	0.160608	0.579305	-0.808621
MIR6751_3P	-0.125727	-0.398051	0.0528632	0.0755354
MIR6797_3P	0.19088	0.308307	0.992703	-0.727919
MIR2681_5P	0.129737	0.0233931	0.725503	-1.50598
MIR1295B_5P	0.125304	0.204642	0.236262	-0.792935
CTCAGGG_MIR125B_MIR125A	0.125301	-0.287664	0.141572	-0.0378691
MIR12128	0.125255	0.172066	1.31224	-0.656771
MIR548M	0.125372	0.302221	0.697548	-0.989726
MIR588	0.125369	-0.45748	0.688775	-0.789376
MIR218_5P	0.15679	0.272895	0.782837	-1.04386
MIR6515_5P	-0.125065	-0.522736	-0.537599	-0.324525
MIR335_5P	0.367859	0.203508	0.845346	-0.602078
MIR5683	0.125015	0.208482	0.661242	-1.13694
MIR1227_5P	-0.124837	-0.579347	-1.00476	-0.301547
MIR597_3P	0.125219	-0.201893	0.828773	-0.829954
MIR3189_5P	0.125057	-0.386567	0.269624	-0.214587
MIR4713_3P	0.172484	0.30926	-1.00762	-1.14591
MIR192_5P	0.148182	0.0701953	0.744187	-1.40554
MIR4723_5P	-0.157626	-0.617406	-0.875189	0.0556899
MIR6839_3P	0.124063	0.0291438	0.347202	-1.16996
MIR4255	0.183749	0.159507	0.563971	-0.783662
MIR425_5P	0.124024	0.246628	0.875414	-0.693436
MIR2276_5P	0.123681	-0.775522	0.043172	-0.424634
MIR10398_3P	-0.331642	-0.349711	-0.353783	0.467484
MIR224_5P	0.183718	0.292445	0.860286	-0.963184
MIR517_5P	0.123325	-0.117395	0.473704	-1.10185
MIR4740_3P	-0.177698	-0.592042	-0.263839	-0.248312
MIR4796_5P	-0.123043	0.0179169	0.52158	-1.47392
MIR6877_3P	0.198004	0.0157882	-0.0500773	-0.595031
MIR4492	-0.181723	-0.676596	-0.752267	0.0224532
MIR655_5P	0.122222	-0.0109117	0.227348	-0.726707
MIR3667_5P	0.238574	0.500733	0.687693	-0.542855
MIR6760_5P	0.122149	-0.161455	0.376397	-0.491529
MIR3174	0.443612	0.627407	0.68549	-0.780379
MIR3194_3P	0.121913	-0.0656493	0.564198	-1.30669
MIR8087	0.299597	0.291921	0.971952	-1.07373
MIR101_5P	-0.121754	0.0856361	0.594828	-1.76011
MIR7156_3P	0.23802	0.319389	0.441074	-0.94033
MIR509_5P	-0.121581	0.135458	0.86162	-0.790574
MIR4436B_3P	-0.121177	-0.465771	0.0736622	-0.141706
CACGTTT_MIR302A	0.120676	-0.0131814	0.800477	-0.645303
MIR8055	0.156528	0.100632	0.649004	-1.14822
MIR490_5P	-0.124172	-0.143579	0.563965	-1.77467
MIR4270	-0.166883	-0.502993	0.0370429	-0.0141064
MIR6744_5P	-0.120825	0.0219345	0.645512	-1.14058
MIR545_5P	0.155792	0.0386649	0.936983	-1.32938
MIR759	-0.134465	0.205611	-0.208095	-0.513715
MIR6865_3P	-0.119757	-0.315813	-0.351688	-0.535021
MIR5680	0.215473	0.336472	0.81479	-1.18604
ATTACAT_MIR3803P	0.321846	0.266274	1.08372	-0.872695
MIR10B_3P	0.267184	0.535825	1.04631	-1.5742
MIR22_5P	0.157542	0.0783861	0.582526	-1.37539
MIR4451	0.249136	0.483896	0.598766	-0.856356
MIR183_3P	0.269343	0.541049	1.10409	-1.01196
MIR6863	0.233996	-0.0416295	0.191149	0.180186
MIR10397_3P	0.444453	0.5558	0.800121	-1.15999
MIR4673	0.203746	0.16582	-0.0155819	-0.155156
MIR6129	-0.117766	-0.564734	-0.985733	-0.0936931
MIR888_3P	0.137733	0.139704	0.828862	-0.674351
MIR3668	0.349529	0.336791	0.942434	-0.816248
MIR548AS_3P	0.117622	0.0920697	0.366714	-1.02986
GGGACCA_MIR133A_MIR133B	-0.194217	-0.389577	-0.824092	-0.119062
MIR212_3P	0.125161	0.240974	0.360176	-0.968969
MIR148A_5P	0.117256	0.224075	0.797885	-1.20146
MIR3664_5P	-0.117046	0.0745137	1.15386	-1.26608
MIR5693	0.196335	-0.0840372	-0.571964	-0.852528
MIR6082	-0.169905	-0.607322	0.728073	-2.02015
MIR580_3P	0.281967	0.25214	0.496018	-1.11348
MIR194_5P	0.222009	0.171216	0.682776	-1.20975
MIR30C_1_3P	0.199917	0.264433	0.607875	-0.507109
MIR625_5P	-0.115997	-0.177667	0.767537	-0.521817
MIR4700_5P	-0.175717	-0.475625	-1.30464	-0.156076
MIR579_3P	0.140476	0.318499	0.860999	-1.16098
MIR4694_5P	0.357235	0.185414	0.709285	-1.44754
MIR4776_3P	-0.115661	0.0347418	0.43696	-1.20051
AACATTC_MIR4093P	0.11577	-0.0270157	0.186658	-1.17837
MIR5582_5P	0.118658	0.228316	1.00295	-0.800886
CACTGTG_MIR128A_MIR128B	0.115545	0.0641372	0.73912	-0.600118
MIR7110_5P	0.115411	-0.101646	-0.691587	0.355361
MIR6811_5P	0.11562	-0.0460133	-0.198799	-0.672104
MIR6780A_5P	0.126806	-0.0296433	0.15179	-0.406211
MIR1912_3P	0.115031	0.264502	0.197119	-0.948028
MIR3152_5P	0.115056	0.261649	0.90023	-0.60362
MIR1266_5P	-0.115053	-0.268411	0.137519	-0.187092
MIR889_3P	0.251192	0.359936	1.15334	-1.07129
MIR6133	-0.114694	-0.571774	-0.975205	-0.0761733
MIR4784	0.114309	-0.2429	-0.191103	-0.606396
MIR509_3_5P	-0.114504	0.13764	0.874102	-0.801017
MIR6767_3P	-0.114287	0.0530665	0.734234	-0.245767
MIR4435	-0.113902	-0.319211	0.239884	-0.498422
MIR6804_3P	0.113765	0.0684849	0.84337	-0.874161
MIR4433A_5P	-0.113932	0.0103376	0.661362	-0.534876
MIR6793_3P	-0.113605	-0.0960595	1.27563	-0.506491
MIR6835_3P	0.20758	0.273001	0.89224	-1.07237
MIR3196	-0.191798	-0.314829	-1.74208	-0.0314995
CTAGGAA_MIR384	0.115487	0.134309	0.862167	-0.52924
MIR6512_5P	0.132479	0.0441081	0.7064	-1.11948
MIR664B_3P	0.137275	0.315485	0.825972	-1.15853
MIR331_3P	-0.16405	-0.487076	-0.136488	-0.0422066
MIR6750_5P	-0.131476	-0.394182	0.230291	-1.22842
MIR7974	0.112801	-0.092694	0.220324	-0.264655
MIR4511	0.251318	0.363671	0.771468	-1.07485
MIR4725_5P	0.112115	-0.312552	-0.390467	-0.568327
MIR4732_5P	0.111699	-0.240713	0.0989253	-1.15798
CTTTGCA_MIR527	0.111756	0.0569663	0.485127	-0.943529
TGAATGT_MIR181A_MIR181B_MIR181C_MIR181D	0.111973	0.107262	0.833621	-0.627257
MIR195_3P	0.199027	0.183714	1.01149	-1.15832
MIR16_2_3P	0.196051	0.162156	1.01109	-1.14743
AGGAAGC_MIR5163P	0.111495	-0.489015	0.743149	-0.51175
MIR1278	0.111678	0.137521	0.892864	-1.44079
MIR4685_3P	-0.111582	-0.332185	0.639451	-0.926127
MIR449B_5P	0.111212	0.0147537	0.894138	-0.317054
MIR190B_5P	0.183904	0.146854	0.604488	-0.781812
MIR636	0.234093	0.412281	0.955253	-0.680068
MIR215_5P	0.111117	0.00604801	0.735107	-1.48554
MIR627_5P	-0.110777	-0.0188332	0.546428	-0.762468
MIR11399	0.220779	0.325149	1.0826	-0.743468
MIR6800_3P	0.119947	0.19061	1.40115	-0.230662
ACACTGG_MIR199A_MIR199B	0.110533	0.0799338	0.476324	-0.697603
MIR4730	-0.23334	-0.529288	-0.270115	0.378042
MIR30C_2_3P	0.175787	0.226479	0.586282	-0.414131
MIR5009_3P	0.142828	0.291018	1.03236	-1.10895
MIR128_2_5P	-0.110143	-0.274233	0.249572	0.640762
MIR3674	-0.10955	0.126181	0.747865	-1.15074
MIR2276_3P	-0.109183	-0.379558	0.0309195	-1.01033
MIR6083	0.148497	0.143876	0.928026	-1.1861
GCGCTTT_MIR518B_MIR518C_MIR518D	0.223291	0.0564048	0.705701	0.506085
MIR6847_3P	0.108562	0.204407	0.448376	-1.22486
MIR12129	0.16971	0.301337	0.805253	-1.06814
MIR491_3P	0.126144	0.126126	0.737337	-1.38774
MIR10526_3P	0.107547	-0.297399	-0.063386	-0.747178
MIR610	-0.107556	-0.10767	0.477985	-0.878557
AAGCACA_MIR218	0.10758	0.0548675	0.85989	-0.748061
MIR3156_5P	-0.107237	0.048224	0.134794	-0.852583
MIR376B_5P_MIR376C_5P	-0.107115	0.103461	0.29495	-0.947573
MIR3918	-0.233517	-0.80019	-0.285677	-0.298004
MIR4667_5P	-0.170267	-0.39661	-1.47266	-0.205895
MIR643	0.204012	0.239839	0.893966	-1.35343
MIR6801_3P	-0.242079	-1.00961	-0.426404	-0.891281
GGCAGAC_MIR346	0.249815	0.262492	0.350877	0.0479171
MIR216A_5P	0.105985	-0.0912269	0.78263	-0.897178
MIR1284	0.105891	-0.0708826	0.410193	-0.93487
MIR3177_5P	0.105449	-0.0176554	0.726435	-1.03932
MIR6509_3P	0.105436	0.0596541	0.87107	-0.481867
MIR10525_3P	-0.104697	-0.24878	-0.882426	-0.960769
MIR655_3P	0.110798	0.103296	0.742178	-1.29268
MIR3198	0.104241	-0.293129	0.0245767	-0.987503
MIR6808_5P	0.103648	-0.430758	-0.346207	-0.437529
MIR211_3P	-0.103442	-0.241319	0.375245	-0.684083
MIR4504	0.103458	0.0335625	0.64489	-1.10513
MIR532_3P	-0.103634	-0.221016	0.504929	-0.527306
MIR5589_3P	0.102944	0.13275	0.536315	-0.831731
MIR4800_5P	0.236156	0.383644	-0.265861	-0.863945
MIR548L	0.157499	0.263841	0.978664	-1.25309
MIR3921	-0.102804	-0.144008	-0.312415	-0.989472
MIR3085_3P	0.102424	0.143913	-0.25421	-0.605321
GTCTACC_MIR379	-0.102383	0.0909668	0.283225	-1.39454
MIR4659B_5P	0.102267	0.112696	0.654274	-1.19509
MIR7843_3P	0.221503	0.125386	0.542399	-0.949137
MIR6722_3P	-0.169198	-0.687125	-0.749921	0.0873098
MIR6088	-0.101963	-0.18252	0.289044	-1.02894
MIR887_3P	-0.101463	-0.502329	-1.06745	0.207107
GTGCCAA_MIR96	-0.101143	-0.338948	0.457277	-0.742195
MIR568	-0.101014	-0.160999	0.538026	-1.1758
MIR374C_5P	0.103929	0.101041	0.760538	-1.30636
MIR4538	0.10064	0.0369027	0.982574	-0.422771
MIR1321	0.100443	-0.449711	0.705109	0.042424
MIR4447	-0.148681	-0.807106	-0.577812	0.45812
MIR130B_5P	0.102275	0.160983	0.323524	-1.29343
MIR10396B_5P	-0.100378	-0.575136	0.0415031	0.0647556
MIR6886_3P	-0.100059	-0.221655	0.0331462	-0.921774
MIR1252_5P	0.150194	0.250921	0.557311	-0.931714
MIR7157_5P	0.15117	0.142456	0.651746	-0.92878
MIR519A_2_5P_MIR520B_5P	-0.111945	-0.128545	0.689414	-0.665438
GTATTAT_MIR3693P	0.119933	0.0228777	0.562595	-1.19481
MIR585_5P	0.146208	0.13361	0.619635	-0.767257
MIR6721_5P	-0.0986211	-0.418348	-0.437813	0.50471
MIR4670_3P	-0.0981944	-0.14258	0.832335	-1.39723
MIR4652_3P	0.0973864	0.215373	0.39106	-0.837815
MIR1290	0.129911	0.34826	0.640222	-1.07725
MIR4756_5P	0.0973605	-0.464679	0.750629	0.0510978
MIR488_3P	0.150511	0.217847	0.68136	-1.22962
MIR15B_3P	0.113472	0.0675294	0.722641	-0.979204
MIR5189_3P	-0.0969622	-0.0505408	0.70785	-1.08826
MIR6778_3P	0.202739	-0.299052	-0.638582	-0.587015
MIR4768_5P	0.0966954	0.0261203	0.505935	-0.78218
MIR6726_5P	-0.207688	0.222622	0.667266	-0.15495
MIR4735_5P	0.177808	0.346085	0.879997	-1.32622
MIR3136_3P	-0.0963005	-0.472946	0.13399	-0.466254
MIR412_5P	-0.0962749	-0.462215	0.0954698	-0.932325
MIR6788_5P	0.160206	0.295792	0.591263	-0.506663
MIR5787	0.0963653	-0.370986	-0.506101	0.249705
MIR504_3P	0.261295	-0.330505	-0.107179	-0.647383
MIR6792_5P	-0.0958903	-0.21178	0.930598	-1.18864
MIR1245B_3P	0.142044	0.297534	0.827337	-0.797482
MIR6842_5P	0.0957138	-0.074382	-0.603839	0.352292
MIR509_3P	0.216781	0.227331	1.12201	0.0183638
MIR1343_3P	0.0952785	-0.173938	0.272104	-0.334047
MIR4424	0.167423	0.279301	1.09976	-0.987787
CACTGCC_MIR34A_MIR34C_MIR449	-0.0950469	-0.345392	0.507761	-0.218999
MIR5684	0.0949763	-0.265755	0.213148	-1.29119
MIR1843	0.0948934	0.0386861	0.187933	-0.775032
MIR3127_5P	0.0947279	0.24812	0.715496	-0.676899
MIR885_5P	0.162118	0.246451	1.34644	-0.683682
MIR6506_5P	0.0947612	0.062286	-0.24185	-1.2613
ATACCTC_MIR202	0.0942894	-0.053682	0.543633	-0.791611
MIR5094	0.175619	0.358927	0.843867	-1.09304
MIR5001_5P	-0.131322	-0.641682	-0.368321	-0.143369
MIR4528	0.106022	0.222356	0.915008	-1.37688
MIR6858_3P	-0.105258	-0.127217	0.0818005	-1.09608
MIR659_3P	-0.0933594	-0.288119	0.456711	-1.1291
MIR100_5P_MIR99A_5P_MIR99B_5P	0.219026	0.258461	1.42545	0.263758
MIR1270	0.158126	0.350009	0.41745	-0.458281
MIR671_5P	-0.0930799	-0.132992	0.122337	-1.36539
MIR7108_3P	-0.204564	-0.640269	-0.214041	0.0792278
MIR3691_3P	0.191498	0.338278	0.706214	-0.428038
MIR4797_5P	-0.0931985	-0.437027	-0.00446765	-0.988327
MIR510_3P	0.0930122	0.0813004	0.734127	-1.53683
MIR4682	0.166104	0.533975	0.785683	-1.18756
MIR7152_5P	0.0927857	0.0222696	0.227003	-1.14813
MIR4762_3P	0.093009	0.145199	0.587443	-1.43301
TTGGGAG_MIR150	0.10893	-0.231931	-0.410483	-0.682415
MIR5571_3P	0.092432	0.179446	1.56681	-0.108509
MIR4418	-0.0920419	0.0585519	0.776775	-0.823219
MIR5003_5P	0.102041	0.178563	0.546175	-1.04753
MIR6823_3P	0.130996	-0.156104	-0.68838	-0.829455
MIR326	0.0918085	0.0121272	0.536708	-0.161487
MIR6739_3P	0.12263	0.312937	0.682761	-0.925597
ACTACCT_MIR196A_MIR196B	-0.0917196	-0.139867	0.628211	-0.756971
MIR6783_3P	0.0910837	-0.153668	-0.0251551	-0.303849
MIR4639_3P	0.0912746	-0.126521	0.318864	-0.926261
AAACCAC_MIR140	0.284539	0.256187	0.491655	-0.616662
MIR552_3P	0.22807	0.31431	0.73507	-1.37881
MIR216B_5P	0.0907788	-0.234232	1.05372	-1.31318
MIR605_5P	0.0905864	-0.0606124	0.877572	-0.969843
MIR4768_3P	-0.09036	-0.129181	-0.260421	-0.891908
MIR4700_3P	0.185504	0.2151	0.573629	-0.636537
MIR8085	-0.0899361	-0.458326	0.0626872	-0.0976018
MIR6769B_5P	-0.089925	-0.437749	0.550359	-0.438824
MIR383_3P	-0.0897823	-0.230342	0.920593	-0.663252
MIR548AY_3P	0.115398	0.0672186	0.412991	-1.02405
MIR3145_5P	0.10304	0.11981	0.929118	-0.548961
ACATTCC_MIR1_MIR206	-0.0895445	-0.310611	0.276955	-0.843559
MIR4664_5P	0.089489	-0.521257	-0.852806	0.545116
MIR5682	0.0896212	-0.181796	0.22793	-0.966377
MIR10392_3P	0.167719	-0.198081	-0.725173	-0.511457
MIR125A_5P	-0.0887187	-0.251322	0.642407	-0.0902056
MIR6834_3P	-0.0887647	-0.336196	0.477169	-1.74818
MIR4302	0.0886388	0.305225	0.480351	-0.922573
MIR518A_5P_MIR527	0.0975958	0.0565159	0.489037	-1.14906
MIR4529_3P	0.0882438	0.392827	0.853054	-0.542297
MIR6734_5P	-0.136735	-0.270857	-2.02817	-0.757485
MIR3170	0.0879535	-0.469378	0.148642	-1.03646
MIR6779_5P	0.148823	-0.173916	0.160799	-0.426118
MIR5588_3P	0.0917965	0.174883	0.68812	-1.05635
MIR4637	-0.0874386	0.0601776	0.884085	-1.67539
MIR4303	0.10667	0.255051	0.483469	-1.01461
MIR4739	0.0873115	-0.413389	0.731408	0.0764215
MIR584_5P	-0.0871629	0.0229943	0.790243	-0.992628
MIR4639_5P	-0.0871953	0.0831032	0.86668	-0.767766
MIR3911	0.137807	0.0889801	0.32524	-0.918161
MIR656_3P	0.1177	0.0673257	0.593159	-1.22625
MIR34C_5P	0.0864565	-0.0018132	0.859584	-0.320213
MIR498_3P	-0.0866176	-0.0556459	0.694137	-0.882832
MIR544A	-0.086385	-0.0734819	0.652769	-1.17308
ACTGTGA_MIR27A_MIR27B	0.0952677	0.0219945	0.628708	-0.546593
MIR6830_5P	0.111383	0.0656578	0.425164	-1.03792
MIR3138	0.145219	0.449017	0.64384	-0.556922
ATGCACG_MIR517B	0.142041	-0.239436	0.548514	-0.734699
MIR596	0.0860924	-0.170129	1.27853	-0.508451
MIR6715B_5P	0.0857617	-0.0359365	0.497741	-0.614839
MIR3654	-0.0854711	-0.293478	1.13387	-0.150015
MIR152_5P	0.085646	-0.335025	-0.0908974	-0.735626
MIR4506	0.198609	0.300023	0.961981	-0.78063
MIR6511B_5P	0.0854887	-0.0853469	-0.250708	-0.649954
MIR378G	-0.176652	-0.953457	-0.648457	-1.20976
MIR6871_5P	0.141925	0.451217	0.439828	-0.248813
MIR141_5P	-0.0850062	-0.00427219	0.973561	-0.905045
MIR410_3P	0.1212	0.0468544	0.84431	-1.03254
MIR6893_5P	0.0851211	-0.494753	-0.254593	-0.459351
MIR380_3P	0.0849788	-0.126949	1.0227	-1.56072
MIR1202	0.0848206	0.130736	0.658553	-0.64961
MIR4684_3P	-0.0847008	0.00807378	0.625967	-1.45082
MIR15A_3P	-0.0846369	-0.0640896	0.660992	-0.729216
MIR10524_5P	0.0845475	0.0662008	0.571205	-1.12671
MIR514A_5P	0.084536	-0.0602618	0.778472	-0.953921
MIR6750_3P	-0.084223	-0.222274	0.478077	-0.90722
MIR122_3P	-0.224074	-0.131511	-0.533116	-1.66998
TCTCTCC_MIR185	0.0839377	-0.0944269	0.270591	-0.283707
MIR1281	0.141312	0.189665	0.847442	0.931476
MIR3605_5P	-0.0836958	0.0547833	0.255249	0.208886
MIR7975	0.0877329	0.297418	1.14169	-0.536567
TGCACTT_MIR519C_MIR519B_MIR519A	0.0836393	-0.0540508	0.714886	-1.00211
MIR4686	-0.0835867	-0.209506	0.332575	-1.39878
TCCCCAC_MIR491	-0.157046	-0.783699	-0.464608	-0.356029
MIR6771_3P	0.0836224	0.199365	0.0188218	-0.8996
MIR6748_3P	-0.0926803	-0.218794	-0.522517	-0.131452
MIR100_3P	-0.0831209	-0.114256	0.679224	-1.10935
MIR562	0.152554	0.158195	0.792358	-0.866808
MIR3689A_3P_MIR3689B_3P_MIR3689C	0.132872	-0.163105	0.118903	-0.356798
MIR7111_3P	0.0824119	0.0229092	0.163414	-1.10632
MIR5195_3P	0.0873144	0.0977696	0.538722	-0.741543
MIR6748_5P	-0.108098	-0.514871	-0.345426	-0.158226
MIR221_5P	0.0818339	0.211157	0.505519	-0.533111
MIR6845_3P	0.0815833	-0.0929237	0.53562	-0.693336
MIR3688_3P	0.0878862	0.0320454	0.696482	-1.16201
MIR146B_5P	0.126904	0.257293	0.67766	-0.867026
MIR6808_3P	0.159827	0.169415	0.19486	-1.33657
MIR146A_5P	0.118168	0.233635	0.650045	-0.894111
MIR500B_5P	-0.15714	0.21477	1.24206	-0.772263
MIR920	-0.200336	0.351014	0.633129	-0.331688
MIR3529_5P	0.0807554	-0.023217	0.852484	-0.439878
MIR6754_5P	-0.145779	-0.574467	0.108191	-0.410051
MIR6131	0.0807169	-0.101582	0.380299	-0.87031
MIR154_3P	0.0809638	0.250242	0.766324	-1.3857
MIR196A_3P	0.0803218	0.00725873	0.889209	-0.796275
MIR590_5P	0.0800915	-0.0104685	0.80935	-0.773997
AGCTCCT_MIR28	-0.0800561	-0.411999	-0.282822	-0.343921
MIR3942_3P	0.0800344	0.0920317	0.918668	-1.2407
MIR7844_5P	0.140236	0.12878	1.04918	-1.03603
MIR30B_3P	0.124968	-0.154616	0.130789	-0.351866
GGCAGCT_MIR22	-0.0790409	-0.192192	-0.0284097	-0.525918
MIR6128	0.0791878	-0.0134753	0.59896	-0.827078
MIR7153_5P	0.114293	0.208319	0.730374	-0.859413
MIR4645_3P	0.13943	0.308004	1.07129	-1.0297
MIR4708_5P	-0.078893	-0.232732	0.556029	-0.754985
MIR6738_5P	0.240025	0.304276	-0.816544	-0.35789
MIR3123	0.135047	0.259706	0.725263	-0.860345
MIR6761_5P	0.07859	0.0301985	0.533241	-0.56135
MIR3679_3P	0.078537	0.171654	0.813439	-0.499109
MIR3166	-0.135184	-0.282806	0.267683	-0.898545
MIR5010_3P	-0.0783211	0.0330714	0.671263	-1.05348
MIR3606_5P	0.0784537	-0.0211703	1.01741	-0.769829
MIR3074_3P	0.126119	0.255018	0.982061	-1.29818
MIR4436A	0.142154	0.141996	0.0284272	-0.712892
MIR3180_MIR3180_3P	-0.232422	-0.370954	-1.98573	0.825112
MIR376C_3P	0.0779301	0.090918	0.655908	-1.21859
MIR3143	0.10969	0.239198	0.992921	-1.24766
MIR4999_3P	0.163505	0.642964	0.537274	-0.76608
MIR8083	0.0781835	-0.0320248	0.259516	-1.41354
MIR6735_5P	-0.0775599	-0.314313	-0.0566571	-0.0860301
MIR362_5P	-0.146986	0.212046	1.2166	-0.724255
ACTTTAT_MIR1425P	0.077434	-0.198217	0.640981	-0.933372
MIR4441	-0.0776474	-0.417591	0.0198809	-0.284516
MIR4766_3P	0.0869833	0.294617	1.11149	-0.664495
CTCAAGA_MIR526B	0.15636	0.0535148	0.413306	-0.717742
MIR33A_5P_MIR33B_5P	0.101884	0.416337	0.683863	-0.930358
MIR3157_5P	0.0767265	0.0772013	0.994896	-0.638564
MIR1199_5P	-0.0765373	-0.361866	0.0673355	0.106567
MIR4287	-0.0767836	-0.315123	0.622074	-0.926154
MIR3929	0.0765755	0.253824	0.582204	-0.228677
GGTGTGT_MIR329	-0.0760859	-0.288518	-0.0808462	-0.995204
MIR6844	0.0760765	0.0651481	0.418963	-1.08105
MIR5739	0.0761533	-0.0432395	1.09306	-0.141864
MIR513A_5P	0.0870728	0.110601	0.463068	-0.79915
MIR3144_3P	0.127554	0.23717	0.249042	-1.22779
MIR3649	-0.0757952	-0.371969	0.450025	-0.368411
MIR6511A_5P	0.0755211	0.0523018	0.635836	-0.734681
CGGTGTG_MIR220	0.0751893	0.203607	-0.937076	-0.517511
MIR96_3P	0.237959	0.450111	1.2736	-0.456691
MIR4266	-0.0749731	-0.0747998	0.243478	-0.783191
MIR637	-0.106187	-0.530966	-0.455669	0.145655
MIR487A_3P	0.0747832	0.241975	0.73708	-1.41798
MIR3149	0.0744478	0.196358	0.583703	-1.53792
MIR3914	-0.0744592	0.171842	0.136544	-0.619955
MIR483_3P	0.0743527	0.127751	0.603896	-0.811242
MIR659_5P	-0.0741304	-0.518118	-0.149241	-1.36937
MIR8052	0.0895907	-0.419893	-0.776526	-0.291596
MIR18A_3P	0.0997909	-0.352832	0.34601	-0.127161
MIR889_5P	0.13768	0.273894	0.226737	-0.922608
MIR606	0.188292	0.438305	0.556078	-1.504
MIR4748	0.154217	0.27796	0.863329	-0.760809
MIR4470	0.075948	0.0130752	0.83682	-1.03802
MIR6772_3P	0.0731306	0.0892501	0.268967	-1.02777
MIR618	0.073197	0.238591	0.650936	-0.898755
MIR6876_5P	0.0730695	-0.180005	0.520875	-0.698889
MIR138_1_3P	0.0727943	0.163002	0.980848	-0.969114
MIR330_5P	0.0728313	0.00782022	0.227479	-0.275706
MIR4732_3P	0.0726489	0.19515	0.921305	-0.528211
MIR510_5P	0.0773058	0.0253086	0.916086	-0.929146
MIR12126	-0.145936	-0.0621092	0.585603	-0.227583
MIR5088_3P	-0.0720308	-0.257572	0.504683	-0.469615
MIR6504_5P	0.0720664	0.141374	-0.190165	-0.538478
MIR339_3P	-0.174469	-0.0978425	-1.36266	-1.02619
MIR128_1_5P	-0.0717561	-0.323308	0.215779	0.553666
MIR875_3P	0.101451	0.105409	0.652829	-0.837714
MIR486_5P	0.071208	-0.0780602	-0.0133194	-0.966975
AAAGACA_MIR511	0.0709673	-0.232154	0.728805	-0.657677
MIR4263	0.0708744	0.0506824	1.0002	-1.31183
MIR561_5P	0.116641	0.285371	0.713851	-0.671417
MIR184	0.0707706	-0.508253	0.402101	-0.301323
MIR502_5P	-0.103899	0.257546	-0.113283	-0.969628
AGGGCAG_MIR18A	-0.0703972	-0.240891	0.226189	-0.177354
MIR1302	-0.100585	-0.1199	1.03554	-0.449906
MIR4796_3P	0.070481	0.178121	0.477713	-1.05237
MIR5093	0.070128	0.289759	0.49229	-0.806736
MIR151A_5P_MIR151B	0.0745674	0.413579	-0.832922	-0.654327
MIR4318	0.105584	0.0166629	0.226384	-1.48728
MIR6071	0.105191	0.121565	0.27611	-0.964524
MIR6752_3P	-0.0700974	-0.366258	0.180351	0.323704
MIR372_5P	0.128798	0.261662	1.18626	-1.03768
MIR1273H_5P	0.07003	-0.0764452	0.222188	-0.386333
MIR4475	0.0694805	0.0204713	-0.028308	-0.824685
MIR4717_5P	-0.0693802	-0.277265	0.292795	-0.704109
MIR135A_2_3P	-0.0693865	-0.353543	0.402141	-0.672863
MIR490_3P	0.069387	0.339015	1.02556	-0.487174
MIR584_3P	0.0935958	0.176969	0.503799	-0.884432
MIR432_3P	0.175263	0.115034	0.578342	-0.381631
MIR6079	-0.0954807	0.0874387	0.667402	-0.679918
MIR145_5P	0.0723795	0.0956947	0.55899	-0.732659
MIR500B_3P	0.0688978	-0.118598	0.427391	-0.813366
MIR367_3P	0.0683156	0.000692674	0.757614	-0.925013
[truncated: 474 more rows]
