# Supplementary material for: A Meta-Analysis Approach to Gene Regulatory Network Inference Identifies Key Regulators of Cardiovascular Diseases
Source: Int J Mol Sci. 2024 Apr 11;25(8):4224. doi: 10.3390/ijms25084224 (PMC11049946; doi:10.3390/ijms25084224)
Supplement: Supplementary file 1 [file ijms-25-04224-s001.zip › Supplementary_S4.xlsx]

## Sheet: Sheet1
	DCM	ICM	HCM	HF
YRCCAKNNGNCGC_UNKNOWN	-1.24493	-1.05786	-1.33732	0.404151
FXR_Q3	-1.21595	-1.26924	-0.345183	-1.5408
PBRM1_TARGET_GENES	1.13201	0.395323	0.144876	-0.650036
NR5A1_TARGET_GENES	0.912098	0.355778	0.83127	0.427357
RYTAAWNNNTGAY_UNKNOWN	-1.03625	-0.799655	-0.560254	-0.894349
ATF_B	-0.838057	-0.533783	-0.0581273	-0.341551
YAATNRNNNYNATT_UNKNOWN	-0.832998	-0.828407	-0.256455	-0.913884
EGFR_TARGET_GENES	-0.830304	-0.180889	-0.609909	0.691833
HOXA10_TARGET_GENES	0.795197	0.46586	-0.13558	-0.388297
CREB_Q4_01	-0.771994	-0.338919	-0.0818209	-0.545294
ZSCAN18_TARGET_GENES	0.76232	0.0797096	-1.12209	-0.531594
MSX1_01	-0.752224	-0.508394	-0.234806	-0.741457
TUBG1_TARGET_GENES	0.932735	0.792398	-0.275774	-0.234451
NME2_TARGET_GENES	-0.745998	-0.624914	-0.86017	-0.998861
ETS2_B	-0.747533	-0.713318	-0.767495	-0.723534
ER_Q6_02	0.741642	0.202728	-0.339137	-0.29765
PSMB5_TARGET_GENES	-0.731172	-0.247801	-1.12105	-0.42146
HOXA7_TARGET_GENES	0.729079	0.240369	0.435894	-0.393654
WDHD1_TARGET_GENES	0.720985	-0.0480123	-0.770105	-0.365759
SETBP1_TARGET_GENES	0.70751	0.248977	0.164679	-0.418884
CREB_01	-0.688596	-0.29761	0.332428	-0.322067
NFE2L3_TARGET_GENES	-0.680952	-0.821708	-1.27318	-0.803083
ZSCAN26_TARGET_GENES	0.677907	0.192881	0.182051	-0.233099
TTGCWCAAY_CEBPB_02	0.866403	0.623251	0.410846	-0.372657
TGACGTCA_ATF3_Q6	-0.661147	-0.284206	0.490961	-0.183483
ACAWYAAAG_UNKNOWN	-0.657202	-0.693969	-0.432403	-1.39437
TGGNNNNNNKCCAR_UNKNOWN	-0.691466	-0.871954	-0.537805	-0.851216
SIGMAR1_TARGET_GENES	-0.687254	-0.206954	-0.795906	-0.994199
YTAAYNGCT_UNKNOWN	-0.64351	-0.277319	-0.225789	-0.720275
CREB_Q2_01	-0.632606	-0.366892	0.106978	-0.335029
CCAWNWWNNNGGC_UNKNOWN	0.632235	0.285893	-0.587143	-1.33278
ZNF445_TARGET_GENES	-0.627848	-1.03542	-0.327996	0.711561
E2F_Q4	0.625712	0.399444	-0.0010883	-0.609093
ZNF560_TARGET_GENES	-0.624699	-0.218641	0.0670311	0.639632
ATF1_Q6	-0.623838	-0.483457	0.209067	-0.42387
OCT_C	-0.623112	-0.871397	0.251826	-1.0346
E2F1_Q3	0.622481	0.476576	0.311079	-0.451502
DNMT1_TARGET_GENES	0.880328	0.239517	-0.277004	-0.552022
STAT5B_01	-0.615242	-0.322469	-1.34852	-0.639816
LMNB2_TARGET_GENES	0.611267	0.383018	-0.67695	-0.330813
GKCGCNNNNNNNTGAYG_UNKNOWN	0.610824	0.258481	0.0686376	-0.520667
CREB_Q2	-0.607958	-0.336413	-0.031079	-0.282768
ZNF622_TARGET_GENES	0.607303	0.441606	-0.423824	-0.633841
CCAATNNSNNNGCG_UNKNOWN	0.60512	0.471145	0.171744	-0.844887
METTL14_TARGET_GENES	-0.604965	-0.584125	0.0413998	-0.514496
E2F_Q6	0.599197	0.386447	0.0104898	-0.578242
HFH8_01	-0.590308	-0.457316	-0.577507	-0.984489
CREB_Q4	-0.586669	-0.299702	0.0563159	-0.194002
ARHGAP35_TARGET_GENES	0.586218	0.587747	-0.118143	-0.50382
STAT5A_01	-0.578407	-0.161223	-1.51214	-0.501408
E2F_Q4_01	0.574992	0.568654	-0.196123	-0.597538
RNTCANNRNNYNATTW_UNKNOWN	-0.57342	-0.701357	-0.384113	-1.76499
IPF1_Q4	-0.56914	-0.362098	-0.810662	-1.15836
HSF2_01	-0.566503	-0.41225	0.36614	-0.776315
CTGRYYYNATT_UNKNOWN	-0.562626	-0.513591	-0.0531249	-0.887852
FREAC7_01	-0.554938	-0.493954	-1.37452	-1.6946
OCT_Q6	-0.555108	-0.521024	-0.15092	-1.46646
FREAC4_01	-0.55335	-0.640128	-0.322507	-0.78516
SF1_Q6	0.550905	-0.0724014	0.110102	0.128808
GATA1_01	-0.677892	-0.939199	-0.433078	-1.02677
OVOL3_TARGET_GENES	0.541273	0.15886	-0.23206	-0.465908
ZNF626_TARGET_GENES	0.79821	0.190844	0.160202	0.464109
ATF3_Q6	-0.534818	-0.384417	-0.0821872	-0.525291
ZNF707_TARGET_GENES	-0.534126	-0.674228	-0.0110412	-0.0807186
ZNF133_TARGET_GENES	0.52771	0.448375	0.00254673	-0.255762
IK3_01	-0.527401	-0.840661	0.0954798	-0.380016
MYOGENIN_Q6	-0.521414	-0.681565	-0.75411	0.0558055
ZNF454_TARGET_GENES	0.52116	-0.0449327	-0.271604	-0.292648
NPAT_TARGET_GENES	0.518477	0.0932295	-0.0352114	-0.25132
E2F_02	0.515438	0.40472	-0.075754	-0.53274
TCOF1_TARGET_GENES	0.691156	0.294361	-0.65821	0.833993
TAXCREB_01	-0.513723	-0.345271	0.744735	-0.500212
E2F1DP1RB_01	0.512327	0.371974	0.0959347	-0.386034
OCT1_B	-0.508409	-0.747728	0.14126	-1.06485
AAGWWRNYGGC_UNKNOWN	0.508892	0.336773	-0.620198	-0.858402
GTGGGTGK_UNKNOWN	-0.50527	-0.532434	-0.172741	-0.749771
PIAS4_TARGET_GENES	-0.581116	-0.479576	-0.997875	-0.747474
E2F1_Q6	0.498609	0.488921	0.0777244	-0.582534
RLF_TARGET_GENES	0.495461	0.0982819	0.0563206	-0.0967223
GGARNTKYCCA_UNKNOWN	-0.494302	-0.999763	-0.0821308	-1.25411
E2F_Q3	0.495143	0.324419	0.0927893	-0.491112
SMARCA1_TARGET_GENES	0.493535	0.0166019	0.120693	-0.686682
TTCYRGAA_UNKNOWN	-0.491853	-0.465262	0.106475	-1.03165
TCF11MAFG_01	0.742278	0.579284	0.003518	-0.756872
E2F1DP1_01	0.490193	0.377492	-0.105663	-0.535774
E2F1DP2_01	0.490193	0.377492	-0.105663	-0.535774
E2F4DP2_01	0.490193	0.377492	-0.105663	-0.535774
ALX4_01	-0.490037	0.0803513	-0.551735	-1.14539
PITX2_Q2	-0.485937	-0.312205	-0.13666	-0.96227
FOXD3_TARGET_GENES	-0.485724	-0.171974	-0.910635	-0.910381
CAVIN1_TARGET_GENES	0.484615	0.337126	0.40249	-0.169454
ATF_01	-0.482889	-0.013805	-0.14596	-0.411195
TAANNYSGCG_UNKNOWN	0.816411	0.680726	-0.120296	-0.596273
TGACCTTG_SF1_Q6	0.474826	0.0637859	0.904841	0.217645
RGTTAMWNATT_HNF1_01	-0.659016	-0.689579	-0.908315	-0.880842
CDC5_01	-0.473514	-0.271543	-0.252822	-1.29545
ETF_Q6	0.472985	0.125421	0.150849	-0.688932
PR_Q2	-0.469371	-0.580712	-0.217636	-0.895655
HSF_Q6	-0.467371	-0.402769	0.21956	-1.24925
HAND1_TARGET_GENES	0.463453	0.334358	-0.41289	-0.912036
ERR1_Q2	0.54717	0.178122	0.620429	-0.121312
E2F1_Q6_01	0.45879	0.333198	0.0596487	-0.267499
STAT3_01	-0.764478	-0.435546	0.0216163	-0.737313
ZBED4_TARGET_GENES	0.45621	0.0668639	-0.277518	-0.457583
DROSHA_TARGET_GENES	0.456411	0.198561	-0.456212	0.0233434
YATTNATC_UNKNOWN	-0.454087	-0.436061	0.218166	-1.08147
TST1_01	-0.454784	-0.219082	0.339449	-1.03461
ALX4_TARGET_GENES	0.549528	0.469979	0.542464	-1.18264
CTR9_TARGET_GENES	0.449581	0.24276	-1.09949	-0.539059
YY1_02	0.457633	-0.0374732	-0.502966	-0.966764
CREBP1CJUN_01	-0.448109	-0.129349	0.49606	-0.205786
KTGGYRSGAA_UNKNOWN	0.444957	0.583435	0.174796	-0.315596
USF_Q6_01	0.444586	0.351663	-0.0221837	-0.696913
CREBP1_Q2	-0.443333	-0.019766	0.71836	0.200478
STN1_TARGET_GENES	-0.60607	-0.147051	-0.651438	-0.249775
E2F4DP1_01	0.4425	0.438757	0.078748	-0.543443
AML_Q6	-0.442683	-0.418627	-2.82708	-0.0983201
TBX1_TARGET_GENES	-0.441141	-0.418378	-0.852114	0.073373
ATF4_Q2	-0.441311	-0.43108	0.052108	-0.459924
TASOR_TARGET_GENES	0.440494	0.21276	-0.109356	-0.499655
HNF3_Q6	-0.437607	-0.279631	-0.0308931	-0.796004
POU1F1_Q6	-0.440583	-0.586115	-0.489903	-0.856787
TCCCRNNRTGC_UNKNOWN	0.435237	0.183278	-0.143046	-0.646894
AR_03	-0.434635	-0.224154	0.461197	-0.107104
NR1I2_TARGET_GENES	0.432663	0.316999	-0.352519	-0.413444
EBNA1BP2_TARGET_GENES	0.432133	0.101849	-0.372796	-0.357912
LEF1_Q6	-0.431736	-0.480756	-0.00528603	-0.428988
SNAPC2_TARGET_GENES	0.531995	0.41088	-0.585643	-0.236813
OCT1_Q5_01	-0.429373	-0.451962	-0.0177735	-1.32254
NFAT_Q6	-0.428313	-0.308571	0.217681	-0.746837
STTTCRNTTT_IRF_Q6	-0.425503	-0.244007	0.248844	-0.36862
WYAAANNRNNNGCG_UNKNOWN	-0.420371	-0.587	-0.623642	-0.504013
AR_01	-0.420224	-0.348861	-0.810769	0.0446758
SIRT3_TARGET_GENES	0.416763	0.201628	0.204966	-0.482193
ZNF774_TARGET_GENES	0.415575	-0.158486	-1.57965	0.433959
ETS1_B	-0.413441	-0.418095	-0.70654	-0.293129
PITX1_TARGET_GENES	0.411859	0.20571	0.227166	-0.248678
ZNF486_TARGET_GENES	0.411729	0.468259	0.603482	-0.403289
SRF_01	-0.411358	-0.511895	-2.42509	-0.878889
ZBTB49_TARGET_GENES	0.566029	0.2206	-1.46752	-0.160114
ZNF404_TARGET_GENES	-0.608269	-0.394374	0.244936	1.19309
TGIF_01	0.40619	0.452841	0.432604	-0.936553
DPPA3_TARGET_GENES	-0.635814	-0.5986	-0.603894	-0.698332
NRSF_01	-0.472502	-0.508014	-0.406611	0.765596
HOXB7_TARGET_GENES	0.40532	-0.142674	0.212237	0.0940161
AREB6_01	-0.405056	-1.01435	-0.518801	-0.433207
ETS_Q4	-0.404575	-0.367727	-1.10946	-0.454888
ZNF791_TARGET_GENES	-0.415558	-0.180445	-1.53155	1.43408
TGANNYRGCA_TCF11MAFG_01	-0.400854	-0.257534	-0.360418	-0.835734
TAAWWATAG_RSRFC4_Q2	-0.399744	-0.31538	-0.636659	-1.07036
RBL1_TARGET_GENES	0.400621	0.169827	0.432361	-0.0316598
ZNF292_TARGET_GENES	-0.400078	0.0839134	0.561308	1.30183
SP1_Q4_01	0.400085	-0.0606831	-0.16047	-0.0328283
IRF_Q6	-0.394707	-0.299592	-0.809905	-0.582372
ALKBH3_TARGET_GENES	0.392207	0.154602	-0.0406171	-0.418281
RYAAAKNNNNNNTTGW_UNKNOWN	0.392853	-0.217907	-1.36692	-1.35989
AACYNNNNTTCCS_UNKNOWN	0.3911	-0.141051	-0.50182	-0.184394
PTTG1_TARGET_GENES	0.389236	0.387183	0.343441	-0.286771
OCT1_Q6	-0.38828	-0.509839	-0.244893	-1.52453
GR_01	-0.38978	-0.165555	0.207424	-0.937989
RAX2_TARGET_GENES	0.387228	0.127331	-0.616979	-0.294279
ASXL2_TARGET_GENES	-0.38491	-0.997227	-1.90382	-0.21009
CCCNNGGGAR_OLF1_01	-0.384413	-0.597949	-0.552368	-0.371048
TCF1P_Q6	0.384348	0.0064565	0.0744081	-0.860781
CP2_01	-0.38373	-0.662813	-0.47774	-0.210186
MEF2_03	-0.3823	-0.364835	0.485947	-1.03885
FOXJ2_01	-0.517103	-0.206933	-0.713266	-0.612824
AP4_Q6	-0.407123	-0.960225	-1.03573	-0.026109
TATA_C	-0.381119	-0.442047	-0.177108	-1.13848
RORA_TARGET_GENES	0.380339	0.259333	-0.269129	-0.593683
SOX11_TARGET_GENES	0.37974	0.195692	-1.4061	-0.19433
GATA6_01	-0.379054	-0.424672	0.510423	-0.633165
HNF3B_01	-0.377184	-0.251426	-1.11746	-1.40464
ZSCAN21_TARGET_GENES	0.374307	0.194907	-0.0227327	-0.686511
TAXCREB_02	0.37347	0.034702	-0.569789	-0.224521
SRF_Q4	-0.398333	-0.454297	-1.22749	-1.43066
CDP_01	0.410387	-0.150535	-0.667857	-0.855372
ZIC3_01	-0.372713	-0.598223	-1.46703	-0.367164
EGR1_01	-0.371463	-0.461507	-0.356396	-0.501003
PPARA_TARGET_GENES	0.37111	0.394163	0.0397691	-0.845446
NEUROD2_TARGET_GENES	0.475139	0.288293	-0.0110969	0.442728
GCCATNTTG_YY1_Q6	0.369582	0.385026	0.00314232	-0.540328
PR_02	-0.368084	-0.263177	0.17633	-0.483124
MYBL1_TARGET_GENES	0.367665	0.282204	0.0427705	-0.462176
HNF3ALPHA_Q6	-0.821778	-0.460721	-0.491394	-1.15154
ZNF19_TARGET_GENES	0.366566	-0.0139757	-0.0810798	-0.0578485
HOX13_01	-0.441286	-0.702588	-1.28793	-1.15789
MEF2_Q6_01	0.364597	0.23718	0.272247	-0.816302
ZSCAN5B_TARGET_GENES	-0.404784	-0.36877	-0.0174395	-0.393247
TATA_01	-0.362425	-0.303895	-0.164588	-2.09443
E4F1_Q6	-0.35946	-0.0330387	0.156605	-0.562714
PAX4_02	0.3575	0.125104	0.781594	-0.400179
HOXD1_TARGET_GENES	-0.357719	-0.27425	0.412371	-0.145238
PR_01	-0.585053	-0.278573	0.438088	-0.073572
RACTNNRTTTNC_UNKNOWN	0.35566	0.104251	-0.685704	-0.20006
TGTYNNNNNRGCARM_UNKNOWN	0.354766	0.24685	-0.605537	-0.309422
ZIC1_01	-0.371139	-0.549531	-0.431777	-0.515712
ZNF837_TARGET_GENES	-0.44723	-0.300316	1.86871	0.852469
AP1FJ_Q2	-0.353732	-0.303811	-1.08174	-0.879344
LHX3_01	-0.378467	-0.430214	-1.12488	-1.0793
EGR_Q6	-0.352354	-0.24526	-0.384428	-0.539222
RP58_01	-0.352024	-0.40577	-0.827851	-0.482895
FOXC1_TARGET_GENES	-0.393891	-0.594835	-2.20219	0.0231362
OCT1_05	-0.34899	-0.418382	-0.544612	-0.968127
HSF1_01	-0.348253	-0.240334	0.466574	-0.844475
IRF1_01	-0.348412	-0.344206	-0.0043734	-1.07684
MTHFD1_TARGET_GENES	1.00939	1.0939	0.792711	-0.0933661
PTPRA_TARGET_GENES	0.343855	0.249341	-0.0116071	0.199019
ZNF490_TARGET_GENES	0.449956	-0.150463	-0.299122	-0.467829
ACTAYRNNNCCCR_UNKNOWN	0.376231	-0.0588263	-0.0354479	-0.50452
HNF6_Q6	-0.33986	-0.0624926	-0.544076	-1.62636
MAX_01	0.339557	0.445792	-0.204193	-0.658195
SRPK1_TARGET_GENES	0.338375	0.270383	0.288735	-0.63307
RBM17_TARGET_GENES	0.417603	1.61505	-0.96277	-0.969563
F10_TARGET_GENES	0.336564	0.357268	0.416678	-1.25951
NERF_Q2	-0.335981	-0.570591	-0.765279	0.0534288
YGCGYRCGC_UNKNOWN	0.335578	0.033603	-0.143486	-0.486548
YTCCCRNNAGGY_UNKNOWN	0.333643	-0.00123061	0.438792	-0.165688
E2F_Q3_01	0.335223	0.199603	-0.306818	-0.511697
PU1_Q6	-0.331348	-0.334717	-0.822326	-0.344542
PRDM5_TARGET_GENES	0.330789	0.240558	0.424087	-1.12857
YWATTWNNRGCT_UNKNOWN	-0.331651	0.0623142	0.696526	-0.168117
ARGGGTTAA_UNKNOWN	-0.328753	-0.576942	-0.190417	0.0098056
ZNF667_TARGET_GENES	0.328511	0.175881	0.357538	0.0227804
CATRRAGC_UNKNOWN	0.328596	0.115814	-0.404517	-0.128423
CCCNNNNNNAAGWT_UNKNOWN	0.326912	-0.0892153	-0.484838	-0.685138
TOX4_TARGET_GENES	0.326713	0.119613	-0.351307	-0.688287
XPO1_TARGET_GENES	-0.327274	-0.491781	-0.381184	-0.560423
AP1_Q4_01	-0.325808	-0.513232	-1.12535	-0.767072
YAATNANRNNNCAG_UNKNOWN	0.335129	0.303102	-0.0389465	-0.261854
MEF2_01	0.536387	0.411661	0.819881	-0.766511
AP4_Q5	-0.323154	-0.559287	-0.352466	-0.264708
CREB_02	-0.322498	-0.226074	-0.0336289	-0.478981
MMEF2_Q6	-0.330051	-0.233077	-0.677581	-1.85328
RACCACAR_AML_Q6	-0.628933	-0.402795	-1.01798	-0.800712
GGAMTNNNNNTCCY_UNKNOWN	0.319972	-0.0420258	-0.266182	-0.451901
ZNF777_TARGET_GENES	0.55477	0.151842	-0.36637	-0.0329998
NFY_01	-0.317662	-0.290749	-0.0494643	-0.218512
COREBINDINGFACTOR_Q6	-0.747271	-0.51373	-1.07418	-0.717169
NF1_Q6	-0.368212	-0.578767	-0.285517	-0.47495
AR_Q2	-0.313457	-0.635349	-0.564004	-0.648606
RFX7_TARGET_GENES	0.312519	0.0946263	0.0443904	-0.452219
AMEF2_Q6	-0.332828	-0.651687	-0.561983	-1.37949
TTCYNRGAA_STAT5B_01	-0.311936	0.00132056	-1.06329	-0.865295
HNF4_01	-0.425891	-1.11971	-0.712474	-0.536064
GAANYNYGACNY_UNKNOWN	-0.630239	-0.215783	0.469299	-0.675007
YATGNWAAT_OCT_C	-0.306673	-0.597949	0.210022	-1.03289
FOXD3_01	-0.306331	-0.259272	-0.567426	-1.13125
MZF1_02	-0.304885	-0.48376	-0.346604	-0.215455
PEA3_Q6	-0.304317	-0.217372	-1.21633	-0.622142
ZNF20_TARGET_GENES	0.303215	-0.0669162	0.0307188	-0.282909
YY1_Q6	0.346242	0.079107	-0.445582	-0.884628
GR_Q6_01	-0.302922	-0.131043	0.273476	-0.826846
HAND1E47_01	-0.423521	-0.508645	-1.01765	-1.1708
E2F_Q6_01	0.298609	0.233838	-0.468367	-0.72052
WWTAAGGC_UNKNOWN	-0.297796	-0.360936	0.109242	-0.390499
MTF1_Q4	-0.437546	-1.00162	-0.111278	0.125391
COBLL1_TARGET_GENES	0.297263	0.00587468	-0.0432891	-0.104127
SPZ1_01	-0.295528	-0.336573	0.241837	-0.475813
MCM3_TARGET_GENES	0.296185	-0.225765	-0.568216	-0.272364
POU3F2_01	-0.479936	-0.952202	-0.982584	-1.49382
RNCTGNYNRNCTGNY_UNKNOWN	-0.574821	-1.06816	-1.12694	-0.290766
FOXF1_TARGET_GENES	-0.616127	-0.744211	-0.978011	-0.461454
ZNF776_TARGET_GENES	0.647868	0.80358	-2.14979	-0.572871
FOX_Q2	-0.290612	-0.23994	0.395315	-1.14669
ZNF418_TARGET_GENES	-0.396976	-0.0254513	-0.272744	-0.665856
FREAC2_01	-0.289762	-0.519726	0.0841813	-0.645956
ZNF510_TARGET_GENES	-0.289493	0.0343512	0.454019	0.370929
DMRT1_TARGET_GENES	0.307738	0.15707	-0.300454	-0.559266
CCANNAGRKGGC_UNKNOWN	-0.331566	-0.339474	-0.25021	0.364804
E12_Q6	-0.287607	-0.532337	0.0372007	0.340218
LMO2COM_02	-0.287997	-0.597927	-0.242043	-0.371441
MED16_TARGET_GENES	-0.28742	-0.124515	-1.81964	-0.733762
HEN1_01	-0.286964	-0.435776	-0.872613	-0.0469079
CREL_01	-0.286518	-0.539611	-1.25824	-0.652923
MZF1_01	-0.284997	-0.630276	-0.950968	-0.321519
BACH2_01	-0.284955	-0.224841	-1.66272	-0.593056
ARNT_02	0.284798	0.294082	0.0734499	-0.669228
SRF_C	-0.284133	-0.46384	-0.979415	-1.05925
E2F1_Q4	0.38613	0.186358	-0.473388	-0.602168
SVIL_TARGET_GENES	-0.340315	-0.241552	-0.700895	0.572896
ATM_TARGET_GENES	-0.564698	-0.37012	-0.613183	-0.334233
AP1_Q6	-0.28241	-0.0926467	-0.758748	-1.19733
STAT5A_03	-0.282046	-0.384084	0.132148	-1.08847
AP2REP_01	-0.280807	-0.420497	-0.832967	-0.511367
NFY_Q6_01	0.366466	-0.0481258	0.00130971	-0.430119
OCT1_02	-0.28111	-0.275347	-0.79102	-1.42939
PXR_Q2	-0.280425	-0.863178	-0.57368	-0.840596
ZSCAN23_TARGET_GENES	0.279659	9.54982e-06	-0.802546	0.0249198
ZBTB1_TARGET_GENES	0.278934	0.162279	0.151268	-0.272948
CHAMP1_TARGET_GENES	0.370824	0.411086	0.827804	-1.61137
E2F1_Q3_01	0.278771	0.33481	-0.10316	-0.0770546
ZNF33A_TARGET_GENES	0.277195	0.167415	-0.865483	-0.173199
CIC_TARGET_GENES	0.276662	0.114442	0.180911	-0.0675553
MYB_Q6	-0.443223	-0.660062	-0.700758	-0.766213
GATA3_01	-0.276034	-0.738848	-2.35465	-1.2338
SIX4_TARGET_GENES	0.687447	0.390598	-1.02923	0.0321058
SRY_02	-0.274046	-0.276035	0.0135122	-0.945731
ZID_01	-0.273841	-0.271579	-0.388344	-0.930677
AHR_Q5	0.273078	0.0757561	0.0709027	-0.526768
CEBP_Q2	0.273304	0.29078	0.39309	-0.765207
LBP1_Q6	-0.272419	-0.535974	-0.536629	-0.717388
IRX3_TARGET_GENES	0.735042	0.688026	0.645183	0.115614
YYCATTCAWW_UNKNOWN	0.271583	0.0295393	-0.296838	-1.56172
ELK1_01	-0.271297	-0.370325	-0.701253	-0.408918
ARNT_01	0.271053	0.45307	-0.096468	-0.764592
MCAATNNNNNGCG_UNKNOWN	0.271221	0.122804	0.0360902	-0.402905
MEIS1AHOXA9_01	0.269199	-0.151177	-2.07492	-1.19398
FAC1_01	-0.269221	-0.411783	-0.680422	-1.04413
E2F1_Q4_01	0.268826	0.147655	-0.328876	-0.565411
NKX6_1_TARGET_GENES	0.264602	-0.349301	-1.86819	-0.0058275
EGR3_01	-0.395482	-0.889034	-0.0136011	-0.534517
FOXM1_01	-0.262551	-0.340469	-1.25425	-1.16
SNAI1_TARGET_GENES	0.262646	-0.188644	-0.17871	-0.203009
MIER1_TARGET_GENES	-0.476114	-0.92065	-1.34636	0.439854
TMTCGCGANR_UNKNOWN	0.259276	0.210905	0.294489	-0.687473
STAT3_02	-0.288249	-0.142148	-0.659554	-0.470172
NR2E3_TARGET_GENES	0.552045	0.00782324	0.65291	-1.08636
YBX1_TARGET_GENES	0.257384	-0.00515109	-0.819258	0.16828
ARP1_01	-0.398972	-0.961396	-0.985091	-0.59146
MSX1_TARGET_GENES	0.470069	0.542911	0.510155	-1.02396
HFH4_01	-0.256285	-0.176995	-0.918322	-1.24869
ZNF491_TARGET_GENES	-0.256303	-0.0855546	-0.742246	0.0663548
ILK_TARGET_GENES	0.256351	0.349698	0.935499	1.16415
NFY_Q6	-0.256178	-0.218006	-0.0495618	-0.944688
NUP214_TARGET_GENES	0.508628	0.4031	0.415131	0.842757
ZNF331_TARGET_GENES	0.275326	0.0279637	-0.162001	-0.565642
BRF2_TARGET_GENES	-0.353257	-0.657454	-1.20097	-0.0374406
ZNF584_TARGET_GENES	0.254922	-0.183569	-1.03427	-0.225125
MPHOSPH8_TARGET_GENES	-0.253575	-0.325662	-0.431871	0.143201
USF_Q6	-0.252045	0.0331712	-0.336125	-0.786037
MYCMAX_02	0.251039	0.0535721	-0.321863	-0.441126
EVI1_01	0.250912	0.0737851	0.864268	-0.0643388
ATF5_TARGET_GENES	0.377464	0.466892	0.378749	-0.711216
MYOD_Q6_01	-0.249779	-0.286056	-1.0455	-0.33615
CEBPA_01	0.247453	0.415132	0.596176	-0.887332
NF1_Q6_01	-0.24755	-0.176847	0.422131	-0.255776
ZNF34_TARGET_GENES	0.425054	-0.1401	-0.545526	-0.529015
SMAD3_Q6	-0.246536	-0.589774	-0.752002	-0.844808
CCGNMNNTNACG_UNKNOWN	0.246099	0.108161	0.450814	-0.321832
AHRARNT_01	-0.244771	-0.721516	0.201115	-0.296144
ZNF101_TARGET_GENES	0.244842	-0.110859	-0.102142	-0.391226
SREBP1_Q6	-0.323442	-0.726227	-0.983982	-0.35063
TBP_01	-0.244987	-0.189554	-0.140104	-1.10038
NR1D1_TARGET_GENES	0.243867	0.0187279	-0.397405	-0.600483
ZNF512_TARGET_GENES	-0.243619	-0.32474	-1.54491	-0.441042
NFY_C	0.243532	-0.268729	0.343088	-0.545892
AML1_01	-0.334646	-0.109469	-0.487707	-0.435755
AML1_Q6	-0.334646	-0.109469	-0.487707	-0.435755
ZNF704_TARGET_GENES	0.464747	0.428325	0.300971	0.0321493
TITF1_Q3	0.242252	-0.00193971	-0.472547	-1.04891
CACCCBINDINGFACTOR_Q6	-0.240678	-0.401433	-0.701267	-0.616758
NFKAPPAB_01	-0.240886	-0.314404	-1.02296	-0.0126326
YKACATTT_UNKNOWN	0.250471	0.147724	0.0250812	-1.21841
TFCP2_TARGET_GENES	-0.419237	-0.777311	-0.603685	-0.621087
HNF1_Q6	-0.239078	-0.299841	-0.511742	-0.797258
ZA_UNIPROT_Q9UM89_UNREVIEWED_GENES_TARGET_GENES	-0.330022	-0.542423	-2.02657	-1.10696
AGCYRWTTC_UNKNOWN	0.239086	0.0426533	0.406161	-0.747603
GGGNNTTTCC_NFKB_Q6_01	-0.236321	-0.39337	-1.84117	-0.488116
GCM_Q2	-0.235885	-0.62366	-0.866124	-0.788116
NKX2_8_TARGET_GENES	0.235769	0.258613	-0.625952	-0.738485
NKX22_01	0.235129	-0.230051	0.231775	-1.17608
AREB6_03	-0.234183	-0.588303	0.10221	-0.0108446
COUP_DR1_Q6	-0.399799	-0.839465	-0.673191	-0.289067
SRF_Q6	-0.232977	-0.419243	-1.1832	-1.25807
PAX5_02	0.27313	0.482807	-0.0994452	-0.777913
GTCNYYATGR_UNKNOWN	-0.423138	-0.591877	-0.551979	-0.534684
SIX1_TARGET_GENES	0.376988	-0.318128	-0.327622	-0.401254
P53_02	-0.231144	-0.262508	-0.110082	-0.446883
AFP1_Q6	-0.230797	-0.222567	-0.174727	-1.08911
YY1_01	0.230095	0.16028	-0.100206	-0.639593
GATA_Q6	-0.229737	-0.232622	0.764971	-0.385939
CATTGTYY_SOX9_B1	0.228865	0.0745346	0.287575	-0.867615
BAHD1_TARGET_GENES	0.269618	0.0381367	-1.18464	-0.528721
ZNF223_TARGET_GENES	0.230325	-0.119576	-0.0506912	-0.398096
ACCTGTTG_UNKNOWN	-0.22647	-0.428921	-0.583266	-0.967039
GGCNKCCATNK_UNKNOWN	0.226944	0.274426	0.0339244	-0.890139
MYC_Q2	0.419528	0.435214	-0.0645653	-0.248844
MNX1_TARGET_GENES	-0.536679	-0.712011	-0.686863	0.547763
E4BP4_01	-0.222259	-0.473538	0.0965344	-1.01828
CDX1_TARGET_GENES	0.288248	-0.137167	-0.51304	-0.215953
SREBP_Q3	-0.23421	-0.580592	-0.917668	-0.200326
RBM15_TARGET_GENES	-0.220888	-0.180522	-0.761174	-0.62889
AHR_01	-0.219945	-0.415485	-0.0966614	-0.983469
RYCACNNRNNRNCAG_UNKNOWN	-0.218987	-0.444224	-2.0295	-0.379525
ZFP36L1_TARGET_GENES	-0.223826	-0.213259	-0.252084	-0.0433155
ZNF595_TARGET_GENES	0.219604	0.185201	0.0479367	-0.154049
NFMUE1_Q6	0.378735	0.0624248	-0.331322	-0.843387
IRF7_01	-0.218273	-0.216703	-0.267185	-0.359873
TAAYNRNNTCC_UNKNOWN	0.223081	0.0699606	0.541803	-0.844284
NKX25_02	-0.21732	-0.21511	0.392212	-0.865878
ATF6_01	-0.217305	-0.0644968	-0.159347	-0.260755
EN1_01	-0.216681	-0.211369	0.860749	-0.93901
RYTGCNNRGNAAC_MIF1_01	-0.224079	-0.537664	-0.587648	-0.730839
PAX8_B	-0.21577	-0.419879	-1.42284	-0.977913
CCTNTMAGA_UNKNOWN	-0.214403	-0.155917	-0.861667	-0.874524
MAPK3_TARGET_GENES	-0.213852	-0.149513	-0.851817	0.399467
LCORL_TARGET_GENES	0.214017	0.0333964	-0.021346	-0.761914
SP1_Q6	0.214046	-0.0736797	-0.201651	-0.3263
WIZ_TARGET_GENES	0.521832	0.79456	1.01449	0.246631
ZNF354A_TARGET_GENES	0.61832	0.56532	0.216855	0.0118288
CREB3_TARGET_GENES	0.21394	-0.100074	-0.496369	-0.546097
KMCATNNWGGA_UNKNOWN	0.446702	0.37265	0.22637	-0.595169
SYATTGTG_UNKNOWN	-0.212974	-0.341301	0.00881485	-0.178781
HMCES_TARGET_GENES	0.212849	-0.231768	-1.46825	-0.0468139
ELF5_TARGET_GENES	0.213032	0.0134044	-0.243139	-0.832087
CEBP_C	0.212694	0.275582	-0.56968	-1.19434
PAX6_01	0.215217	-0.0860155	-0.331685	-1.90267
TEF_Q6	-0.355536	-0.660425	-0.6728	-1.25915
CARM1_TARGET_GENES	0.211624	0.140397	-1.38778	-0.448817
RRAGTTGT_UNKNOWN	-0.211811	-0.278512	0.1265	-0.902028
FOXO4_02	-0.211369	-0.334019	0.0163243	-0.681921
MAML1_TARGET_GENES	-0.212135	-0.0360972	-1.38587	0.113356
E2A_Q2	-0.209959	-0.267704	-1.30482	-0.442984
MDM2_TARGET_GENES	-0.520694	-0.344671	-1.38255	-0.590347
GCTNWTTGK_UNKNOWN	-0.20942	-0.16723	-0.0481621	-0.756433
MED25_TARGET_GENES	-0.659877	-0.122234	-1.86112	-0.915943
CCAWWNAAGG_SRF_Q4	-0.208561	-0.518024	-1.53239	-1.23307
E2F_03	0.207686	0.293529	-0.312162	-0.417503
ZMYM2_TARGET_GENES	0.206995	-0.20874	-0.755176	-0.490665
MYOD_Q6	0.205066	0.00279528	0.213249	-0.0203232
NFKAPPAB65_01	-0.204962	-0.48533	-1.07443	-0.516124
ZNF530_TARGET_GENES	-0.483088	-0.765756	0.119658	-0.41243
GCNF_01	0.465414	0.646959	-0.324441	0.319978
GATA4_Q3	-0.204105	-0.185914	-0.243529	-0.552917
ZNF239_TARGET_GENES	0.203423	-0.0409568	-0.843249	0.373039
HIF1_Q5	-0.20304	-0.28538	0.160063	-0.327542
CTAWWWATA_RSRFC4_Q2	-0.202972	-0.0446309	0.256683	-0.745131
ZNF436_TARGET_GENES	-0.275634	-0.642672	-1.08718	0.591468
GR_Q6	-0.278723	-0.080949	0.212946	-0.84914
USF_02	0.201229	-0.0456664	-0.376738	-0.800811
STAT1_01	-0.279949	-0.401577	-1.52557	-0.798455
CREBL2_TARGET_GENES	0.201073	-0.101726	-0.51774	0.677893
PAX8_01	0.200189	0.194797	-0.14578	-1.23299
GLI1_TARGET_GENES	0.2002	0.0138238	-0.703173	-0.471159
HEB_Q6	-0.199789	-0.663091	-1.18195	0.211719
SKP2_TARGET_GENES	0.199214	-0.197647	-0.964877	1.79193
TEL2_Q6	-0.197499	-0.27817	-0.717943	-0.438792
ZZZ3_TARGET_GENES	0.198052	0.126876	-0.287097	-0.681439
S8_01	0.197006	0.0112025	0.153463	-0.635509
OCT1_06	-0.196056	-0.312698	-0.542657	-1.04761
MYCMAX_03	0.195937	0.425736	-0.617041	-1.06923
SS18_SSX1_FUSION_UNIPROT_Q8IZH1_UNREVIEWED_TARGET_GENES	-0.195399	-0.00235225	-1.54768	-0.707389
ZNF514_TARGET_GENES	-0.323388	-0.517968	-1.42179	0.592365
TGASTMAGC_NFE2_01	0.195267	0.0200296	-0.916301	-0.525557
EGR2_01	-0.20787	-0.374658	-0.871034	-0.558519
DBP_Q6	-0.19392	-0.343826	-0.807832	-1.16159
SOX9_B1	-0.192125	-0.277556	0.223141	-0.91535
PPARA_01	-0.191845	-0.300631	-1.03288	-0.635198
PBX1_02	-0.286513	0.00689084	0.443963	-0.84614
RPA1_TARGET_GENES	-0.240316	-0.343136	-1.00284	-0.393027
AR_02	0.18944	-0.0526721	0.065636	-0.0557191
CIZ_01	-0.189265	-0.496896	-0.313511	-1.19196
ZNF26_TARGET_GENES	0.192788	-0.00610055	-0.14542	0.326842
PGBD5_TARGET_GENES	-0.561582	-1.059	-1.15026	-0.972962
FOXR2_TARGET_GENES	0.188475	-0.122386	-0.855193	-0.18077
GCGNNANTTCC_UNKNOWN	-0.188344	-0.0918383	0.0885478	-0.539105
TERT_TARGET_GENES	-0.350328	-0.474063	-0.964063	-0.127773
GATGKMRGCG_UNKNOWN	0.203446	0.0910085	-0.331271	-0.986424
ZNF488_TARGET_GENES	0.187355	-0.00251585	-0.275785	0.579809
ZBTB5_TARGET_GENES	0.187583	0.0353932	-0.444132	-0.478006
SP3_Q3	-0.244641	-0.447659	-0.165817	0.00375264
YTAATTAA_LHX3_01	-0.186177	-0.44584	-1.09662	-1.19236
MYCMAX_01	0.190358	0.0275637	-0.904182	-0.388057
PAX3_B	-0.185693	-0.18183	1.15986	0.0693404
RSRFC4_Q2	0.185075	0.205013	0.77156	-0.838942
XBP1_01	-0.183131	-0.0823196	-0.147855	-0.518986
ZNF708_TARGET_GENES	0.182446	0.108215	-0.0898166	0.188171
HEN1_02	-0.182494	-0.258755	-0.42469	-0.043141
GTF3A_TARGET_GENES	-0.780486	-1.04867	-0.140664	0.642105
CDP_02	0.448476	0.438836	0.854847	-0.281238
GABP_B	-0.28698	-0.288335	-0.342068	-0.629921
PRMT5_TARGET_GENES	-0.207795	-0.24592	-1.53357	-0.137644
SOX10_TARGET_GENES	0.180885	0.164087	0.641997	-0.612935
ZIC2_01	-0.332498	-0.768138	-0.923462	-0.507501
PAX3_01	-0.177254	-0.368122	-0.791537	-0.789271
CREBP1_01	-0.177315	-0.276982	0.274609	-0.483997
MSX2_TARGET_GENES	-0.377717	-0.304431	-0.553718	-0.811444
NGFIC_01	-0.17624	-0.0488398	-0.372927	-0.552436
FOXO1_01	-0.175243	-0.303466	-0.707088	-1.07456
KLF14_TARGET_GENES	0.227833	-0.503861	-0.704223	0.171274
PPARA_02	-0.26022	-0.75654	-0.76146	0.27227
NRF1_Q6	0.17398	-0.154544	-0.217864	-0.505297
DLX2_TARGET_GENES	0.173452	0.135749	-0.0318246	-1.27971
AHRARNT_02	-0.487291	-0.748288	-0.860856	1.2866
EPC1_TARGET_GENES	0.173159	-0.0541287	-0.616778	-0.258761
COMP1_01	0.17243	-0.0818062	0.0323101	-1.29284
ZF5_01	0.172068	0.151323	-0.258683	-0.622743
PIT1_Q6	-0.171973	-0.371731	-0.273403	-0.922157
NPM1_TARGET_GENES	0.256361	-0.0122265	-0.297079	-0.462613
ZFP28_TARGET_GENES	0.346125	0.587445	0.205907	-0.581215
ZFP3_TARGET_GENES	-0.182589	-0.467424	-0.577245	-0.204234
OSF2_Q6	-0.170693	-0.209426	-0.761486	-0.670325
GATA1_04	-0.16942	-0.422916	-0.673958	-1.13684
AP1_Q2	-0.169329	-0.167745	-0.871599	-0.806324
PAX8_TARGET_GENES	-0.312873	-0.583885	-1.35944	-0.384588
MAZ_Q6	-0.168766	-0.446238	-0.291722	-0.39812
POU6F1_01	0.168579	-0.227034	-1.0528	-1.5838
EVI1_02	0.276223	0.172065	0.588053	-0.512699
CEBP_Q3	0.168052	0.0797692	0.0467618	-1.03144
ZNF41_TARGET_GENES	0.168187	0.308688	-0.0936774	-0.433343
ATCMNTCCGY_UNKNOWN	-0.167464	-0.0898798	0.245432	-0.697568
AR_Q6	0.166219	-0.157286	-0.411441	-0.768951
POU3F2_02	-0.166167	-0.279618	-0.256363	-1.33822
STAT5A_04	0.165847	0.0304611	-0.100305	-0.789803
IK1_01	-0.265182	-0.602873	-0.328731	-0.650838
HEY2_TARGET_GENES	0.165598	-0.165668	0.630646	0.323755
AP1_01	-0.165555	-0.143317	-0.479797	-0.668575
RAAGNYNNCTTY_UNKNOWN	-0.238477	-0.11384	0.136661	-0.924339
VDR_Q3	0.162488	-0.294016	-0.0764287	0.162906
CAGNWMCNNNGAC_UNKNOWN	-0.162366	-0.313032	-1.33802	0.24967
ZNF501_TARGET_GENES	0.290289	0.200794	1.12269	-0.291253
OCT1_03	0.161573	0.0433661	0.358955	-1.13283
LFA1_Q6	-0.160752	-0.519737	-1.22982	-0.154097
WGGAATGY_TEF1_Q6	-0.215907	-0.779227	-0.821967	-0.672122
ER_Q6	-0.160057	-0.214222	-0.415722	-0.888206
HMGIY_Q6	-0.348895	0.10096	-0.0902296	-0.72841
DR3_Q4	0.15916	-0.393796	-0.564888	-0.369019
STAT6_02	-0.198281	0.00700419	0.0770379	-0.373214
USF2_Q6	0.303967	0.378105	-0.228096	-0.564023
ZNF165_TARGET_GENES	-0.172199	-0.0204357	-0.663968	-0.540762
ZNF214_TARGET_GENES	0.371436	0.173775	-0.506967	-0.345812
SNACANNNYSYAGA_UNKNOWN	0.168852	0.150474	0.134694	-0.338983
RREB1_01	-0.156487	-0.233491	-0.415271	-0.587132
NMYC_01	0.155996	0.233804	-0.0154771	-0.174842
FREAC3_01	-0.155646	-0.104439	-2.05949	-0.957591
ERCC8_TARGET_GENES	0.239652	0.359144	-0.172776	0.354709
AP4_01	0.153205	-0.342399	-0.121789	-0.288562
ER_Q6_01	0.152696	-0.355746	-1.23541	-1.25603
TCF11_01	0.152762	0.126118	0.0206576	-1.47974
MEIS1_01	0.204029	0.0950272	0.427807	-0.726588
AP1_C	-0.151926	-0.251564	-0.91402	-0.931072
P300_01	-0.151244	-0.488254	-0.271536	-0.375705
LHX3_TARGET_GENES	0.151205	-0.0102296	-0.553606	0.164483
LAMB3_TARGET_GENES	-0.370298	-0.80612	0.0608432	0.692413
SRF_Q5_01	-0.150699	-0.214781	-0.693815	-0.997968
HOXA3_01	0.150081	-0.155337	-1.2956	-1.10274
AAAYRNCTG_UNKNOWN	-0.149021	-0.351528	0.162997	-1.03435
RORA2_01	-0.148454	-0.308192	0.769738	-0.717909
SGCGSSAAA_E2F1DP2_01	0.278591	0.164634	-0.169746	-0.309244
ZNF236_TARGET_GENES	0.14785	0.0850859	0.29072	-0.655004
HSF4_TARGET_GENES	-0.147507	-0.0565256	0.28503	0.482691
ZNF502_TARGET_GENES	-0.398192	-0.687446	-0.926323	-1.18146
OCT1_01	-0.14572	-0.328715	-0.0269589	-1.0608
ZNF781_TARGET_GENES	0.217464	-0.311066	-0.569912	0.214503
RUVBL2_TARGET_GENES	-0.227957	0.0235996	-1.12296	-0.124218
ACAWNRNSRCGG_UNKNOWN	-0.183272	-0.10314	-0.329518	-0.104758
HFH3_01	-0.144674	0.088536	-0.227969	-1.06929
SOD1_TARGET_GENES	-0.177403	-0.324789	0.375434	0.14977
ZNF669_TARGET_GENES	0.143544	-0.214735	-0.472097	-0.329556
PHF21A_TARGET_GENES	0.372834	-0.216872	-0.626241	-0.359066
SP1_Q6_01	0.143423	-0.217899	-0.4801	-0.145527
GATA1_02	0.143564	0.0311959	0.636175	-0.625712
NFKB_Q6	-0.142591	-0.335311	-1.60475	-0.257699
GTTRYCATRR_UNKNOWN	0.157803	-0.190286	-0.236438	-0.24875
CDPCR3HD_01	0.187149	0.234474	-0.531367	-1.08902
RYTGCNWTGGNR_UNKNOWN	0.140772	-0.0249245	-0.910163	-0.723968
STAT6_01	0.139815	0.0494099	0.615967	-0.947879
GATA1_03	0.139709	-0.21904	-0.336258	-0.809602
AREB6_04	-0.139499	-0.187694	-1.03177	-0.860056
GTF2E2_TARGET_GENES	0.139105	0.168251	-0.59701	-0.473371
ELK1_02	0.137635	0.0672115	-0.146228	-0.600826
ZNF558_TARGET_GENES	0.230657	-0.186936	-0.0123736	-0.358092
YGACNNYACAR_UNKNOWN	-0.25655	-0.0248151	2.18807	-0.171957
FOXO4_01	-0.196605	-0.344866	-0.398218	-1.03414
ADCYAP1_TARGET_GENES	-0.395703	-0.867552	-0.242208	0.324168
CCAWYNNGAAR_UNKNOWN	-0.136019	0.181016	-0.212704	-0.678067
ZNF529_TARGET_GENES	-0.584213	-0.915909	0.019731	0.375511
ALPHACP1_01	-0.134489	-0.159025	-0.148113	-0.829177
ZNF37A_TARGET_GENES	-0.134312	-0.276048	0.250069	-0.263419
TCF4_Q5	0.296681	0.324766	0.355009	-0.660069
KCCGNSWTTT_UNKNOWN	0.133019	0.0247359	-0.340494	-0.618417
T3R_Q6	-0.132686	-0.343192	-0.176385	0.46611
PHB2_TARGET_GENES	-0.224667	-0.676857	-1.39562	-0.170378
GGCNRNWCTTYS_UNKNOWN	-0.152147	-0.0706801	0.277925	-0.285768
CEBPB_02	0.132282	0.0828978	0.316352	-0.789514
VRTN_TARGET_GENES	0.131418	-0.187889	-0.262935	-0.978151
MYB_Q5_01	-0.207278	-0.601775	-0.484563	-1.03565
AAANWWTGC_UNKNOWN	0.22694	0.026748	-0.106204	-0.466218
EMX1_TARGET_GENES	0.130227	0.159303	0.332869	-1.22142
IRF2_01	-0.129787	-0.000426527	0.186952	-0.71128
NR1H4_TARGET_GENES	0.130094	-0.259183	-0.489471	0.445136
GATA1_05	-0.128793	-0.468274	0.0462826	-1.01451
RTTTNNNYTGGM_UNKNOWN	-0.162206	-0.0673079	-0.415138	-1.40039
NFKB_C	-0.12846	-0.384353	-1.27592	-0.0652185
SOX5_01	0.128548	-0.0118214	0.212719	-0.820509
GATA_C	-0.128587	-0.444626	-0.157746	-0.71996
CP2_02	-0.171009	-0.784153	-0.688143	-0.387108
NUFIP1_TARGET_GENES	0.267083	0.0983522	0.466539	0.0530202
NR0B1_TARGET_GENES	-0.126841	0.225596	-0.573484	-0.737669
MAZR_01	-0.126554	-0.396815	-0.931082	-0.448637
CGGAARNGGCNG_UNKNOWN	0.126343	0.0330654	-0.58643	-0.554428
GCCNNNWTAAR_UNKNOWN	-0.126121	-0.447992	-1.017	-0.835612
SP1_01	-0.1262	-0.457769	-0.658127	-0.51661
UBE2I_TARGET_GENES	0.125815	-0.0718241	-0.65792	-0.779866
ZNF577_TARGET_GENES	0.125989	-0.306661	-0.359848	-0.709786
PAX4_03	0.124816	-0.180891	-0.472216	-0.557143
TNCATNTCCYR_UNKNOWN	0.290947	0.315381	-0.360109	-0.341573
EVI1_03	0.12395	-0.217531	0.583298	-1.08109
PTF1BETA_Q6	-0.137954	-0.406719	-0.773978	-1.00674
ZNF582_TARGET_GENES	0.123715	-0.0839873	0.516224	-0.0257204
IRX2_TARGET_GENES	-0.12371	-0.140943	-0.298708	-0.71796
ZNF677_TARGET_GENES	0.202038	-0.302001	-0.581126	-0.229777
TTTNNANAGCYR_UNKNOWN	-0.131282	-0.132536	0.182186	-0.767954
NKX3A_01	0.200718	0.323541	1.07501	-0.514987
ZNF157_TARGET_GENES	-0.302398	-0.670729	-1.01607	-0.158633
KDM1B_TARGET_GENES	0.121107	0.227239	0.205581	-0.361403
ICSBP_Q6	-0.120552	-0.139416	-0.185522	-0.243425
STAT5A_02	-0.123965	-0.312671	-0.366704	-1.00568
RGAANNTTC_HSF1_01	-0.120364	-0.251074	0.712634	-0.487658
HSF2_TARGET_GENES	-0.120145	-0.0535973	0.261444	-0.570117
ELF1_Q6	-0.119196	-0.157996	-1.53481	-0.554039
DR1_Q3	-0.174977	-0.823458	-0.850124	-0.48775
TCANNTGAY_SREBP1_01	-0.118385	-0.0845862	-0.107695	-0.797139
CEBPDELTA_Q6	-0.167522	0.134848	0.307548	-0.76212
CGTSACG_PAX3_B	-0.117784	0.117261	0.16833	-0.779701
GRE_C	0.117828	0.0854886	0.874837	-0.644983
ZNF623_TARGET_GENES	-0.176086	-0.50391	-0.72974	0.838903
CYTAGCAAY_UNKNOWN	-0.228766	-0.640998	-0.673879	-0.991171
PAF1_TARGET_GENES	0.116829	0.0639288	-0.711309	0.411699
ZNF532_TARGET_GENES	-0.11674	-0.0805277	-0.270581	-0.453134
BRF1_TARGET_GENES	-0.11615	0.0309401	-0.313181	-0.504909
MAP2K1_TARGET_GENES	0.116025	0.061188	-1.91505	0.934941
ZMYND11_TARGET_GENES	0.115642	-0.00320816	0.17869	-0.322705
GGGNRMNNYCAT_UNKNOWN	0.261849	-0.297475	0.0103415	-1.05539
CASP8AP2_TARGET_GENES	0.149435	-0.151416	-0.292701	-0.404502
RSRFC4_01	0.163639	0.200331	1.01734	-0.894772
SRPK2_TARGET_GENES	0.497283	0.484299	0.47434	0.102024
NFE2_01	-0.114293	-0.236408	-0.727253	-0.714056
TAL1BETAITF2_01	-0.114217	-0.41422	-0.711968	-1.33185
GATAAGR_GATA_C	-0.114009	-0.447324	0.949077	-0.486645
HNF1_C	0.112223	-0.264708	-0.0582812	-0.645715
P53_DECAMER_Q2	-0.111494	-0.231061	-0.402005	-0.0541536
RRCCGTTA_UNKNOWN	-0.11097	0.046629	-0.473101	-1.18687
LXR_DR4_Q3	-0.122869	-0.415839	0.244727	-0.328041
NKX25_01	0.202335	0.348302	-0.351097	-1.44074
TAFAZZIN_TARGET_GENES	0.109926	-0.38831	-1.12283	-0.0193267
TTANWNANTGGM_UNKNOWN	0.27756	0.225916	0.123692	-0.619951
TAL1BETAE47_01	0.107073	0.219297	-1.18587	-1.36955
ZNF202_TARGET_GENES	-0.241176	0.144594	-0.841563	-0.360899
MEF2_02	0.106097	0.11569	0.92029	-0.865733
CTGYNNCTYTAA_UNKNOWN	0.274855	0.261097	-1.28665	-0.419666
SQSTM1_TARGET_GENES	-0.177591	-0.775374	0.009849	-0.363483
ATOH8_TARGET_GENES	-0.105945	-0.695783	-0.293092	0.808243
ZNF785_TARGET_GENES	-0.394648	-1.19328	-1.08048	-0.631227
OCT1_04	-0.105115	0.0238338	-0.0473497	-0.854715
SREBP1_02	-0.104662	-0.173934	-1.69532	-0.956461
ISRE_01	-0.1046	0.113605	-0.583796	-0.716218
MCRS1_TARGET_GENES	0.444302	0.763254	0.0858818	-0.392581
SMCHD1_TARGET_GENES	-0.103084	-0.275213	-0.754607	-0.803458
HOXC13_TARGET_GENES	0.10309	-0.161606	-0.513358	-0.738371
WCTCNATGGY_UNKNOWN	0.102894	-0.10097	-0.5871	-0.360526
SREBP1_01	0.102735	0.108268	0.220156	-0.731172
ARID3B_TARGET_GENES	0.102857	-0.0451831	-1.60589	-0.108134
HOXC11_TARGET_GENES	0.270613	0.531354	0.437266	-0.832758
NKX61_01	-0.186025	-0.0163107	-0.014267	-0.469021
PPAR_DR1_Q2	-0.224939	-0.921667	-0.910354	-0.415912
METHYLCYTOSINE_DIOXYGENASE_TET_UNIPROT_A0A023HHK9_UNREVIEWED_TARGET_GENES	0.0998242	-0.735668	0.0187953	0.220954
PAX2_02	0.099827	-0.00843921	0.529444	-0.474386
ZNF548_TARGET_GENES	-0.0989207	-0.43465	-1.06447	0.058538
STAT4_01	-0.110093	0.0226581	0.708233	-0.326043
ZNF493_TARGET_GENES	0.102919	0.089474	-0.9615	0.613202
MEF2_04	-0.0982898	-0.246999	-0.0526288	-1.59242
MYF6_TARGET_GENES	-0.154726	-0.629427	0.369388	0.327956
GTTGNYNNRGNAAC_UNKNOWN	0.0979085	-0.218535	-0.639818	-0.264042
GGCNNMSMYNTTG_UNKNOWN	0.0978109	0.142067	-0.0372349	-0.58908
RFX1_02	-0.097703	-0.401151	-0.617359	-0.28237
E2F_01	0.0953188	0.0694187	0.05145	-0.218174
CEBP_01	-0.0947977	-0.169818	-0.389061	-1.71158
YGCANTGCR_UNKNOWN	0.253729	0.0476969	0.228502	-0.591249
CHAF1A_TARGET_GENES	0.247634	0.409112	0.0392236	-0.829001
BACH1_01	0.133976	0.0575303	-0.973598	-0.725064
HP1SITEFACTOR_Q6	0.0928539	-0.0362948	-0.0436354	-0.744979
FOXF2_TARGET_GENES	0.092771	0.371475	0.422133	0.975786
YNGTTNNNATT_UNKNOWN	0.0925545	0.0630832	0.244344	-1.13393
USF_C	0.157393	0.355731	-0.125045	-0.274777
CDX2_Q5	0.0916648	-0.11154	0.463162	-1.22738
TFIIA_Q6	-0.129126	-0.564489	-0.829203	-0.230775
HDAC8_TARGET_GENES	0.0974789	0.0218818	-1.22613	-0.342617
YNTTTNNNANGCARM_UNKNOWN	0.149836	0.367488	0.497458	-0.655457
MYB_Q3	0.0893874	-0.223627	-0.640647	-0.932542
ZNF16_TARGET_GENES	-0.102372	-0.452297	-1.68826	0.47108
HNF4ALPHA_Q6	0.0882243	-0.224958	-0.385301	-0.901575
ZNF586_TARGET_GENES	0.0882923	0.362862	-0.0434217	-0.0849655
USF_01	0.0857925	0.319709	-0.226394	-0.888452
PCGF6_TARGET_GENES	0.0856644	-0.0182771	0.0133192	-0.226199
CHX10_01	-0.0851987	-0.226772	-0.864521	-1.31329
TAL1ALPHAE47_01	-0.154738	-0.0273667	-0.452012	-1.13904
CDPCR1_01	0.0848233	-0.0711505	-0.885816	-1.18092
GTTNYYNNGGTNA_UNKNOWN	-0.139782	-0.398125	-0.605796	-0.709979
TGATTTRY_GFI1_01	-0.0983365	-0.18339	-0.055148	-1.62199
ZNF830_TARGET_GENES	0.156032	-0.328853	-0.323639	-0.10253
SMAD4_Q6	-0.111186	-0.232911	-0.366914	-0.256062
AACWWCAANK_UNKNOWN	0.0808777	-0.155815	-0.30892	-0.615958
HOXA4_Q2	0.0923966	-0.0979795	0.452388	-1.17573
TERF1_TARGET_GENES	-0.0807519	-0.0579575	-0.125416	-1.18676
CEBPB_01	0.138046	0.187676	-0.602425	-1.12373
TTCNRGNNNNTTC_HSF_Q6	-0.0935769	0.116908	1.07195	-0.342995
BRN2_01	-0.101036	-0.0651562	0.358787	-0.730619
EVI1_06	-0.0777699	-0.107298	-0.174415	-0.565571
TRIP13_TARGET_GENES	-0.117941	0.0358153	-0.200637	-1.06935
TTF1_Q6	0.0772909	-0.284489	-1.64822	-0.757363
AAAYWAACM_HFH4_01	-0.0764356	-0.0025677	0.0170114	-0.974591
TERF2_TARGET_GENES	0.0760568	0.0488258	-0.079098	-0.798868
ROAZ_01	0.123811	-0.246756	-1.60155	-0.364386
HNF4_DR1_Q3	-0.113016	-0.72444	-0.851193	0.0523091
NFAT_Q4_01	-0.0846456	-0.228213	-0.268216	-0.557007
PRDM12_TARGET_GENES	-0.0733802	-0.428763	0.0989089	-0.117271
OCT1_07	0.10073	0.112374	0.576358	-0.688064
ZNF547_TARGET_GENES	0.0920416	0.224103	0.580151	-0.110037
LMO2COM_01	0.0716399	-0.295197	-0.625217	0.0213527
THRA_TARGET_GENES	-0.0706878	-0.362748	-0.268428	0.160752
CDPCR3_01	0.0701165	-0.340571	-0.425427	-0.826119
HJURP_TARGET_GENES	-0.092868	-0.371474	-1.09477	-0.375365
YRTCANNRCGC_UNKNOWN	-0.0696528	-0.138316	0.349741	-1.04344
MAF_Q6	-0.0698296	-0.00434275	0.0556344	-0.431392
PAX_Q6	-0.069375	-0.332982	-0.947246	-1.1211
YGTCCTTGR_UNKNOWN	-0.0680713	-0.0816485	0.857052	-0.17424
TFIII_Q6	0.0680295	-0.0704478	-0.415037	0.0124365
PPARG_01	-0.0707708	-0.228059	-0.274409	-0.420417
IK2_01	-0.0672323	-0.377452	-0.293841	-0.483682
PAX4_04	0.0664963	-0.25596	-0.579157	-1.1664
CREB3L2_TARGET_GENES	0.135277	-0.0874126	-0.172419	-0.471255
LMX1B_TARGET_GENES	0.065886	-0.237966	0.414207	-1.23999
ZSCAN5C_TARGET_GENES	-0.065819	-0.162321	-0.317321	-1.21411
FOXO1_02	-0.0654862	-0.201942	-0.56424	-0.684003
AP2_Q6	-0.0736297	-0.285483	-0.122298	-0.686875
ACTWSNACTNY_UNKNOWN	-0.115873	-0.293797	-0.307074	-0.0667712
CRGAARNNNNCGA_UNKNOWN	0.0649386	0.135021	0.436139	-0.21118
AP2_Q3	0.0640336	-0.163494	-0.21844	-0.284082
ZNF419_TARGET_GENES	-0.130407	-0.780114	0.797117	1.73887
E47_02	-0.0632395	-0.0917383	-0.32957	-0.714283
SMAD_Q6	-0.114587	-0.403951	-0.250517	-0.749414
GATA2_01	-0.0618741	-0.476349	-0.445701	-0.89792
TBPL1_TARGET_GENES	-0.0692867	-0.829762	-0.557871	0.17122
MEIS1BHOXA9_01	0.0717084	0.0915837	-0.125707	-0.881806
AP4_Q6_01	-0.0596731	-0.488912	-0.769741	-0.266835
FOXO4_TARGET_GENES	0.106693	-0.317177	-0.359201	-0.536387
AP2_Q6_01	-0.0677964	-0.383087	-0.600622	-0.342127
EVI1_04	-0.059301	-0.257749	-0.112585	-1.17307
NCOA6_TARGET_GENES	0.0592266	0.198803	-0.145658	-0.700095
TTAYRTAA_E4BP4_01	0.0592317	-0.198714	0.568876	-0.336669
RFX1_01	0.217089	-0.732595	0.0959544	-0.865581
FXR_IR1_Q6	0.0574244	-0.116338	0.163399	-0.361409
BCL6B_TARGET_GENES	0.0554552	-0.00196525	0.334675	-0.677306
LXR_Q3	0.0646767	0.008796	0.0141124	-0.232745
HFH1_01	-0.0552781	-0.139591	-0.326443	-0.763543
SYNCRIP_TARGET_GENES	0.118802	-0.0808865	-1.28333	-0.172034
STAT_01	-0.0546665	0.0452498	-0.399238	-0.869489
SEF1_C	-0.0546793	-0.348663	0.281768	-0.327829
ZNF433_TARGET_GENES	-0.0765595	-0.304421	0.278556	0.733675
GCGSCMNTTT_UNKNOWN	0.0533152	0.0607034	-0.208107	-0.730368
PAX2_01	0.053061	-0.233228	-0.975892	-0.805841
MYAATNNNNNNNGGC_UNKNOWN	0.0529155	0.0502303	0.0984728	-0.700574
ZNF697_TARGET_GENES	0.0776223	-0.33869	-0.468075	0.190473
YTTCCNNNGGAMR_UNKNOWN	0.0769707	-0.309704	0.28098	-0.480367
GGCKCATGS_UNKNOWN	0.0704276	-0.537326	-0.394229	-0.771605
CETS1P54_01	-0.0509135	-0.116137	-0.211435	-0.681977
ZNF354B_TARGET_GENES	0.0972031	-0.300443	-0.712544	-0.379584
CACBINDINGPROTEIN_Q6	0.0497978	-0.231283	-0.296686	-0.666822
NFXL1_TARGET_GENES	-0.0567426	-0.485499	-1.13933	0.191628
TCCATTKW_UNKNOWN	-0.048117	-0.127072	0.128355	-0.600222
MYOGNF1_01	0.0816217	-0.209515	-0.3651	-0.460556
TSHZ1_TARGET_GENES	0.0786658	-0.547068	-0.306245	-0.777642
HMEF2_Q6	-0.046427	-0.074545	0.516949	-1.13678
HLF_01	0.0462094	-0.200318	0.794396	-0.636057
REPIN1_TARGET_GENES	0.0460715	-0.090656	-1.89552	-0.67113
WHN_B	-0.045448	-0.225726	-0.0201382	-0.636355
PBXIP1_TARGET_GENES	0.045253	-0.152318	-0.730332	1.49249
E47_01	-0.0452765	-0.191186	-0.344006	0.0225863
ZNF512B_TARGET_GENES	0.0866159	-0.702747	-1.63913	-0.878283
STAT_Q6	-0.041634	-0.130409	-0.448924	-0.905221
GFI1_01	0.0415929	0.0071603	0.549623	-1.2908
OLF1_01	-0.0452891	-0.569675	-0.00315671	-0.14969
NCOA2_TARGET_GENES	0.0413385	0.0172592	-0.179116	-0.375288
EVI1_05	-0.0546571	-0.158549	0.20533	-1.52133
NFKB_Q6_01	0.0402763	-0.170434	-1.39645	-0.622301
HIF1_Q3	-0.0396256	0.0095112	0.281566	-0.476933
SIPA1_TARGET_GENES	0.0569412	-0.757818	-0.734256	-0.240583
YBX3_TARGET_GENES	-0.0920198	-0.694424	-0.388533	-0.0391167
AREB6_02	-0.0391651	-0.302027	0.291525	-0.208109
CMYB_01	0.0388612	0.0294215	0.182308	-0.53028
WCAANNNYCAG_UNKNOWN	-0.0379648	-0.246467	-0.86757	-0.700446
RORA1_01	0.0565441	-0.176692	1.08782	-0.542484
EFC_Q6	0.0370663	-0.0118269	-0.0765972	-0.0467847
NCX_01	-0.0368523	-0.215462	-0.134511	-1.03437
DR4_Q2	-0.0364355	-0.265076	-0.56417	-0.399799
PAX4_01	-0.100045	-0.686763	-0.551817	-0.409208
IRF1_Q6	0.0671219	0.256122	0.177553	-0.377847
ZNF555_TARGET_GENES	0.0355158	-0.219124	-0.251398	0.082841
AP2ALPHA_01	-0.0492733	-0.421009	-0.655752	-0.148269
NRF2_01	0.035114	-0.203367	-0.230042	-0.547804
AP1_Q2_01	-0.0350906	-0.245281	-0.543541	-0.685481
CENPT_TARGET_GENES	-0.0348482	-0.0343884	0.0569592	-0.631235
AP1_Q4	0.0412748	0.00893306	-0.999339	-1.16407
ZNF426_TARGET_GENES	0.0349594	-0.238356	-0.192502	0.520277
KRCTCNNNNMANAGC_UNKNOWN	0.0327885	-0.243498	0.335838	-0.284967
THRAP3_TARGET_GENES	-0.0457532	-0.659851	-0.772228	0.0180308
MIF1_01	0.0642265	-0.558789	-0.320182	-0.665229
ZNF524_TARGET_GENES	0.0666027	-0.633837	-0.968061	-0.625654
CREB_Q3	0.0645516	-0.555784	-0.475915	-0.9028
E2F_Q2	0.0294885	-0.0630876	0.0331981	-1.02138
MYOD_01	-0.0280196	-0.0968979	-0.657349	-0.290991
CTCNANGTGNY_UNKNOWN	0.0279437	0.0819368	1.10931	0.135193
HMX1_01	0.0275826	-0.160423	-0.437072	0.87728
HTF_01	-0.0408363	-0.230578	-0.209723	-0.363814
MYCMAX_B	-0.0259777	-0.216115	-0.278176	-0.492061
NRF2_Q4	0.0256662	0.0944495	-0.379845	-0.636099
ZFP82_TARGET_GENES	0.0249328	-0.0309097	-1.55995	0.430497
STAT1_03	-0.0245969	-0.297322	-0.00412969	-0.262888
PBX1_01	-0.0241441	-0.397766	-0.154168	-0.969891
ZNF23_TARGET_GENES	-0.0239309	0.222461	-0.452203	1.41774
CEBPGAMMA_Q6	0.0246814	-0.00965009	-0.736579	-1.07092
RUVBL1_TARGET_GENES	-0.0232513	0.0953824	0.0692191	-0.386517
HNF4_Q6	-0.0231839	-0.184411	-1.59865	-0.910904
CART1_01	-0.0229398	-0.163182	-0.445749	-1.52663
HOXA13_TARGET_GENES	-0.0228335	-0.022279	-0.126866	-0.331511
HNF4_01_B	-0.0352417	-0.440161	-0.701284	-0.580812
CHOP_01	0.0220179	-0.0538619	0.325644	-0.82263
STAT1_02	0.0286892	-0.216054	0.0488859	-0.456144
LEF1_Q2	-0.0209065	0.169899	0.622375	-0.410778
SMTTTTGT_UNKNOWN	0.0204765	0.038918	-0.210282	-0.535697
H1_6_TARGET_GENES	0.0201299	-0.357866	-0.728004	-0.129569
CEBPE_TARGET_GENES	0.0399746	0.348152	-1.16588	-1.00155
CSHL1_TARGET_GENES	-0.0519302	-0.603335	-0.566131	-0.629636
NEUROG3_TARGET_GENES	0.0181696	0.00408171	-1.01276	-0.956763
WRN_TARGET_GENES	-0.0387992	-0.315589	-0.461061	-0.231947
ZNF85_TARGET_GENES	0.0178512	-0.0692294	0.00798706	-0.360464
HOXD11_TARGET_GENES	-0.0177129	0.144132	0.0716157	-0.337436
HNF1_01	0.0169699	-0.281124	-0.0912086	-0.407756
NKX62_Q2	0.0199872	0.129718	-0.00147152	-1.17589
PGM3_TARGET_GENES	-0.023085	-0.373937	-0.848729	-0.175055
CRX_Q4	-0.0159862	-0.321952	-0.544783	-0.89292
FOXQ1_TARGET_GENES	0.0319477	-0.0814005	-0.477062	0.191554
LYF1_01	-0.0152658	-0.203646	-1.03548	-0.479979
ZNF746_TARGET_GENES	0.0152483	0.0931714	-0.113883	-0.0156045
ZF5_B	0.0296369	-0.757512	0.126365	-0.127569
VDR_Q6	-0.0143229	-0.52263	-1.32082	-0.409006
CEBP_Q2_01	0.0142569	-0.0782152	0.0373379	-1.02547
MCM5_TARGET_GENES	0.0243292	0.264731	-0.787003	-0.13027
PAX5_01	-0.0147729	0.0109414	-0.0902684	-0.528581
FOXO3_01	0.0119302	-0.157898	-0.348923	-0.970406
AP2GAMMA_01	-0.0134073	-0.356526	-0.659321	-0.1338
PER1_TARGET_GENES	-0.011364	0.120422	0.0797566	-0.178587
AP1_Q6_01	0.0113811	0.0895666	-0.754173	-0.968513
ZNF354C_TARGET_GENES	-0.0197135	-0.366798	-1.35543	0.446147
FOXJ2_02	0.00901636	0.053385	0.432949	-0.981971
DICER1_TARGET_GENES	0.00875283	0.0963573	-0.0822578	0.078494
ATGGYGGA_UNKNOWN	0.0218706	-0.568559	-0.402246	-0.679353
ZNF585B_TARGET_GENES	0.00695519	0.113101	-0.566253	-0.281062
GGAANCGGAANY_UNKNOWN	-0.00697125	-0.309184	-0.550406	-0.172939
ZNF169_TARGET_GENES	0.00586628	-0.222987	-1.53992	-0.634741
SRY_01	0.00554937	0.0591574	0.149167	-0.935106
CDH4_TARGET_GENES	-0.00601377	0.162958	0.17644	-0.0484075
CAGNYGKNAAA_UNKNOWN	0.00553555	0.081227	0.727347	-0.258127
PPARGC1A_TARGET_GENES	-0.00452877	-0.196575	0.690914	-0.0885725
SNAPC4_TARGET_GENES	-0.00605084	-0.305421	-0.904387	0.0386503
TEF1_Q6	-0.00399423	-0.620204	-1.52662	-1.06576
ZNF581_TARGET_GENES	0.00237084	-0.155874	-0.0510597	-0.403308
COUP_01	-0.00249744	-0.686579	-0.663982	-0.23656
CDC5L_TARGET_GENES	0.00228999	-0.344776	-0.972848	0.303011
AP3_Q6	0.00224585	-0.0792677	-0.159525	-0.883215
SP1_Q2_01	0.00187686	-0.248395	-0.442016	-0.641866
ZNF136_TARGET_GENES	-0.00134597	-0.48847	-0.428203	-0.852643
LHX4_TARGET_GENES	0.00102957	-0.177137	-0.343131	0.0290904
MCM2_TARGET_GENES	0.000148104	-0.201322	-0.638206	0.11382
