# Supplementary material for: A Meta-Analysis Approach to Gene Regulatory Network Inference Identifies Key Regulators of Cardiovascular Diseases
Source: Int J Mol Sci. 2024 Apr 11;25(8):4224. doi: 10.3390/ijms25084224 (PMC11049946; doi:10.3390/ijms25084224)
Supplement: Supplementary file 1 [file ijms-25-04224-s001.zip › Supplementary_S5.xlsx]

## Sheet: HF_network
Int1	Int2	Type1	Type2	Int1_EffectSize
ALX3	COMPLEMENT	Kin	HALLMARK_COMPLEMENT	1.49186
ALX3	APOPTOSIS	Kin	HALLMARK_APOPTOSIS	1.49186
CBX2	COAGULATION	Kin	HALLMARK_COAGULATION	1.01359
CBX2	MIR4683	Kin	miRNA	1.01359
CBX2	MIR3908	Kin	miRNA	1.01359
CBX2	MIR3174	Kin	miRNA	1.01359
CBX2	MIR8078	Kin	miRNA	1.01359
CBX2	MIR4312	Kin	miRNA	1.01359
CBX2	MIR1322	Kin	miRNA	1.01359
CBX2	MIR4421	Kin	miRNA	1.01359
CBX2	MIR1193	Kin	miRNA	1.01359
CBX2	MIR1272	Kin	miRNA	1.01359
CBX2	MIR8061	Kin	miRNA	1.01359
CBX2	MIR5191	Kin	miRNA	1.01359
CBX2	MIR4526	Kin	miRNA	1.01359
CBX2	MIR4540	Kin	miRNA	1.01359
CBX2	MIR4314	Kin	miRNA	1.01359
CBX2	MIR4689	Kin	miRNA	1.01359
CBX2	COAGULATION	Kin	HALLMARK_COAGULATION	1.01359
CBX2	MIR4683	Kin	miRNA	1.01359
CBX2	MIR3908	Kin	miRNA	1.01359
CBX2	MIR3174	Kin	miRNA	1.01359
CBX2	MIR8078	Kin	miRNA	1.01359
CBX2	MIR4312	Kin	miRNA	1.01359
CBX2	MIR1322	Kin	miRNA	1.01359
CBX2	MIR4421	Kin	miRNA	1.01359
CBX2	MIR1193	Kin	miRNA	1.01359
CBX2	MIR1272	Kin	miRNA	1.01359
CBX2	MIR8061	Kin	miRNA	1.01359
CBX2	MIR5191	Kin	miRNA	1.01359
CBX2	MIR4526	Kin	miRNA	1.01359
CBX2	MIR4540	Kin	miRNA	1.01359
CBX2	MIR4314	Kin	miRNA	1.01359
CBX2	MIR4689	Kin	miRNA	1.01359
ALX3	EPITHELIAL_MESENCHYMAL_TRANSITION	Kin	HALLMARK_EPITHELIAL_MESENCHYMAL_TRANSITION	1.49186
ALX3	EPITHELIAL_MESENCHYMAL_TRANSITION	Kin	HALLMARK_EPITHELIAL_MESENCHYMAL_TRANSITION	1.49186
ALX3	UV_RESPONSE_DN	Kin	HALLMARK_UV_RESPONSE_DN	1.49186
ALX3	APOPTOSIS	Kin	HALLMARK_APOPTOSIS	1.49186
KMT2B	EPITHELIAL_MESENCHYMAL_TRANSITION	Kin	HALLMARK_EPITHELIAL_MESENCHYMAL_TRANSITION	1.05098
KMT2B	MIR548AZ_5P	Kin	miRNA	1.05098
KMT2B	MIR548T_5P	Kin	miRNA	1.05098
KMT2B	COMPLEMENT	Kin	HALLMARK_COMPLEMENT	1.05098
KMT2B	MIR548AZ_5P	Kin	miRNA	1.05098
KMT2B	MIR548T_5P	Kin	miRNA	1.05098
TCF24	EPITHELIAL_MESENCHYMAL_TRANSITION	Kin	HALLMARK_EPITHELIAL_MESENCHYMAL_TRANSITION	1.08481
TCF24	EPITHELIAL_MESENCHYMAL_TRANSITION	Kin	HALLMARK_EPITHELIAL_MESENCHYMAL_TRANSITION	1.08481
ALX3	UV_RESPONSE_DN	Kin	HALLMARK_UV_RESPONSE_DN	1.49186
ALX3	UV_RESPONSE_DN	Kin	HALLMARK_UV_RESPONSE_DN	1.49186
ALX3	EPITHELIAL_MESENCHYMAL_TRANSITION	Kin	HALLMARK_EPITHELIAL_MESENCHYMAL_TRANSITION	1.49186
TCF24	EPITHELIAL_MESENCHYMAL_TRANSITION	Kin	HALLMARK_EPITHELIAL_MESENCHYMAL_TRANSITION	1.08481
TCF24	EPITHELIAL_MESENCHYMAL_TRANSITION	Kin	HALLMARK_EPITHELIAL_MESENCHYMAL_TRANSITION	1.08481
ALX3	COMPLEMENT	Kin	HALLMARK_COMPLEMENT	1.49186
GZF1	EPITHELIAL_MESENCHYMAL_TRANSITION	Kin	HALLMARK_EPITHELIAL_MESENCHYMAL_TRANSITION	1.23962
GZF1	MIR4683	Kin	miRNA	1.23962
GZF1	EPITHELIAL_MESENCHYMAL_TRANSITION	Kin	HALLMARK_EPITHELIAL_MESENCHYMAL_TRANSITION	1.23962
GZF1	MIR4683	Kin	miRNA	1.23962
SREBF1	EPITHELIAL_MESENCHYMAL_TRANSITION	Kin	HALLMARK_EPITHELIAL_MESENCHYMAL_TRANSITION	1.17339
SREBF1	MIR3188	Kin	miRNA	1.17339
SREBF1	MIR4473	Kin	miRNA	1.17339
SREBF1	MIR3132	Kin	miRNA	1.17339
SREBF1	MIR3651	Kin	miRNA	1.17339
SREBF1	MIR4312	Kin	miRNA	1.17339
SREBF1	MIR4517	Kin	miRNA	1.17339
SREBF1	MIR3660	Kin	miRNA	1.17339
SREBF1	MIR4474_3P	Kin	miRNA	1.17339
SREBF1	EPITHELIAL_MESENCHYMAL_TRANSITION	Kin	HALLMARK_EPITHELIAL_MESENCHYMAL_TRANSITION	1.17339
SREBF1	MIR3188	Kin	miRNA	1.17339
SREBF1	MIR4473	Kin	miRNA	1.17339
SREBF1	MIR3132	Kin	miRNA	1.17339
SREBF1	MIR3651	Kin	miRNA	1.17339
SREBF1	MIR4312	Kin	miRNA	1.17339
SREBF1	MIR4517	Kin	miRNA	1.17339
SREBF1	MIR3660	Kin	miRNA	1.17339
SREBF1	MIR4474_3P	Kin	miRNA	1.17339
TCF24	EPITHELIAL_MESENCHYMAL_TRANSITION	Kin	HALLMARK_EPITHELIAL_MESENCHYMAL_TRANSITION	1.08481
TCF24	EPITHELIAL_MESENCHYMAL_TRANSITION	Kin	HALLMARK_EPITHELIAL_MESENCHYMAL_TRANSITION	1.08481
ALX3	COMPLEMENT	Kin	HALLMARK_COMPLEMENT	1.49186
DOT1L	COMPLEMENT	Kin	HALLMARK_COMPLEMENT	1.05485
DOT1L	MIR4781_3P	Kin	miRNA	1.05485
DOT1L	UV_RESPONSE_DN	Kin	HALLMARK_UV_RESPONSE_DN	1.05485
DOT1L	MIR4781_3P	Kin	miRNA	1.05485
ALX3	UV_RESPONSE_DN	Kin	HALLMARK_UV_RESPONSE_DN	1.49186
DOT1L	ESTROGEN_RESPONSE_LATE	Kin	HALLMARK_ESTROGEN_RESPONSE_LATE	1.05485
DOT1L	MIR4781_3P	Kin	miRNA	1.05485
DOT1L	EPITHELIAL_MESENCHYMAL_TRANSITION	Kin	HALLMARK_EPITHELIAL_MESENCHYMAL_TRANSITION	1.05485
DOT1L	MIR4781_3P	Kin	miRNA	1.05485
KMT2B	EPITHELIAL_MESENCHYMAL_TRANSITION	Kin	HALLMARK_EPITHELIAL_MESENCHYMAL_TRANSITION	1.05098
KMT2B	MIR548AZ_5P	Kin	miRNA	1.05098
KMT2B	MIR548T_5P	Kin	miRNA	1.05098
ZNF707	EPITHELIAL_MESENCHYMAL_TRANSITION	Kin	HALLMARK_EPITHELIAL_MESENCHYMAL_TRANSITION	1.50488
ZNF707	EPITHELIAL_MESENCHYMAL_TRANSITION	Kin	HALLMARK_EPITHELIAL_MESENCHYMAL_TRANSITION	1.50488
DOT1L	EPITHELIAL_MESENCHYMAL_TRANSITION	Kin	HALLMARK_EPITHELIAL_MESENCHYMAL_TRANSITION	1.05485
DOT1L	MIR4781_3P	Kin	miRNA	1.05485
ALX3	EPITHELIAL_MESENCHYMAL_TRANSITION	Kin	HALLMARK_EPITHELIAL_MESENCHYMAL_TRANSITION	1.49186
ALX3	EPITHELIAL_MESENCHYMAL_TRANSITION	Kin	HALLMARK_EPITHELIAL_MESENCHYMAL_TRANSITION	1.49186
ALX3	APOPTOSIS	Kin	HALLMARK_APOPTOSIS	1.49186
KLF10	EPITHELIAL_MESENCHYMAL_TRANSITION	Kin	HALLMARK_EPITHELIAL_MESENCHYMAL_TRANSITION	1.11889
KLF10	MIR130A_5P	Kin	miRNA	1.11889
KLF10	EPITHELIAL_MESENCHYMAL_TRANSITION	Kin	HALLMARK_EPITHELIAL_MESENCHYMAL_TRANSITION	1.11889
KLF10	MIR130A_5P	Kin	miRNA	1.11889
DOT1L	EPITHELIAL_MESENCHYMAL_TRANSITION	Kin	HALLMARK_EPITHELIAL_MESENCHYMAL_TRANSITION	1.05485
DOT1L	MIR4781_3P	Kin	miRNA	1.05485
KMT2B	MIR548AZ_5P	Kin	miRNA	1.05098
KMT2B	MIR548T_5P	Kin	miRNA	1.05098
KMT2B	MIR548AZ_5P	Kin	miRNA	1.05098
KMT2B	MIR548T_5P	Kin	miRNA	1.05098
GZF1	APOPTOSIS	Kin	HALLMARK_APOPTOSIS	1.23962
GZF1	MIR4683	Kin	miRNA	1.23962
GZF1	APOPTOSIS	Kin	HALLMARK_APOPTOSIS	1.23962
GZF1	MIR4683	Kin	miRNA	1.23962
KMT2B	APOPTOSIS	Kin	HALLMARK_APOPTOSIS	1.05098
KMT2B	MIR548AZ_5P	Kin	miRNA	1.05098
KMT2B	MIR548T_5P	Kin	miRNA	1.05098
KMT2B	IL2_STAT5_SIGNALING	Kin	HALLMARK_IL2_STAT5_SIGNALING	1.05098
KMT2B	MIR548AZ_5P	Kin	miRNA	1.05098
KMT2B	MIR548T_5P	Kin	miRNA	1.05098
HIVEP3	APOPTOSIS	Kin	HALLMARK_APOPTOSIS	1.05023
HIVEP3	MIR6090	Kin	miRNA	1.05023
HIVEP3	MIR1237_3P	Kin	miRNA	1.05023
HIVEP3	APOPTOSIS	Kin	HALLMARK_APOPTOSIS	1.05023
HIVEP3	MIR6090	Kin	miRNA	1.05023
HIVEP3	MIR1237_3P	Kin	miRNA	1.05023
KMT2B	APOPTOSIS	Kin	HALLMARK_APOPTOSIS	1.05098
KMT2B	MIR548AZ_5P	Kin	miRNA	1.05098
KMT2B	MIR548T_5P	Kin	miRNA	1.05098
KMT2B	UV_RESPONSE_DN	Kin	HALLMARK_UV_RESPONSE_DN	1.05098
KMT2B	MIR548AZ_5P	Kin	miRNA	1.05098
KMT2B	MIR548T_5P	Kin	miRNA	1.05098
LHX4	APOPTOSIS	Kin	HALLMARK_APOPTOSIS	1.28382
LHX4	APOPTOSIS	Kin	HALLMARK_APOPTOSIS	1.28382
DOT1L	APOPTOSIS	Kin	HALLMARK_APOPTOSIS	1.05485
DOT1L	MIR4781_3P	Kin	miRNA	1.05485
GZF1	APOPTOSIS	Kin	HALLMARK_APOPTOSIS	1.23962
GZF1	MIR4683	Kin	miRNA	1.23962
SREBF1	IL2_STAT5_SIGNALING	Kin	HALLMARK_IL2_STAT5_SIGNALING	1.17339
SREBF1	MIR3188	Kin	miRNA	1.17339
SREBF1	MIR4473	Kin	miRNA	1.17339
SREBF1	MIR3132	Kin	miRNA	1.17339
SREBF1	MIR3651	Kin	miRNA	1.17339
SREBF1	MIR4312	Kin	miRNA	1.17339
SREBF1	MIR4517	Kin	miRNA	1.17339
SREBF1	MIR3660	Kin	miRNA	1.17339
SREBF1	MIR4474_3P	Kin	miRNA	1.17339
SREBF1	IL2_STAT5_SIGNALING	Kin	HALLMARK_IL2_STAT5_SIGNALING	1.17339
SREBF1	MIR3188	Kin	miRNA	1.17339
SREBF1	MIR4473	Kin	miRNA	1.17339
SREBF1	MIR3132	Kin	miRNA	1.17339
SREBF1	MIR3651	Kin	miRNA	1.17339
SREBF1	MIR4312	Kin	miRNA	1.17339
SREBF1	MIR4517	Kin	miRNA	1.17339
SREBF1	MIR3660	Kin	miRNA	1.17339
SREBF1	MIR4474_3P	Kin	miRNA	1.17339
KLF4	KRAS_SIGNALING_UP	Kin	HALLMARK_KRAS_SIGNALING_UP	1.84823
KLF4	MIR4683	Kin	miRNA	1.84823
KLF4	MIR4312	Kin	miRNA	1.84823
KLF4	MIR4689	Kin	miRNA	1.84823
KLF4	MIR3908	Kin	miRNA	1.84823
KLF4	MIR3132	Kin	miRNA	1.84823
KLF4	MIR1193	Kin	miRNA	1.84823
KLF4	MIR4517	Kin	miRNA	1.84823
KLF4	MIR1282	Kin	miRNA	1.84823
KLF4	MIR3188	Kin	miRNA	1.84823
KLF4	MIR1322	Kin	miRNA	1.84823
KLF4	MIR5191	Kin	miRNA	1.84823
KLF4	MIR6072	Kin	miRNA	1.84823
KLF4	MIR4526	Kin	miRNA	1.84823
KLF4	MIR4718	Kin	miRNA	1.84823
KLF4	MIR4314	Kin	miRNA	1.84823
KLF4	MIR3651	Kin	miRNA	1.84823
KLF4	MIR4432	Kin	miRNA	1.84823
KLF4	MIR4540	Kin	miRNA	1.84823
KLF4	MIR4289	Kin	miRNA	1.84823
KLF4	MIR8078	Kin	miRNA	1.84823
KLF4	MIR3174	Kin	miRNA	1.84823
KLF4	MIR4681	Kin	miRNA	1.84823
KLF4	MIR8061	Kin	miRNA	1.84823
KLF4	MIR6090	Kin	miRNA	1.84823
KLF4	MIR3657	Kin	miRNA	1.84823
KLF4	IL2_STAT5_SIGNALING	Kin	HALLMARK_IL2_STAT5_SIGNALING	1.84823
KLF4	MIR4683	Kin	miRNA	1.84823
KLF4	MIR4312	Kin	miRNA	1.84823
KLF4	MIR4689	Kin	miRNA	1.84823
KLF4	MIR3908	Kin	miRNA	1.84823
KLF4	MIR3132	Kin	miRNA	1.84823
KLF4	MIR1193	Kin	miRNA	1.84823
KLF4	MIR4517	Kin	miRNA	1.84823
KLF4	MIR1282	Kin	miRNA	1.84823
KLF4	MIR3188	Kin	miRNA	1.84823
KLF4	MIR1322	Kin	miRNA	1.84823
KLF4	MIR5191	Kin	miRNA	1.84823
KLF4	MIR6072	Kin	miRNA	1.84823
KLF4	MIR4526	Kin	miRNA	1.84823
KLF4	MIR4718	Kin	miRNA	1.84823
KLF4	MIR4314	Kin	miRNA	1.84823
KLF4	MIR3651	Kin	miRNA	1.84823
KLF4	MIR4432	Kin	miRNA	1.84823
KLF4	MIR4540	Kin	miRNA	1.84823
KLF4	MIR4289	Kin	miRNA	1.84823
KLF4	MIR8078	Kin	miRNA	1.84823
KLF4	MIR3174	Kin	miRNA	1.84823
KLF4	MIR4681	Kin	miRNA	1.84823
KLF4	MIR8061	Kin	miRNA	1.84823
KLF4	MIR6090	Kin	miRNA	1.84823
KLF4	MIR3657	Kin	miRNA	1.84823
KMT2B	KRAS_SIGNALING_UP	Kin	HALLMARK_KRAS_SIGNALING_UP	1.05098
KMT2B	MIR548AZ_5P	Kin	miRNA	1.05098
KMT2B	MIR548T_5P	Kin	miRNA	1.05098
KMT2B	KRAS_SIGNALING_UP	Kin	HALLMARK_KRAS_SIGNALING_UP	1.05098
KMT2B	MIR548AZ_5P	Kin	miRNA	1.05098
KMT2B	MIR548T_5P	Kin	miRNA	1.05098
POU5F1	KRAS_SIGNALING_UP	Kin	HALLMARK_KRAS_SIGNALING_UP	1.27085
POU5F1	MIR4683	Kin	miRNA	1.27085
POU5F1	MIR4312	Kin	miRNA	1.27085
POU5F1	MIR4636	Kin	miRNA	1.27085
POU5F1	MIR4689	Kin	miRNA	1.27085
POU5F1	MIR3908	Kin	miRNA	1.27085
POU5F1	MIR4473	Kin	miRNA	1.27085
POU5F1	MIR3132	Kin	miRNA	1.27085
POU5F1	MIR1193	Kin	miRNA	1.27085
POU5F1	MIR4517	Kin	miRNA	1.27085
POU5F1	MIR3660	Kin	miRNA	1.27085
POU5F1	MIR325	Kin	miRNA	1.27085
POU5F1	MIR1282	Kin	miRNA	1.27085
POU5F1	MIR3188	Kin	miRNA	1.27085
POU5F1	MIR548BA	Kin	miRNA	1.27085
POU5F1	MIR8053	Kin	miRNA	1.27085
POU5F1	MIR1322	Kin	miRNA	1.27085
POU5F1	MIR1272	Kin	miRNA	1.27085
POU5F1	MIR5191	Kin	miRNA	1.27085
POU5F1	MIR6072	Kin	miRNA	1.27085
POU5F1	MIR4682	Kin	miRNA	1.27085
POU5F1	MIR4526	Kin	miRNA	1.27085
POU5F1	MIR3651	Kin	miRNA	1.27085
POU5F1	MIR4314	Kin	miRNA	1.27085
POU5F1	MIR4432	Kin	miRNA	1.27085
POU5F1	MIR4540	Kin	miRNA	1.27085
POU5F1	MIR4289	Kin	miRNA	1.27085
POU5F1	MIR8078	Kin	miRNA	1.27085
POU5F1	MIR3174	Kin	miRNA	1.27085
POU5F1	MIR8061	Kin	miRNA	1.27085
POU5F1	MIR6090	Kin	miRNA	1.27085
POU5F1	MIR3657	Kin	miRNA	1.27085
POU5F1	MIR8080	Kin	miRNA	1.27085
POU5F1	MIR892B	Kin	miRNA	1.27085
POU5F1	KRAS_SIGNALING_UP	Kin	HALLMARK_KRAS_SIGNALING_UP	1.27085
POU5F1	MIR4683	Kin	miRNA	1.27085
POU5F1	MIR4312	Kin	miRNA	1.27085
POU5F1	MIR4636	Kin	miRNA	1.27085
POU5F1	MIR4689	Kin	miRNA	1.27085
POU5F1	MIR3908	Kin	miRNA	1.27085
POU5F1	MIR4473	Kin	miRNA	1.27085
POU5F1	MIR3132	Kin	miRNA	1.27085
POU5F1	MIR1193	Kin	miRNA	1.27085
POU5F1	MIR4517	Kin	miRNA	1.27085
POU5F1	MIR3660	Kin	miRNA	1.27085
POU5F1	MIR325	Kin	miRNA	1.27085
POU5F1	MIR1282	Kin	miRNA	1.27085
POU5F1	MIR3188	Kin	miRNA	1.27085
POU5F1	MIR548BA	Kin	miRNA	1.27085
POU5F1	MIR8053	Kin	miRNA	1.27085
POU5F1	MIR1322	Kin	miRNA	1.27085
POU5F1	MIR1272	Kin	miRNA	1.27085
POU5F1	MIR5191	Kin	miRNA	1.27085
POU5F1	MIR6072	Kin	miRNA	1.27085
POU5F1	MIR4682	Kin	miRNA	1.27085
POU5F1	MIR4526	Kin	miRNA	1.27085
POU5F1	MIR3651	Kin	miRNA	1.27085
POU5F1	MIR4314	Kin	miRNA	1.27085
POU5F1	MIR4432	Kin	miRNA	1.27085
POU5F1	MIR4540	Kin	miRNA	1.27085
POU5F1	MIR4289	Kin	miRNA	1.27085
POU5F1	MIR8078	Kin	miRNA	1.27085
POU5F1	MIR3174	Kin	miRNA	1.27085
POU5F1	MIR8061	Kin	miRNA	1.27085
POU5F1	MIR6090	Kin	miRNA	1.27085
POU5F1	MIR3657	Kin	miRNA	1.27085
POU5F1	MIR8080	Kin	miRNA	1.27085
POU5F1	MIR892B	Kin	miRNA	1.27085
TCF24	KRAS_SIGNALING_UP	Kin	HALLMARK_KRAS_SIGNALING_UP	1.08481
TCF24	KRAS_SIGNALING_UP	Kin	HALLMARK_KRAS_SIGNALING_UP	1.08481
ZNF497	KRAS_SIGNALING_UP	Kin	HALLMARK_KRAS_SIGNALING_UP	1.08788
ZNF497	KRAS_SIGNALING_UP	Kin	HALLMARK_KRAS_SIGNALING_UP	1.08788
KLF10	KRAS_SIGNALING_UP	Kin	HALLMARK_KRAS_SIGNALING_UP	1.11889
KLF10	MIR130A_5P	Kin	miRNA	1.11889
KLF10	KRAS_SIGNALING_UP	Kin	HALLMARK_KRAS_SIGNALING_UP	1.11889
KLF10	MIR130A_5P	Kin	miRNA	1.11889
HEY2	KRAS_SIGNALING_UP	Kin	HALLMARK_KRAS_SIGNALING_UP	1.35132
HEY2	MIR183_3P	Kin	miRNA	1.35132
HEY2	KRAS_SIGNALING_UP	Kin	HALLMARK_KRAS_SIGNALING_UP	1.35132
HEY2	MIR183_3P	Kin	miRNA	1.35132
ZNF682	KRAS_SIGNALING_UP	Kin	HALLMARK_KRAS_SIGNALING_UP	1.22995
ZNF682	MIR130A_5P	Kin	miRNA	1.22995
ZNF682	MIR183_3P	Kin	miRNA	1.22995
ZNF682	KRAS_SIGNALING_UP	Kin	HALLMARK_KRAS_SIGNALING_UP	1.22995
ZNF682	MIR130A_5P	Kin	miRNA	1.22995
ZNF682	MIR183_3P	Kin	miRNA	1.22995
NR4A1	KRAS_SIGNALING_UP	Kin	HALLMARK_KRAS_SIGNALING_UP	1.13852
NR4A1	MIR8078	Kin	miRNA	1.13852
NR4A1	MIR3908	Kin	miRNA	1.13852
NR4A1	MIR3188	Kin	miRNA	1.13852
NR4A1	MIR3132	Kin	miRNA	1.13852
NR4A1	MIR1282	Kin	miRNA	1.13852
NR4A1	MIR1272	Kin	miRNA	1.13852
NR4A1	MIR5191	Kin	miRNA	1.13852
NR4A1	MIR3651	Kin	miRNA	1.13852
NR4A1	MIR4689	Kin	miRNA	1.13852
NR4A1	KRAS_SIGNALING_UP	Kin	HALLMARK_KRAS_SIGNALING_UP	1.13852
NR4A1	MIR8078	Kin	miRNA	1.13852
NR4A1	MIR3908	Kin	miRNA	1.13852
NR4A1	MIR3188	Kin	miRNA	1.13852
NR4A1	MIR3132	Kin	miRNA	1.13852
NR4A1	MIR1282	Kin	miRNA	1.13852
NR4A1	MIR1272	Kin	miRNA	1.13852
NR4A1	MIR5191	Kin	miRNA	1.13852
NR4A1	MIR3651	Kin	miRNA	1.13852
NR4A1	MIR4689	Kin	miRNA	1.13852
LHX4	KRAS_SIGNALING_UP	Kin	HALLMARK_KRAS_SIGNALING_UP	1.28382
LHX4	KRAS_SIGNALING_UP	Kin	HALLMARK_KRAS_SIGNALING_UP	1.28382
MYT1L	KRAS_SIGNALING_UP	Kin	HALLMARK_KRAS_SIGNALING_UP	1.48483
MYT1L	MIR501_5P	Kin	miRNA	1.48483
MYT1L	KRAS_SIGNALING_UP	Kin	HALLMARK_KRAS_SIGNALING_UP	1.48483
MYT1L	MIR501_5P	Kin	miRNA	1.48483
ZBTB18	KRAS_SIGNALING_UP	Kin	HALLMARK_KRAS_SIGNALING_UP	1.13398
ZBTB18	MIR576_3P	Kin	miRNA	1.13398
ZBTB18	MIR5581_3P	Kin	miRNA	1.13398
ZBTB18	MIR3174	Kin	miRNA	1.13398
ZBTB18	KRAS_SIGNALING_UP	Kin	HALLMARK_KRAS_SIGNALING_UP	1.13398
ZBTB18	MIR576_3P	Kin	miRNA	1.13398
ZBTB18	MIR5581_3P	Kin	miRNA	1.13398
ZBTB18	MIR3174	Kin	miRNA	1.13398
ANKZF1	KRAS_SIGNALING_UP	Kin	HALLMARK_KRAS_SIGNALING_UP	1.19856
ANKZF1	KRAS_SIGNALING_UP	Kin	HALLMARK_KRAS_SIGNALING_UP	1.19856
HES1	KRAS_SIGNALING_UP	Kin	HALLMARK_KRAS_SIGNALING_UP	1.02725
HES1	MIR8078	Kin	miRNA	1.02725
HES1	MIR3188	Kin	miRNA	1.02725
HES1	MIR3908	Kin	miRNA	1.02725
HES1	MIR3132	Kin	miRNA	1.02725
HES1	MIR4312	Kin	miRNA	1.02725
HES1	MIR6090	Kin	miRNA	1.02725
HES1	MIR5191	Kin	miRNA	1.02725
HES1	MIR4314	Kin	miRNA	1.02725
HES1	MIR4540	Kin	miRNA	1.02725
HES1	KRAS_SIGNALING_UP	Kin	HALLMARK_KRAS_SIGNALING_UP	1.02725
HES1	MIR8078	Kin	miRNA	1.02725
HES1	MIR3188	Kin	miRNA	1.02725
HES1	MIR3908	Kin	miRNA	1.02725
HES1	MIR3132	Kin	miRNA	1.02725
HES1	MIR4312	Kin	miRNA	1.02725
HES1	MIR6090	Kin	miRNA	1.02725
HES1	MIR5191	Kin	miRNA	1.02725
HES1	MIR4314	Kin	miRNA	1.02725
HES1	MIR4540	Kin	miRNA	1.02725
ZNF540	KRAS_SIGNALING_UP	Kin	HALLMARK_KRAS_SIGNALING_UP	1.09629
ZNF540	KRAS_SIGNALING_UP	Kin	HALLMARK_KRAS_SIGNALING_UP	1.09629
TBX10	KRAS_SIGNALING_UP	Kin	HALLMARK_KRAS_SIGNALING_UP	1.01399
TBX10	KRAS_SIGNALING_UP	Kin	HALLMARK_KRAS_SIGNALING_UP	1.01399
HSF4	KRAS_SIGNALING_UP	Kin	HALLMARK_KRAS_SIGNALING_UP	1.34298
HSF4	MIR4718	Kin	miRNA	1.34298
HSF4	KRAS_SIGNALING_UP	Kin	HALLMARK_KRAS_SIGNALING_UP	1.34298
HSF4	MIR4718	Kin	miRNA	1.34298
MYRFL	KRAS_SIGNALING_UP	Kin	HALLMARK_KRAS_SIGNALING_UP	1.07075
MYRFL	KRAS_SIGNALING_UP	Kin	HALLMARK_KRAS_SIGNALING_UP	1.07075
ZBTB48	KRAS_SIGNALING_UP	Kin	HALLMARK_KRAS_SIGNALING_UP	1.16859
ZBTB48	MIR4683	Kin	miRNA	1.16859
ZBTB48	MIR8078	Kin	miRNA	1.16859
ZBTB48	MIR12130	Kin	miRNA	1.16859
ZBTB48	KRAS_SIGNALING_UP	Kin	HALLMARK_KRAS_SIGNALING_UP	1.16859
ZBTB48	MIR4683	Kin	miRNA	1.16859
ZBTB48	MIR8078	Kin	miRNA	1.16859
ZBTB48	MIR12130	Kin	miRNA	1.16859
FOXN4	KRAS_SIGNALING_UP	Kin	HALLMARK_KRAS_SIGNALING_UP	1.07742
FOXN4	KRAS_SIGNALING_UP	Kin	HALLMARK_KRAS_SIGNALING_UP	1.07742
BCL6B	KRAS_SIGNALING_UP	Kin	HALLMARK_KRAS_SIGNALING_UP	1.6989
BCL6B	KRAS_SIGNALING_UP	Kin	HALLMARK_KRAS_SIGNALING_UP	1.6989
VENTX	KRAS_SIGNALING_UP	Kin	HALLMARK_KRAS_SIGNALING_UP	1.15878
VENTX	MIR25_5P	Kin	miRNA	1.15878
VENTX	KRAS_SIGNALING_UP	Kin	HALLMARK_KRAS_SIGNALING_UP	1.15878
VENTX	MIR25_5P	Kin	miRNA	1.15878
GATA2	KRAS_SIGNALING_UP	Kin	HALLMARK_KRAS_SIGNALING_UP	1.40969
GATA2	MIR4683	Kin	miRNA	1.40969
GATA2	MIR4312	Kin	miRNA	1.40969
GATA2	MIR592	Kin	miRNA	1.40969
GATA2	MIR4636	Kin	miRNA	1.40969
GATA2	MIR4689	Kin	miRNA	1.40969
GATA2	MIR3908	Kin	miRNA	1.40969
GATA2	MIR12131	Kin	miRNA	1.40969
GATA2	MIR3132	Kin	miRNA	1.40969
GATA2	MIR4473	Kin	miRNA	1.40969
GATA2	MIR1193	Kin	miRNA	1.40969
GATA2	MIR1253	Kin	miRNA	1.40969
GATA2	MIR4517	Kin	miRNA	1.40969
GATA2	MIR3660	Kin	miRNA	1.40969
GATA2	MIR1282	Kin	miRNA	1.40969
GATA2	MIR3188	Kin	miRNA	1.40969
GATA2	MIR548BA	Kin	miRNA	1.40969
GATA2	MIR1322	Kin	miRNA	1.40969
GATA2	MIR1272	Kin	miRNA	1.40969
GATA2	MIR5191	Kin	miRNA	1.40969
GATA2	MIR4682	Kin	miRNA	1.40969
GATA2	MIR4526	Kin	miRNA	1.40969
GATA2	MIR3651	Kin	miRNA	1.40969
GATA2	MIR4314	Kin	miRNA	1.40969
GATA2	MIR4432	Kin	miRNA	1.40969
GATA2	MIR4540	Kin	miRNA	1.40969
GATA2	MIR4289	Kin	miRNA	1.40969
GATA2	MIR8078	Kin	miRNA	1.40969
GATA2	MIR3174	Kin	miRNA	1.40969
GATA2	MIR4681	Kin	miRNA	1.40969
GATA2	MIR8061	Kin	miRNA	1.40969
GATA2	MIR6090	Kin	miRNA	1.40969
GATA2	MIR3657	Kin	miRNA	1.40969
GATA2	MIR8080	Kin	miRNA	1.40969
GATA2	KRAS_SIGNALING_UP	Kin	HALLMARK_KRAS_SIGNALING_UP	1.40969
GATA2	MIR4683	Kin	miRNA	1.40969
GATA2	MIR4312	Kin	miRNA	1.40969
GATA2	MIR592	Kin	miRNA	1.40969
GATA2	MIR4636	Kin	miRNA	1.40969
GATA2	MIR4689	Kin	miRNA	1.40969
GATA2	MIR3908	Kin	miRNA	1.40969
GATA2	MIR12131	Kin	miRNA	1.40969
GATA2	MIR3132	Kin	miRNA	1.40969
GATA2	MIR4473	Kin	miRNA	1.40969
GATA2	MIR1193	Kin	miRNA	1.40969
GATA2	MIR1253	Kin	miRNA	1.40969
GATA2	MIR4517	Kin	miRNA	1.40969
GATA2	MIR3660	Kin	miRNA	1.40969
GATA2	MIR1282	Kin	miRNA	1.40969
GATA2	MIR3188	Kin	miRNA	1.40969
GATA2	MIR548BA	Kin	miRNA	1.40969
GATA2	MIR1322	Kin	miRNA	1.40969
GATA2	MIR1272	Kin	miRNA	1.40969
GATA2	MIR5191	Kin	miRNA	1.40969
GATA2	MIR4682	Kin	miRNA	1.40969
GATA2	MIR4526	Kin	miRNA	1.40969
GATA2	MIR3651	Kin	miRNA	1.40969
GATA2	MIR4314	Kin	miRNA	1.40969
GATA2	MIR4432	Kin	miRNA	1.40969
GATA2	MIR4540	Kin	miRNA	1.40969
GATA2	MIR4289	Kin	miRNA	1.40969
GATA2	MIR8078	Kin	miRNA	1.40969
GATA2	MIR3174	Kin	miRNA	1.40969
GATA2	MIR4681	Kin	miRNA	1.40969
GATA2	MIR8061	Kin	miRNA	1.40969
GATA2	MIR6090	Kin	miRNA	1.40969
GATA2	MIR3657	Kin	miRNA	1.40969
GATA2	MIR8080	Kin	miRNA	1.40969
SOX10	KRAS_SIGNALING_UP	Kin	HALLMARK_KRAS_SIGNALING_UP	1.09289
SOX10	KRAS_SIGNALING_UP	Kin	HALLMARK_KRAS_SIGNALING_UP	1.09289
SOX7	KRAS_SIGNALING_UP	Kin	HALLMARK_KRAS_SIGNALING_UP	1.69771
SOX7	KRAS_SIGNALING_UP	Kin	HALLMARK_KRAS_SIGNALING_UP	1.69771
ZNF251	KRAS_SIGNALING_UP	Kin	HALLMARK_KRAS_SIGNALING_UP	1.37216
ZNF251	MIR8071	Kin	miRNA	1.37216
ZNF251	KRAS_SIGNALING_UP	Kin	HALLMARK_KRAS_SIGNALING_UP	1.37216
ZNF251	MIR8071	Kin	miRNA	1.37216
GTF2IRD2	KRAS_SIGNALING_UP	Kin	HALLMARK_KRAS_SIGNALING_UP	1.29505
GTF2IRD2	MIR7151_3P	Kin	miRNA	1.29505
GTF2IRD2	KRAS_SIGNALING_UP	Kin	HALLMARK_KRAS_SIGNALING_UP	1.29505
GTF2IRD2	MIR7151_3P	Kin	miRNA	1.29505
SREBF1	KRAS_SIGNALING_UP	Kin	HALLMARK_KRAS_SIGNALING_UP	1.17339
SREBF1	MIR3188	Kin	miRNA	1.17339
SREBF1	MIR4473	Kin	miRNA	1.17339
SREBF1	MIR3132	Kin	miRNA	1.17339
SREBF1	MIR3651	Kin	miRNA	1.17339
SREBF1	MIR4312	Kin	miRNA	1.17339
SREBF1	MIR4517	Kin	miRNA	1.17339
SREBF1	MIR3660	Kin	miRNA	1.17339
SREBF1	MIR4474_3P	Kin	miRNA	1.17339
SREBF1	KRAS_SIGNALING_UP	Kin	HALLMARK_KRAS_SIGNALING_UP	1.17339
SREBF1	MIR3188	Kin	miRNA	1.17339
SREBF1	MIR4473	Kin	miRNA	1.17339
SREBF1	MIR3132	Kin	miRNA	1.17339
SREBF1	MIR3651	Kin	miRNA	1.17339
SREBF1	MIR4312	Kin	miRNA	1.17339
SREBF1	MIR4517	Kin	miRNA	1.17339
SREBF1	MIR3660	Kin	miRNA	1.17339
SREBF1	MIR4474_3P	Kin	miRNA	1.17339
CBX2	KRAS_SIGNALING_UP	Kin	HALLMARK_KRAS_SIGNALING_UP	1.01359
CBX2	MIR4683	Kin	miRNA	1.01359
CBX2	MIR3908	Kin	miRNA	1.01359
CBX2	MIR3174	Kin	miRNA	1.01359
CBX2	MIR8078	Kin	miRNA	1.01359
CBX2	MIR4312	Kin	miRNA	1.01359
CBX2	MIR1322	Kin	miRNA	1.01359
CBX2	MIR4421	Kin	miRNA	1.01359
CBX2	MIR1193	Kin	miRNA	1.01359
CBX2	MIR1272	Kin	miRNA	1.01359
CBX2	MIR8061	Kin	miRNA	1.01359
CBX2	MIR5191	Kin	miRNA	1.01359
CBX2	MIR4526	Kin	miRNA	1.01359
CBX2	MIR4540	Kin	miRNA	1.01359
CBX2	MIR4314	Kin	miRNA	1.01359
CBX2	MIR4689	Kin	miRNA	1.01359
CBX2	KRAS_SIGNALING_UP	Kin	HALLMARK_KRAS_SIGNALING_UP	1.01359
CBX2	MIR4683	Kin	miRNA	1.01359
CBX2	MIR3908	Kin	miRNA	1.01359
CBX2	MIR3174	Kin	miRNA	1.01359
CBX2	MIR8078	Kin	miRNA	1.01359
CBX2	MIR4312	Kin	miRNA	1.01359
CBX2	MIR1322	Kin	miRNA	1.01359
CBX2	MIR4421	Kin	miRNA	1.01359
CBX2	MIR1193	Kin	miRNA	1.01359
CBX2	MIR1272	Kin	miRNA	1.01359
CBX2	MIR8061	Kin	miRNA	1.01359
CBX2	MIR5191	Kin	miRNA	1.01359
CBX2	MIR4526	Kin	miRNA	1.01359
CBX2	MIR4540	Kin	miRNA	1.01359
CBX2	MIR4314	Kin	miRNA	1.01359
CBX2	MIR4689	Kin	miRNA	1.01359
ALX3	KRAS_SIGNALING_UP	Kin	HALLMARK_KRAS_SIGNALING_UP	1.49186
ALX3	KRAS_SIGNALING_UP	Kin	HALLMARK_KRAS_SIGNALING_UP	1.49186
BHLHE40	KRAS_SIGNALING_UP	Kin	HALLMARK_KRAS_SIGNALING_UP	1.39787
BHLHE40	MIR4683	Kin	miRNA	1.39787
BHLHE40	MIR4312	Kin	miRNA	1.39787
BHLHE40	MIR12130	Kin	miRNA	1.39787
BHLHE40	MIR4636	Kin	miRNA	1.39787
BHLHE40	MIR4689	Kin	miRNA	1.39787
BHLHE40	MIR3908	Kin	miRNA	1.39787
BHLHE40	MIR4473	Kin	miRNA	1.39787
BHLHE40	MIR3132	Kin	miRNA	1.39787
BHLHE40	MIR1193	Kin	miRNA	1.39787
BHLHE40	MIR4517	Kin	miRNA	1.39787
BHLHE40	MIR3660	Kin	miRNA	1.39787
BHLHE40	MIR325	Kin	miRNA	1.39787
BHLHE40	MIR1282	Kin	miRNA	1.39787
BHLHE40	MIR3188	Kin	miRNA	1.39787
BHLHE40	MIR8053	Kin	miRNA	1.39787
BHLHE40	MIR1322	Kin	miRNA	1.39787
BHLHE40	MIR1272	Kin	miRNA	1.39787
BHLHE40	MIR5191	Kin	miRNA	1.39787
BHLHE40	MIR6072	Kin	miRNA	1.39787
BHLHE40	MIR4526	Kin	miRNA	1.39787
BHLHE40	MIR3651	Kin	miRNA	1.39787
BHLHE40	MIR4314	Kin	miRNA	1.39787
BHLHE40	MIR4432	Kin	miRNA	1.39787
BHLHE40	MIR4540	Kin	miRNA	1.39787
BHLHE40	MIR4289	Kin	miRNA	1.39787
BHLHE40	MIR8078	Kin	miRNA	1.39787
BHLHE40	MIR3174	Kin	miRNA	1.39787
BHLHE40	MIR4681	Kin	miRNA	1.39787
BHLHE40	MIR8061	Kin	miRNA	1.39787
BHLHE40	MIR6090	Kin	miRNA	1.39787
BHLHE40	MIR767_3P	Kin	miRNA	1.39787
BHLHE40	KRAS_SIGNALING_UP	Kin	HALLMARK_KRAS_SIGNALING_UP	1.39787
BHLHE40	MIR4683	Kin	miRNA	1.39787
BHLHE40	MIR4312	Kin	miRNA	1.39787
BHLHE40	MIR12130	Kin	miRNA	1.39787
BHLHE40	MIR4636	Kin	miRNA	1.39787
BHLHE40	MIR4689	Kin	miRNA	1.39787
BHLHE40	MIR3908	Kin	miRNA	1.39787
BHLHE40	MIR4473	Kin	miRNA	1.39787
BHLHE40	MIR3132	Kin	miRNA	1.39787
BHLHE40	MIR1193	Kin	miRNA	1.39787
BHLHE40	MIR4517	Kin	miRNA	1.39787
BHLHE40	MIR3660	Kin	miRNA	1.39787
BHLHE40	MIR325	Kin	miRNA	1.39787
BHLHE40	MIR1282	Kin	miRNA	1.39787
BHLHE40	MIR3188	Kin	miRNA	1.39787
BHLHE40	MIR8053	Kin	miRNA	1.39787
BHLHE40	MIR1322	Kin	miRNA	1.39787
BHLHE40	MIR1272	Kin	miRNA	1.39787
BHLHE40	MIR5191	Kin	miRNA	1.39787
BHLHE40	MIR6072	Kin	miRNA	1.39787
BHLHE40	MIR4526	Kin	miRNA	1.39787
BHLHE40	MIR3651	Kin	miRNA	1.39787
BHLHE40	MIR4314	Kin	miRNA	1.39787
BHLHE40	MIR4432	Kin	miRNA	1.39787
BHLHE40	MIR4540	Kin	miRNA	1.39787
BHLHE40	MIR4289	Kin	miRNA	1.39787
BHLHE40	MIR8078	Kin	miRNA	1.39787
BHLHE40	MIR3174	Kin	miRNA	1.39787
BHLHE40	MIR4681	Kin	miRNA	1.39787
BHLHE40	MIR8061	Kin	miRNA	1.39787
BHLHE40	MIR6090	Kin	miRNA	1.39787
BHLHE40	MIR767_3P	Kin	miRNA	1.39787
GBX1	KRAS_SIGNALING_UP	Kin	HALLMARK_KRAS_SIGNALING_UP	3.6117
GBX1	KRAS_SIGNALING_UP	Kin	HALLMARK_KRAS_SIGNALING_UP	3.6117
TEF	KRAS_SIGNALING_UP	Kin	HALLMARK_KRAS_SIGNALING_UP	1.3217
TEF	KRAS_SIGNALING_UP	Kin	HALLMARK_KRAS_SIGNALING_UP	1.3217
KLF4	KRAS_SIGNALING_UP	Kin	HALLMARK_KRAS_SIGNALING_UP	1.84823
KLF4	MIR4683	Kin	miRNA	1.84823
KLF4	MIR4312	Kin	miRNA	1.84823
KLF4	MIR4689	Kin	miRNA	1.84823
KLF4	MIR3908	Kin	miRNA	1.84823
KLF4	MIR3132	Kin	miRNA	1.84823
KLF4	MIR1193	Kin	miRNA	1.84823
KLF4	MIR4517	Kin	miRNA	1.84823
KLF4	MIR1282	Kin	miRNA	1.84823
KLF4	MIR3188	Kin	miRNA	1.84823
KLF4	MIR1322	Kin	miRNA	1.84823
KLF4	MIR5191	Kin	miRNA	1.84823
KLF4	MIR6072	Kin	miRNA	1.84823
KLF4	MIR4526	Kin	miRNA	1.84823
KLF4	MIR4718	Kin	miRNA	1.84823
KLF4	MIR4314	Kin	miRNA	1.84823
KLF4	MIR3651	Kin	miRNA	1.84823
KLF4	MIR4432	Kin	miRNA	1.84823
KLF4	MIR4540	Kin	miRNA	1.84823
KLF4	MIR4289	Kin	miRNA	1.84823
KLF4	MIR8078	Kin	miRNA	1.84823
KLF4	MIR3174	Kin	miRNA	1.84823
KLF4	MIR4681	Kin	miRNA	1.84823
KLF4	MIR8061	Kin	miRNA	1.84823
KLF4	MIR6090	Kin	miRNA	1.84823
KLF4	MIR3657	Kin	miRNA	1.84823
KLF4	KRAS_SIGNALING_UP	Kin	HALLMARK_KRAS_SIGNALING_UP	1.84823
KLF4	MIR4683	Kin	miRNA	1.84823
KLF4	MIR4312	Kin	miRNA	1.84823
KLF4	MIR4689	Kin	miRNA	1.84823
KLF4	MIR3908	Kin	miRNA	1.84823
KLF4	MIR3132	Kin	miRNA	1.84823
KLF4	MIR1193	Kin	miRNA	1.84823
KLF4	MIR4517	Kin	miRNA	1.84823
KLF4	MIR1282	Kin	miRNA	1.84823
KLF4	MIR3188	Kin	miRNA	1.84823
KLF4	MIR1322	Kin	miRNA	1.84823
KLF4	MIR5191	Kin	miRNA	1.84823
KLF4	MIR6072	Kin	miRNA	1.84823
KLF4	MIR4526	Kin	miRNA	1.84823
KLF4	MIR4718	Kin	miRNA	1.84823
KLF4	MIR4314	Kin	miRNA	1.84823
KLF4	MIR3651	Kin	miRNA	1.84823
KLF4	MIR4432	Kin	miRNA	1.84823
KLF4	MIR4540	Kin	miRNA	1.84823
KLF4	MIR4289	Kin	miRNA	1.84823
KLF4	MIR8078	Kin	miRNA	1.84823
KLF4	MIR3174	Kin	miRNA	1.84823
KLF4	MIR4681	Kin	miRNA	1.84823
KLF4	MIR8061	Kin	miRNA	1.84823
KLF4	MIR6090	Kin	miRNA	1.84823
KLF4	MIR3657	Kin	miRNA	1.84823
ZFHX2	KRAS_SIGNALING_UP	Kin	HALLMARK_KRAS_SIGNALING_UP	1.54208
ZFHX2	KRAS_SIGNALING_UP	Kin	HALLMARK_KRAS_SIGNALING_UP	1.54208
TFAP2C	KRAS_SIGNALING_UP	Kin	HALLMARK_KRAS_SIGNALING_UP	1.03714
TFAP2C	MIR4683	Kin	miRNA	1.03714
TFAP2C	MIR4312	Kin	miRNA	1.03714
TFAP2C	MIR592	Kin	miRNA	1.03714
TFAP2C	MIR3908	Kin	miRNA	1.03714
TFAP2C	MIR12131	Kin	miRNA	1.03714
TFAP2C	MIR3132	Kin	miRNA	1.03714
TFAP2C	MIR12117	Kin	miRNA	1.03714
TFAP2C	MIR12124	Kin	miRNA	1.03714
TFAP2C	MIR4517	Kin	miRNA	1.03714
TFAP2C	MIR1282	Kin	miRNA	1.03714
TFAP2C	MIR3188	Kin	miRNA	1.03714
TFAP2C	MIR5191	Kin	miRNA	1.03714
TFAP2C	MIR4526	Kin	miRNA	1.03714
TFAP2C	MIR4314	Kin	miRNA	1.03714
TFAP2C	MIR3651	Kin	miRNA	1.03714
TFAP2C	MIR4540	Kin	miRNA	1.03714
TFAP2C	MIR4289	Kin	miRNA	1.03714
TFAP2C	MIR8078	Kin	miRNA	1.03714
TFAP2C	MIR3174	Kin	miRNA	1.03714
TFAP2C	MIR4681	Kin	miRNA	1.03714
TFAP2C	MIR6090	Kin	miRNA	1.03714
TFAP2C	MIR3657	Kin	miRNA	1.03714
TFAP2C	KRAS_SIGNALING_UP	Kin	HALLMARK_KRAS_SIGNALING_UP	1.03714
TFAP2C	MIR4683	Kin	miRNA	1.03714
TFAP2C	MIR4312	Kin	miRNA	1.03714
TFAP2C	MIR592	Kin	miRNA	1.03714
TFAP2C	MIR3908	Kin	miRNA	1.03714
TFAP2C	MIR12131	Kin	miRNA	1.03714
TFAP2C	MIR3132	Kin	miRNA	1.03714
TFAP2C	MIR12117	Kin	miRNA	1.03714
TFAP2C	MIR12124	Kin	miRNA	1.03714
TFAP2C	MIR4517	Kin	miRNA	1.03714
TFAP2C	MIR1282	Kin	miRNA	1.03714
TFAP2C	MIR3188	Kin	miRNA	1.03714
TFAP2C	MIR5191	Kin	miRNA	1.03714
TFAP2C	MIR4526	Kin	miRNA	1.03714
TFAP2C	MIR4314	Kin	miRNA	1.03714
TFAP2C	MIR3651	Kin	miRNA	1.03714
TFAP2C	MIR4540	Kin	miRNA	1.03714
TFAP2C	MIR4289	Kin	miRNA	1.03714
TFAP2C	MIR8078	Kin	miRNA	1.03714
TFAP2C	MIR3174	Kin	miRNA	1.03714
TFAP2C	MIR4681	Kin	miRNA	1.03714
TFAP2C	MIR6090	Kin	miRNA	1.03714
TFAP2C	MIR3657	Kin	miRNA	1.03714
MYT1	KRAS_SIGNALING_UP	Kin	HALLMARK_KRAS_SIGNALING_UP	1.13456
MYT1	KRAS_SIGNALING_UP	Kin	HALLMARK_KRAS_SIGNALING_UP	1.13456
NR4A2	KRAS_SIGNALING_UP	Kin	HALLMARK_KRAS_SIGNALING_UP	1.10004
NR4A2	MIR34A_3P	Kin	miRNA	1.10004
NR4A2	MIR3617_3P	Kin	miRNA	1.10004
NR4A2	KRAS_SIGNALING_UP	Kin	HALLMARK_KRAS_SIGNALING_UP	1.10004
NR4A2	MIR34A_3P	Kin	miRNA	1.10004
NR4A2	MIR3617_3P	Kin	miRNA	1.10004
HIVEP3	KRAS_SIGNALING_UP	Kin	HALLMARK_KRAS_SIGNALING_UP	1.05023
HIVEP3	MIR6090	Kin	miRNA	1.05023
HIVEP3	MIR1237_3P	Kin	miRNA	1.05023
HIVEP3	KRAS_SIGNALING_UP	Kin	HALLMARK_KRAS_SIGNALING_UP	1.05023
HIVEP3	MIR6090	Kin	miRNA	1.05023
HIVEP3	MIR1237_3P	Kin	miRNA	1.05023
TBX5	KRAS_SIGNALING_UP	Kin	HALLMARK_KRAS_SIGNALING_UP	1.11293
TBX5	KRAS_SIGNALING_UP	Kin	HALLMARK_KRAS_SIGNALING_UP	1.11293
ZNF467	KRAS_SIGNALING_UP	Kin	HALLMARK_KRAS_SIGNALING_UP	1.2491
ZNF467	KRAS_SIGNALING_UP	Kin	HALLMARK_KRAS_SIGNALING_UP	1.2491
KMT2B	KRAS_SIGNALING_UP	Kin	HALLMARK_KRAS_SIGNALING_UP	1.05098
KMT2B	MIR548AZ_5P	Kin	miRNA	1.05098
KMT2B	MIR548T_5P	Kin	miRNA	1.05098
KMT2B	KRAS_SIGNALING_UP	Kin	HALLMARK_KRAS_SIGNALING_UP	1.05098
KMT2B	MIR548AZ_5P	Kin	miRNA	1.05098
KMT2B	MIR548T_5P	Kin	miRNA	1.05098
ZNF707	KRAS_SIGNALING_UP	Kin	HALLMARK_KRAS_SIGNALING_UP	1.50488
ZNF707	KRAS_SIGNALING_UP	Kin	HALLMARK_KRAS_SIGNALING_UP	1.50488
GRHL2	KRAS_SIGNALING_UP	Kin	HALLMARK_KRAS_SIGNALING_UP	1.24674
GRHL2	MIR1282	Kin	miRNA	1.24674
GRHL2	MIR4473	Kin	miRNA	1.24674
GRHL2	MIR4312	Kin	miRNA	1.24674
GRHL2	MIR1322	Kin	miRNA	1.24674
GRHL2	MIR12117	Kin	miRNA	1.24674
GRHL2	MIR8080	Kin	miRNA	1.24674
GRHL2	MIR3651	Kin	miRNA	1.24674
GRHL2	KRAS_SIGNALING_UP	Kin	HALLMARK_KRAS_SIGNALING_UP	1.24674
GRHL2	MIR1282	Kin	miRNA	1.24674
GRHL2	MIR4473	Kin	miRNA	1.24674
GRHL2	MIR4312	Kin	miRNA	1.24674
GRHL2	MIR1322	Kin	miRNA	1.24674
GRHL2	MIR12117	Kin	miRNA	1.24674
GRHL2	MIR8080	Kin	miRNA	1.24674
GRHL2	MIR3651	Kin	miRNA	1.24674
HES5	KRAS_SIGNALING_UP	Kin	HALLMARK_KRAS_SIGNALING_UP	1.53821
HES5	MIR4526	Kin	miRNA	1.53821
HES5	KRAS_SIGNALING_UP	Kin	HALLMARK_KRAS_SIGNALING_UP	1.53821
HES5	MIR4526	Kin	miRNA	1.53821
ZSCAN1	KRAS_SIGNALING_UP	Kin	HALLMARK_KRAS_SIGNALING_UP	1.075
ZSCAN1	KRAS_SIGNALING_UP	Kin	HALLMARK_KRAS_SIGNALING_UP	1.075
DMRTA1	KRAS_SIGNALING_UP	Kin	HALLMARK_KRAS_SIGNALING_UP	1.00674
DMRTA1	KRAS_SIGNALING_UP	Kin	HALLMARK_KRAS_SIGNALING_UP	1.00674
ZNF692	KRAS_SIGNALING_UP	Kin	HALLMARK_KRAS_SIGNALING_UP	1.09885
ZNF692	KRAS_SIGNALING_UP	Kin	HALLMARK_KRAS_SIGNALING_UP	1.09885
DOT1L	KRAS_SIGNALING_UP	Kin	HALLMARK_KRAS_SIGNALING_UP	1.05485
DOT1L	MIR4781_3P	Kin	miRNA	1.05485
DOT1L	KRAS_SIGNALING_UP	Kin	HALLMARK_KRAS_SIGNALING_UP	1.05485
DOT1L	MIR4781_3P	Kin	miRNA	1.05485
GZF1	KRAS_SIGNALING_UP	Kin	HALLMARK_KRAS_SIGNALING_UP	1.23962
GZF1	MIR4683	Kin	miRNA	1.23962
GZF1	KRAS_SIGNALING_UP	Kin	HALLMARK_KRAS_SIGNALING_UP	1.23962
GZF1	MIR4683	Kin	miRNA	1.23962
FOXH1	KRAS_SIGNALING_UP	Kin	HALLMARK_KRAS_SIGNALING_UP	1.49608
FOXH1	MIR4683	Kin	miRNA	1.49608
FOXH1	MIR3174	Kin	miRNA	1.49608
FOXH1	MIR4473	Kin	miRNA	1.49608
FOXH1	MIR3132	Kin	miRNA	1.49608
FOXH1	MIR4681	Kin	miRNA	1.49608
FOXH1	MIR4526	Kin	miRNA	1.49608
FOXH1	MIR4636	Kin	miRNA	1.49608
FOXH1	MIR4540	Kin	miRNA	1.49608
FOXH1	MIR4517	Kin	miRNA	1.49608
FOXH1	MIR4432	Kin	miRNA	1.49608
FOXH1	KRAS_SIGNALING_UP	Kin	HALLMARK_KRAS_SIGNALING_UP	1.49608
FOXH1	MIR4683	Kin	miRNA	1.49608
FOXH1	MIR3174	Kin	miRNA	1.49608
FOXH1	MIR4473	Kin	miRNA	1.49608
FOXH1	MIR3132	Kin	miRNA	1.49608
FOXH1	MIR4681	Kin	miRNA	1.49608
FOXH1	MIR4526	Kin	miRNA	1.49608
FOXH1	MIR4636	Kin	miRNA	1.49608
FOXH1	MIR4540	Kin	miRNA	1.49608
FOXH1	MIR4517	Kin	miRNA	1.49608
FOXH1	MIR4432	Kin	miRNA	1.49608
KLF4	KRAS_SIGNALING_UP	Kin	HALLMARK_KRAS_SIGNALING_UP	1.84823
KLF4	MIR4683	Kin	miRNA	1.84823
KLF4	MIR4312	Kin	miRNA	1.84823
KLF4	MIR4689	Kin	miRNA	1.84823
KLF4	MIR3908	Kin	miRNA	1.84823
KLF4	MIR3132	Kin	miRNA	1.84823
KLF4	MIR1193	Kin	miRNA	1.84823
KLF4	MIR4517	Kin	miRNA	1.84823
KLF4	MIR1282	Kin	miRNA	1.84823
KLF4	MIR3188	Kin	miRNA	1.84823
KLF4	MIR1322	Kin	miRNA	1.84823
KLF4	MIR5191	Kin	miRNA	1.84823
KLF4	MIR6072	Kin	miRNA	1.84823
KLF4	MIR4526	Kin	miRNA	1.84823
KLF4	MIR4718	Kin	miRNA	1.84823
KLF4	MIR4314	Kin	miRNA	1.84823
KLF4	MIR3651	Kin	miRNA	1.84823
KLF4	MIR4432	Kin	miRNA	1.84823
KLF4	MIR4540	Kin	miRNA	1.84823
KLF4	MIR4289	Kin	miRNA	1.84823
KLF4	MIR8078	Kin	miRNA	1.84823
KLF4	MIR3174	Kin	miRNA	1.84823
KLF4	MIR4681	Kin	miRNA	1.84823
KLF4	MIR8061	Kin	miRNA	1.84823
KLF4	MIR6090	Kin	miRNA	1.84823
KLF4	MIR3657	Kin	miRNA	1.84823
ZNF682	KRAS_SIGNALING_UP	Kin	HALLMARK_KRAS_SIGNALING_UP	1.22995
ZNF682	MIR130A_5P	Kin	miRNA	1.22995
ZNF682	MIR183_3P	Kin	miRNA	1.22995
ZNF682	KRAS_SIGNALING_UP	Kin	HALLMARK_KRAS_SIGNALING_UP	1.22995
ZNF682	MIR130A_5P	Kin	miRNA	1.22995
ZNF682	MIR183_3P	Kin	miRNA	1.22995
DOT1L	KRAS_SIGNALING_UP	Kin	HALLMARK_KRAS_SIGNALING_UP	1.05485
DOT1L	MIR4781_3P	Kin	miRNA	1.05485
DOT1L	KRAS_SIGNALING_UP	Kin	HALLMARK_KRAS_SIGNALING_UP	1.05485
DOT1L	MIR4781_3P	Kin	miRNA	1.05485
GZF1	KRAS_SIGNALING_UP	Kin	HALLMARK_KRAS_SIGNALING_UP	1.23962
GZF1	MIR4683	Kin	miRNA	1.23962
GZF1	KRAS_SIGNALING_UP	Kin	HALLMARK_KRAS_SIGNALING_UP	1.23962
GZF1	MIR4683	Kin	miRNA	1.23962
SREBF1	KRAS_SIGNALING_UP	Kin	HALLMARK_KRAS_SIGNALING_UP	1.17339
SREBF1	MIR3188	Kin	miRNA	1.17339
SREBF1	MIR4473	Kin	miRNA	1.17339
SREBF1	MIR3132	Kin	miRNA	1.17339
SREBF1	MIR3651	Kin	miRNA	1.17339
SREBF1	MIR4312	Kin	miRNA	1.17339
SREBF1	MIR4517	Kin	miRNA	1.17339
SREBF1	MIR3660	Kin	miRNA	1.17339
SREBF1	MIR4474_3P	Kin	miRNA	1.17339
SREBF1	KRAS_SIGNALING_UP	Kin	HALLMARK_KRAS_SIGNALING_UP	1.17339
SREBF1	MIR3188	Kin	miRNA	1.17339
SREBF1	MIR4473	Kin	miRNA	1.17339
SREBF1	MIR3132	Kin	miRNA	1.17339
SREBF1	MIR3651	Kin	miRNA	1.17339
SREBF1	MIR4312	Kin	miRNA	1.17339
SREBF1	MIR4517	Kin	miRNA	1.17339
SREBF1	MIR3660	Kin	miRNA	1.17339
SREBF1	MIR4474_3P	Kin	miRNA	1.17339
SREBF1	MIR3188	Kin	miRNA	1.17339
SREBF1	MIR4473	Kin	miRNA	1.17339
SREBF1	MIR3132	Kin	miRNA	1.17339
SREBF1	MIR3651	Kin	miRNA	1.17339
SREBF1	MIR4312	Kin	miRNA	1.17339
SREBF1	MIR4517	Kin	miRNA	1.17339
SREBF1	MIR3660	Kin	miRNA	1.17339
SREBF1	MIR4474_3P	Kin	miRNA	1.17339
ALX3	UV_RESPONSE_DN	Kin	HALLMARK_UV_RESPONSE_DN	1.49186
ALX3	UV_RESPONSE_DN	Kin	HALLMARK_UV_RESPONSE_DN	1.49186
KMT2B	COMPLEMENT	Kin	HALLMARK_COMPLEMENT	1.05098
KMT2B	MIR548AZ_5P	Kin	miRNA	1.05098
KMT2B	MIR548T_5P	Kin	miRNA	1.05098
KMT2B	UV_RESPONSE_DN	Kin	HALLMARK_UV_RESPONSE_DN	1.05098
KMT2B	MIR548AZ_5P	Kin	miRNA	1.05098
KMT2B	MIR548T_5P	Kin	miRNA	1.05098
SOX7	UV_RESPONSE_DN	Kin	HALLMARK_UV_RESPONSE_DN	1.69771
SOX7	UV_RESPONSE_DN	Kin	HALLMARK_UV_RESPONSE_DN	1.69771
ZNF707	UV_RESPONSE_DN	Kin	HALLMARK_UV_RESPONSE_DN	1.50488
ZNF707	UV_RESPONSE_DN	Kin	HALLMARK_UV_RESPONSE_DN	1.50488
DOT1L	UV_RESPONSE_DN	Kin	HALLMARK_UV_RESPONSE_DN	1.05485
DOT1L	MIR4781_3P	Kin	miRNA	1.05485
DOT1L	UV_RESPONSE_DN	Kin	HALLMARK_UV_RESPONSE_DN	1.05485
DOT1L	MIR4781_3P	Kin	miRNA	1.05485
KLF4	UV_RESPONSE_DN	Kin	HALLMARK_UV_RESPONSE_DN	1.84823
KLF4	MIR4683	Kin	miRNA	1.84823
KLF4	MIR4312	Kin	miRNA	1.84823
KLF4	MIR4689	Kin	miRNA	1.84823
KLF4	MIR3908	Kin	miRNA	1.84823
KLF4	MIR3132	Kin	miRNA	1.84823
KLF4	MIR1193	Kin	miRNA	1.84823
KLF4	MIR4517	Kin	miRNA	1.84823
KLF4	MIR1282	Kin	miRNA	1.84823
KLF4	MIR3188	Kin	miRNA	1.84823
KLF4	MIR1322	Kin	miRNA	1.84823
KLF4	MIR5191	Kin	miRNA	1.84823
KLF4	MIR6072	Kin	miRNA	1.84823
KLF4	MIR4526	Kin	miRNA	1.84823
KLF4	MIR4718	Kin	miRNA	1.84823
KLF4	MIR4314	Kin	miRNA	1.84823
KLF4	MIR3651	Kin	miRNA	1.84823
KLF4	MIR4432	Kin	miRNA	1.84823
KLF4	MIR4540	Kin	miRNA	1.84823
KLF4	MIR4289	Kin	miRNA	1.84823
KLF4	MIR8078	Kin	miRNA	1.84823
KLF4	MIR3174	Kin	miRNA	1.84823
KLF4	MIR4681	Kin	miRNA	1.84823
KLF4	MIR8061	Kin	miRNA	1.84823
KLF4	MIR6090	Kin	miRNA	1.84823
KLF4	MIR3657	Kin	miRNA	1.84823
KLF4	UV_RESPONSE_DN	Kin	HALLMARK_UV_RESPONSE_DN	1.84823
KLF4	MIR4683	Kin	miRNA	1.84823
KLF4	MIR4312	Kin	miRNA	1.84823
KLF4	MIR4689	Kin	miRNA	1.84823
KLF4	MIR3908	Kin	miRNA	1.84823
KLF4	MIR3132	Kin	miRNA	1.84823
KLF4	MIR1193	Kin	miRNA	1.84823
KLF4	MIR4517	Kin	miRNA	1.84823
KLF4	MIR1282	Kin	miRNA	1.84823
KLF4	MIR3188	Kin	miRNA	1.84823
KLF4	MIR1322	Kin	miRNA	1.84823
KLF4	MIR5191	Kin	miRNA	1.84823
KLF4	MIR6072	Kin	miRNA	1.84823
KLF4	MIR4526	Kin	miRNA	1.84823
KLF4	MIR4718	Kin	miRNA	1.84823
KLF4	MIR4314	Kin	miRNA	1.84823
KLF4	MIR3651	Kin	miRNA	1.84823
KLF4	MIR4432	Kin	miRNA	1.84823
KLF4	MIR4540	Kin	miRNA	1.84823
KLF4	MIR4289	Kin	miRNA	1.84823
KLF4	MIR8078	Kin	miRNA	1.84823
KLF4	MIR3174	Kin	miRNA	1.84823
KLF4	MIR4681	Kin	miRNA	1.84823
KLF4	MIR8061	Kin	miRNA	1.84823
KLF4	MIR6090	Kin	miRNA	1.84823
KLF4	MIR3657	Kin	miRNA	1.84823
KMT2B	UV_RESPONSE_DN	Kin	HALLMARK_UV_RESPONSE_DN	1.05098
KMT2B	MIR548AZ_5P	Kin	miRNA	1.05098
KMT2B	MIR548T_5P	Kin	miRNA	1.05098
KMT2B	UV_RESPONSE_DN	Kin	HALLMARK_UV_RESPONSE_DN	1.05098
KMT2B	MIR548AZ_5P	Kin	miRNA	1.05098
KMT2B	MIR548T_5P	Kin	miRNA	1.05098
HIVEP3	UV_RESPONSE_DN	Kin	HALLMARK_UV_RESPONSE_DN	1.05023
HIVEP3	MIR6090	Kin	miRNA	1.05023
HIVEP3	MIR1237_3P	Kin	miRNA	1.05023
HIVEP3	UV_RESPONSE_DN	Kin	HALLMARK_UV_RESPONSE_DN	1.05023
HIVEP3	MIR6090	Kin	miRNA	1.05023
HIVEP3	MIR1237_3P	Kin	miRNA	1.05023
KMT2B	COMPLEMENT	Kin	HALLMARK_COMPLEMENT	1.05098
KMT2B	MIR548AZ_5P	Kin	miRNA	1.05098
KMT2B	MIR548T_5P	Kin	miRNA	1.05098
DOT1L	COMPLEMENT	Kin	HALLMARK_COMPLEMENT	1.05485
DOT1L	MIR4781_3P	Kin	miRNA	1.05485
DOT1L	COMPLEMENT	Kin	HALLMARK_COMPLEMENT	1.05485
DOT1L	MIR4781_3P	Kin	miRNA	1.05485
GZF1	COMPLEMENT	Kin	HALLMARK_COMPLEMENT	1.23962
GZF1	MIR4683	Kin	miRNA	1.23962
GZF1	COMPLEMENT	Kin	HALLMARK_COMPLEMENT	1.23962
GZF1	MIR4683	Kin	miRNA	1.23962
ZNF707	COMPLEMENT	Kin	HALLMARK_COMPLEMENT	1.50488
ZNF707	COMPLEMENT	Kin	HALLMARK_COMPLEMENT	1.50488
ZNF707	COMPLEMENT	Kin	HALLMARK_COMPLEMENT	1.50488
LHX4	COMPLEMENT	Kin	HALLMARK_COMPLEMENT	1.28382
LHX4	COMPLEMENT	Kin	HALLMARK_COMPLEMENT	1.28382
ZNF707	COMPLEMENT	Kin	HALLMARK_COMPLEMENT	1.50488
DOT1L	COMPLEMENT	Kin	HALLMARK_COMPLEMENT	1.05485
DOT1L	MIR4781_3P	Kin	miRNA	1.05485
ZNF707	COMPLEMENT	Kin	HALLMARK_COMPLEMENT	1.50488
DOT1L	ESTROGEN_RESPONSE_LATE	Kin	HALLMARK_ESTROGEN_RESPONSE_LATE	1.05485
DOT1L	MIR4781_3P	Kin	miRNA	1.05485
DOT1L	ESTROGEN_RESPONSE_LATE	Kin	HALLMARK_ESTROGEN_RESPONSE_LATE	1.05485
DOT1L	MIR4781_3P	Kin	miRNA	1.05485
DOT1L	ESTROGEN_RESPONSE_LATE	Kin	HALLMARK_ESTROGEN_RESPONSE_LATE	1.05485
DOT1L	MIR4781_3P	Kin	miRNA	1.05485
DOT1L	ESTROGEN_RESPONSE_LATE	Kin	HALLMARK_ESTROGEN_RESPONSE_LATE	1.05485
DOT1L	MIR4781_3P	Kin	miRNA	1.05485

## Sheet: DCM_network
Int1	Int2	Type1	Type2	Int1_EffectSize
STAT3	TNFA_SIGNALING_VIA_NFKB	Kin	HALLMARK_TNFA_SIGNALING_VIA_NFKB	1.03449
STAT3	HYPOXIA	Kin	HALLMARK_HYPOXIA	1.03449
STAT3	P53_PATHWAY	Kin	HALLMARK_P53_PATHWAY	1.03449
STAT3	HYPOXIA	Kin	HALLMARK_HYPOXIA	1.03449
REXO4	HYPOXIA	Kin	HALLMARK_HYPOXIA	0.934233
REXO4	HYPOXIA	Kin	HALLMARK_HYPOXIA	0.934233
ELF2	HYPOXIA	Kin	HALLMARK_HYPOXIA	0.935088
ELF2	HYPOXIA	Kin	HALLMARK_HYPOXIA	0.935088
ZNF770	HYPOXIA	Kin	HALLMARK_HYPOXIA	1.29846
ZNF770	HYPOXIA	Kin	HALLMARK_HYPOXIA	1.29846
ZNF174	HYPOXIA	Kin	HALLMARK_HYPOXIA	0.700574
ZNF174	E2F_TARGETS	Kin	HALLMARK_E2F_TARGETS	0.700574
ELF2	HYPOXIA	Kin	HALLMARK_HYPOXIA	0.935088
ELF2	E2F_TARGETS	Kin	HALLMARK_E2F_TARGETS	0.935088
MECP2	HYPOXIA	Kin	HALLMARK_HYPOXIA	1.04204
MECP2	HYPOXIA	Kin	HALLMARK_HYPOXIA	1.04204
GLYR1	HYPOXIA	Kin	HALLMARK_HYPOXIA	1.37178
GLYR1	HYPOXIA	Kin	HALLMARK_HYPOXIA	1.37178
MBD2	HYPOXIA	Kin	HALLMARK_HYPOXIA	0.902572
MBD2	APOPTOSIS	Kin	HALLMARK_APOPTOSIS	0.902572
TEAD2	COAGULATION	Kin	HALLMARK_COAGULATION	1.60843
TEAD2	COAGULATION	Kin	HALLMARK_COAGULATION	1.60843
STAT3	COAGULATION	Kin	HALLMARK_COAGULATION	1.03449
STAT3	COAGULATION	Kin	HALLMARK_COAGULATION	1.03449
STAT3	COAGULATION	Kin	HALLMARK_COAGULATION	1.03449
STAT3	EPITHELIAL_MESENCHYMAL_TRANSITION	Kin	HALLMARK_EPITHELIAL_MESENCHYMAL_TRANSITION	1.03449
MECP2	COAGULATION	Kin	HALLMARK_COAGULATION	1.04204
MECP2	EPITHELIAL_MESENCHYMAL_TRANSITION	Kin	HALLMARK_EPITHELIAL_MESENCHYMAL_TRANSITION	1.04204
TEAD1	COAGULATION	Kin	HALLMARK_COAGULATION	0.832638
TEAD1	EPITHELIAL_MESENCHYMAL_TRANSITION	Kin	HALLMARK_EPITHELIAL_MESENCHYMAL_TRANSITION	0.832638
GLYR1	COAGULATION	Kin	HALLMARK_COAGULATION	1.37178
GLYR1	EPITHELIAL_MESENCHYMAL_TRANSITION	Kin	HALLMARK_EPITHELIAL_MESENCHYMAL_TRANSITION	1.37178
FOXN3	COAGULATION	Kin	HALLMARK_COAGULATION	1.04609
FOXN3	COAGULATION	Kin	HALLMARK_COAGULATION	1.04609
STAT3	COAGULATION	Kin	HALLMARK_COAGULATION	1.03449
STAT3	EPITHELIAL_MESENCHYMAL_TRANSITION	Kin	HALLMARK_EPITHELIAL_MESENCHYMAL_TRANSITION	1.03449
STAT3	EPITHELIAL_MESENCHYMAL_TRANSITION	Kin	HALLMARK_EPITHELIAL_MESENCHYMAL_TRANSITION	1.03449
STAT3	EPITHELIAL_MESENCHYMAL_TRANSITION	Kin	HALLMARK_EPITHELIAL_MESENCHYMAL_TRANSITION	1.03449
GLYR1	EPITHELIAL_MESENCHYMAL_TRANSITION	Kin	HALLMARK_EPITHELIAL_MESENCHYMAL_TRANSITION	1.37178
GLYR1	COAGULATION	Kin	HALLMARK_COAGULATION	1.37178
FOXN3	COAGULATION	Kin	HALLMARK_COAGULATION	1.04609
FOXN3	EPITHELIAL_MESENCHYMAL_TRANSITION	Kin	HALLMARK_EPITHELIAL_MESENCHYMAL_TRANSITION	1.04609
GLYR1	MYOGENESIS	Kin	HALLMARK_MYOGENESIS	1.37178
GLYR1	COAGULATION	Kin	HALLMARK_COAGULATION	1.37178
STAT3	EPITHELIAL_MESENCHYMAL_TRANSITION	Kin	HALLMARK_EPITHELIAL_MESENCHYMAL_TRANSITION	1.03449
STAT3	COAGULATION	Kin	HALLMARK_COAGULATION	1.03449
STAT3	EPITHELIAL_MESENCHYMAL_TRANSITION	Kin	HALLMARK_EPITHELIAL_MESENCHYMAL_TRANSITION	1.03449
STAT3	EPITHELIAL_MESENCHYMAL_TRANSITION	Kin	HALLMARK_EPITHELIAL_MESENCHYMAL_TRANSITION	1.03449
STAT3	EPITHELIAL_MESENCHYMAL_TRANSITION	Kin	HALLMARK_EPITHELIAL_MESENCHYMAL_TRANSITION	1.03449
STAT3	COAGULATION	Kin	HALLMARK_COAGULATION	1.03449
STAT3	EPITHELIAL_MESENCHYMAL_TRANSITION	Kin	HALLMARK_EPITHELIAL_MESENCHYMAL_TRANSITION	1.03449
STAT3	EPITHELIAL_MESENCHYMAL_TRANSITION	Kin	HALLMARK_EPITHELIAL_MESENCHYMAL_TRANSITION	1.03449
STAT3	EPITHELIAL_MESENCHYMAL_TRANSITION	Kin	HALLMARK_EPITHELIAL_MESENCHYMAL_TRANSITION	1.03449
STAT3	COAGULATION	Kin	HALLMARK_COAGULATION	1.03449
GLYR1	EPITHELIAL_MESENCHYMAL_TRANSITION	Kin	HALLMARK_EPITHELIAL_MESENCHYMAL_TRANSITION	1.37178
GLYR1	COAGULATION	Kin	HALLMARK_COAGULATION	1.37178
STAT3	EPITHELIAL_MESENCHYMAL_TRANSITION	Kin	HALLMARK_EPITHELIAL_MESENCHYMAL_TRANSITION	1.03449
STAT3	COAGULATION	Kin	HALLMARK_COAGULATION	1.03449
MECP2	NOTCH_SIGNALING	Kin	HALLMARK_NOTCH_SIGNALING	1.04204
MECP2	APOPTOSIS	Kin	HALLMARK_APOPTOSIS	1.04204
TEAD1	NOTCH_SIGNALING	Kin	HALLMARK_NOTCH_SIGNALING	0.832638
TEAD1	APOPTOSIS	Kin	HALLMARK_APOPTOSIS	0.832638
GLYR1	NOTCH_SIGNALING	Kin	HALLMARK_NOTCH_SIGNALING	1.37178
GLYR1	APOPTOSIS	Kin	HALLMARK_APOPTOSIS	1.37178
STAT3	TNFA_SIGNALING_VIA_NFKB	Kin	HALLMARK_TNFA_SIGNALING_VIA_NFKB	1.03449
STAT3	APOPTOSIS	Kin	HALLMARK_APOPTOSIS	1.03449
STAT3	TNFA_SIGNALING_VIA_NFKB	Kin	HALLMARK_TNFA_SIGNALING_VIA_NFKB	1.03449
STAT3	APOPTOSIS	Kin	HALLMARK_APOPTOSIS	1.03449
STAT3	APOPTOSIS	Kin	HALLMARK_APOPTOSIS	1.03449
STAT3	TNFA_SIGNALING_VIA_NFKB	Kin	HALLMARK_TNFA_SIGNALING_VIA_NFKB	1.03449
STAT3	APOPTOSIS	Kin	HALLMARK_APOPTOSIS	1.03449
STAT3	IL2_STAT5_SIGNALING	Kin	HALLMARK_IL2_STAT5_SIGNALING	1.03449
TEAD1	TNFA_SIGNALING_VIA_NFKB	Kin	HALLMARK_TNFA_SIGNALING_VIA_NFKB	0.832638
TEAD1	TNFA_SIGNALING_VIA_NFKB	Kin	HALLMARK_TNFA_SIGNALING_VIA_NFKB	0.832638
STAT3	KRAS_SIGNALING_DN	Kin	HALLMARK_KRAS_SIGNALING_DN	1.03449
STAT3	APOPTOSIS	Kin	HALLMARK_APOPTOSIS	1.03449
STAT3	KRAS_SIGNALING_DN	Kin	HALLMARK_KRAS_SIGNALING_DN	1.03449
STAT3	EPITHELIAL_MESENCHYMAL_TRANSITION	Kin	HALLMARK_EPITHELIAL_MESENCHYMAL_TRANSITION	1.03449
STAT3	TNFA_SIGNALING_VIA_NFKB	Kin	HALLMARK_TNFA_SIGNALING_VIA_NFKB	1.03449
STAT3	EPITHELIAL_MESENCHYMAL_TRANSITION	Kin	HALLMARK_EPITHELIAL_MESENCHYMAL_TRANSITION	1.03449
STAT3	TNFA_SIGNALING_VIA_NFKB	Kin	HALLMARK_TNFA_SIGNALING_VIA_NFKB	1.03449
STAT3	TNFA_SIGNALING_VIA_NFKB	Kin	HALLMARK_TNFA_SIGNALING_VIA_NFKB	1.03449
STAT3	APOPTOSIS	Kin	HALLMARK_APOPTOSIS	1.03449
STAT3	KRAS_SIGNALING_DN	Kin	HALLMARK_KRAS_SIGNALING_DN	1.03449
STAT3	APOPTOSIS	Kin	HALLMARK_APOPTOSIS	1.03449
STAT3	TNFA_SIGNALING_VIA_NFKB	Kin	HALLMARK_TNFA_SIGNALING_VIA_NFKB	1.03449
STAT3	APOPTOSIS	Kin	HALLMARK_APOPTOSIS	1.03449
STAT3	IL2_STAT5_SIGNALING	Kin	HALLMARK_IL2_STAT5_SIGNALING	1.03449
STAT3	TNFA_SIGNALING_VIA_NFKB	Kin	HALLMARK_TNFA_SIGNALING_VIA_NFKB	1.03449
STAT3	TNFA_SIGNALING_VIA_NFKB	Kin	HALLMARK_TNFA_SIGNALING_VIA_NFKB	1.03449
STAT3	TNFA_SIGNALING_VIA_NFKB	Kin	HALLMARK_TNFA_SIGNALING_VIA_NFKB	1.03449
STAT3	EPITHELIAL_MESENCHYMAL_TRANSITION	Kin	HALLMARK_EPITHELIAL_MESENCHYMAL_TRANSITION	1.03449
STAT3	TNFA_SIGNALING_VIA_NFKB	Kin	HALLMARK_TNFA_SIGNALING_VIA_NFKB	1.03449
STAT3	TNFA_SIGNALING_VIA_NFKB	Kin	HALLMARK_TNFA_SIGNALING_VIA_NFKB	1.03449
STAT3	KRAS_SIGNALING_DN	Kin	HALLMARK_KRAS_SIGNALING_DN	1.03449
STAT3	EPITHELIAL_MESENCHYMAL_TRANSITION	Kin	HALLMARK_EPITHELIAL_MESENCHYMAL_TRANSITION	1.03449
MEIS2	APOPTOSIS	Kin	HALLMARK_APOPTOSIS	0.923872
MEIS2	TNFA_SIGNALING_VIA_NFKB	Kin	HALLMARK_TNFA_SIGNALING_VIA_NFKB	0.923872
STAT3	TNFA_SIGNALING_VIA_NFKB	Kin	HALLMARK_TNFA_SIGNALING_VIA_NFKB	1.03449
STAT3	TNFA_SIGNALING_VIA_NFKB	Kin	HALLMARK_TNFA_SIGNALING_VIA_NFKB	1.03449
STAT3	EPITHELIAL_MESENCHYMAL_TRANSITION	Kin	HALLMARK_EPITHELIAL_MESENCHYMAL_TRANSITION	1.03449
STAT3	IL2_STAT5_SIGNALING	Kin	HALLMARK_IL2_STAT5_SIGNALING	1.03449
STAT3	P53_PATHWAY	Kin	HALLMARK_P53_PATHWAY	1.03449
STAT3	IL2_STAT5_SIGNALING	Kin	HALLMARK_IL2_STAT5_SIGNALING	1.03449
BBX	P53_PATHWAY	Kin	HALLMARK_P53_PATHWAY	0.818162
BBX	P53_PATHWAY	Kin	HALLMARK_P53_PATHWAY	0.818162
TEAD1	P53_PATHWAY	Kin	HALLMARK_P53_PATHWAY	0.832638
TEAD1	P53_PATHWAY	Kin	HALLMARK_P53_PATHWAY	0.832638
CHCHD3	P53_PATHWAY	Kin	HALLMARK_P53_PATHWAY	1.30519
CHCHD3	P53_PATHWAY	Kin	HALLMARK_P53_PATHWAY	1.30519
ZNF770	P53_PATHWAY	Kin	HALLMARK_P53_PATHWAY	1.29846
ZNF770	P53_PATHWAY	Kin	HALLMARK_P53_PATHWAY	1.29846
TEAD1	P53_PATHWAY	Kin	HALLMARK_P53_PATHWAY	0.832638
TEAD1	P53_PATHWAY	Kin	HALLMARK_P53_PATHWAY	0.832638
TEAD1	P53_PATHWAY	Kin	HALLMARK_P53_PATHWAY	0.832638
TEAD1	APOPTOSIS	Kin	HALLMARK_APOPTOSIS	0.832638
STAT3	MYOGENESIS	Kin	HALLMARK_MYOGENESIS	1.03449
STAT3	APOPTOSIS	Kin	HALLMARK_APOPTOSIS	1.03449
GLYR1	P53_PATHWAY	Kin	HALLMARK_P53_PATHWAY	1.37178
GLYR1	P53_PATHWAY	Kin	HALLMARK_P53_PATHWAY	1.37178
TEAD1	P53_PATHWAY	Kin	HALLMARK_P53_PATHWAY	0.832638
TEAD1	APOPTOSIS	Kin	HALLMARK_APOPTOSIS	0.832638
STAT3	APOPTOSIS	Kin	HALLMARK_APOPTOSIS	1.03449
STAT3	MYOGENESIS	Kin	HALLMARK_MYOGENESIS	1.03449
ZNF770	BBX	Kin	Kin	1.29846
ZNF770	MIR6089	Kin	miRNA	1.29846
ZNF770	MIR887_5P	Kin	miRNA	1.29846
BBX	MIR6089	Kin	miRNA	0.818162
BBX	MIR3660	Kin	miRNA	0.818162
BBX	MIR4781_3P	Kin	miRNA	0.818162
BBX	MIR7978	Kin	miRNA	0.818162
ZNF770	TEAD1	Kin	Kin	1.29846
ZNF770	MIR6089	Kin	miRNA	1.29846
ZNF770	MIR887_5P	Kin	miRNA	1.29846
TEAD1	MIR1193	Kin	miRNA	0.832638
TEAD1	MIR3652	Kin	miRNA	0.832638
TEAD1	MIR6090	Kin	miRNA	0.832638
TEAD1	MIR645	Kin	miRNA	0.832638
TEAD1	MIR1231	Kin	miRNA	0.832638
TEAD1	MIR1324	Kin	miRNA	0.832638
TEAD1	MIR1261	Kin	miRNA	0.832638
TEAD1	MIR8053	Kin	miRNA	0.832638
TEAD1	MIR4259	Kin	miRNA	0.832638
TEAD1	MIR4301	Kin	miRNA	0.832638
TEAD1	MIR4660	Kin	miRNA	0.832638
TEAD1	MIR4421	Kin	miRNA	0.832638
TEAD1	MIR4681	Kin	miRNA	0.832638
TEAD1	MIR640	Kin	miRNA	0.832638
TEAD1	MIR6126	Kin	miRNA	0.832638
TEAD1	MIR3188	Kin	miRNA	0.832638
STAT3	EPITHELIAL_MESENCHYMAL_TRANSITION	Kin	HALLMARK_EPITHELIAL_MESENCHYMAL_TRANSITION	1.03449
STAT3	APOPTOSIS	Kin	HALLMARK_APOPTOSIS	1.03449
STAT3	EPITHELIAL_MESENCHYMAL_TRANSITION	Kin	HALLMARK_EPITHELIAL_MESENCHYMAL_TRANSITION	1.03449
STAT3	EPITHELIAL_MESENCHYMAL_TRANSITION	Kin	HALLMARK_EPITHELIAL_MESENCHYMAL_TRANSITION	1.03449
STAT3	EPITHELIAL_MESENCHYMAL_TRANSITION	Kin	HALLMARK_EPITHELIAL_MESENCHYMAL_TRANSITION	1.03449
STAT3	EPITHELIAL_MESENCHYMAL_TRANSITION	Kin	HALLMARK_EPITHELIAL_MESENCHYMAL_TRANSITION	1.03449
STAT3	EPITHELIAL_MESENCHYMAL_TRANSITION	Kin	HALLMARK_EPITHELIAL_MESENCHYMAL_TRANSITION	1.03449
STAT3	MYOGENESIS	Kin	HALLMARK_MYOGENESIS	1.03449
STAT3	EPITHELIAL_MESENCHYMAL_TRANSITION	Kin	HALLMARK_EPITHELIAL_MESENCHYMAL_TRANSITION	1.03449
STAT3	EPITHELIAL_MESENCHYMAL_TRANSITION	Kin	HALLMARK_EPITHELIAL_MESENCHYMAL_TRANSITION	1.03449
STAT3	APOPTOSIS	Kin	HALLMARK_APOPTOSIS	1.03449
STAT3	EPITHELIAL_MESENCHYMAL_TRANSITION	Kin	HALLMARK_EPITHELIAL_MESENCHYMAL_TRANSITION	1.03449
MBD2	APOPTOSIS	Kin	HALLMARK_APOPTOSIS	0.902572
MBD2	EPITHELIAL_MESENCHYMAL_TRANSITION	Kin	HALLMARK_EPITHELIAL_MESENCHYMAL_TRANSITION	0.902572
STAT3	APOPTOSIS	Kin	HALLMARK_APOPTOSIS	1.03449
STAT3	APOPTOSIS	Kin	HALLMARK_APOPTOSIS	1.03449
STAT3	APOPTOSIS	Kin	HALLMARK_APOPTOSIS	1.03449
STAT3	MYOGENESIS	Kin	HALLMARK_MYOGENESIS	1.03449
MSANTD3	APOPTOSIS	Kin	HALLMARK_APOPTOSIS	0.867163
MSANTD3	EPITHELIAL_MESENCHYMAL_TRANSITION	Kin	HALLMARK_EPITHELIAL_MESENCHYMAL_TRANSITION	0.867163
MBD2	APOPTOSIS	Kin	HALLMARK_APOPTOSIS	0.902572
MBD2	EPITHELIAL_MESENCHYMAL_TRANSITION	Kin	HALLMARK_EPITHELIAL_MESENCHYMAL_TRANSITION	0.902572
MBD2	APOPTOSIS	Kin	HALLMARK_APOPTOSIS	0.902572
MBD2	EPITHELIAL_MESENCHYMAL_TRANSITION	Kin	HALLMARK_EPITHELIAL_MESENCHYMAL_TRANSITION	0.902572
STAT3	EPITHELIAL_MESENCHYMAL_TRANSITION	Kin	HALLMARK_EPITHELIAL_MESENCHYMAL_TRANSITION	1.03449
STAT3	APOPTOSIS	Kin	HALLMARK_APOPTOSIS	1.03449
STAT3	EPITHELIAL_MESENCHYMAL_TRANSITION	Kin	HALLMARK_EPITHELIAL_MESENCHYMAL_TRANSITION	1.03449
STAT3	APOPTOSIS	Kin	HALLMARK_APOPTOSIS	1.03449
STAT3	EPITHELIAL_MESENCHYMAL_TRANSITION	Kin	HALLMARK_EPITHELIAL_MESENCHYMAL_TRANSITION	1.03449
STAT3	EPITHELIAL_MESENCHYMAL_TRANSITION	Kin	HALLMARK_EPITHELIAL_MESENCHYMAL_TRANSITION	1.03449
STAT3	EPITHELIAL_MESENCHYMAL_TRANSITION	Kin	HALLMARK_EPITHELIAL_MESENCHYMAL_TRANSITION	1.03449
STAT3	IL2_STAT5_SIGNALING	Kin	HALLMARK_IL2_STAT5_SIGNALING	1.03449
STAT3	EPITHELIAL_MESENCHYMAL_TRANSITION	Kin	HALLMARK_EPITHELIAL_MESENCHYMAL_TRANSITION	1.03449
STAT3	EPITHELIAL_MESENCHYMAL_TRANSITION	Kin	HALLMARK_EPITHELIAL_MESENCHYMAL_TRANSITION	1.03449
MBD2	EPITHELIAL_MESENCHYMAL_TRANSITION	Kin	HALLMARK_EPITHELIAL_MESENCHYMAL_TRANSITION	0.902572
MBD2	EPITHELIAL_MESENCHYMAL_TRANSITION	Kin	HALLMARK_EPITHELIAL_MESENCHYMAL_TRANSITION	0.902572
MBD2	EPITHELIAL_MESENCHYMAL_TRANSITION	Kin	HALLMARK_EPITHELIAL_MESENCHYMAL_TRANSITION	0.902572
MBD2	IL2_STAT5_SIGNALING	Kin	HALLMARK_IL2_STAT5_SIGNALING	0.902572
MBD2	EPITHELIAL_MESENCHYMAL_TRANSITION	Kin	HALLMARK_EPITHELIAL_MESENCHYMAL_TRANSITION	0.902572
MBD2	EPITHELIAL_MESENCHYMAL_TRANSITION	Kin	HALLMARK_EPITHELIAL_MESENCHYMAL_TRANSITION	0.902572
STAT3	APOPTOSIS	Kin	HALLMARK_APOPTOSIS	1.03449
STAT3	MYOGENESIS	Kin	HALLMARK_MYOGENESIS	1.03449
STAT3	APOPTOSIS	Kin	HALLMARK_APOPTOSIS	1.03449
STAT3	IL2_STAT5_SIGNALING	Kin	HALLMARK_IL2_STAT5_SIGNALING	1.03449
STAT3	APOPTOSIS	Kin	HALLMARK_APOPTOSIS	1.03449
STAT3	EPITHELIAL_MESENCHYMAL_TRANSITION	Kin	HALLMARK_EPITHELIAL_MESENCHYMAL_TRANSITION	1.03449
STAT3	APOPTOSIS	Kin	HALLMARK_APOPTOSIS	1.03449
STAT3	EPITHELIAL_MESENCHYMAL_TRANSITION	Kin	HALLMARK_EPITHELIAL_MESENCHYMAL_TRANSITION	1.03449
STAT3	APOPTOSIS	Kin	HALLMARK_APOPTOSIS	1.03449
STAT3	EPITHELIAL_MESENCHYMAL_TRANSITION	Kin	HALLMARK_EPITHELIAL_MESENCHYMAL_TRANSITION	1.03449
STAT3	EPITHELIAL_MESENCHYMAL_TRANSITION	Kin	HALLMARK_EPITHELIAL_MESENCHYMAL_TRANSITION	1.03449
STAT3	MYOGENESIS	Kin	HALLMARK_MYOGENESIS	1.03449
STAT3	APOPTOSIS	Kin	HALLMARK_APOPTOSIS	1.03449
STAT3	IL2_STAT5_SIGNALING	Kin	HALLMARK_IL2_STAT5_SIGNALING	1.03449
STAT3	EPITHELIAL_MESENCHYMAL_TRANSITION	Kin	HALLMARK_EPITHELIAL_MESENCHYMAL_TRANSITION	1.03449
STAT3	MYOGENESIS	Kin	HALLMARK_MYOGENESIS	1.03449
TEAD1	EPITHELIAL_MESENCHYMAL_TRANSITION	Kin	HALLMARK_EPITHELIAL_MESENCHYMAL_TRANSITION	0.832638
TEAD1	IL2_STAT5_SIGNALING	Kin	HALLMARK_IL2_STAT5_SIGNALING	0.832638
STAT3	EPITHELIAL_MESENCHYMAL_TRANSITION	Kin	HALLMARK_EPITHELIAL_MESENCHYMAL_TRANSITION	1.03449
STAT3	EPITHELIAL_MESENCHYMAL_TRANSITION	Kin	HALLMARK_EPITHELIAL_MESENCHYMAL_TRANSITION	1.03449
STAT3	EPITHELIAL_MESENCHYMAL_TRANSITION	Kin	HALLMARK_EPITHELIAL_MESENCHYMAL_TRANSITION	1.03449
STAT3	EPITHELIAL_MESENCHYMAL_TRANSITION	Kin	HALLMARK_EPITHELIAL_MESENCHYMAL_TRANSITION	1.03449
GLYR1	EPITHELIAL_MESENCHYMAL_TRANSITION	Kin	HALLMARK_EPITHELIAL_MESENCHYMAL_TRANSITION	1.37178
GLYR1	EPITHELIAL_MESENCHYMAL_TRANSITION	Kin	HALLMARK_EPITHELIAL_MESENCHYMAL_TRANSITION	1.37178
STAT3	MYOGENESIS	Kin	HALLMARK_MYOGENESIS	1.03449
STAT3	IL2_STAT5_SIGNALING	Kin	HALLMARK_IL2_STAT5_SIGNALING	1.03449
STAT3	MYOGENESIS	Kin	HALLMARK_MYOGENESIS	1.03449
STAT3	EPITHELIAL_MESENCHYMAL_TRANSITION	Kin	HALLMARK_EPITHELIAL_MESENCHYMAL_TRANSITION	1.03449
STAT3	MYOGENESIS	Kin	HALLMARK_MYOGENESIS	1.03449
STAT3	EPITHELIAL_MESENCHYMAL_TRANSITION	Kin	HALLMARK_EPITHELIAL_MESENCHYMAL_TRANSITION	1.03449
STAT3	MYOGENESIS	Kin	HALLMARK_MYOGENESIS	1.03449
STAT3	EPITHELIAL_MESENCHYMAL_TRANSITION	Kin	HALLMARK_EPITHELIAL_MESENCHYMAL_TRANSITION	1.03449
STAT3	EPITHELIAL_MESENCHYMAL_TRANSITION	Kin	HALLMARK_EPITHELIAL_MESENCHYMAL_TRANSITION	1.03449
STAT3	IL2_STAT5_SIGNALING	Kin	HALLMARK_IL2_STAT5_SIGNALING	1.03449
STAT3	EPITHELIAL_MESENCHYMAL_TRANSITION	Kin	HALLMARK_EPITHELIAL_MESENCHYMAL_TRANSITION	1.03449
STAT3	EPITHELIAL_MESENCHYMAL_TRANSITION	Kin	HALLMARK_EPITHELIAL_MESENCHYMAL_TRANSITION	1.03449
STAT3	IL2_STAT5_SIGNALING	Kin	HALLMARK_IL2_STAT5_SIGNALING	1.03449
STAT3	EPITHELIAL_MESENCHYMAL_TRANSITION	Kin	HALLMARK_EPITHELIAL_MESENCHYMAL_TRANSITION	1.03449
STAT3	IL2_STAT5_SIGNALING	Kin	HALLMARK_IL2_STAT5_SIGNALING	1.03449
STAT3	EPITHELIAL_MESENCHYMAL_TRANSITION	Kin	HALLMARK_EPITHELIAL_MESENCHYMAL_TRANSITION	1.03449
STAT3	EPITHELIAL_MESENCHYMAL_TRANSITION	Kin	HALLMARK_EPITHELIAL_MESENCHYMAL_TRANSITION	1.03449
STAT3	EPITHELIAL_MESENCHYMAL_TRANSITION	Kin	HALLMARK_EPITHELIAL_MESENCHYMAL_TRANSITION	1.03449
STAT3	EPITHELIAL_MESENCHYMAL_TRANSITION	Kin	HALLMARK_EPITHELIAL_MESENCHYMAL_TRANSITION	1.03449
STAT3	EPITHELIAL_MESENCHYMAL_TRANSITION	Kin	HALLMARK_EPITHELIAL_MESENCHYMAL_TRANSITION	1.03449
STAT3	EPITHELIAL_MESENCHYMAL_TRANSITION	Kin	HALLMARK_EPITHELIAL_MESENCHYMAL_TRANSITION	1.03449
STAT3	EPITHELIAL_MESENCHYMAL_TRANSITION	Kin	HALLMARK_EPITHELIAL_MESENCHYMAL_TRANSITION	1.03449
STAT3	EPITHELIAL_MESENCHYMAL_TRANSITION	Kin	HALLMARK_EPITHELIAL_MESENCHYMAL_TRANSITION	1.03449
STAT3	MYOGENESIS	Kin	HALLMARK_MYOGENESIS	1.03449
BBX	MYOGENESIS	Kin	HALLMARK_MYOGENESIS	0.818162
BBX	EPITHELIAL_MESENCHYMAL_TRANSITION	Kin	HALLMARK_EPITHELIAL_MESENCHYMAL_TRANSITION	0.818162
MBD2	MYOGENESIS	Kin	HALLMARK_MYOGENESIS	0.902572
MBD2	EPITHELIAL_MESENCHYMAL_TRANSITION	Kin	HALLMARK_EPITHELIAL_MESENCHYMAL_TRANSITION	0.902572
MBD2	EPITHELIAL_MESENCHYMAL_TRANSITION	Kin	HALLMARK_EPITHELIAL_MESENCHYMAL_TRANSITION	0.902572
MBD2	EPITHELIAL_MESENCHYMAL_TRANSITION	Kin	HALLMARK_EPITHELIAL_MESENCHYMAL_TRANSITION	0.902572
FOXN3	EPITHELIAL_MESENCHYMAL_TRANSITION	Kin	HALLMARK_EPITHELIAL_MESENCHYMAL_TRANSITION	1.04609
FOXN3	EPITHELIAL_MESENCHYMAL_TRANSITION	Kin	HALLMARK_EPITHELIAL_MESENCHYMAL_TRANSITION	1.04609
STAT3	EPITHELIAL_MESENCHYMAL_TRANSITION	Kin	HALLMARK_EPITHELIAL_MESENCHYMAL_TRANSITION	1.03449
STAT3	EPITHELIAL_MESENCHYMAL_TRANSITION	Kin	HALLMARK_EPITHELIAL_MESENCHYMAL_TRANSITION	1.03449
STAT3	EPITHELIAL_MESENCHYMAL_TRANSITION	Kin	HALLMARK_EPITHELIAL_MESENCHYMAL_TRANSITION	1.03449
STAT3	EPITHELIAL_MESENCHYMAL_TRANSITION	Kin	HALLMARK_EPITHELIAL_MESENCHYMAL_TRANSITION	1.03449
STAT3	APOPTOSIS	Kin	HALLMARK_APOPTOSIS	1.03449
STAT3	EPITHELIAL_MESENCHYMAL_TRANSITION	Kin	HALLMARK_EPITHELIAL_MESENCHYMAL_TRANSITION	1.03449
MECP2	EPITHELIAL_MESENCHYMAL_TRANSITION	Kin	HALLMARK_EPITHELIAL_MESENCHYMAL_TRANSITION	1.04204
MECP2	EPITHELIAL_MESENCHYMAL_TRANSITION	Kin	HALLMARK_EPITHELIAL_MESENCHYMAL_TRANSITION	1.04204
TEAD1	EPITHELIAL_MESENCHYMAL_TRANSITION	Kin	HALLMARK_EPITHELIAL_MESENCHYMAL_TRANSITION	0.832638
TEAD1	EPITHELIAL_MESENCHYMAL_TRANSITION	Kin	HALLMARK_EPITHELIAL_MESENCHYMAL_TRANSITION	0.832638
GLYR1	EPITHELIAL_MESENCHYMAL_TRANSITION	Kin	HALLMARK_EPITHELIAL_MESENCHYMAL_TRANSITION	1.37178
GLYR1	EPITHELIAL_MESENCHYMAL_TRANSITION	Kin	HALLMARK_EPITHELIAL_MESENCHYMAL_TRANSITION	1.37178
TEAD1	EPITHELIAL_MESENCHYMAL_TRANSITION	Kin	HALLMARK_EPITHELIAL_MESENCHYMAL_TRANSITION	0.832638
TEAD1	MYOGENESIS	Kin	HALLMARK_MYOGENESIS	0.832638
STAT3	EPITHELIAL_MESENCHYMAL_TRANSITION	Kin	HALLMARK_EPITHELIAL_MESENCHYMAL_TRANSITION	1.03449
STAT3	EPITHELIAL_MESENCHYMAL_TRANSITION	Kin	HALLMARK_EPITHELIAL_MESENCHYMAL_TRANSITION	1.03449
FOXN3	EPITHELIAL_MESENCHYMAL_TRANSITION	Kin	HALLMARK_EPITHELIAL_MESENCHYMAL_TRANSITION	1.04609
FOXN3	EPITHELIAL_MESENCHYMAL_TRANSITION	Kin	HALLMARK_EPITHELIAL_MESENCHYMAL_TRANSITION	1.04609
BBX	EPITHELIAL_MESENCHYMAL_TRANSITION	Kin	HALLMARK_EPITHELIAL_MESENCHYMAL_TRANSITION	0.818162
BBX	EPITHELIAL_MESENCHYMAL_TRANSITION	Kin	HALLMARK_EPITHELIAL_MESENCHYMAL_TRANSITION	0.818162
STAT3	EPITHELIAL_MESENCHYMAL_TRANSITION	Kin	HALLMARK_EPITHELIAL_MESENCHYMAL_TRANSITION	1.03449
STAT3	EPITHELIAL_MESENCHYMAL_TRANSITION	Kin	HALLMARK_EPITHELIAL_MESENCHYMAL_TRANSITION	1.03449
ZNF770	BBX	Kin	Kin	1.29846
ZNF770	MIR6089	Kin	miRNA	1.29846
ZNF770	MIR887_5P	Kin	miRNA	1.29846
BBX	MIR6089	Kin	miRNA	0.818162
BBX	MIR3660	Kin	miRNA	0.818162
BBX	MIR4781_3P	Kin	miRNA	0.818162
BBX	MIR7978	Kin	miRNA	0.818162
ZNF770	TEAD1	Kin	Kin	1.29846
ZNF770	MIR6089	Kin	miRNA	1.29846
ZNF770	MIR887_5P	Kin	miRNA	1.29846
TEAD1	MIR1193	Kin	miRNA	0.832638
TEAD1	MIR3652	Kin	miRNA	0.832638
TEAD1	MIR6090	Kin	miRNA	0.832638
TEAD1	MIR645	Kin	miRNA	0.832638
TEAD1	MIR1231	Kin	miRNA	0.832638
TEAD1	MIR1324	Kin	miRNA	0.832638
TEAD1	MIR1261	Kin	miRNA	0.832638
TEAD1	MIR8053	Kin	miRNA	0.832638
TEAD1	MIR4259	Kin	miRNA	0.832638
TEAD1	MIR4301	Kin	miRNA	0.832638
TEAD1	MIR4660	Kin	miRNA	0.832638
TEAD1	MIR4421	Kin	miRNA	0.832638
TEAD1	MIR4681	Kin	miRNA	0.832638
TEAD1	MIR640	Kin	miRNA	0.832638
TEAD1	MIR6126	Kin	miRNA	0.832638
TEAD1	MIR3188	Kin	miRNA	0.832638
STAT3	APOPTOSIS	Kin	HALLMARK_APOPTOSIS	1.03449
STAT3	APOPTOSIS	Kin	HALLMARK_APOPTOSIS	1.03449
STAT3	APOPTOSIS	Kin	HALLMARK_APOPTOSIS	1.03449
STAT3	APOPTOSIS	Kin	HALLMARK_APOPTOSIS	1.03449
STAT3	APOPTOSIS	Kin	HALLMARK_APOPTOSIS	1.03449
STAT3	APOPTOSIS	Kin	HALLMARK_APOPTOSIS	1.03449
STAT3	APOPTOSIS	Kin	HALLMARK_APOPTOSIS	1.03449
STAT3	IL2_STAT5_SIGNALING	Kin	HALLMARK_IL2_STAT5_SIGNALING	1.03449
ZNF770	APOPTOSIS	Kin	HALLMARK_APOPTOSIS	1.29846
ZNF770	APOPTOSIS	Kin	HALLMARK_APOPTOSIS	1.29846
STAT3	APOPTOSIS	Kin	HALLMARK_APOPTOSIS	1.03449
STAT3	APOPTOSIS	Kin	HALLMARK_APOPTOSIS	1.03449
STAT3	APOPTOSIS	Kin	HALLMARK_APOPTOSIS	1.03449
STAT3	APOPTOSIS	Kin	HALLMARK_APOPTOSIS	1.03449
GLYR1	APOPTOSIS	Kin	HALLMARK_APOPTOSIS	1.37178
GLYR1	APOPTOSIS	Kin	HALLMARK_APOPTOSIS	1.37178
STAT3	APOPTOSIS	Kin	HALLMARK_APOPTOSIS	1.03449
STAT3	IL2_STAT5_SIGNALING	Kin	HALLMARK_IL2_STAT5_SIGNALING	1.03449
MECP2	APOPTOSIS	Kin	HALLMARK_APOPTOSIS	1.04204
MECP2	APOPTOSIS	Kin	HALLMARK_APOPTOSIS	1.04204
MEIS2	APOPTOSIS	Kin	HALLMARK_APOPTOSIS	0.923872
MEIS2	APOPTOSIS	Kin	HALLMARK_APOPTOSIS	0.923872
GLYR1	APOPTOSIS	Kin	HALLMARK_APOPTOSIS	1.37178
GLYR1	APOPTOSIS	Kin	HALLMARK_APOPTOSIS	1.37178
STAT3	APOPTOSIS	Kin	HALLMARK_APOPTOSIS	1.03449
STAT3	APOPTOSIS	Kin	HALLMARK_APOPTOSIS	1.03449
STAT3	APOPTOSIS	Kin	HALLMARK_APOPTOSIS	1.03449
STAT3	APOPTOSIS	Kin	HALLMARK_APOPTOSIS	1.03449
GLYR1	APOPTOSIS	Kin	HALLMARK_APOPTOSIS	1.37178
GLYR1	APOPTOSIS	Kin	HALLMARK_APOPTOSIS	1.37178
MEIS2	APOPTOSIS	Kin	HALLMARK_APOPTOSIS	0.923872
MEIS2	APOPTOSIS	Kin	HALLMARK_APOPTOSIS	0.923872
STAT3	APOPTOSIS	Kin	HALLMARK_APOPTOSIS	1.03449
STAT3	APOPTOSIS	Kin	HALLMARK_APOPTOSIS	1.03449
TEAD1	APOPTOSIS	Kin	HALLMARK_APOPTOSIS	0.832638
TEAD1	MYOGENESIS	Kin	HALLMARK_MYOGENESIS	0.832638
ATF7	APOPTOSIS	Kin	HALLMARK_APOPTOSIS	1.58048
ATF7	MYOGENESIS	Kin	HALLMARK_MYOGENESIS	1.58048
ZNF770	APOPTOSIS	Kin	HALLMARK_APOPTOSIS	1.29846
ZNF770	MYOGENESIS	Kin	HALLMARK_MYOGENESIS	1.29846
GLYR1	APOPTOSIS	Kin	HALLMARK_APOPTOSIS	1.37178
GLYR1	APOPTOSIS	Kin	HALLMARK_APOPTOSIS	1.37178
GLYR1	APOPTOSIS	Kin	HALLMARK_APOPTOSIS	1.37178
GLYR1	APOPTOSIS	Kin	HALLMARK_APOPTOSIS	1.37178
STAT3	APOPTOSIS	Kin	HALLMARK_APOPTOSIS	1.03449
STAT3	IL2_STAT5_SIGNALING	Kin	HALLMARK_IL2_STAT5_SIGNALING	1.03449
MBD2	IL2_STAT5_SIGNALING	Kin	HALLMARK_IL2_STAT5_SIGNALING	0.902572
MBD2	APOPTOSIS	Kin	HALLMARK_APOPTOSIS	0.902572
GLYR1	APOPTOSIS	Kin	HALLMARK_APOPTOSIS	1.37178
GLYR1	APOPTOSIS	Kin	HALLMARK_APOPTOSIS	1.37178
CGGBP1	APOPTOSIS	Kin	HALLMARK_APOPTOSIS	0.760804
CGGBP1	APOPTOSIS	Kin	HALLMARK_APOPTOSIS	0.760804
STAT3	APOPTOSIS	Kin	HALLMARK_APOPTOSIS	1.03449
STAT3	APOPTOSIS	Kin	HALLMARK_APOPTOSIS	1.03449
CGGBP1	APOPTOSIS	Kin	HALLMARK_APOPTOSIS	0.760804
CGGBP1	APOPTOSIS	Kin	HALLMARK_APOPTOSIS	0.760804
CGGBP1	APOPTOSIS	Kin	HALLMARK_APOPTOSIS	0.760804
CGGBP1	APOPTOSIS	Kin	HALLMARK_APOPTOSIS	0.760804
STAT3	APOPTOSIS	Kin	HALLMARK_APOPTOSIS	1.03449
STAT3	IL2_STAT5_SIGNALING	Kin	HALLMARK_IL2_STAT5_SIGNALING	1.03449
GLYR1	APOPTOSIS	Kin	HALLMARK_APOPTOSIS	1.37178
GLYR1	APOPTOSIS	Kin	HALLMARK_APOPTOSIS	1.37178
CGGBP1	APOPTOSIS	Kin	HALLMARK_APOPTOSIS	0.760804
CGGBP1	APOPTOSIS	Kin	HALLMARK_APOPTOSIS	0.760804
STAT3	APOPTOSIS	Kin	HALLMARK_APOPTOSIS	1.03449
STAT3	KRAS_SIGNALING_DN	Kin	HALLMARK_KRAS_SIGNALING_DN	1.03449
STAT3	APOPTOSIS	Kin	HALLMARK_APOPTOSIS	1.03449
STAT3	IL2_STAT5_SIGNALING	Kin	HALLMARK_IL2_STAT5_SIGNALING	1.03449
BBX	ZNF770	Kin	Kin	0.818162
BBX	MIR6089	Kin	miRNA	0.818162
BBX	MIR3660	Kin	miRNA	0.818162
BBX	MIR4781_3P	Kin	miRNA	0.818162
BBX	MIR7978	Kin	miRNA	0.818162
ZNF770	MIR6089	Kin	miRNA	1.29846
ZNF770	MIR887_5P	Kin	miRNA	1.29846
BBX	CGGBP1	Kin	Kin	0.818162
BBX	MIR6089	Kin	miRNA	0.818162
BBX	MIR3660	Kin	miRNA	0.818162
BBX	MIR4781_3P	Kin	miRNA	0.818162
BBX	MIR7978	Kin	miRNA	0.818162
ZBTB44	ZNF770	Kin	Kin	1.13247
ZBTB44	MIR657	Kin	miRNA	1.13247
ZBTB44	MIR501_5P	Kin	miRNA	1.13247
ZBTB44	MIR4259	Kin	miRNA	1.13247
ZBTB44	MIR4689	Kin	miRNA	1.13247
ZBTB44	MIR5088_5P	Kin	miRNA	1.13247
ZNF770	MIR6089	Kin	miRNA	1.29846
ZNF770	MIR887_5P	Kin	miRNA	1.29846
ZBTB44	CGGBP1	Kin	Kin	1.13247
ZBTB44	MIR657	Kin	miRNA	1.13247
ZBTB44	MIR501_5P	Kin	miRNA	1.13247
ZBTB44	MIR4259	Kin	miRNA	1.13247
ZBTB44	MIR4689	Kin	miRNA	1.13247
ZBTB44	MIR5088_5P	Kin	miRNA	1.13247
TEAD1	IL2_STAT5_SIGNALING	Kin	HALLMARK_IL2_STAT5_SIGNALING	0.832638
TEAD1	IL2_STAT5_SIGNALING	Kin	HALLMARK_IL2_STAT5_SIGNALING	0.832638
MECP2	IL2_STAT5_SIGNALING	Kin	HALLMARK_IL2_STAT5_SIGNALING	1.04204
MECP2	IL2_STAT5_SIGNALING	Kin	HALLMARK_IL2_STAT5_SIGNALING	1.04204
GLYR1	IL2_STAT5_SIGNALING	Kin	HALLMARK_IL2_STAT5_SIGNALING	1.37178
GLYR1	IL2_STAT5_SIGNALING	Kin	HALLMARK_IL2_STAT5_SIGNALING	1.37178
TEAD1	IL2_STAT5_SIGNALING	Kin	HALLMARK_IL2_STAT5_SIGNALING	0.832638
TEAD1	IL2_STAT5_SIGNALING	Kin	HALLMARK_IL2_STAT5_SIGNALING	0.832638
TEAD1	IL2_STAT5_SIGNALING	Kin	HALLMARK_IL2_STAT5_SIGNALING	0.832638
TEAD1	IL2_STAT5_SIGNALING	Kin	HALLMARK_IL2_STAT5_SIGNALING	0.832638
TEAD1	IL2_STAT5_SIGNALING	Kin	HALLMARK_IL2_STAT5_SIGNALING	0.832638
TEAD1	IL2_STAT5_SIGNALING	Kin	HALLMARK_IL2_STAT5_SIGNALING	0.832638
TEAD1	IL2_STAT5_SIGNALING	Kin	HALLMARK_IL2_STAT5_SIGNALING	0.832638
TEAD1	IL2_STAT5_SIGNALING	Kin	HALLMARK_IL2_STAT5_SIGNALING	0.832638
STAT3	IL2_STAT5_SIGNALING	Kin	HALLMARK_IL2_STAT5_SIGNALING	1.03449
STAT3	IL2_STAT5_SIGNALING	Kin	HALLMARK_IL2_STAT5_SIGNALING	1.03449
STAT3	IL2_STAT5_SIGNALING	Kin	HALLMARK_IL2_STAT5_SIGNALING	1.03449
STAT3	IL2_STAT5_SIGNALING	Kin	HALLMARK_IL2_STAT5_SIGNALING	1.03449
CGGBP1	IL2_STAT5_SIGNALING	Kin	HALLMARK_IL2_STAT5_SIGNALING	0.760804
CGGBP1	IL2_STAT5_SIGNALING	Kin	HALLMARK_IL2_STAT5_SIGNALING	0.760804
TEAD1	IL2_STAT5_SIGNALING	Kin	HALLMARK_IL2_STAT5_SIGNALING	0.832638
TEAD1	IL2_STAT5_SIGNALING	Kin	HALLMARK_IL2_STAT5_SIGNALING	0.832638
STAT3	IL2_STAT5_SIGNALING	Kin	HALLMARK_IL2_STAT5_SIGNALING	1.03449
STAT3	IL2_STAT5_SIGNALING	Kin	HALLMARK_IL2_STAT5_SIGNALING	1.03449
STAT3	IL2_STAT5_SIGNALING	Kin	HALLMARK_IL2_STAT5_SIGNALING	1.03449
STAT3	IL2_STAT5_SIGNALING	Kin	HALLMARK_IL2_STAT5_SIGNALING	1.03449
TEAD1	IL2_STAT5_SIGNALING	Kin	HALLMARK_IL2_STAT5_SIGNALING	0.832638
TEAD1	IL2_STAT5_SIGNALING	Kin	HALLMARK_IL2_STAT5_SIGNALING	0.832638
STAT3	IL2_STAT5_SIGNALING	Kin	HALLMARK_IL2_STAT5_SIGNALING	1.03449
STAT3	IL2_STAT5_SIGNALING	Kin	HALLMARK_IL2_STAT5_SIGNALING	1.03449
TEAD1	IL2_STAT5_SIGNALING	Kin	HALLMARK_IL2_STAT5_SIGNALING	0.832638
TEAD1	IL2_STAT5_SIGNALING	Kin	HALLMARK_IL2_STAT5_SIGNALING	0.832638
TEAD1	IL2_STAT5_SIGNALING	Kin	HALLMARK_IL2_STAT5_SIGNALING	0.832638
TEAD1	IL2_STAT5_SIGNALING	Kin	HALLMARK_IL2_STAT5_SIGNALING	0.832638
TEAD1	IL2_STAT5_SIGNALING	Kin	HALLMARK_IL2_STAT5_SIGNALING	0.832638
TEAD1	IL2_STAT5_SIGNALING	Kin	HALLMARK_IL2_STAT5_SIGNALING	0.832638
STAT3	IL2_STAT5_SIGNALING	Kin	HALLMARK_IL2_STAT5_SIGNALING	1.03449
STAT3	IL2_STAT5_SIGNALING	Kin	HALLMARK_IL2_STAT5_SIGNALING	1.03449
BBX	MYOGENESIS	Kin	HALLMARK_MYOGENESIS	0.818162
BBX	MYOGENESIS	Kin	HALLMARK_MYOGENESIS	0.818162
GLYR1	MYOGENESIS	Kin	HALLMARK_MYOGENESIS	1.37178
GLYR1	MYOGENESIS	Kin	HALLMARK_MYOGENESIS	1.37178
STAT3	MYOGENESIS	Kin	HALLMARK_MYOGENESIS	1.03449
STAT3	MYOGENESIS	Kin	HALLMARK_MYOGENESIS	1.03449
CGGBP1	MYOGENESIS	Kin	HALLMARK_MYOGENESIS	0.760804
CGGBP1	MYOGENESIS	Kin	HALLMARK_MYOGENESIS	0.760804
ZNF174	MYOGENESIS	Kin	HALLMARK_MYOGENESIS	0.700574
ZNF174	MYOGENESIS	Kin	HALLMARK_MYOGENESIS	0.700574
TEAD1	MYOGENESIS	Kin	HALLMARK_MYOGENESIS	0.832638
TEAD1	MYOGENESIS	Kin	HALLMARK_MYOGENESIS	0.832638
ZNF770	MYOGENESIS	Kin	HALLMARK_MYOGENESIS	1.29846
ZNF770	MYOGENESIS	Kin	HALLMARK_MYOGENESIS	1.29846
REXO4	MYOGENESIS	Kin	HALLMARK_MYOGENESIS	0.934233
REXO4	MYOGENESIS	Kin	HALLMARK_MYOGENESIS	0.934233
MECP2	KRAS_SIGNALING_DN	Kin	HALLMARK_KRAS_SIGNALING_DN	1.04204
MECP2	MYOGENESIS	Kin	HALLMARK_MYOGENESIS	1.04204
BBX	KRAS_SIGNALING_DN	Kin	HALLMARK_KRAS_SIGNALING_DN	0.818162
BBX	MYOGENESIS	Kin	HALLMARK_MYOGENESIS	0.818162
USF2	MYOGENESIS	Kin	HALLMARK_MYOGENESIS	0.745958
USF2	MYOGENESIS	Kin	HALLMARK_MYOGENESIS	0.745958
BBX	MYOGENESIS	Kin	HALLMARK_MYOGENESIS	0.818162
BBX	MYOGENESIS	Kin	HALLMARK_MYOGENESIS	0.818162
ZNF770	MYOGENESIS	Kin	HALLMARK_MYOGENESIS	1.29846
ZNF770	MYOGENESIS	Kin	HALLMARK_MYOGENESIS	1.29846
USF2	MYOGENESIS	Kin	HALLMARK_MYOGENESIS	0.745958
USF2	MYOGENESIS	Kin	HALLMARK_MYOGENESIS	0.745958
STAT3	MYOGENESIS	Kin	HALLMARK_MYOGENESIS	1.03449
STAT3	MYOGENESIS	Kin	HALLMARK_MYOGENESIS	1.03449
ZNF260	MYOGENESIS	Kin	HALLMARK_MYOGENESIS	0.776633
ZNF260	MYOGENESIS	Kin	HALLMARK_MYOGENESIS	0.776633
TFDP2	MYOGENESIS	Kin	HALLMARK_MYOGENESIS	1.195
TFDP2	MYOGENESIS	Kin	HALLMARK_MYOGENESIS	1.195
CHCHD3	MYOGENESIS	Kin	HALLMARK_MYOGENESIS	1.30519
CHCHD3	MYOGENESIS	Kin	HALLMARK_MYOGENESIS	1.30519
CGGBP1	MYOGENESIS	Kin	HALLMARK_MYOGENESIS	0.760804
CGGBP1	MYOGENESIS	Kin	HALLMARK_MYOGENESIS	0.760804
ZBTB44	BBX	Kin	Kin	1.13247
ZBTB44	MIR657	Kin	miRNA	1.13247
ZBTB44	MIR501_5P	Kin	miRNA	1.13247
ZBTB44	MIR4259	Kin	miRNA	1.13247
ZBTB44	MIR4689	Kin	miRNA	1.13247
ZBTB44	MIR5088_5P	Kin	miRNA	1.13247
BBX	MIR6089	Kin	miRNA	0.818162
BBX	MIR3660	Kin	miRNA	0.818162
BBX	MIR4781_3P	Kin	miRNA	0.818162
BBX	MIR7978	Kin	miRNA	0.818162
ZBTB44	ZNF260	Kin	Kin	1.13247
ZBTB44	MIR657	Kin	miRNA	1.13247
ZBTB44	MIR501_5P	Kin	miRNA	1.13247
ZBTB44	MIR4259	Kin	miRNA	1.13247
ZBTB44	MIR4689	Kin	miRNA	1.13247
ZBTB44	MIR5088_5P	Kin	miRNA	1.13247
ZNF260	MIR548AG	Kin	miRNA	0.776633
ZNF260	MIR548BA	Kin	miRNA	0.776633
ZNF260	MIR6837_3P	Kin	miRNA	0.776633
ZNF260	MIR6794_3P	Kin	miRNA	0.776633
MLX	BBX	Kin	Kin	0.735386
MLX	MIR197_5P	Kin	miRNA	0.735386
MLX	MIR3132	Kin	miRNA	0.735386
BBX	MIR6089	Kin	miRNA	0.818162
BBX	MIR3660	Kin	miRNA	0.818162
BBX	MIR4781_3P	Kin	miRNA	0.818162
BBX	MIR7978	Kin	miRNA	0.818162
MLX	ZNF260	Kin	Kin	0.735386
MLX	MIR197_5P	Kin	miRNA	0.735386
MLX	MIR3132	Kin	miRNA	0.735386
ZNF260	MIR548AG	Kin	miRNA	0.776633
ZNF260	MIR548BA	Kin	miRNA	0.776633
ZNF260	MIR6837_3P	Kin	miRNA	0.776633
ZNF260	MIR6794_3P	Kin	miRNA	0.776633
ZNF770	BBX	Kin	Kin	1.29846
ZNF770	MIR6089	Kin	miRNA	1.29846
ZNF770	MIR887_5P	Kin	miRNA	1.29846
BBX	MIR6089	Kin	miRNA	0.818162
BBX	MIR3660	Kin	miRNA	0.818162
BBX	MIR4781_3P	Kin	miRNA	0.818162
BBX	MIR7978	Kin	miRNA	0.818162
ZNF770	TEAD1	Kin	Kin	1.29846
ZNF770	MIR6089	Kin	miRNA	1.29846
ZNF770	MIR887_5P	Kin	miRNA	1.29846
TEAD1	MIR1193	Kin	miRNA	0.832638
TEAD1	MIR3652	Kin	miRNA	0.832638
TEAD1	MIR6090	Kin	miRNA	0.832638
TEAD1	MIR645	Kin	miRNA	0.832638
TEAD1	MIR1231	Kin	miRNA	0.832638
TEAD1	MIR1324	Kin	miRNA	0.832638
TEAD1	MIR1261	Kin	miRNA	0.832638
TEAD1	MIR8053	Kin	miRNA	0.832638
TEAD1	MIR4259	Kin	miRNA	0.832638
TEAD1	MIR4301	Kin	miRNA	0.832638
TEAD1	MIR4660	Kin	miRNA	0.832638
TEAD1	MIR4421	Kin	miRNA	0.832638
TEAD1	MIR4681	Kin	miRNA	0.832638
TEAD1	MIR640	Kin	miRNA	0.832638
TEAD1	MIR6126	Kin	miRNA	0.832638
TEAD1	MIR3188	Kin	miRNA	0.832638
BBX	ZNF260	Kin	Kin	0.818162
BBX	MIR6089	Kin	miRNA	0.818162
BBX	MIR3660	Kin	miRNA	0.818162
BBX	MIR4781_3P	Kin	miRNA	0.818162
BBX	MIR7978	Kin	miRNA	0.818162
ZNF260	MIR548AG	Kin	miRNA	0.776633
ZNF260	MIR548BA	Kin	miRNA	0.776633
ZNF260	MIR6837_3P	Kin	miRNA	0.776633
ZNF260	MIR6794_3P	Kin	miRNA	0.776633
BBX	CGGBP1	Kin	Kin	0.818162
BBX	MIR6089	Kin	miRNA	0.818162
BBX	MIR3660	Kin	miRNA	0.818162
BBX	MIR4781_3P	Kin	miRNA	0.818162
BBX	MIR7978	Kin	miRNA	0.818162
ZNF174	ZNF260	Kin	Kin	0.700574
ZNF260	MIR548AG	Kin	miRNA	0.776633
ZNF260	MIR548BA	Kin	miRNA	0.776633
ZNF260	MIR6837_3P	Kin	miRNA	0.776633
ZNF260	MIR6794_3P	Kin	miRNA	0.776633
ZNF174	CGGBP1	Kin	Kin	0.700574
ZBTB44	ZNF260	Kin	Kin	1.13247
ZBTB44	MIR657	Kin	miRNA	1.13247
ZBTB44	MIR501_5P	Kin	miRNA	1.13247
ZBTB44	MIR4259	Kin	miRNA	1.13247
ZBTB44	MIR4689	Kin	miRNA	1.13247
ZBTB44	MIR5088_5P	Kin	miRNA	1.13247
ZNF260	MIR548AG	Kin	miRNA	0.776633
ZNF260	MIR548BA	Kin	miRNA	0.776633
ZNF260	MIR6837_3P	Kin	miRNA	0.776633
ZNF260	MIR6794_3P	Kin	miRNA	0.776633
ZBTB44	CGGBP1	Kin	Kin	1.13247
ZBTB44	MIR657	Kin	miRNA	1.13247
ZBTB44	MIR501_5P	Kin	miRNA	1.13247
ZBTB44	MIR4259	Kin	miRNA	1.13247
ZBTB44	MIR4689	Kin	miRNA	1.13247
ZBTB44	MIR5088_5P	Kin	miRNA	1.13247
ZNF770	ZNF260	Kin	Kin	1.29846
ZNF770	MIR6089	Kin	miRNA	1.29846
ZNF770	MIR887_5P	Kin	miRNA	1.29846
ZNF260	MIR548AG	Kin	miRNA	0.776633
ZNF260	MIR548BA	Kin	miRNA	0.776633
ZNF260	MIR6837_3P	Kin	miRNA	0.776633
ZNF260	MIR6794_3P	Kin	miRNA	0.776633
ZNF770	CGGBP1	Kin	Kin	1.29846
ZNF770	MIR6089	Kin	miRNA	1.29846
ZNF770	MIR887_5P	Kin	miRNA	1.29846
ZBTB44	ZNF260	Kin	Kin	1.13247
ZBTB44	MIR657	Kin	miRNA	1.13247
ZBTB44	MIR501_5P	Kin	miRNA	1.13247
ZBTB44	MIR4259	Kin	miRNA	1.13247
ZBTB44	MIR4689	Kin	miRNA	1.13247
ZBTB44	MIR5088_5P	Kin	miRNA	1.13247
ZNF260	MIR548AG	Kin	miRNA	0.776633
ZNF260	MIR548BA	Kin	miRNA	0.776633
ZNF260	MIR6837_3P	Kin	miRNA	0.776633
ZNF260	MIR6794_3P	Kin	miRNA	0.776633
ZBTB44	TEAD1	Kin	Kin	1.13247
ZBTB44	MIR657	Kin	miRNA	1.13247
ZBTB44	MIR501_5P	Kin	miRNA	1.13247
ZBTB44	MIR4259	Kin	miRNA	1.13247
ZBTB44	MIR4689	Kin	miRNA	1.13247
ZBTB44	MIR5088_5P	Kin	miRNA	1.13247
TEAD1	MIR1193	Kin	miRNA	0.832638
TEAD1	MIR3652	Kin	miRNA	0.832638
TEAD1	MIR6090	Kin	miRNA	0.832638
TEAD1	MIR645	Kin	miRNA	0.832638
TEAD1	MIR1231	Kin	miRNA	0.832638
TEAD1	MIR1324	Kin	miRNA	0.832638
TEAD1	MIR1261	Kin	miRNA	0.832638
TEAD1	MIR8053	Kin	miRNA	0.832638
TEAD1	MIR4259	Kin	miRNA	0.832638
TEAD1	MIR4301	Kin	miRNA	0.832638
TEAD1	MIR4660	Kin	miRNA	0.832638
TEAD1	MIR4421	Kin	miRNA	0.832638
TEAD1	MIR4681	Kin	miRNA	0.832638
TEAD1	MIR640	Kin	miRNA	0.832638
TEAD1	MIR6126	Kin	miRNA	0.832638
TEAD1	MIR3188	Kin	miRNA	0.832638
ZNF770	ZNF260	Kin	Kin	1.29846
ZNF770	MIR6089	Kin	miRNA	1.29846
ZNF770	MIR887_5P	Kin	miRNA	1.29846
ZNF260	MIR548AG	Kin	miRNA	0.776633
ZNF260	MIR548BA	Kin	miRNA	0.776633
ZNF260	MIR6837_3P	Kin	miRNA	0.776633
ZNF260	MIR6794_3P	Kin	miRNA	0.776633
ZNF770	TEAD1	Kin	Kin	1.29846
ZNF770	MIR6089	Kin	miRNA	1.29846
ZNF770	MIR887_5P	Kin	miRNA	1.29846
TEAD1	MIR1193	Kin	miRNA	0.832638
TEAD1	MIR3652	Kin	miRNA	0.832638
TEAD1	MIR6090	Kin	miRNA	0.832638
TEAD1	MIR645	Kin	miRNA	0.832638
TEAD1	MIR1231	Kin	miRNA	0.832638
TEAD1	MIR1324	Kin	miRNA	0.832638
TEAD1	MIR1261	Kin	miRNA	0.832638
TEAD1	MIR8053	Kin	miRNA	0.832638
TEAD1	MIR4259	Kin	miRNA	0.832638
TEAD1	MIR4301	Kin	miRNA	0.832638
TEAD1	MIR4660	Kin	miRNA	0.832638
TEAD1	MIR4421	Kin	miRNA	0.832638
TEAD1	MIR4681	Kin	miRNA	0.832638
TEAD1	MIR640	Kin	miRNA	0.832638
TEAD1	MIR6126	Kin	miRNA	0.832638
TEAD1	MIR3188	Kin	miRNA	0.832638
BBX	ZNF770	Kin	Kin	0.818162
BBX	MIR6089	Kin	miRNA	0.818162
BBX	MIR3660	Kin	miRNA	0.818162
BBX	MIR4781_3P	Kin	miRNA	0.818162
BBX	MIR7978	Kin	miRNA	0.818162
ZNF770	MIR6089	Kin	miRNA	1.29846
ZNF770	MIR887_5P	Kin	miRNA	1.29846
BBX	CGGBP1	Kin	Kin	0.818162
BBX	MIR6089	Kin	miRNA	0.818162
BBX	MIR3660	Kin	miRNA	0.818162
BBX	MIR4781_3P	Kin	miRNA	0.818162
BBX	MIR7978	Kin	miRNA	0.818162
ZBTB44	ZNF770	Kin	Kin	1.13247
ZBTB44	MIR657	Kin	miRNA	1.13247
ZBTB44	MIR501_5P	Kin	miRNA	1.13247
ZBTB44	MIR4259	Kin	miRNA	1.13247
ZBTB44	MIR4689	Kin	miRNA	1.13247
ZBTB44	MIR5088_5P	Kin	miRNA	1.13247
ZNF770	MIR6089	Kin	miRNA	1.29846
ZNF770	MIR887_5P	Kin	miRNA	1.29846
ZBTB44	CGGBP1	Kin	Kin	1.13247
ZBTB44	MIR657	Kin	miRNA	1.13247
ZBTB44	MIR501_5P	Kin	miRNA	1.13247
ZBTB44	MIR4259	Kin	miRNA	1.13247
ZBTB44	MIR4689	Kin	miRNA	1.13247
ZBTB44	MIR5088_5P	Kin	miRNA	1.13247
BBX	E2F_TARGETS	Kin	HALLMARK_E2F_TARGETS	0.818162
BBX	E2F_TARGETS	Kin	HALLMARK_E2F_TARGETS	0.818162
ZBTB44	E2F_TARGETS	Kin	HALLMARK_E2F_TARGETS	1.13247
ZBTB44	E2F_TARGETS	Kin	HALLMARK_E2F_TARGETS	1.13247
ZNF770	E2F_TARGETS	Kin	HALLMARK_E2F_TARGETS	1.29846
ZNF770	E2F_TARGETS	Kin	HALLMARK_E2F_TARGETS	1.29846
BBX	E2F_TARGETS	Kin	HALLMARK_E2F_TARGETS	0.818162
BBX	E2F_TARGETS	Kin	HALLMARK_E2F_TARGETS	0.818162
ZBTB44	E2F_TARGETS	Kin	HALLMARK_E2F_TARGETS	1.13247
ZBTB44	E2F_TARGETS	Kin	HALLMARK_E2F_TARGETS	1.13247
ZNF770	E2F_TARGETS	Kin	HALLMARK_E2F_TARGETS	1.29846
ZNF770	E2F_TARGETS	Kin	HALLMARK_E2F_TARGETS	1.29846
ATF7	E2F_TARGETS	Kin	HALLMARK_E2F_TARGETS	1.58048
ATF7	E2F_TARGETS	Kin	HALLMARK_E2F_TARGETS	1.58048
BBX	E2F_TARGETS	Kin	HALLMARK_E2F_TARGETS	0.818162
BBX	E2F_TARGETS	Kin	HALLMARK_E2F_TARGETS	0.818162
ZNF174	E2F_TARGETS	Kin	HALLMARK_E2F_TARGETS	0.700574
ZNF174	E2F_TARGETS	Kin	HALLMARK_E2F_TARGETS	0.700574
MECP2	E2F_TARGETS	Kin	HALLMARK_E2F_TARGETS	1.04204
MECP2	E2F_TARGETS	Kin	HALLMARK_E2F_TARGETS	1.04204
BBX	E2F_TARGETS	Kin	HALLMARK_E2F_TARGETS	0.818162
BBX	E2F_TARGETS	Kin	HALLMARK_E2F_TARGETS	0.818162
BBX	E2F_TARGETS	Kin	HALLMARK_E2F_TARGETS	0.818162
BBX	E2F_TARGETS	Kin	HALLMARK_E2F_TARGETS	0.818162
BBX	E2F_TARGETS	Kin	HALLMARK_E2F_TARGETS	0.818162
BBX	E2F_TARGETS	Kin	HALLMARK_E2F_TARGETS	0.818162
MECP2	E2F_TARGETS	Kin	HALLMARK_E2F_TARGETS	1.04204
MECP2	E2F_TARGETS	Kin	HALLMARK_E2F_TARGETS	1.04204
TEAD1	E2F_TARGETS	Kin	HALLMARK_E2F_TARGETS	0.832638
TEAD1	E2F_TARGETS	Kin	HALLMARK_E2F_TARGETS	0.832638
GLYR1	E2F_TARGETS	Kin	HALLMARK_E2F_TARGETS	1.37178
GLYR1	E2F_TARGETS	Kin	HALLMARK_E2F_TARGETS	1.37178
MEIS2	E2F_TARGETS	Kin	HALLMARK_E2F_TARGETS	0.923872
MEIS2	E2F_TARGETS	Kin	HALLMARK_E2F_TARGETS	0.923872
BBX	E2F_TARGETS	Kin	HALLMARK_E2F_TARGETS	0.818162
BBX	E2F_TARGETS	Kin	HALLMARK_E2F_TARGETS	0.818162
BBX	E2F_TARGETS	Kin	HALLMARK_E2F_TARGETS	0.818162
BBX	E2F_TARGETS	Kin	HALLMARK_E2F_TARGETS	0.818162
BBX	E2F_TARGETS	Kin	HALLMARK_E2F_TARGETS	0.818162
BBX	E2F_TARGETS	Kin	HALLMARK_E2F_TARGETS	0.818162
BBX	E2F_TARGETS	Kin	HALLMARK_E2F_TARGETS	0.818162
BBX	E2F_TARGETS	Kin	HALLMARK_E2F_TARGETS	0.818162
CGGBP1	E2F_TARGETS	Kin	HALLMARK_E2F_TARGETS	0.760804
CGGBP1	E2F_TARGETS	Kin	HALLMARK_E2F_TARGETS	0.760804
MBD2	E2F_TARGETS	Kin	HALLMARK_E2F_TARGETS	0.902572
MBD2	E2F_TARGETS	Kin	HALLMARK_E2F_TARGETS	0.902572
ZNF770	E2F_TARGETS	Kin	HALLMARK_E2F_TARGETS	1.29846
ZNF770	E2F_TARGETS	Kin	HALLMARK_E2F_TARGETS	1.29846
CGGBP1	E2F_TARGETS	Kin	HALLMARK_E2F_TARGETS	0.760804
CGGBP1	E2F_TARGETS	Kin	HALLMARK_E2F_TARGETS	0.760804
TEAD1	E2F_TARGETS	Kin	HALLMARK_E2F_TARGETS	0.832638
TEAD1	E2F_TARGETS	Kin	HALLMARK_E2F_TARGETS	0.832638
ZNF770	E2F_TARGETS	Kin	HALLMARK_E2F_TARGETS	1.29846
ZNF770	E2F_TARGETS	Kin	HALLMARK_E2F_TARGETS	1.29846
BBX	E2F_TARGETS	Kin	HALLMARK_E2F_TARGETS	0.818162
BBX	E2F_TARGETS	Kin	HALLMARK_E2F_TARGETS	0.818162
ZNF770	E2F_TARGETS	Kin	HALLMARK_E2F_TARGETS	1.29846
ZNF770	E2F_TARGETS	Kin	HALLMARK_E2F_TARGETS	1.29846
BBX	E2F_TARGETS	Kin	HALLMARK_E2F_TARGETS	0.818162
BBX	E2F_TARGETS	Kin	HALLMARK_E2F_TARGETS	0.818162
TEAD1	E2F_TARGETS	Kin	HALLMARK_E2F_TARGETS	0.832638
TEAD1	E2F_TARGETS	Kin	HALLMARK_E2F_TARGETS	0.832638
BBX	E2F_TARGETS	Kin	HALLMARK_E2F_TARGETS	0.818162
BBX	E2F_TARGETS	Kin	HALLMARK_E2F_TARGETS	0.818162
MECP2	E2F_TARGETS	Kin	HALLMARK_E2F_TARGETS	1.04204
MECP2	E2F_TARGETS	Kin	HALLMARK_E2F_TARGETS	1.04204
TEAD1	E2F_TARGETS	Kin	HALLMARK_E2F_TARGETS	0.832638
TEAD1	E2F_TARGETS	Kin	HALLMARK_E2F_TARGETS	0.832638
MBD2	E2F_TARGETS	Kin	HALLMARK_E2F_TARGETS	0.902572
MBD2	E2F_TARGETS	Kin	HALLMARK_E2F_TARGETS	0.902572
BBX	E2F_TARGETS	Kin	HALLMARK_E2F_TARGETS	0.818162
BBX	E2F_TARGETS	Kin	HALLMARK_E2F_TARGETS	0.818162
USF2	E2F_TARGETS	Kin	HALLMARK_E2F_TARGETS	0.745958
USF2	E2F_TARGETS	Kin	HALLMARK_E2F_TARGETS	0.745958
MECP2	E2F_TARGETS	Kin	HALLMARK_E2F_TARGETS	1.04204
MECP2	E2F_TARGETS	Kin	HALLMARK_E2F_TARGETS	1.04204
GLYR1	E2F_TARGETS	Kin	HALLMARK_E2F_TARGETS	1.37178
GLYR1	E2F_TARGETS	Kin	HALLMARK_E2F_TARGETS	1.37178
MEIS2	E2F_TARGETS	Kin	HALLMARK_E2F_TARGETS	0.923872
MEIS2	E2F_TARGETS	Kin	HALLMARK_E2F_TARGETS	0.923872
MECP2	E2F_TARGETS	Kin	HALLMARK_E2F_TARGETS	1.04204
MECP2	E2F_TARGETS	Kin	HALLMARK_E2F_TARGETS	1.04204
GLYR1	E2F_TARGETS	Kin	HALLMARK_E2F_TARGETS	1.37178
GLYR1	E2F_TARGETS	Kin	HALLMARK_E2F_TARGETS	1.37178
MEIS2	E2F_TARGETS	Kin	HALLMARK_E2F_TARGETS	0.923872
MEIS2	E2F_TARGETS	Kin	HALLMARK_E2F_TARGETS	0.923872
BBX	E2F_TARGETS	Kin	HALLMARK_E2F_TARGETS	0.818162
BBX	E2F_TARGETS	Kin	HALLMARK_E2F_TARGETS	0.818162
MECP2	E2F_TARGETS	Kin	HALLMARK_E2F_TARGETS	1.04204
MECP2	E2F_TARGETS	Kin	HALLMARK_E2F_TARGETS	1.04204
USF2	E2F_TARGETS	Kin	HALLMARK_E2F_TARGETS	0.745958
USF2	E2F_TARGETS	Kin	HALLMARK_E2F_TARGETS	0.745958
GTF3A	E2F_TARGETS	Kin	HALLMARK_E2F_TARGETS	0.724767
GTF3A	E2F_TARGETS	Kin	HALLMARK_E2F_TARGETS	0.724767
BBX	E2F_TARGETS	Kin	HALLMARK_E2F_TARGETS	0.818162
BBX	E2F_TARGETS	Kin	HALLMARK_E2F_TARGETS	0.818162
MECP2	E2F_TARGETS	Kin	HALLMARK_E2F_TARGETS	1.04204
MECP2	E2F_TARGETS	Kin	HALLMARK_E2F_TARGETS	1.04204
PHF21A	E2F_TARGETS	Kin	HALLMARK_E2F_TARGETS	0.894618
PHF21A	E2F_TARGETS	Kin	HALLMARK_E2F_TARGETS	0.894618
BBX	E2F_TARGETS	Kin	HALLMARK_E2F_TARGETS	0.818162
BBX	E2F_TARGETS	Kin	HALLMARK_E2F_TARGETS	0.818162
CHCHD3	E2F_TARGETS	Kin	HALLMARK_E2F_TARGETS	1.30519
CHCHD3	E2F_TARGETS	Kin	HALLMARK_E2F_TARGETS	1.30519
BBX	E2F_TARGETS	Kin	HALLMARK_E2F_TARGETS	0.818162
BBX	E2F_TARGETS	Kin	HALLMARK_E2F_TARGETS	0.818162
BBX	E2F_TARGETS	Kin	HALLMARK_E2F_TARGETS	0.818162
BBX	E2F_TARGETS	Kin	HALLMARK_E2F_TARGETS	0.818162
BBX	E2F_TARGETS	Kin	HALLMARK_E2F_TARGETS	0.818162
BBX	E2F_TARGETS	Kin	HALLMARK_E2F_TARGETS	0.818162
TEAD1	E2F_TARGETS	Kin	HALLMARK_E2F_TARGETS	0.832638
TEAD1	E2F_TARGETS	Kin	HALLMARK_E2F_TARGETS	0.832638
ZNF770	E2F_TARGETS	Kin	HALLMARK_E2F_TARGETS	1.29846
ZNF770	E2F_TARGETS	Kin	HALLMARK_E2F_TARGETS	1.29846
ZNF770	E2F_TARGETS	Kin	HALLMARK_E2F_TARGETS	1.29846
ZNF770	E2F_TARGETS	Kin	HALLMARK_E2F_TARGETS	1.29846
BBX	E2F_TARGETS	Kin	HALLMARK_E2F_TARGETS	0.818162
BBX	E2F_TARGETS	Kin	HALLMARK_E2F_TARGETS	0.818162
BBX	E2F_TARGETS	Kin	HALLMARK_E2F_TARGETS	0.818162
BBX	E2F_TARGETS	Kin	HALLMARK_E2F_TARGETS	0.818162
ZNF770	E2F_TARGETS	Kin	HALLMARK_E2F_TARGETS	1.29846
ZNF770	E2F_TARGETS	Kin	HALLMARK_E2F_TARGETS	1.29846
BBX	E2F_TARGETS	Kin	HALLMARK_E2F_TARGETS	0.818162
BBX	E2F_TARGETS	Kin	HALLMARK_E2F_TARGETS	0.818162
MECP2	E2F_TARGETS	Kin	HALLMARK_E2F_TARGETS	1.04204
MECP2	E2F_TARGETS	Kin	HALLMARK_E2F_TARGETS	1.04204
ZNF770	E2F_TARGETS	Kin	HALLMARK_E2F_TARGETS	1.29846
ZNF770	E2F_TARGETS	Kin	HALLMARK_E2F_TARGETS	1.29846
BBX	E2F_TARGETS	Kin	HALLMARK_E2F_TARGETS	0.818162
BBX	E2F_TARGETS	Kin	HALLMARK_E2F_TARGETS	0.818162
MECP2	E2F_TARGETS	Kin	HALLMARK_E2F_TARGETS	1.04204
MECP2	E2F_TARGETS	Kin	HALLMARK_E2F_TARGETS	1.04204
GLYR1	E2F_TARGETS	Kin	HALLMARK_E2F_TARGETS	1.37178
GLYR1	E2F_TARGETS	Kin	HALLMARK_E2F_TARGETS	1.37178
MECP2	E2F_TARGETS	Kin	HALLMARK_E2F_TARGETS	1.04204
MECP2	E2F_TARGETS	Kin	HALLMARK_E2F_TARGETS	1.04204
BBX	E2F_TARGETS	Kin	HALLMARK_E2F_TARGETS	0.818162
BBX	E2F_TARGETS	Kin	HALLMARK_E2F_TARGETS	0.818162
ZNF770	E2F_TARGETS	Kin	HALLMARK_E2F_TARGETS	1.29846
ZNF770	E2F_TARGETS	Kin	HALLMARK_E2F_TARGETS	1.29846
BBX	E2F_TARGETS	Kin	HALLMARK_E2F_TARGETS	0.818162
BBX	E2F_TARGETS	Kin	HALLMARK_E2F_TARGETS	0.818162
MBD2	E2F_TARGETS	Kin	HALLMARK_E2F_TARGETS	0.902572
MBD2	E2F_TARGETS	Kin	HALLMARK_E2F_TARGETS	0.902572
ZNF770	E2F_TARGETS	Kin	HALLMARK_E2F_TARGETS	1.29846
ZNF770	E2F_TARGETS	Kin	HALLMARK_E2F_TARGETS	1.29846
ZNF770	ZBTB44	Kin	Kin	1.29846
ZNF770	MIR6089	Kin	miRNA	1.29846
ZNF770	MIR887_5P	Kin	miRNA	1.29846
ZBTB44	MIR657	Kin	miRNA	1.13247
ZBTB44	MIR501_5P	Kin	miRNA	1.13247
ZBTB44	MIR4259	Kin	miRNA	1.13247
ZBTB44	MIR4689	Kin	miRNA	1.13247
ZBTB44	MIR5088_5P	Kin	miRNA	1.13247
ZNF770	TEAD1	Kin	Kin	1.29846
ZNF770	MIR6089	Kin	miRNA	1.29846
ZNF770	MIR887_5P	Kin	miRNA	1.29846
TEAD1	MIR1193	Kin	miRNA	0.832638
TEAD1	MIR3652	Kin	miRNA	0.832638
TEAD1	MIR6090	Kin	miRNA	0.832638
TEAD1	MIR645	Kin	miRNA	0.832638
TEAD1	MIR1231	Kin	miRNA	0.832638
TEAD1	MIR1324	Kin	miRNA	0.832638
TEAD1	MIR1261	Kin	miRNA	0.832638
TEAD1	MIR8053	Kin	miRNA	0.832638
TEAD1	MIR4259	Kin	miRNA	0.832638
TEAD1	MIR4301	Kin	miRNA	0.832638
TEAD1	MIR4660	Kin	miRNA	0.832638
TEAD1	MIR4421	Kin	miRNA	0.832638
TEAD1	MIR4681	Kin	miRNA	0.832638
TEAD1	MIR640	Kin	miRNA	0.832638
TEAD1	MIR6126	Kin	miRNA	0.832638
TEAD1	MIR3188	Kin	miRNA	0.832638
ATF7	BBX	Kin	Kin	1.58048
ATF7	MIR6081	Kin	miRNA	1.58048
ATF7	MIR4259	Kin	miRNA	1.58048
BBX	MIR6089	Kin	miRNA	0.818162
BBX	MIR3660	Kin	miRNA	0.818162
BBX	MIR4781_3P	Kin	miRNA	0.818162
BBX	MIR7978	Kin	miRNA	0.818162
ATF7	PHF21A	Kin	Kin	1.58048
ATF7	MIR6081	Kin	miRNA	1.58048
ATF7	MIR4259	Kin	miRNA	1.58048
PHF21A	MIR6081	Kin	miRNA	0.894618
ZNF770	BBX	Kin	Kin	1.29846
ZNF770	MIR6089	Kin	miRNA	1.29846
ZNF770	MIR887_5P	Kin	miRNA	1.29846
BBX	MIR6089	Kin	miRNA	0.818162
BBX	MIR3660	Kin	miRNA	0.818162
BBX	MIR4781_3P	Kin	miRNA	0.818162
BBX	MIR7978	Kin	miRNA	0.818162
ZNF770	TEAD1	Kin	Kin	1.29846
ZNF770	MIR6089	Kin	miRNA	1.29846
ZNF770	MIR887_5P	Kin	miRNA	1.29846
TEAD1	MIR1193	Kin	miRNA	0.832638
TEAD1	MIR3652	Kin	miRNA	0.832638
TEAD1	MIR6090	Kin	miRNA	0.832638
TEAD1	MIR645	Kin	miRNA	0.832638
TEAD1	MIR1231	Kin	miRNA	0.832638
TEAD1	MIR1324	Kin	miRNA	0.832638
TEAD1	MIR1261	Kin	miRNA	0.832638
TEAD1	MIR8053	Kin	miRNA	0.832638
TEAD1	MIR4259	Kin	miRNA	0.832638
TEAD1	MIR4301	Kin	miRNA	0.832638
TEAD1	MIR4660	Kin	miRNA	0.832638
TEAD1	MIR4421	Kin	miRNA	0.832638
TEAD1	MIR4681	Kin	miRNA	0.832638
TEAD1	MIR640	Kin	miRNA	0.832638
TEAD1	MIR6126	Kin	miRNA	0.832638
TEAD1	MIR3188	Kin	miRNA	0.832638
BBX	ZNF770	Kin	Kin	0.818162
BBX	MIR6089	Kin	miRNA	0.818162
BBX	MIR3660	Kin	miRNA	0.818162
BBX	MIR4781_3P	Kin	miRNA	0.818162
BBX	MIR7978	Kin	miRNA	0.818162
ZNF770	MIR6089	Kin	miRNA	1.29846
ZNF770	MIR887_5P	Kin	miRNA	1.29846
BBX	CGGBP1	Kin	Kin	0.818162
BBX	MIR6089	Kin	miRNA	0.818162
BBX	MIR3660	Kin	miRNA	0.818162
BBX	MIR4781_3P	Kin	miRNA	0.818162
BBX	MIR7978	Kin	miRNA	0.818162
ZBTB44	ZNF770	Kin	Kin	1.13247
ZBTB44	MIR657	Kin	miRNA	1.13247
ZBTB44	MIR501_5P	Kin	miRNA	1.13247
ZBTB44	MIR4259	Kin	miRNA	1.13247
ZBTB44	MIR4689	Kin	miRNA	1.13247
ZBTB44	MIR5088_5P	Kin	miRNA	1.13247
ZNF770	MIR6089	Kin	miRNA	1.29846
ZNF770	MIR887_5P	Kin	miRNA	1.29846
ZBTB44	CGGBP1	Kin	Kin	1.13247
ZBTB44	MIR657	Kin	miRNA	1.13247
ZBTB44	MIR501_5P	Kin	miRNA	1.13247
ZBTB44	MIR4259	Kin	miRNA	1.13247
ZBTB44	MIR4689	Kin	miRNA	1.13247
ZBTB44	MIR5088_5P	Kin	miRNA	1.13247
BBX	SPERMATOGENESIS	Kin	HALLMARK_SPERMATOGENESIS	0.818162
BBX	SPERMATOGENESIS	Kin	HALLMARK_SPERMATOGENESIS	0.818162
ZNF770	SPERMATOGENESIS	Kin	HALLMARK_SPERMATOGENESIS	1.29846
ZNF770	SPERMATOGENESIS	Kin	HALLMARK_SPERMATOGENESIS	1.29846
BBX	SPERMATOGENESIS	Kin	HALLMARK_SPERMATOGENESIS	0.818162
BBX	SPERMATOGENESIS	Kin	HALLMARK_SPERMATOGENESIS	0.818162
BBX	SPERMATOGENESIS	Kin	HALLMARK_SPERMATOGENESIS	0.818162
BBX	SPERMATOGENESIS	Kin	HALLMARK_SPERMATOGENESIS	0.818162
MSANTD3	SPERMATOGENESIS	Kin	HALLMARK_SPERMATOGENESIS	0.867163
MSANTD3	SPERMATOGENESIS	Kin	HALLMARK_SPERMATOGENESIS	0.867163
ZNF770	SPERMATOGENESIS	Kin	HALLMARK_SPERMATOGENESIS	1.29846
ZNF770	SPERMATOGENESIS	Kin	HALLMARK_SPERMATOGENESIS	1.29846
BBX	SPERMATOGENESIS	Kin	HALLMARK_SPERMATOGENESIS	0.818162
BBX	SPERMATOGENESIS	Kin	HALLMARK_SPERMATOGENESIS	0.818162
TEAD1	SPERMATOGENESIS	Kin	HALLMARK_SPERMATOGENESIS	0.832638
TEAD1	SPERMATOGENESIS	Kin	HALLMARK_SPERMATOGENESIS	0.832638
TEAD1	SPERMATOGENESIS	Kin	HALLMARK_SPERMATOGENESIS	0.832638
TEAD1	SPERMATOGENESIS	Kin	HALLMARK_SPERMATOGENESIS	0.832638
BBX	SPERMATOGENESIS	Kin	HALLMARK_SPERMATOGENESIS	0.818162
BBX	SPERMATOGENESIS	Kin	HALLMARK_SPERMATOGENESIS	0.818162
MBD2	SPERMATOGENESIS	Kin	HALLMARK_SPERMATOGENESIS	0.902572
MBD2	SPERMATOGENESIS	Kin	HALLMARK_SPERMATOGENESIS	0.902572
FOXN3	SPERMATOGENESIS	Kin	HALLMARK_SPERMATOGENESIS	1.04609
FOXN3	SPERMATOGENESIS	Kin	HALLMARK_SPERMATOGENESIS	1.04609
MBD2	SPERMATOGENESIS	Kin	HALLMARK_SPERMATOGENESIS	0.902572
MBD2	SPERMATOGENESIS	Kin	HALLMARK_SPERMATOGENESIS	0.902572
FOXN3	SPERMATOGENESIS	Kin	HALLMARK_SPERMATOGENESIS	1.04609
FOXN3	SPERMATOGENESIS	Kin	HALLMARK_SPERMATOGENESIS	1.04609
ZNF770	BBX	Kin	Kin	1.29846
ZNF770	MIR6089	Kin	miRNA	1.29846
ZNF770	MIR887_5P	Kin	miRNA	1.29846
BBX	MIR6089	Kin	miRNA	0.818162
BBX	MIR3660	Kin	miRNA	0.818162
BBX	MIR4781_3P	Kin	miRNA	0.818162
BBX	MIR7978	Kin	miRNA	0.818162
ZNF770	TEAD1	Kin	Kin	1.29846
ZNF770	MIR6089	Kin	miRNA	1.29846
ZNF770	MIR887_5P	Kin	miRNA	1.29846
TEAD1	MIR1193	Kin	miRNA	0.832638
TEAD1	MIR3652	Kin	miRNA	0.832638
TEAD1	MIR6090	Kin	miRNA	0.832638
TEAD1	MIR645	Kin	miRNA	0.832638
TEAD1	MIR1231	Kin	miRNA	0.832638
TEAD1	MIR1324	Kin	miRNA	0.832638
TEAD1	MIR1261	Kin	miRNA	0.832638
TEAD1	MIR8053	Kin	miRNA	0.832638
TEAD1	MIR4259	Kin	miRNA	0.832638
TEAD1	MIR4301	Kin	miRNA	0.832638
TEAD1	MIR4660	Kin	miRNA	0.832638
TEAD1	MIR4421	Kin	miRNA	0.832638
TEAD1	MIR4681	Kin	miRNA	0.832638
TEAD1	MIR640	Kin	miRNA	0.832638
TEAD1	MIR6126	Kin	miRNA	0.832638
TEAD1	MIR3188	Kin	miRNA	0.832638

## Sheet: ICM_network
Int1	Int2	Type1	Type2	Int1_EffectSize
CHCHD3	NOTCH_SIGNALING	Kin	HALLMARK_NOTCH_SIGNALING	1.21427
CHCHD3	MIR5581_3P	Kin	miRNA	1.21427
CHCHD3	EPITHELIAL_MESENCHYMAL_TRANSITION	Kin	HALLMARK_EPITHELIAL_MESENCHYMAL_TRANSITION	1.21427
CHCHD3	MIR5581_3P	Kin	miRNA	1.21427
CHCHD3	NOTCH_SIGNALING	Kin	HALLMARK_NOTCH_SIGNALING	1.21427
CHCHD3	MIR5581_3P	Kin	miRNA	1.21427
CHCHD3	NOTCH_SIGNALING	Kin	HALLMARK_NOTCH_SIGNALING	1.21427
CHCHD3	MIR5581_3P	Kin	miRNA	1.21427
CHCHD3	ANGIOGENESIS	Kin	HALLMARK_ANGIOGENESIS	1.21427
CHCHD3	MIR5581_3P	Kin	miRNA	1.21427
CHCHD3	NOTCH_SIGNALING	Kin	HALLMARK_NOTCH_SIGNALING	1.21427
CHCHD3	MIR5581_3P	Kin	miRNA	1.21427
TEAD2	ANGIOGENESIS	Kin	HALLMARK_ANGIOGENESIS	1.04646
TEAD2	MIR3188	Kin	miRNA	1.04646
TEAD2	MIR3132	Kin	miRNA	1.04646
TEAD2	MIR4314	Kin	miRNA	1.04646
TEAD2	MIR3651	Kin	miRNA	1.04646
TEAD2	MIR4432	Kin	miRNA	1.04646
TEAD2	MIR4517	Kin	miRNA	1.04646
TEAD2	MIR4312	Kin	miRNA	1.04646
TEAD2	MIR3908	Kin	miRNA	1.04646
TEAD2	MIR6090	Kin	miRNA	1.04646
TEAD2	NOTCH_SIGNALING	Kin	HALLMARK_NOTCH_SIGNALING	1.04646
TEAD2	MIR3188	Kin	miRNA	1.04646
TEAD2	MIR3132	Kin	miRNA	1.04646
TEAD2	MIR4314	Kin	miRNA	1.04646
TEAD2	MIR3651	Kin	miRNA	1.04646
TEAD2	MIR4432	Kin	miRNA	1.04646
TEAD2	MIR4517	Kin	miRNA	1.04646
TEAD2	MIR4312	Kin	miRNA	1.04646
TEAD2	MIR3908	Kin	miRNA	1.04646
TEAD2	MIR6090	Kin	miRNA	1.04646
CHCHD3	ANGIOGENESIS	Kin	HALLMARK_ANGIOGENESIS	1.21427
CHCHD3	MIR5581_3P	Kin	miRNA	1.21427
CHCHD3	EPITHELIAL_MESENCHYMAL_TRANSITION	Kin	HALLMARK_EPITHELIAL_MESENCHYMAL_TRANSITION	1.21427
CHCHD3	MIR5581_3P	Kin	miRNA	1.21427
CHCHD3	NOTCH_SIGNALING	Kin	HALLMARK_NOTCH_SIGNALING	1.21427
CHCHD3	MIR5581_3P	Kin	miRNA	1.21427
CHCHD3	ANGIOGENESIS	Kin	HALLMARK_ANGIOGENESIS	1.21427
CHCHD3	MIR5581_3P	Kin	miRNA	1.21427
TEAD2	NOTCH_SIGNALING	Kin	HALLMARK_NOTCH_SIGNALING	1.04646
TEAD2	MIR3188	Kin	miRNA	1.04646
TEAD2	MIR3132	Kin	miRNA	1.04646
TEAD2	MIR4314	Kin	miRNA	1.04646
TEAD2	MIR3651	Kin	miRNA	1.04646
TEAD2	MIR4432	Kin	miRNA	1.04646
TEAD2	MIR4517	Kin	miRNA	1.04646
TEAD2	MIR4312	Kin	miRNA	1.04646
TEAD2	MIR3908	Kin	miRNA	1.04646
TEAD2	MIR6090	Kin	miRNA	1.04646
TEAD2	ANGIOGENESIS	Kin	HALLMARK_ANGIOGENESIS	1.04646
TEAD2	MIR3188	Kin	miRNA	1.04646
TEAD2	MIR3132	Kin	miRNA	1.04646
TEAD2	MIR4314	Kin	miRNA	1.04646
TEAD2	MIR3651	Kin	miRNA	1.04646
TEAD2	MIR4432	Kin	miRNA	1.04646
TEAD2	MIR4517	Kin	miRNA	1.04646
TEAD2	MIR4312	Kin	miRNA	1.04646
TEAD2	MIR3908	Kin	miRNA	1.04646
TEAD2	MIR6090	Kin	miRNA	1.04646
CHCHD3	EPITHELIAL_MESENCHYMAL_TRANSITION	Kin	HALLMARK_EPITHELIAL_MESENCHYMAL_TRANSITION	1.21427
CHCHD3	MIR5581_3P	Kin	miRNA	1.21427
CHCHD3	NOTCH_SIGNALING	Kin	HALLMARK_NOTCH_SIGNALING	1.21427
CHCHD3	MIR5581_3P	Kin	miRNA	1.21427
CHCHD3	EPITHELIAL_MESENCHYMAL_TRANSITION	Kin	HALLMARK_EPITHELIAL_MESENCHYMAL_TRANSITION	1.21427
CHCHD3	MIR5581_3P	Kin	miRNA	1.21427
CHCHD3	ANGIOGENESIS	Kin	HALLMARK_ANGIOGENESIS	1.21427
CHCHD3	MIR5581_3P	Kin	miRNA	1.21427
CHCHD3	EPITHELIAL_MESENCHYMAL_TRANSITION	Kin	HALLMARK_EPITHELIAL_MESENCHYMAL_TRANSITION	1.21427
CHCHD3	MIR5581_3P	Kin	miRNA	1.21427
CHCHD3	NOTCH_SIGNALING	Kin	HALLMARK_NOTCH_SIGNALING	1.21427
CHCHD3	MIR5581_3P	Kin	miRNA	1.21427
CHCHD3	NOTCH_SIGNALING	Kin	HALLMARK_NOTCH_SIGNALING	1.21427
CHCHD3	MIR5581_3P	Kin	miRNA	1.21427
CHCHD3	NOTCH_SIGNALING	Kin	HALLMARK_NOTCH_SIGNALING	1.21427
CHCHD3	MIR5581_3P	Kin	miRNA	1.21427
CHCHD3	NOTCH_SIGNALING	Kin	HALLMARK_NOTCH_SIGNALING	1.21427
CHCHD3	MIR5581_3P	Kin	miRNA	1.21427
CHCHD3	EPITHELIAL_MESENCHYMAL_TRANSITION	Kin	HALLMARK_EPITHELIAL_MESENCHYMAL_TRANSITION	1.21427
CHCHD3	MIR5581_3P	Kin	miRNA	1.21427
CHCHD3	EPITHELIAL_MESENCHYMAL_TRANSITION	Kin	HALLMARK_EPITHELIAL_MESENCHYMAL_TRANSITION	1.21427
CHCHD3	MIR5581_3P	Kin	miRNA	1.21427
CHCHD3	EPITHELIAL_MESENCHYMAL_TRANSITION	Kin	HALLMARK_EPITHELIAL_MESENCHYMAL_TRANSITION	1.21427
CHCHD3	MIR5581_3P	Kin	miRNA	1.21427
CHCHD3	EPITHELIAL_MESENCHYMAL_TRANSITION	Kin	HALLMARK_EPITHELIAL_MESENCHYMAL_TRANSITION	1.21427
CHCHD3	MIR5581_3P	Kin	miRNA	1.21427
CHCHD3	EPITHELIAL_MESENCHYMAL_TRANSITION	Kin	HALLMARK_EPITHELIAL_MESENCHYMAL_TRANSITION	1.21427
CHCHD3	MIR5581_3P	Kin	miRNA	1.21427
CHCHD3	EPITHELIAL_MESENCHYMAL_TRANSITION	Kin	HALLMARK_EPITHELIAL_MESENCHYMAL_TRANSITION	1.21427
CHCHD3	MIR5581_3P	Kin	miRNA	1.21427
CHCHD3	EPITHELIAL_MESENCHYMAL_TRANSITION	Kin	HALLMARK_EPITHELIAL_MESENCHYMAL_TRANSITION	1.21427
CHCHD3	MIR5581_3P	Kin	miRNA	1.21427
CHCHD3	EPITHELIAL_MESENCHYMAL_TRANSITION	Kin	HALLMARK_EPITHELIAL_MESENCHYMAL_TRANSITION	1.21427
CHCHD3	MIR5581_3P	Kin	miRNA	1.21427
CHCHD3	EPITHELIAL_MESENCHYMAL_TRANSITION	Kin	HALLMARK_EPITHELIAL_MESENCHYMAL_TRANSITION	1.21427
CHCHD3	MIR5581_3P	Kin	miRNA	1.21427
CHCHD3	EPITHELIAL_MESENCHYMAL_TRANSITION	Kin	HALLMARK_EPITHELIAL_MESENCHYMAL_TRANSITION	1.21427
CHCHD3	MIR5581_3P	Kin	miRNA	1.21427
CHCHD3	EPITHELIAL_MESENCHYMAL_TRANSITION	Kin	HALLMARK_EPITHELIAL_MESENCHYMAL_TRANSITION	1.21427
CHCHD3	MIR5581_3P	Kin	miRNA	1.21427
CHCHD3	EPITHELIAL_MESENCHYMAL_TRANSITION	Kin	HALLMARK_EPITHELIAL_MESENCHYMAL_TRANSITION	1.21427
CHCHD3	MIR5581_3P	Kin	miRNA	1.21427
CHCHD3	EPITHELIAL_MESENCHYMAL_TRANSITION	Kin	HALLMARK_EPITHELIAL_MESENCHYMAL_TRANSITION	1.21427
CHCHD3	MIR5581_3P	Kin	miRNA	1.21427
CHCHD3	EPITHELIAL_MESENCHYMAL_TRANSITION	Kin	HALLMARK_EPITHELIAL_MESENCHYMAL_TRANSITION	1.21427
CHCHD3	MIR5581_3P	Kin	miRNA	1.21427
CHCHD3	EPITHELIAL_MESENCHYMAL_TRANSITION	Kin	HALLMARK_EPITHELIAL_MESENCHYMAL_TRANSITION	1.21427
CHCHD3	MIR5581_3P	Kin	miRNA	1.21427
CHCHD3	EPITHELIAL_MESENCHYMAL_TRANSITION	Kin	HALLMARK_EPITHELIAL_MESENCHYMAL_TRANSITION	1.21427
CHCHD3	MIR5581_3P	Kin	miRNA	1.21427
CHCHD3	EPITHELIAL_MESENCHYMAL_TRANSITION	Kin	HALLMARK_EPITHELIAL_MESENCHYMAL_TRANSITION	1.21427
CHCHD3	MIR5581_3P	Kin	miRNA	1.21427
CHCHD3	EPITHELIAL_MESENCHYMAL_TRANSITION	Kin	HALLMARK_EPITHELIAL_MESENCHYMAL_TRANSITION	1.21427
CHCHD3	MIR5581_3P	Kin	miRNA	1.21427
CHCHD3	EPITHELIAL_MESENCHYMAL_TRANSITION	Kin	HALLMARK_EPITHELIAL_MESENCHYMAL_TRANSITION	1.21427
CHCHD3	MIR5581_3P	Kin	miRNA	1.21427
TBX3	EPITHELIAL_MESENCHYMAL_TRANSITION	Kin	HALLMARK_EPITHELIAL_MESENCHYMAL_TRANSITION	1.02851
TBX3	MIR3132	Kin	miRNA	1.02851
TBX3	MIR4314	Kin	miRNA	1.02851
TBX3	MIR1282	Kin	miRNA	1.02851
TBX3	MIR4540	Kin	miRNA	1.02851
TBX3	MIR4681	Kin	miRNA	1.02851
TBX3	EPITHELIAL_MESENCHYMAL_TRANSITION	Kin	HALLMARK_EPITHELIAL_MESENCHYMAL_TRANSITION	1.02851
TBX3	MIR3132	Kin	miRNA	1.02851
TBX3	MIR4314	Kin	miRNA	1.02851
TBX3	MIR1282	Kin	miRNA	1.02851
TBX3	MIR4540	Kin	miRNA	1.02851
TBX3	MIR4681	Kin	miRNA	1.02851
CHCHD3	EPITHELIAL_MESENCHYMAL_TRANSITION	Kin	HALLMARK_EPITHELIAL_MESENCHYMAL_TRANSITION	1.21427
CHCHD3	MIR5581_3P	Kin	miRNA	1.21427
CHCHD3	EPITHELIAL_MESENCHYMAL_TRANSITION	Kin	HALLMARK_EPITHELIAL_MESENCHYMAL_TRANSITION	1.21427
CHCHD3	MIR5581_3P	Kin	miRNA	1.21427
CHCHD3	EPITHELIAL_MESENCHYMAL_TRANSITION	Kin	HALLMARK_EPITHELIAL_MESENCHYMAL_TRANSITION	1.21427
CHCHD3	MIR5581_3P	Kin	miRNA	1.21427
CHCHD3	EPITHELIAL_MESENCHYMAL_TRANSITION	Kin	HALLMARK_EPITHELIAL_MESENCHYMAL_TRANSITION	1.21427
CHCHD3	MIR5581_3P	Kin	miRNA	1.21427
CHCHD3	EPITHELIAL_MESENCHYMAL_TRANSITION	Kin	HALLMARK_EPITHELIAL_MESENCHYMAL_TRANSITION	1.21427
CHCHD3	MIR5581_3P	Kin	miRNA	1.21427
CHCHD3	EPITHELIAL_MESENCHYMAL_TRANSITION	Kin	HALLMARK_EPITHELIAL_MESENCHYMAL_TRANSITION	1.21427
CHCHD3	MIR5581_3P	Kin	miRNA	1.21427
CHCHD3	EPITHELIAL_MESENCHYMAL_TRANSITION	Kin	HALLMARK_EPITHELIAL_MESENCHYMAL_TRANSITION	1.21427
CHCHD3	MIR5581_3P	Kin	miRNA	1.21427
CHCHD3	ANGIOGENESIS	Kin	HALLMARK_ANGIOGENESIS	1.21427
CHCHD3	MIR5581_3P	Kin	miRNA	1.21427
CHCHD3	EPITHELIAL_MESENCHYMAL_TRANSITION	Kin	HALLMARK_EPITHELIAL_MESENCHYMAL_TRANSITION	1.21427
CHCHD3	MIR5581_3P	Kin	miRNA	1.21427
CHCHD3	EPITHELIAL_MESENCHYMAL_TRANSITION	Kin	HALLMARK_EPITHELIAL_MESENCHYMAL_TRANSITION	1.21427
CHCHD3	MIR5581_3P	Kin	miRNA	1.21427
CHCHD3	EPITHELIAL_MESENCHYMAL_TRANSITION	Kin	HALLMARK_EPITHELIAL_MESENCHYMAL_TRANSITION	1.21427
CHCHD3	MIR5581_3P	Kin	miRNA	1.21427
CHCHD3	EPITHELIAL_MESENCHYMAL_TRANSITION	Kin	HALLMARK_EPITHELIAL_MESENCHYMAL_TRANSITION	1.21427
CHCHD3	MIR5581_3P	Kin	miRNA	1.21427
CHCHD3	EPITHELIAL_MESENCHYMAL_TRANSITION	Kin	HALLMARK_EPITHELIAL_MESENCHYMAL_TRANSITION	1.21427
CHCHD3	MIR5581_3P	Kin	miRNA	1.21427
CHCHD3	MYOGENESIS	Kin	HALLMARK_MYOGENESIS	1.21427
CHCHD3	MIR5581_3P	Kin	miRNA	1.21427
CHCHD3	EPITHELIAL_MESENCHYMAL_TRANSITION	Kin	HALLMARK_EPITHELIAL_MESENCHYMAL_TRANSITION	1.21427
CHCHD3	MIR5581_3P	Kin	miRNA	1.21427
CHCHD3	EPITHELIAL_MESENCHYMAL_TRANSITION	Kin	HALLMARK_EPITHELIAL_MESENCHYMAL_TRANSITION	1.21427
CHCHD3	MIR5581_3P	Kin	miRNA	1.21427
CHCHD3	EPITHELIAL_MESENCHYMAL_TRANSITION	Kin	HALLMARK_EPITHELIAL_MESENCHYMAL_TRANSITION	1.21427
CHCHD3	MIR5581_3P	Kin	miRNA	1.21427
CHCHD3	EPITHELIAL_MESENCHYMAL_TRANSITION	Kin	HALLMARK_EPITHELIAL_MESENCHYMAL_TRANSITION	1.21427
CHCHD3	MIR5581_3P	Kin	miRNA	1.21427
CHCHD3	EPITHELIAL_MESENCHYMAL_TRANSITION	Kin	HALLMARK_EPITHELIAL_MESENCHYMAL_TRANSITION	1.21427
CHCHD3	MIR5581_3P	Kin	miRNA	1.21427
CHCHD3	EPITHELIAL_MESENCHYMAL_TRANSITION	Kin	HALLMARK_EPITHELIAL_MESENCHYMAL_TRANSITION	1.21427
CHCHD3	MIR5581_3P	Kin	miRNA	1.21427
CHCHD3	EPITHELIAL_MESENCHYMAL_TRANSITION	Kin	HALLMARK_EPITHELIAL_MESENCHYMAL_TRANSITION	1.21427
CHCHD3	MIR5581_3P	Kin	miRNA	1.21427
CHCHD3	EPITHELIAL_MESENCHYMAL_TRANSITION	Kin	HALLMARK_EPITHELIAL_MESENCHYMAL_TRANSITION	1.21427
CHCHD3	MIR5581_3P	Kin	miRNA	1.21427
CHCHD3	EPITHELIAL_MESENCHYMAL_TRANSITION	Kin	HALLMARK_EPITHELIAL_MESENCHYMAL_TRANSITION	1.21427
CHCHD3	MIR5581_3P	Kin	miRNA	1.21427
CHCHD3	EPITHELIAL_MESENCHYMAL_TRANSITION	Kin	HALLMARK_EPITHELIAL_MESENCHYMAL_TRANSITION	1.21427
CHCHD3	MIR5581_3P	Kin	miRNA	1.21427
CHCHD3	EPITHELIAL_MESENCHYMAL_TRANSITION	Kin	HALLMARK_EPITHELIAL_MESENCHYMAL_TRANSITION	1.21427
CHCHD3	MIR5581_3P	Kin	miRNA	1.21427
CHCHD3	EPITHELIAL_MESENCHYMAL_TRANSITION	Kin	HALLMARK_EPITHELIAL_MESENCHYMAL_TRANSITION	1.21427
CHCHD3	MIR5581_3P	Kin	miRNA	1.21427
CHCHD3	EPITHELIAL_MESENCHYMAL_TRANSITION	Kin	HALLMARK_EPITHELIAL_MESENCHYMAL_TRANSITION	1.21427
CHCHD3	MIR5581_3P	Kin	miRNA	1.21427
CHCHD3	EPITHELIAL_MESENCHYMAL_TRANSITION	Kin	HALLMARK_EPITHELIAL_MESENCHYMAL_TRANSITION	1.21427
CHCHD3	MIR5581_3P	Kin	miRNA	1.21427
CHCHD3	EPITHELIAL_MESENCHYMAL_TRANSITION	Kin	HALLMARK_EPITHELIAL_MESENCHYMAL_TRANSITION	1.21427
CHCHD3	MIR5581_3P	Kin	miRNA	1.21427
CHCHD3	MYOGENESIS	Kin	HALLMARK_MYOGENESIS	1.21427
CHCHD3	MIR5581_3P	Kin	miRNA	1.21427
CHCHD3	EPITHELIAL_MESENCHYMAL_TRANSITION	Kin	HALLMARK_EPITHELIAL_MESENCHYMAL_TRANSITION	1.21427
CHCHD3	MIR5581_3P	Kin	miRNA	1.21427
CHCHD3	EPITHELIAL_MESENCHYMAL_TRANSITION	Kin	HALLMARK_EPITHELIAL_MESENCHYMAL_TRANSITION	1.21427
CHCHD3	MIR5581_3P	Kin	miRNA	1.21427
CHCHD3	EPITHELIAL_MESENCHYMAL_TRANSITION	Kin	HALLMARK_EPITHELIAL_MESENCHYMAL_TRANSITION	1.21427
CHCHD3	MIR5581_3P	Kin	miRNA	1.21427
CHCHD3	EPITHELIAL_MESENCHYMAL_TRANSITION	Kin	HALLMARK_EPITHELIAL_MESENCHYMAL_TRANSITION	1.21427
CHCHD3	MIR5581_3P	Kin	miRNA	1.21427
CHCHD3	EPITHELIAL_MESENCHYMAL_TRANSITION	Kin	HALLMARK_EPITHELIAL_MESENCHYMAL_TRANSITION	1.21427
CHCHD3	MIR5581_3P	Kin	miRNA	1.21427
CHCHD3	ANGIOGENESIS	Kin	HALLMARK_ANGIOGENESIS	1.21427
CHCHD3	MIR5581_3P	Kin	miRNA	1.21427
FOXN3	EPITHELIAL_MESENCHYMAL_TRANSITION	Kin	HALLMARK_EPITHELIAL_MESENCHYMAL_TRANSITION	1.13298
FOXN3	MIR7153_3P	Kin	miRNA	1.13298
FOXN3	MIR3174	Kin	miRNA	1.13298
FOXN3	ANGIOGENESIS	Kin	HALLMARK_ANGIOGENESIS	1.13298
FOXN3	MIR7153_3P	Kin	miRNA	1.13298
FOXN3	MIR3174	Kin	miRNA	1.13298
CHCHD3	MYOGENESIS	Kin	HALLMARK_MYOGENESIS	1.21427
CHCHD3	MIR5581_3P	Kin	miRNA	1.21427
CHCHD3	EPITHELIAL_MESENCHYMAL_TRANSITION	Kin	HALLMARK_EPITHELIAL_MESENCHYMAL_TRANSITION	1.21427
CHCHD3	MIR5581_3P	Kin	miRNA	1.21427
CHCHD3	MYOGENESIS	Kin	HALLMARK_MYOGENESIS	1.21427
CHCHD3	MIR5581_3P	Kin	miRNA	1.21427
CHCHD3	EPITHELIAL_MESENCHYMAL_TRANSITION	Kin	HALLMARK_EPITHELIAL_MESENCHYMAL_TRANSITION	1.21427
CHCHD3	MIR5581_3P	Kin	miRNA	1.21427
CHCHD3	MYOGENESIS	Kin	HALLMARK_MYOGENESIS	1.21427
CHCHD3	MIR5581_3P	Kin	miRNA	1.21427
CHCHD3	EPITHELIAL_MESENCHYMAL_TRANSITION	Kin	HALLMARK_EPITHELIAL_MESENCHYMAL_TRANSITION	1.21427
CHCHD3	MIR5581_3P	Kin	miRNA	1.21427
CHCHD3	MYOGENESIS	Kin	HALLMARK_MYOGENESIS	1.21427
CHCHD3	MIR5581_3P	Kin	miRNA	1.21427
CHCHD3	MYOGENESIS	Kin	HALLMARK_MYOGENESIS	1.21427
CHCHD3	MIR5581_3P	Kin	miRNA	1.21427
CHCHD3	MYOGENESIS	Kin	HALLMARK_MYOGENESIS	1.21427
CHCHD3	MIR5581_3P	Kin	miRNA	1.21427
CHCHD3	EPITHELIAL_MESENCHYMAL_TRANSITION	Kin	HALLMARK_EPITHELIAL_MESENCHYMAL_TRANSITION	1.21427
CHCHD3	MIR5581_3P	Kin	miRNA	1.21427
CHCHD3	MYOGENESIS	Kin	HALLMARK_MYOGENESIS	1.21427
CHCHD3	MIR5581_3P	Kin	miRNA	1.21427
CHCHD3	EPITHELIAL_MESENCHYMAL_TRANSITION	Kin	HALLMARK_EPITHELIAL_MESENCHYMAL_TRANSITION	1.21427
CHCHD3	MIR5581_3P	Kin	miRNA	1.21427
CHCHD3	EPITHELIAL_MESENCHYMAL_TRANSITION	Kin	HALLMARK_EPITHELIAL_MESENCHYMAL_TRANSITION	1.21427
CHCHD3	MIR5581_3P	Kin	miRNA	1.21427
CHCHD3	EPITHELIAL_MESENCHYMAL_TRANSITION	Kin	HALLMARK_EPITHELIAL_MESENCHYMAL_TRANSITION	1.21427
CHCHD3	MIR5581_3P	Kin	miRNA	1.21427
CHCHD3	MYOGENESIS	Kin	HALLMARK_MYOGENESIS	1.21427
CHCHD3	MIR5581_3P	Kin	miRNA	1.21427
CHCHD3	EPITHELIAL_MESENCHYMAL_TRANSITION	Kin	HALLMARK_EPITHELIAL_MESENCHYMAL_TRANSITION	1.21427
CHCHD3	MIR5581_3P	Kin	miRNA	1.21427
TBX3	MYOGENESIS	Kin	HALLMARK_MYOGENESIS	1.02851
TBX3	MIR3132	Kin	miRNA	1.02851
TBX3	MIR4314	Kin	miRNA	1.02851
TBX3	MIR1282	Kin	miRNA	1.02851
TBX3	MIR4540	Kin	miRNA	1.02851
TBX3	MIR4681	Kin	miRNA	1.02851
TBX3	EPITHELIAL_MESENCHYMAL_TRANSITION	Kin	HALLMARK_EPITHELIAL_MESENCHYMAL_TRANSITION	1.02851
TBX3	MIR3132	Kin	miRNA	1.02851
TBX3	MIR4314	Kin	miRNA	1.02851
TBX3	MIR1282	Kin	miRNA	1.02851
TBX3	MIR4540	Kin	miRNA	1.02851
TBX3	MIR4681	Kin	miRNA	1.02851
CHCHD3	MYOGENESIS	Kin	HALLMARK_MYOGENESIS	1.21427
CHCHD3	MIR5581_3P	Kin	miRNA	1.21427
CHCHD3	EPITHELIAL_MESENCHYMAL_TRANSITION	Kin	HALLMARK_EPITHELIAL_MESENCHYMAL_TRANSITION	1.21427
CHCHD3	MIR5581_3P	Kin	miRNA	1.21427
TBX3	MYOGENESIS	Kin	HALLMARK_MYOGENESIS	1.02851
TBX3	MIR3132	Kin	miRNA	1.02851
TBX3	MIR4314	Kin	miRNA	1.02851
TBX3	MIR1282	Kin	miRNA	1.02851
TBX3	MIR4540	Kin	miRNA	1.02851
TBX3	MIR4681	Kin	miRNA	1.02851
TBX3	EPITHELIAL_MESENCHYMAL_TRANSITION	Kin	HALLMARK_EPITHELIAL_MESENCHYMAL_TRANSITION	1.02851
TBX3	MIR3132	Kin	miRNA	1.02851
TBX3	MIR4314	Kin	miRNA	1.02851
TBX3	MIR1282	Kin	miRNA	1.02851
TBX3	MIR4540	Kin	miRNA	1.02851
TBX3	MIR4681	Kin	miRNA	1.02851
CHCHD3	MYOGENESIS	Kin	HALLMARK_MYOGENESIS	1.21427
CHCHD3	MIR5581_3P	Kin	miRNA	1.21427
CHCHD3	EPITHELIAL_MESENCHYMAL_TRANSITION	Kin	HALLMARK_EPITHELIAL_MESENCHYMAL_TRANSITION	1.21427
CHCHD3	MIR5581_3P	Kin	miRNA	1.21427
CHCHD3	MYOGENESIS	Kin	HALLMARK_MYOGENESIS	1.21427
CHCHD3	MIR5581_3P	Kin	miRNA	1.21427
CHCHD3	EPITHELIAL_MESENCHYMAL_TRANSITION	Kin	HALLMARK_EPITHELIAL_MESENCHYMAL_TRANSITION	1.21427
CHCHD3	MIR5581_3P	Kin	miRNA	1.21427
CHCHD3	MYOGENESIS	Kin	HALLMARK_MYOGENESIS	1.21427
CHCHD3	MIR5581_3P	Kin	miRNA	1.21427
CHCHD3	EPITHELIAL_MESENCHYMAL_TRANSITION	Kin	HALLMARK_EPITHELIAL_MESENCHYMAL_TRANSITION	1.21427
CHCHD3	MIR5581_3P	Kin	miRNA	1.21427
CHCHD3	MYOGENESIS	Kin	HALLMARK_MYOGENESIS	1.21427
CHCHD3	MIR5581_3P	Kin	miRNA	1.21427
CHCHD3	EPITHELIAL_MESENCHYMAL_TRANSITION	Kin	HALLMARK_EPITHELIAL_MESENCHYMAL_TRANSITION	1.21427
CHCHD3	MIR5581_3P	Kin	miRNA	1.21427
FOXN3	MYOGENESIS	Kin	HALLMARK_MYOGENESIS	1.13298
FOXN3	MIR7153_3P	Kin	miRNA	1.13298
FOXN3	MIR3174	Kin	miRNA	1.13298
FOXN3	EPITHELIAL_MESENCHYMAL_TRANSITION	Kin	HALLMARK_EPITHELIAL_MESENCHYMAL_TRANSITION	1.13298
FOXN3	MIR7153_3P	Kin	miRNA	1.13298
FOXN3	MIR3174	Kin	miRNA	1.13298
CHCHD3	MYOGENESIS	Kin	HALLMARK_MYOGENESIS	1.21427
CHCHD3	MIR5581_3P	Kin	miRNA	1.21427
CHCHD3	EPITHELIAL_MESENCHYMAL_TRANSITION	Kin	HALLMARK_EPITHELIAL_MESENCHYMAL_TRANSITION	1.21427
CHCHD3	MIR5581_3P	Kin	miRNA	1.21427
CHCHD3	MYOGENESIS	Kin	HALLMARK_MYOGENESIS	1.21427
CHCHD3	MIR5581_3P	Kin	miRNA	1.21427
CHCHD3	MYOGENESIS	Kin	HALLMARK_MYOGENESIS	1.21427
CHCHD3	MIR5581_3P	Kin	miRNA	1.21427
CHCHD3	MYOGENESIS	Kin	HALLMARK_MYOGENESIS	1.21427
CHCHD3	MIR5581_3P	Kin	miRNA	1.21427
CHCHD3	EPITHELIAL_MESENCHYMAL_TRANSITION	Kin	HALLMARK_EPITHELIAL_MESENCHYMAL_TRANSITION	1.21427
CHCHD3	MIR5581_3P	Kin	miRNA	1.21427
CHCHD3	MYOGENESIS	Kin	HALLMARK_MYOGENESIS	1.21427
CHCHD3	MIR5581_3P	Kin	miRNA	1.21427
CHCHD3	EPITHELIAL_MESENCHYMAL_TRANSITION	Kin	HALLMARK_EPITHELIAL_MESENCHYMAL_TRANSITION	1.21427
CHCHD3	MIR5581_3P	Kin	miRNA	1.21427
CHCHD3	MYOGENESIS	Kin	HALLMARK_MYOGENESIS	1.21427
CHCHD3	MIR5581_3P	Kin	miRNA	1.21427
CHCHD3	EPITHELIAL_MESENCHYMAL_TRANSITION	Kin	HALLMARK_EPITHELIAL_MESENCHYMAL_TRANSITION	1.21427
CHCHD3	MIR5581_3P	Kin	miRNA	1.21427
CHCHD3	MYOGENESIS	Kin	HALLMARK_MYOGENESIS	1.21427
CHCHD3	MIR5581_3P	Kin	miRNA	1.21427
CHCHD3	TGF_BETA_SIGNALING	Kin	HALLMARK_TGF_BETA_SIGNALING	1.21427
CHCHD3	MIR5581_3P	Kin	miRNA	1.21427
CHCHD3	MYOGENESIS	Kin	HALLMARK_MYOGENESIS	1.21427
CHCHD3	MIR5581_3P	Kin	miRNA	1.21427
CHCHD3	EPITHELIAL_MESENCHYMAL_TRANSITION	Kin	HALLMARK_EPITHELIAL_MESENCHYMAL_TRANSITION	1.21427
CHCHD3	MIR5581_3P	Kin	miRNA	1.21427
TEAD2	MYOGENESIS	Kin	HALLMARK_MYOGENESIS	1.04646
TEAD2	MIR3188	Kin	miRNA	1.04646
TEAD2	MIR3132	Kin	miRNA	1.04646
TEAD2	MIR4314	Kin	miRNA	1.04646
TEAD2	MIR3651	Kin	miRNA	1.04646
TEAD2	MIR4432	Kin	miRNA	1.04646
TEAD2	MIR4517	Kin	miRNA	1.04646
TEAD2	MIR4312	Kin	miRNA	1.04646
TEAD2	MIR3908	Kin	miRNA	1.04646
TEAD2	MIR6090	Kin	miRNA	1.04646
TEAD2	EPITHELIAL_MESENCHYMAL_TRANSITION	Kin	HALLMARK_EPITHELIAL_MESENCHYMAL_TRANSITION	1.04646
TEAD2	MIR3188	Kin	miRNA	1.04646
TEAD2	MIR3132	Kin	miRNA	1.04646
TEAD2	MIR4314	Kin	miRNA	1.04646
TEAD2	MIR3651	Kin	miRNA	1.04646
TEAD2	MIR4432	Kin	miRNA	1.04646
TEAD2	MIR4517	Kin	miRNA	1.04646
TEAD2	MIR4312	Kin	miRNA	1.04646
TEAD2	MIR3908	Kin	miRNA	1.04646
TEAD2	MIR6090	Kin	miRNA	1.04646
CHCHD3	EPITHELIAL_MESENCHYMAL_TRANSITION	Kin	HALLMARK_EPITHELIAL_MESENCHYMAL_TRANSITION	1.21427
CHCHD3	MIR5581_3P	Kin	miRNA	1.21427
CHCHD3	EPITHELIAL_MESENCHYMAL_TRANSITION	Kin	HALLMARK_EPITHELIAL_MESENCHYMAL_TRANSITION	1.21427
CHCHD3	MIR5581_3P	Kin	miRNA	1.21427
TEAD2	EPITHELIAL_MESENCHYMAL_TRANSITION	Kin	HALLMARK_EPITHELIAL_MESENCHYMAL_TRANSITION	1.04646
TEAD2	MIR3188	Kin	miRNA	1.04646
TEAD2	MIR3132	Kin	miRNA	1.04646
TEAD2	MIR4314	Kin	miRNA	1.04646
TEAD2	MIR3651	Kin	miRNA	1.04646
TEAD2	MIR4432	Kin	miRNA	1.04646
TEAD2	MIR4517	Kin	miRNA	1.04646
TEAD2	MIR4312	Kin	miRNA	1.04646
TEAD2	MIR3908	Kin	miRNA	1.04646
TEAD2	MIR6090	Kin	miRNA	1.04646
TEAD2	EPITHELIAL_MESENCHYMAL_TRANSITION	Kin	HALLMARK_EPITHELIAL_MESENCHYMAL_TRANSITION	1.04646
TEAD2	MIR3188	Kin	miRNA	1.04646
TEAD2	MIR3132	Kin	miRNA	1.04646
TEAD2	MIR4314	Kin	miRNA	1.04646
TEAD2	MIR3651	Kin	miRNA	1.04646
TEAD2	MIR4432	Kin	miRNA	1.04646
TEAD2	MIR4517	Kin	miRNA	1.04646
TEAD2	MIR4312	Kin	miRNA	1.04646
TEAD2	MIR3908	Kin	miRNA	1.04646
TEAD2	MIR6090	Kin	miRNA	1.04646
CHCHD3	EPITHELIAL_MESENCHYMAL_TRANSITION	Kin	HALLMARK_EPITHELIAL_MESENCHYMAL_TRANSITION	1.21427
CHCHD3	MIR5581_3P	Kin	miRNA	1.21427
CHCHD3	EPITHELIAL_MESENCHYMAL_TRANSITION	Kin	HALLMARK_EPITHELIAL_MESENCHYMAL_TRANSITION	1.21427
CHCHD3	MIR5581_3P	Kin	miRNA	1.21427
CHCHD3	EPITHELIAL_MESENCHYMAL_TRANSITION	Kin	HALLMARK_EPITHELIAL_MESENCHYMAL_TRANSITION	1.21427
CHCHD3	MIR5581_3P	Kin	miRNA	1.21427
CHCHD3	EPITHELIAL_MESENCHYMAL_TRANSITION	Kin	HALLMARK_EPITHELIAL_MESENCHYMAL_TRANSITION	1.21427
CHCHD3	MIR5581_3P	Kin	miRNA	1.21427
CHCHD3	EPITHELIAL_MESENCHYMAL_TRANSITION	Kin	HALLMARK_EPITHELIAL_MESENCHYMAL_TRANSITION	1.21427
CHCHD3	MIR5581_3P	Kin	miRNA	1.21427
CHCHD3	EPITHELIAL_MESENCHYMAL_TRANSITION	Kin	HALLMARK_EPITHELIAL_MESENCHYMAL_TRANSITION	1.21427
CHCHD3	MIR5581_3P	Kin	miRNA	1.21427
CHCHD3	EPITHELIAL_MESENCHYMAL_TRANSITION	Kin	HALLMARK_EPITHELIAL_MESENCHYMAL_TRANSITION	1.21427
CHCHD3	MIR5581_3P	Kin	miRNA	1.21427
CHCHD3	EPITHELIAL_MESENCHYMAL_TRANSITION	Kin	HALLMARK_EPITHELIAL_MESENCHYMAL_TRANSITION	1.21427
CHCHD3	MIR5581_3P	Kin	miRNA	1.21427
CHCHD3	EPITHELIAL_MESENCHYMAL_TRANSITION	Kin	HALLMARK_EPITHELIAL_MESENCHYMAL_TRANSITION	1.21427
CHCHD3	MIR5581_3P	Kin	miRNA	1.21427
CHCHD3	EPITHELIAL_MESENCHYMAL_TRANSITION	Kin	HALLMARK_EPITHELIAL_MESENCHYMAL_TRANSITION	1.21427
CHCHD3	MIR5581_3P	Kin	miRNA	1.21427
TBX3	EPITHELIAL_MESENCHYMAL_TRANSITION	Kin	HALLMARK_EPITHELIAL_MESENCHYMAL_TRANSITION	1.02851
TBX3	MIR3132	Kin	miRNA	1.02851
TBX3	MIR4314	Kin	miRNA	1.02851
TBX3	MIR1282	Kin	miRNA	1.02851
TBX3	MIR4540	Kin	miRNA	1.02851
TBX3	MIR4681	Kin	miRNA	1.02851
TBX3	EPITHELIAL_MESENCHYMAL_TRANSITION	Kin	HALLMARK_EPITHELIAL_MESENCHYMAL_TRANSITION	1.02851
TBX3	MIR3132	Kin	miRNA	1.02851
TBX3	MIR4314	Kin	miRNA	1.02851
TBX3	MIR1282	Kin	miRNA	1.02851
TBX3	MIR4540	Kin	miRNA	1.02851
TBX3	MIR4681	Kin	miRNA	1.02851
TEAD2	EPITHELIAL_MESENCHYMAL_TRANSITION	Kin	HALLMARK_EPITHELIAL_MESENCHYMAL_TRANSITION	1.04646
TEAD2	MIR3188	Kin	miRNA	1.04646
TEAD2	MIR3132	Kin	miRNA	1.04646
TEAD2	MIR4314	Kin	miRNA	1.04646
TEAD2	MIR3651	Kin	miRNA	1.04646
TEAD2	MIR4432	Kin	miRNA	1.04646
TEAD2	MIR4517	Kin	miRNA	1.04646
TEAD2	MIR4312	Kin	miRNA	1.04646
TEAD2	MIR3908	Kin	miRNA	1.04646
TEAD2	MIR6090	Kin	miRNA	1.04646
TEAD2	EPITHELIAL_MESENCHYMAL_TRANSITION	Kin	HALLMARK_EPITHELIAL_MESENCHYMAL_TRANSITION	1.04646
TEAD2	MIR3188	Kin	miRNA	1.04646
TEAD2	MIR3132	Kin	miRNA	1.04646
TEAD2	MIR4314	Kin	miRNA	1.04646
TEAD2	MIR3651	Kin	miRNA	1.04646
TEAD2	MIR4432	Kin	miRNA	1.04646
TEAD2	MIR4517	Kin	miRNA	1.04646
TEAD2	MIR4312	Kin	miRNA	1.04646
TEAD2	MIR3908	Kin	miRNA	1.04646
TEAD2	MIR6090	Kin	miRNA	1.04646
TEAD2	EPITHELIAL_MESENCHYMAL_TRANSITION	Kin	HALLMARK_EPITHELIAL_MESENCHYMAL_TRANSITION	1.04646
TEAD2	MIR3188	Kin	miRNA	1.04646
TEAD2	MIR3132	Kin	miRNA	1.04646
TEAD2	MIR4314	Kin	miRNA	1.04646
TEAD2	MIR3651	Kin	miRNA	1.04646
TEAD2	MIR4432	Kin	miRNA	1.04646
TEAD2	MIR4517	Kin	miRNA	1.04646
TEAD2	MIR4312	Kin	miRNA	1.04646
TEAD2	MIR3908	Kin	miRNA	1.04646
TEAD2	MIR6090	Kin	miRNA	1.04646
TEAD2	EPITHELIAL_MESENCHYMAL_TRANSITION	Kin	HALLMARK_EPITHELIAL_MESENCHYMAL_TRANSITION	1.04646
TEAD2	MIR3188	Kin	miRNA	1.04646
TEAD2	MIR3132	Kin	miRNA	1.04646
TEAD2	MIR4314	Kin	miRNA	1.04646
TEAD2	MIR3651	Kin	miRNA	1.04646
TEAD2	MIR4432	Kin	miRNA	1.04646
TEAD2	MIR4517	Kin	miRNA	1.04646
TEAD2	MIR4312	Kin	miRNA	1.04646
TEAD2	MIR3908	Kin	miRNA	1.04646
TEAD2	MIR6090	Kin	miRNA	1.04646
CHCHD3	EPITHELIAL_MESENCHYMAL_TRANSITION	Kin	HALLMARK_EPITHELIAL_MESENCHYMAL_TRANSITION	1.21427
CHCHD3	MIR5581_3P	Kin	miRNA	1.21427
CHCHD3	EPITHELIAL_MESENCHYMAL_TRANSITION	Kin	HALLMARK_EPITHELIAL_MESENCHYMAL_TRANSITION	1.21427
CHCHD3	MIR5581_3P	Kin	miRNA	1.21427
CHCHD3	EPITHELIAL_MESENCHYMAL_TRANSITION	Kin	HALLMARK_EPITHELIAL_MESENCHYMAL_TRANSITION	1.21427
CHCHD3	MIR5581_3P	Kin	miRNA	1.21427
CHCHD3	EPITHELIAL_MESENCHYMAL_TRANSITION	Kin	HALLMARK_EPITHELIAL_MESENCHYMAL_TRANSITION	1.21427
CHCHD3	MIR5581_3P	Kin	miRNA	1.21427
CHCHD3	EPITHELIAL_MESENCHYMAL_TRANSITION	Kin	HALLMARK_EPITHELIAL_MESENCHYMAL_TRANSITION	1.21427
CHCHD3	MIR5581_3P	Kin	miRNA	1.21427
CHCHD3	EPITHELIAL_MESENCHYMAL_TRANSITION	Kin	HALLMARK_EPITHELIAL_MESENCHYMAL_TRANSITION	1.21427
CHCHD3	MIR5581_3P	Kin	miRNA	1.21427
CHCHD3	EPITHELIAL_MESENCHYMAL_TRANSITION	Kin	HALLMARK_EPITHELIAL_MESENCHYMAL_TRANSITION	1.21427
CHCHD3	MIR5581_3P	Kin	miRNA	1.21427
CHCHD3	EPITHELIAL_MESENCHYMAL_TRANSITION	Kin	HALLMARK_EPITHELIAL_MESENCHYMAL_TRANSITION	1.21427
CHCHD3	MIR5581_3P	Kin	miRNA	1.21427
CHCHD3	EPITHELIAL_MESENCHYMAL_TRANSITION	Kin	HALLMARK_EPITHELIAL_MESENCHYMAL_TRANSITION	1.21427
CHCHD3	MIR5581_3P	Kin	miRNA	1.21427
CHCHD3	EPITHELIAL_MESENCHYMAL_TRANSITION	Kin	HALLMARK_EPITHELIAL_MESENCHYMAL_TRANSITION	1.21427
CHCHD3	MIR5581_3P	Kin	miRNA	1.21427
CHCHD3	EPITHELIAL_MESENCHYMAL_TRANSITION	Kin	HALLMARK_EPITHELIAL_MESENCHYMAL_TRANSITION	1.21427
CHCHD3	MIR5581_3P	Kin	miRNA	1.21427
CHCHD3	EPITHELIAL_MESENCHYMAL_TRANSITION	Kin	HALLMARK_EPITHELIAL_MESENCHYMAL_TRANSITION	1.21427
CHCHD3	MIR5581_3P	Kin	miRNA	1.21427
CHCHD3	EPITHELIAL_MESENCHYMAL_TRANSITION	Kin	HALLMARK_EPITHELIAL_MESENCHYMAL_TRANSITION	1.21427
CHCHD3	MIR5581_3P	Kin	miRNA	1.21427
CHCHD3	EPITHELIAL_MESENCHYMAL_TRANSITION	Kin	HALLMARK_EPITHELIAL_MESENCHYMAL_TRANSITION	1.21427
CHCHD3	MIR5581_3P	Kin	miRNA	1.21427
CHCHD3	EPITHELIAL_MESENCHYMAL_TRANSITION	Kin	HALLMARK_EPITHELIAL_MESENCHYMAL_TRANSITION	1.21427
CHCHD3	MIR5581_3P	Kin	miRNA	1.21427
CHCHD3	EPITHELIAL_MESENCHYMAL_TRANSITION	Kin	HALLMARK_EPITHELIAL_MESENCHYMAL_TRANSITION	1.21427
CHCHD3	MIR5581_3P	Kin	miRNA	1.21427
TBX3	EPITHELIAL_MESENCHYMAL_TRANSITION	Kin	HALLMARK_EPITHELIAL_MESENCHYMAL_TRANSITION	1.02851
TBX3	MIR3132	Kin	miRNA	1.02851
TBX3	MIR4314	Kin	miRNA	1.02851
TBX3	MIR1282	Kin	miRNA	1.02851
TBX3	MIR4540	Kin	miRNA	1.02851
TBX3	MIR4681	Kin	miRNA	1.02851
TBX3	EPITHELIAL_MESENCHYMAL_TRANSITION	Kin	HALLMARK_EPITHELIAL_MESENCHYMAL_TRANSITION	1.02851
TBX3	MIR3132	Kin	miRNA	1.02851
TBX3	MIR4314	Kin	miRNA	1.02851
TBX3	MIR1282	Kin	miRNA	1.02851
TBX3	MIR4540	Kin	miRNA	1.02851
TBX3	MIR4681	Kin	miRNA	1.02851
CHCHD3	EPITHELIAL_MESENCHYMAL_TRANSITION	Kin	HALLMARK_EPITHELIAL_MESENCHYMAL_TRANSITION	1.21427
CHCHD3	MIR5581_3P	Kin	miRNA	1.21427
CHCHD3	EPITHELIAL_MESENCHYMAL_TRANSITION	Kin	HALLMARK_EPITHELIAL_MESENCHYMAL_TRANSITION	1.21427
CHCHD3	MIR5581_3P	Kin	miRNA	1.21427
TBX3	EPITHELIAL_MESENCHYMAL_TRANSITION	Kin	HALLMARK_EPITHELIAL_MESENCHYMAL_TRANSITION	1.02851
TBX3	MIR3132	Kin	miRNA	1.02851
TBX3	MIR4314	Kin	miRNA	1.02851
TBX3	MIR1282	Kin	miRNA	1.02851
TBX3	MIR4540	Kin	miRNA	1.02851
TBX3	MIR4681	Kin	miRNA	1.02851
TBX3	EPITHELIAL_MESENCHYMAL_TRANSITION	Kin	HALLMARK_EPITHELIAL_MESENCHYMAL_TRANSITION	1.02851
TBX3	MIR3132	Kin	miRNA	1.02851
TBX3	MIR4314	Kin	miRNA	1.02851
TBX3	MIR1282	Kin	miRNA	1.02851
TBX3	MIR4540	Kin	miRNA	1.02851
TBX3	MIR4681	Kin	miRNA	1.02851
CHCHD3	EPITHELIAL_MESENCHYMAL_TRANSITION	Kin	HALLMARK_EPITHELIAL_MESENCHYMAL_TRANSITION	1.21427
CHCHD3	MIR5581_3P	Kin	miRNA	1.21427
CHCHD3	EPITHELIAL_MESENCHYMAL_TRANSITION	Kin	HALLMARK_EPITHELIAL_MESENCHYMAL_TRANSITION	1.21427
CHCHD3	MIR5581_3P	Kin	miRNA	1.21427
CHCHD3	EPITHELIAL_MESENCHYMAL_TRANSITION	Kin	HALLMARK_EPITHELIAL_MESENCHYMAL_TRANSITION	1.21427
CHCHD3	MIR5581_3P	Kin	miRNA	1.21427
CHCHD3	EPITHELIAL_MESENCHYMAL_TRANSITION	Kin	HALLMARK_EPITHELIAL_MESENCHYMAL_TRANSITION	1.21427
CHCHD3	MIR5581_3P	Kin	miRNA	1.21427
CHCHD3	EPITHELIAL_MESENCHYMAL_TRANSITION	Kin	HALLMARK_EPITHELIAL_MESENCHYMAL_TRANSITION	1.21427
CHCHD3	MIR5581_3P	Kin	miRNA	1.21427
CHCHD3	EPITHELIAL_MESENCHYMAL_TRANSITION	Kin	HALLMARK_EPITHELIAL_MESENCHYMAL_TRANSITION	1.21427
CHCHD3	MIR5581_3P	Kin	miRNA	1.21427
CHCHD3	EPITHELIAL_MESENCHYMAL_TRANSITION	Kin	HALLMARK_EPITHELIAL_MESENCHYMAL_TRANSITION	1.21427
CHCHD3	MIR5581_3P	Kin	miRNA	1.21427
CHCHD3	EPITHELIAL_MESENCHYMAL_TRANSITION	Kin	HALLMARK_EPITHELIAL_MESENCHYMAL_TRANSITION	1.21427
CHCHD3	MIR5581_3P	Kin	miRNA	1.21427
CHCHD3	EPITHELIAL_MESENCHYMAL_TRANSITION	Kin	HALLMARK_EPITHELIAL_MESENCHYMAL_TRANSITION	1.21427
CHCHD3	MIR5581_3P	Kin	miRNA	1.21427
CHCHD3	EPITHELIAL_MESENCHYMAL_TRANSITION	Kin	HALLMARK_EPITHELIAL_MESENCHYMAL_TRANSITION	1.21427
CHCHD3	MIR5581_3P	Kin	miRNA	1.21427
CHCHD3	EPITHELIAL_MESENCHYMAL_TRANSITION	Kin	HALLMARK_EPITHELIAL_MESENCHYMAL_TRANSITION	1.21427
CHCHD3	MIR5581_3P	Kin	miRNA	1.21427
CHCHD3	EPITHELIAL_MESENCHYMAL_TRANSITION	Kin	HALLMARK_EPITHELIAL_MESENCHYMAL_TRANSITION	1.21427
CHCHD3	MIR5581_3P	Kin	miRNA	1.21427
CHCHD3	EPITHELIAL_MESENCHYMAL_TRANSITION	Kin	HALLMARK_EPITHELIAL_MESENCHYMAL_TRANSITION	1.21427
CHCHD3	MIR5581_3P	Kin	miRNA	1.21427
CHCHD3	EPITHELIAL_MESENCHYMAL_TRANSITION	Kin	HALLMARK_EPITHELIAL_MESENCHYMAL_TRANSITION	1.21427
CHCHD3	MIR5581_3P	Kin	miRNA	1.21427
TBX3	EPITHELIAL_MESENCHYMAL_TRANSITION	Kin	HALLMARK_EPITHELIAL_MESENCHYMAL_TRANSITION	1.02851
TBX3	MIR3132	Kin	miRNA	1.02851
TBX3	MIR4314	Kin	miRNA	1.02851
TBX3	MIR1282	Kin	miRNA	1.02851
TBX3	MIR4540	Kin	miRNA	1.02851
TBX3	MIR4681	Kin	miRNA	1.02851
TBX3	EPITHELIAL_MESENCHYMAL_TRANSITION	Kin	HALLMARK_EPITHELIAL_MESENCHYMAL_TRANSITION	1.02851
TBX3	MIR3132	Kin	miRNA	1.02851
TBX3	MIR4314	Kin	miRNA	1.02851
TBX3	MIR1282	Kin	miRNA	1.02851
TBX3	MIR4540	Kin	miRNA	1.02851
TBX3	MIR4681	Kin	miRNA	1.02851
CHCHD3	EPITHELIAL_MESENCHYMAL_TRANSITION	Kin	HALLMARK_EPITHELIAL_MESENCHYMAL_TRANSITION	1.21427
CHCHD3	MIR5581_3P	Kin	miRNA	1.21427
CHCHD3	EPITHELIAL_MESENCHYMAL_TRANSITION	Kin	HALLMARK_EPITHELIAL_MESENCHYMAL_TRANSITION	1.21427
CHCHD3	MIR5581_3P	Kin	miRNA	1.21427
CHCHD3	EPITHELIAL_MESENCHYMAL_TRANSITION	Kin	HALLMARK_EPITHELIAL_MESENCHYMAL_TRANSITION	1.21427
CHCHD3	MIR5581_3P	Kin	miRNA	1.21427
CHCHD3	EPITHELIAL_MESENCHYMAL_TRANSITION	Kin	HALLMARK_EPITHELIAL_MESENCHYMAL_TRANSITION	1.21427
CHCHD3	MIR5581_3P	Kin	miRNA	1.21427
CHCHD3	EPITHELIAL_MESENCHYMAL_TRANSITION	Kin	HALLMARK_EPITHELIAL_MESENCHYMAL_TRANSITION	1.21427
CHCHD3	MIR5581_3P	Kin	miRNA	1.21427
CHCHD3	EPITHELIAL_MESENCHYMAL_TRANSITION	Kin	HALLMARK_EPITHELIAL_MESENCHYMAL_TRANSITION	1.21427
CHCHD3	MIR5581_3P	Kin	miRNA	1.21427
CHCHD3	EPITHELIAL_MESENCHYMAL_TRANSITION	Kin	HALLMARK_EPITHELIAL_MESENCHYMAL_TRANSITION	1.21427
CHCHD3	MIR5581_3P	Kin	miRNA	1.21427
CHCHD3	EPITHELIAL_MESENCHYMAL_TRANSITION	Kin	HALLMARK_EPITHELIAL_MESENCHYMAL_TRANSITION	1.21427
CHCHD3	MIR5581_3P	Kin	miRNA	1.21427
TBX3	EPITHELIAL_MESENCHYMAL_TRANSITION	Kin	HALLMARK_EPITHELIAL_MESENCHYMAL_TRANSITION	1.02851
TBX3	MIR3132	Kin	miRNA	1.02851
TBX3	MIR4314	Kin	miRNA	1.02851
TBX3	MIR1282	Kin	miRNA	1.02851
TBX3	MIR4540	Kin	miRNA	1.02851
TBX3	MIR4681	Kin	miRNA	1.02851
TBX3	EPITHELIAL_MESENCHYMAL_TRANSITION	Kin	HALLMARK_EPITHELIAL_MESENCHYMAL_TRANSITION	1.02851
TBX3	MIR3132	Kin	miRNA	1.02851
TBX3	MIR4314	Kin	miRNA	1.02851
TBX3	MIR1282	Kin	miRNA	1.02851
TBX3	MIR4540	Kin	miRNA	1.02851
TBX3	MIR4681	Kin	miRNA	1.02851
CHCHD3	EPITHELIAL_MESENCHYMAL_TRANSITION	Kin	HALLMARK_EPITHELIAL_MESENCHYMAL_TRANSITION	1.21427
CHCHD3	MIR5581_3P	Kin	miRNA	1.21427
CHCHD3	EPITHELIAL_MESENCHYMAL_TRANSITION	Kin	HALLMARK_EPITHELIAL_MESENCHYMAL_TRANSITION	1.21427
CHCHD3	MIR5581_3P	Kin	miRNA	1.21427
CHCHD3	EPITHELIAL_MESENCHYMAL_TRANSITION	Kin	HALLMARK_EPITHELIAL_MESENCHYMAL_TRANSITION	1.21427
CHCHD3	MIR5581_3P	Kin	miRNA	1.21427
CHCHD3	EPITHELIAL_MESENCHYMAL_TRANSITION	Kin	HALLMARK_EPITHELIAL_MESENCHYMAL_TRANSITION	1.21427
CHCHD3	MIR5581_3P	Kin	miRNA	1.21427
CHCHD3	EPITHELIAL_MESENCHYMAL_TRANSITION	Kin	HALLMARK_EPITHELIAL_MESENCHYMAL_TRANSITION	1.21427
CHCHD3	MIR5581_3P	Kin	miRNA	1.21427
CHCHD3	EPITHELIAL_MESENCHYMAL_TRANSITION	Kin	HALLMARK_EPITHELIAL_MESENCHYMAL_TRANSITION	1.21427
CHCHD3	MIR5581_3P	Kin	miRNA	1.21427
TBX3	EPITHELIAL_MESENCHYMAL_TRANSITION	Kin	HALLMARK_EPITHELIAL_MESENCHYMAL_TRANSITION	1.02851
TBX3	MIR3132	Kin	miRNA	1.02851
TBX3	MIR4314	Kin	miRNA	1.02851
TBX3	MIR1282	Kin	miRNA	1.02851
TBX3	MIR4540	Kin	miRNA	1.02851
TBX3	MIR4681	Kin	miRNA	1.02851
TBX3	EPITHELIAL_MESENCHYMAL_TRANSITION	Kin	HALLMARK_EPITHELIAL_MESENCHYMAL_TRANSITION	1.02851
TBX3	MIR3132	Kin	miRNA	1.02851
TBX3	MIR4314	Kin	miRNA	1.02851
TBX3	MIR1282	Kin	miRNA	1.02851
TBX3	MIR4540	Kin	miRNA	1.02851
TBX3	MIR4681	Kin	miRNA	1.02851
CHCHD3	EPITHELIAL_MESENCHYMAL_TRANSITION	Kin	HALLMARK_EPITHELIAL_MESENCHYMAL_TRANSITION	1.21427
CHCHD3	MIR5581_3P	Kin	miRNA	1.21427
CHCHD3	EPITHELIAL_MESENCHYMAL_TRANSITION	Kin	HALLMARK_EPITHELIAL_MESENCHYMAL_TRANSITION	1.21427
CHCHD3	MIR5581_3P	Kin	miRNA	1.21427
CHCHD3	EPITHELIAL_MESENCHYMAL_TRANSITION	Kin	HALLMARK_EPITHELIAL_MESENCHYMAL_TRANSITION	1.21427
CHCHD3	MIR5581_3P	Kin	miRNA	1.21427
CHCHD3	EPITHELIAL_MESENCHYMAL_TRANSITION	Kin	HALLMARK_EPITHELIAL_MESENCHYMAL_TRANSITION	1.21427
CHCHD3	MIR5581_3P	Kin	miRNA	1.21427
TEAD2	EPITHELIAL_MESENCHYMAL_TRANSITION	Kin	HALLMARK_EPITHELIAL_MESENCHYMAL_TRANSITION	1.04646
TEAD2	MIR3188	Kin	miRNA	1.04646
TEAD2	MIR3132	Kin	miRNA	1.04646
TEAD2	MIR4314	Kin	miRNA	1.04646
TEAD2	MIR3651	Kin	miRNA	1.04646
TEAD2	MIR4432	Kin	miRNA	1.04646
TEAD2	MIR4517	Kin	miRNA	1.04646
TEAD2	MIR4312	Kin	miRNA	1.04646
TEAD2	MIR3908	Kin	miRNA	1.04646
TEAD2	MIR6090	Kin	miRNA	1.04646
TEAD2	EPITHELIAL_MESENCHYMAL_TRANSITION	Kin	HALLMARK_EPITHELIAL_MESENCHYMAL_TRANSITION	1.04646
TEAD2	MIR3188	Kin	miRNA	1.04646
TEAD2	MIR3132	Kin	miRNA	1.04646
TEAD2	MIR4314	Kin	miRNA	1.04646
TEAD2	MIR3651	Kin	miRNA	1.04646
TEAD2	MIR4432	Kin	miRNA	1.04646
TEAD2	MIR4517	Kin	miRNA	1.04646
TEAD2	MIR4312	Kin	miRNA	1.04646
TEAD2	MIR3908	Kin	miRNA	1.04646
TEAD2	MIR6090	Kin	miRNA	1.04646
FOXN3	EPITHELIAL_MESENCHYMAL_TRANSITION	Kin	HALLMARK_EPITHELIAL_MESENCHYMAL_TRANSITION	1.13298
FOXN3	MIR7153_3P	Kin	miRNA	1.13298
FOXN3	MIR3174	Kin	miRNA	1.13298
FOXN3	EPITHELIAL_MESENCHYMAL_TRANSITION	Kin	HALLMARK_EPITHELIAL_MESENCHYMAL_TRANSITION	1.13298
FOXN3	MIR7153_3P	Kin	miRNA	1.13298
FOXN3	MIR3174	Kin	miRNA	1.13298
CHCHD3	EPITHELIAL_MESENCHYMAL_TRANSITION	Kin	HALLMARK_EPITHELIAL_MESENCHYMAL_TRANSITION	1.21427
CHCHD3	MIR5581_3P	Kin	miRNA	1.21427
CHCHD3	EPITHELIAL_MESENCHYMAL_TRANSITION	Kin	HALLMARK_EPITHELIAL_MESENCHYMAL_TRANSITION	1.21427
CHCHD3	MIR5581_3P	Kin	miRNA	1.21427
CHCHD3	EPITHELIAL_MESENCHYMAL_TRANSITION	Kin	HALLMARK_EPITHELIAL_MESENCHYMAL_TRANSITION	1.21427
CHCHD3	MIR5581_3P	Kin	miRNA	1.21427
CHCHD3	EPITHELIAL_MESENCHYMAL_TRANSITION	Kin	HALLMARK_EPITHELIAL_MESENCHYMAL_TRANSITION	1.21427
CHCHD3	MIR5581_3P	Kin	miRNA	1.21427
CHCHD3	EPITHELIAL_MESENCHYMAL_TRANSITION	Kin	HALLMARK_EPITHELIAL_MESENCHYMAL_TRANSITION	1.21427
CHCHD3	MIR5581_3P	Kin	miRNA	1.21427
CHCHD3	EPITHELIAL_MESENCHYMAL_TRANSITION	Kin	HALLMARK_EPITHELIAL_MESENCHYMAL_TRANSITION	1.21427
CHCHD3	MIR5581_3P	Kin	miRNA	1.21427
CHCHD3	EPITHELIAL_MESENCHYMAL_TRANSITION	Kin	HALLMARK_EPITHELIAL_MESENCHYMAL_TRANSITION	1.21427
CHCHD3	MIR5581_3P	Kin	miRNA	1.21427
CHCHD3	EPITHELIAL_MESENCHYMAL_TRANSITION	Kin	HALLMARK_EPITHELIAL_MESENCHYMAL_TRANSITION	1.21427
CHCHD3	MIR5581_3P	Kin	miRNA	1.21427
CHCHD3	EPITHELIAL_MESENCHYMAL_TRANSITION	Kin	HALLMARK_EPITHELIAL_MESENCHYMAL_TRANSITION	1.21427
CHCHD3	MIR5581_3P	Kin	miRNA	1.21427
CHCHD3	EPITHELIAL_MESENCHYMAL_TRANSITION	Kin	HALLMARK_EPITHELIAL_MESENCHYMAL_TRANSITION	1.21427
CHCHD3	MIR5581_3P	Kin	miRNA	1.21427
CHCHD3	EPITHELIAL_MESENCHYMAL_TRANSITION	Kin	HALLMARK_EPITHELIAL_MESENCHYMAL_TRANSITION	1.21427
CHCHD3	MIR5581_3P	Kin	miRNA	1.21427
CHCHD3	EPITHELIAL_MESENCHYMAL_TRANSITION	Kin	HALLMARK_EPITHELIAL_MESENCHYMAL_TRANSITION	1.21427
CHCHD3	MIR5581_3P	Kin	miRNA	1.21427
TBX3	EPITHELIAL_MESENCHYMAL_TRANSITION	Kin	HALLMARK_EPITHELIAL_MESENCHYMAL_TRANSITION	1.02851
TBX3	MIR3132	Kin	miRNA	1.02851
TBX3	MIR4314	Kin	miRNA	1.02851
TBX3	MIR1282	Kin	miRNA	1.02851
TBX3	MIR4540	Kin	miRNA	1.02851
TBX3	MIR4681	Kin	miRNA	1.02851
TBX3	EPITHELIAL_MESENCHYMAL_TRANSITION	Kin	HALLMARK_EPITHELIAL_MESENCHYMAL_TRANSITION	1.02851
TBX3	MIR3132	Kin	miRNA	1.02851
TBX3	MIR4314	Kin	miRNA	1.02851
TBX3	MIR1282	Kin	miRNA	1.02851
TBX3	MIR4540	Kin	miRNA	1.02851
TBX3	MIR4681	Kin	miRNA	1.02851
CHCHD3	EPITHELIAL_MESENCHYMAL_TRANSITION	Kin	HALLMARK_EPITHELIAL_MESENCHYMAL_TRANSITION	1.21427
CHCHD3	MIR5581_3P	Kin	miRNA	1.21427
CHCHD3	EPITHELIAL_MESENCHYMAL_TRANSITION	Kin	HALLMARK_EPITHELIAL_MESENCHYMAL_TRANSITION	1.21427
CHCHD3	MIR5581_3P	Kin	miRNA	1.21427
CHCHD3	EPITHELIAL_MESENCHYMAL_TRANSITION	Kin	HALLMARK_EPITHELIAL_MESENCHYMAL_TRANSITION	1.21427
CHCHD3	MIR5581_3P	Kin	miRNA	1.21427
CHCHD3	EPITHELIAL_MESENCHYMAL_TRANSITION	Kin	HALLMARK_EPITHELIAL_MESENCHYMAL_TRANSITION	1.21427
CHCHD3	MIR5581_3P	Kin	miRNA	1.21427
CHCHD3	EPITHELIAL_MESENCHYMAL_TRANSITION	Kin	HALLMARK_EPITHELIAL_MESENCHYMAL_TRANSITION	1.21427
CHCHD3	MIR5581_3P	Kin	miRNA	1.21427
CHCHD3	EPITHELIAL_MESENCHYMAL_TRANSITION	Kin	HALLMARK_EPITHELIAL_MESENCHYMAL_TRANSITION	1.21427
CHCHD3	MIR5581_3P	Kin	miRNA	1.21427
CHCHD3	EPITHELIAL_MESENCHYMAL_TRANSITION	Kin	HALLMARK_EPITHELIAL_MESENCHYMAL_TRANSITION	1.21427
CHCHD3	MIR5581_3P	Kin	miRNA	1.21427
CHCHD3	EPITHELIAL_MESENCHYMAL_TRANSITION	Kin	HALLMARK_EPITHELIAL_MESENCHYMAL_TRANSITION	1.21427
CHCHD3	MIR5581_3P	Kin	miRNA	1.21427
CHCHD3	EPITHELIAL_MESENCHYMAL_TRANSITION	Kin	HALLMARK_EPITHELIAL_MESENCHYMAL_TRANSITION	1.21427
CHCHD3	MIR5581_3P	Kin	miRNA	1.21427
CHCHD3	EPITHELIAL_MESENCHYMAL_TRANSITION	Kin	HALLMARK_EPITHELIAL_MESENCHYMAL_TRANSITION	1.21427
CHCHD3	MIR5581_3P	Kin	miRNA	1.21427
CHCHD3	EPITHELIAL_MESENCHYMAL_TRANSITION	Kin	HALLMARK_EPITHELIAL_MESENCHYMAL_TRANSITION	1.21427
CHCHD3	MIR5581_3P	Kin	miRNA	1.21427
CHCHD3	EPITHELIAL_MESENCHYMAL_TRANSITION	Kin	HALLMARK_EPITHELIAL_MESENCHYMAL_TRANSITION	1.21427
CHCHD3	MIR5581_3P	Kin	miRNA	1.21427
CHCHD3	EPITHELIAL_MESENCHYMAL_TRANSITION	Kin	HALLMARK_EPITHELIAL_MESENCHYMAL_TRANSITION	1.21427
CHCHD3	MIR5581_3P	Kin	miRNA	1.21427
CHCHD3	EPITHELIAL_MESENCHYMAL_TRANSITION	Kin	HALLMARK_EPITHELIAL_MESENCHYMAL_TRANSITION	1.21427
CHCHD3	MIR5581_3P	Kin	miRNA	1.21427
CHCHD3	EPITHELIAL_MESENCHYMAL_TRANSITION	Kin	HALLMARK_EPITHELIAL_MESENCHYMAL_TRANSITION	1.21427
CHCHD3	MIR5581_3P	Kin	miRNA	1.21427
CHCHD3	EPITHELIAL_MESENCHYMAL_TRANSITION	Kin	HALLMARK_EPITHELIAL_MESENCHYMAL_TRANSITION	1.21427
CHCHD3	MIR5581_3P	Kin	miRNA	1.21427
TEAD2	EPITHELIAL_MESENCHYMAL_TRANSITION	Kin	HALLMARK_EPITHELIAL_MESENCHYMAL_TRANSITION	1.04646
TEAD2	MIR3188	Kin	miRNA	1.04646
TEAD2	MIR3132	Kin	miRNA	1.04646
TEAD2	MIR4314	Kin	miRNA	1.04646
TEAD2	MIR3651	Kin	miRNA	1.04646
TEAD2	MIR4432	Kin	miRNA	1.04646
TEAD2	MIR4517	Kin	miRNA	1.04646
TEAD2	MIR4312	Kin	miRNA	1.04646
TEAD2	MIR3908	Kin	miRNA	1.04646
TEAD2	MIR6090	Kin	miRNA	1.04646
TEAD2	EPITHELIAL_MESENCHYMAL_TRANSITION	Kin	HALLMARK_EPITHELIAL_MESENCHYMAL_TRANSITION	1.04646
TEAD2	MIR3188	Kin	miRNA	1.04646
TEAD2	MIR3132	Kin	miRNA	1.04646
TEAD2	MIR4314	Kin	miRNA	1.04646
TEAD2	MIR3651	Kin	miRNA	1.04646
TEAD2	MIR4432	Kin	miRNA	1.04646
TEAD2	MIR4517	Kin	miRNA	1.04646
TEAD2	MIR4312	Kin	miRNA	1.04646
TEAD2	MIR3908	Kin	miRNA	1.04646
TEAD2	MIR6090	Kin	miRNA	1.04646
CHCHD3	EPITHELIAL_MESENCHYMAL_TRANSITION	Kin	HALLMARK_EPITHELIAL_MESENCHYMAL_TRANSITION	1.21427
CHCHD3	MIR5581_3P	Kin	miRNA	1.21427
CHCHD3	MYOGENESIS	Kin	HALLMARK_MYOGENESIS	1.21427
CHCHD3	MIR5581_3P	Kin	miRNA	1.21427
CHCHD3	EPITHELIAL_MESENCHYMAL_TRANSITION	Kin	HALLMARK_EPITHELIAL_MESENCHYMAL_TRANSITION	1.21427
CHCHD3	MIR5581_3P	Kin	miRNA	1.21427
CHCHD3	EPITHELIAL_MESENCHYMAL_TRANSITION	Kin	HALLMARK_EPITHELIAL_MESENCHYMAL_TRANSITION	1.21427
CHCHD3	MIR5581_3P	Kin	miRNA	1.21427
CHCHD3	EPITHELIAL_MESENCHYMAL_TRANSITION	Kin	HALLMARK_EPITHELIAL_MESENCHYMAL_TRANSITION	1.21427
CHCHD3	MIR5581_3P	Kin	miRNA	1.21427
CHCHD3	MYOGENESIS	Kin	HALLMARK_MYOGENESIS	1.21427
CHCHD3	MIR5581_3P	Kin	miRNA	1.21427
TBX3	EPITHELIAL_MESENCHYMAL_TRANSITION	Kin	HALLMARK_EPITHELIAL_MESENCHYMAL_TRANSITION	1.02851
TBX3	MIR3132	Kin	miRNA	1.02851
TBX3	MIR4314	Kin	miRNA	1.02851
TBX3	MIR1282	Kin	miRNA	1.02851
TBX3	MIR4540	Kin	miRNA	1.02851
TBX3	MIR4681	Kin	miRNA	1.02851
TBX3	MYOGENESIS	Kin	HALLMARK_MYOGENESIS	1.02851
TBX3	MIR3132	Kin	miRNA	1.02851
TBX3	MIR4314	Kin	miRNA	1.02851
TBX3	MIR1282	Kin	miRNA	1.02851
TBX3	MIR4540	Kin	miRNA	1.02851
TBX3	MIR4681	Kin	miRNA	1.02851
CHCHD3	EPITHELIAL_MESENCHYMAL_TRANSITION	Kin	HALLMARK_EPITHELIAL_MESENCHYMAL_TRANSITION	1.21427
CHCHD3	MIR5581_3P	Kin	miRNA	1.21427
CHCHD3	EPITHELIAL_MESENCHYMAL_TRANSITION	Kin	HALLMARK_EPITHELIAL_MESENCHYMAL_TRANSITION	1.21427
CHCHD3	MIR5581_3P	Kin	miRNA	1.21427
FOXN3	EPITHELIAL_MESENCHYMAL_TRANSITION	Kin	HALLMARK_EPITHELIAL_MESENCHYMAL_TRANSITION	1.13298
FOXN3	MIR7153_3P	Kin	miRNA	1.13298
FOXN3	MIR3174	Kin	miRNA	1.13298
FOXN3	EPITHELIAL_MESENCHYMAL_TRANSITION	Kin	HALLMARK_EPITHELIAL_MESENCHYMAL_TRANSITION	1.13298
FOXN3	MIR7153_3P	Kin	miRNA	1.13298
FOXN3	MIR3174	Kin	miRNA	1.13298
CHCHD3	EPITHELIAL_MESENCHYMAL_TRANSITION	Kin	HALLMARK_EPITHELIAL_MESENCHYMAL_TRANSITION	1.21427
CHCHD3	MIR5581_3P	Kin	miRNA	1.21427
CHCHD3	EPITHELIAL_MESENCHYMAL_TRANSITION	Kin	HALLMARK_EPITHELIAL_MESENCHYMAL_TRANSITION	1.21427
CHCHD3	MIR5581_3P	Kin	miRNA	1.21427
CHCHD3	EPITHELIAL_MESENCHYMAL_TRANSITION	Kin	HALLMARK_EPITHELIAL_MESENCHYMAL_TRANSITION	1.21427
CHCHD3	MIR5581_3P	Kin	miRNA	1.21427
CHCHD3	EPITHELIAL_MESENCHYMAL_TRANSITION	Kin	HALLMARK_EPITHELIAL_MESENCHYMAL_TRANSITION	1.21427
CHCHD3	MIR5581_3P	Kin	miRNA	1.21427
TBX3	EPITHELIAL_MESENCHYMAL_TRANSITION	Kin	HALLMARK_EPITHELIAL_MESENCHYMAL_TRANSITION	1.02851
TBX3	MIR3132	Kin	miRNA	1.02851
TBX3	MIR4314	Kin	miRNA	1.02851
TBX3	MIR1282	Kin	miRNA	1.02851
TBX3	MIR4540	Kin	miRNA	1.02851
TBX3	MIR4681	Kin	miRNA	1.02851
TBX3	EPITHELIAL_MESENCHYMAL_TRANSITION	Kin	HALLMARK_EPITHELIAL_MESENCHYMAL_TRANSITION	1.02851
TBX3	MIR3132	Kin	miRNA	1.02851
TBX3	MIR4314	Kin	miRNA	1.02851
TBX3	MIR1282	Kin	miRNA	1.02851
TBX3	MIR4540	Kin	miRNA	1.02851
TBX3	MIR4681	Kin	miRNA	1.02851
CHCHD3	EPITHELIAL_MESENCHYMAL_TRANSITION	Kin	HALLMARK_EPITHELIAL_MESENCHYMAL_TRANSITION	1.21427
CHCHD3	MIR5581_3P	Kin	miRNA	1.21427
CHCHD3	EPITHELIAL_MESENCHYMAL_TRANSITION	Kin	HALLMARK_EPITHELIAL_MESENCHYMAL_TRANSITION	1.21427
CHCHD3	MIR5581_3P	Kin	miRNA	1.21427
CHCHD3	EPITHELIAL_MESENCHYMAL_TRANSITION	Kin	HALLMARK_EPITHELIAL_MESENCHYMAL_TRANSITION	1.21427
CHCHD3	MIR5581_3P	Kin	miRNA	1.21427
CHCHD3	EPITHELIAL_MESENCHYMAL_TRANSITION	Kin	HALLMARK_EPITHELIAL_MESENCHYMAL_TRANSITION	1.21427
CHCHD3	MIR5581_3P	Kin	miRNA	1.21427
CHCHD3	EPITHELIAL_MESENCHYMAL_TRANSITION	Kin	HALLMARK_EPITHELIAL_MESENCHYMAL_TRANSITION	1.21427
CHCHD3	MIR5581_3P	Kin	miRNA	1.21427
CHCHD3	MYOGENESIS	Kin	HALLMARK_MYOGENESIS	1.21427
CHCHD3	MIR5581_3P	Kin	miRNA	1.21427
CHCHD3	EPITHELIAL_MESENCHYMAL_TRANSITION	Kin	HALLMARK_EPITHELIAL_MESENCHYMAL_TRANSITION	1.21427
CHCHD3	MIR5581_3P	Kin	miRNA	1.21427
CHCHD3	MYOGENESIS	Kin	HALLMARK_MYOGENESIS	1.21427
CHCHD3	MIR5581_3P	Kin	miRNA	1.21427
TBX3	EPITHELIAL_MESENCHYMAL_TRANSITION	Kin	HALLMARK_EPITHELIAL_MESENCHYMAL_TRANSITION	1.02851
TBX3	MIR3132	Kin	miRNA	1.02851
TBX3	MIR4314	Kin	miRNA	1.02851
TBX3	MIR1282	Kin	miRNA	1.02851
TBX3	MIR4540	Kin	miRNA	1.02851
TBX3	MIR4681	Kin	miRNA	1.02851
TBX3	MYOGENESIS	Kin	HALLMARK_MYOGENESIS	1.02851
TBX3	MIR3132	Kin	miRNA	1.02851
TBX3	MIR4314	Kin	miRNA	1.02851
TBX3	MIR1282	Kin	miRNA	1.02851
TBX3	MIR4540	Kin	miRNA	1.02851
TBX3	MIR4681	Kin	miRNA	1.02851
CHCHD3	EPITHELIAL_MESENCHYMAL_TRANSITION	Kin	HALLMARK_EPITHELIAL_MESENCHYMAL_TRANSITION	1.21427
CHCHD3	MIR5581_3P	Kin	miRNA	1.21427
CHCHD3	EPITHELIAL_MESENCHYMAL_TRANSITION	Kin	HALLMARK_EPITHELIAL_MESENCHYMAL_TRANSITION	1.21427
CHCHD3	MIR5581_3P	Kin	miRNA	1.21427
CHCHD3	EPITHELIAL_MESENCHYMAL_TRANSITION	Kin	HALLMARK_EPITHELIAL_MESENCHYMAL_TRANSITION	1.21427
CHCHD3	MIR5581_3P	Kin	miRNA	1.21427
CHCHD3	EPITHELIAL_MESENCHYMAL_TRANSITION	Kin	HALLMARK_EPITHELIAL_MESENCHYMAL_TRANSITION	1.21427
CHCHD3	MIR5581_3P	Kin	miRNA	1.21427
CHCHD3	EPITHELIAL_MESENCHYMAL_TRANSITION	Kin	HALLMARK_EPITHELIAL_MESENCHYMAL_TRANSITION	1.21427
CHCHD3	MIR5581_3P	Kin	miRNA	1.21427
CHCHD3	EPITHELIAL_MESENCHYMAL_TRANSITION	Kin	HALLMARK_EPITHELIAL_MESENCHYMAL_TRANSITION	1.21427
CHCHD3	MIR5581_3P	Kin	miRNA	1.21427
CHCHD3	EPITHELIAL_MESENCHYMAL_TRANSITION	Kin	HALLMARK_EPITHELIAL_MESENCHYMAL_TRANSITION	1.21427
CHCHD3	MIR5581_3P	Kin	miRNA	1.21427
CHCHD3	EPITHELIAL_MESENCHYMAL_TRANSITION	Kin	HALLMARK_EPITHELIAL_MESENCHYMAL_TRANSITION	1.21427
CHCHD3	MIR5581_3P	Kin	miRNA	1.21427
CHCHD3	EPITHELIAL_MESENCHYMAL_TRANSITION	Kin	HALLMARK_EPITHELIAL_MESENCHYMAL_TRANSITION	1.21427
CHCHD3	MIR5581_3P	Kin	miRNA	1.21427
CHCHD3	ANGIOGENESIS	Kin	HALLMARK_ANGIOGENESIS	1.21427
CHCHD3	MIR5581_3P	Kin	miRNA	1.21427
CHCHD3	EPITHELIAL_MESENCHYMAL_TRANSITION	Kin	HALLMARK_EPITHELIAL_MESENCHYMAL_TRANSITION	1.21427
CHCHD3	MIR5581_3P	Kin	miRNA	1.21427
CHCHD3	EPITHELIAL_MESENCHYMAL_TRANSITION	Kin	HALLMARK_EPITHELIAL_MESENCHYMAL_TRANSITION	1.21427
CHCHD3	MIR5581_3P	Kin	miRNA	1.21427
CHCHD3	EPITHELIAL_MESENCHYMAL_TRANSITION	Kin	HALLMARK_EPITHELIAL_MESENCHYMAL_TRANSITION	1.21427
CHCHD3	MIR5581_3P	Kin	miRNA	1.21427
CHCHD3	ANGIOGENESIS	Kin	HALLMARK_ANGIOGENESIS	1.21427
CHCHD3	MIR5581_3P	Kin	miRNA	1.21427
CHCHD3	EPITHELIAL_MESENCHYMAL_TRANSITION	Kin	HALLMARK_EPITHELIAL_MESENCHYMAL_TRANSITION	1.21427
CHCHD3	MIR5581_3P	Kin	miRNA	1.21427
CHCHD3	EPITHELIAL_MESENCHYMAL_TRANSITION	Kin	HALLMARK_EPITHELIAL_MESENCHYMAL_TRANSITION	1.21427
CHCHD3	MIR5581_3P	Kin	miRNA	1.21427
CHCHD3	EPITHELIAL_MESENCHYMAL_TRANSITION	Kin	HALLMARK_EPITHELIAL_MESENCHYMAL_TRANSITION	1.21427
CHCHD3	MIR5581_3P	Kin	miRNA	1.21427
CHCHD3	EPITHELIAL_MESENCHYMAL_TRANSITION	Kin	HALLMARK_EPITHELIAL_MESENCHYMAL_TRANSITION	1.21427
CHCHD3	MIR5581_3P	Kin	miRNA	1.21427
CHCHD3	EPITHELIAL_MESENCHYMAL_TRANSITION	Kin	HALLMARK_EPITHELIAL_MESENCHYMAL_TRANSITION	1.21427
CHCHD3	MIR5581_3P	Kin	miRNA	1.21427
CHCHD3	EPITHELIAL_MESENCHYMAL_TRANSITION	Kin	HALLMARK_EPITHELIAL_MESENCHYMAL_TRANSITION	1.21427
CHCHD3	MIR5581_3P	Kin	miRNA	1.21427
CHCHD3	EPITHELIAL_MESENCHYMAL_TRANSITION	Kin	HALLMARK_EPITHELIAL_MESENCHYMAL_TRANSITION	1.21427
CHCHD3	MIR5581_3P	Kin	miRNA	1.21427
CHCHD3	EPITHELIAL_MESENCHYMAL_TRANSITION	Kin	HALLMARK_EPITHELIAL_MESENCHYMAL_TRANSITION	1.21427
CHCHD3	MIR5581_3P	Kin	miRNA	1.21427
CHCHD3	EPITHELIAL_MESENCHYMAL_TRANSITION	Kin	HALLMARK_EPITHELIAL_MESENCHYMAL_TRANSITION	1.21427
CHCHD3	MIR5581_3P	Kin	miRNA	1.21427
CHCHD3	EPITHELIAL_MESENCHYMAL_TRANSITION	Kin	HALLMARK_EPITHELIAL_MESENCHYMAL_TRANSITION	1.21427
CHCHD3	MIR5581_3P	Kin	miRNA	1.21427
CHCHD3	EPITHELIAL_MESENCHYMAL_TRANSITION	Kin	HALLMARK_EPITHELIAL_MESENCHYMAL_TRANSITION	1.21427
CHCHD3	MIR5581_3P	Kin	miRNA	1.21427
CHCHD3	EPITHELIAL_MESENCHYMAL_TRANSITION	Kin	HALLMARK_EPITHELIAL_MESENCHYMAL_TRANSITION	1.21427
CHCHD3	MIR5581_3P	Kin	miRNA	1.21427
CHCHD3	EPITHELIAL_MESENCHYMAL_TRANSITION	Kin	HALLMARK_EPITHELIAL_MESENCHYMAL_TRANSITION	1.21427
CHCHD3	MIR5581_3P	Kin	miRNA	1.21427
CHCHD3	EPITHELIAL_MESENCHYMAL_TRANSITION	Kin	HALLMARK_EPITHELIAL_MESENCHYMAL_TRANSITION	1.21427
CHCHD3	MIR5581_3P	Kin	miRNA	1.21427
CHCHD3	EPITHELIAL_MESENCHYMAL_TRANSITION	Kin	HALLMARK_EPITHELIAL_MESENCHYMAL_TRANSITION	1.21427
CHCHD3	MIR5581_3P	Kin	miRNA	1.21427
CHCHD3	EPITHELIAL_MESENCHYMAL_TRANSITION	Kin	HALLMARK_EPITHELIAL_MESENCHYMAL_TRANSITION	1.21427
CHCHD3	MIR5581_3P	Kin	miRNA	1.21427
CHCHD3	EPITHELIAL_MESENCHYMAL_TRANSITION	Kin	HALLMARK_EPITHELIAL_MESENCHYMAL_TRANSITION	1.21427
CHCHD3	MIR5581_3P	Kin	miRNA	1.21427
CHCHD3	EPITHELIAL_MESENCHYMAL_TRANSITION	Kin	HALLMARK_EPITHELIAL_MESENCHYMAL_TRANSITION	1.21427
CHCHD3	MIR5581_3P	Kin	miRNA	1.21427
CHCHD3	EPITHELIAL_MESENCHYMAL_TRANSITION	Kin	HALLMARK_EPITHELIAL_MESENCHYMAL_TRANSITION	1.21427
CHCHD3	MIR5581_3P	Kin	miRNA	1.21427
CHCHD3	EPITHELIAL_MESENCHYMAL_TRANSITION	Kin	HALLMARK_EPITHELIAL_MESENCHYMAL_TRANSITION	1.21427
CHCHD3	MIR5581_3P	Kin	miRNA	1.21427
CHCHD3	EPITHELIAL_MESENCHYMAL_TRANSITION	Kin	HALLMARK_EPITHELIAL_MESENCHYMAL_TRANSITION	1.21427
CHCHD3	MIR5581_3P	Kin	miRNA	1.21427
CHCHD3	EPITHELIAL_MESENCHYMAL_TRANSITION	Kin	HALLMARK_EPITHELIAL_MESENCHYMAL_TRANSITION	1.21427
CHCHD3	MIR5581_3P	Kin	miRNA	1.21427
CHCHD3	EPITHELIAL_MESENCHYMAL_TRANSITION	Kin	HALLMARK_EPITHELIAL_MESENCHYMAL_TRANSITION	1.21427
CHCHD3	MIR5581_3P	Kin	miRNA	1.21427
CHCHD3	EPITHELIAL_MESENCHYMAL_TRANSITION	Kin	HALLMARK_EPITHELIAL_MESENCHYMAL_TRANSITION	1.21427
CHCHD3	MIR5581_3P	Kin	miRNA	1.21427
CHCHD3	EPITHELIAL_MESENCHYMAL_TRANSITION	Kin	HALLMARK_EPITHELIAL_MESENCHYMAL_TRANSITION	1.21427
CHCHD3	MIR5581_3P	Kin	miRNA	1.21427
CHCHD3	EPITHELIAL_MESENCHYMAL_TRANSITION	Kin	HALLMARK_EPITHELIAL_MESENCHYMAL_TRANSITION	1.21427
CHCHD3	MIR5581_3P	Kin	miRNA	1.21427
CHCHD3	EPITHELIAL_MESENCHYMAL_TRANSITION	Kin	HALLMARK_EPITHELIAL_MESENCHYMAL_TRANSITION	1.21427
CHCHD3	MIR5581_3P	Kin	miRNA	1.21427
CHCHD3	EPITHELIAL_MESENCHYMAL_TRANSITION	Kin	HALLMARK_EPITHELIAL_MESENCHYMAL_TRANSITION	1.21427
CHCHD3	MIR5581_3P	Kin	miRNA	1.21427
CHCHD3	EPITHELIAL_MESENCHYMAL_TRANSITION	Kin	HALLMARK_EPITHELIAL_MESENCHYMAL_TRANSITION	1.21427
CHCHD3	MIR5581_3P	Kin	miRNA	1.21427
CHCHD3	EPITHELIAL_MESENCHYMAL_TRANSITION	Kin	HALLMARK_EPITHELIAL_MESENCHYMAL_TRANSITION	1.21427
CHCHD3	MIR5581_3P	Kin	miRNA	1.21427
CHCHD3	EPITHELIAL_MESENCHYMAL_TRANSITION	Kin	HALLMARK_EPITHELIAL_MESENCHYMAL_TRANSITION	1.21427
CHCHD3	MIR5581_3P	Kin	miRNA	1.21427
CHCHD3	EPITHELIAL_MESENCHYMAL_TRANSITION	Kin	HALLMARK_EPITHELIAL_MESENCHYMAL_TRANSITION	1.21427
CHCHD3	MIR5581_3P	Kin	miRNA	1.21427
CHCHD3	EPITHELIAL_MESENCHYMAL_TRANSITION	Kin	HALLMARK_EPITHELIAL_MESENCHYMAL_TRANSITION	1.21427
CHCHD3	MIR5581_3P	Kin	miRNA	1.21427
CHCHD3	MYOGENESIS	Kin	HALLMARK_MYOGENESIS	1.21427
CHCHD3	MIR5581_3P	Kin	miRNA	1.21427
CHCHD3	EPITHELIAL_MESENCHYMAL_TRANSITION	Kin	HALLMARK_EPITHELIAL_MESENCHYMAL_TRANSITION	1.21427
CHCHD3	MIR5581_3P	Kin	miRNA	1.21427
CHCHD3	EPITHELIAL_MESENCHYMAL_TRANSITION	Kin	HALLMARK_EPITHELIAL_MESENCHYMAL_TRANSITION	1.21427
CHCHD3	MIR5581_3P	Kin	miRNA	1.21427
TEAD2	EPITHELIAL_MESENCHYMAL_TRANSITION	Kin	HALLMARK_EPITHELIAL_MESENCHYMAL_TRANSITION	1.04646
TEAD2	MIR3188	Kin	miRNA	1.04646
TEAD2	MIR3132	Kin	miRNA	1.04646
TEAD2	MIR4314	Kin	miRNA	1.04646
TEAD2	MIR3651	Kin	miRNA	1.04646
TEAD2	MIR4432	Kin	miRNA	1.04646
TEAD2	MIR4517	Kin	miRNA	1.04646
TEAD2	MIR4312	Kin	miRNA	1.04646
TEAD2	MIR3908	Kin	miRNA	1.04646
TEAD2	MIR6090	Kin	miRNA	1.04646
TEAD2	EPITHELIAL_MESENCHYMAL_TRANSITION	Kin	HALLMARK_EPITHELIAL_MESENCHYMAL_TRANSITION	1.04646
TEAD2	MIR3188	Kin	miRNA	1.04646
TEAD2	MIR3132	Kin	miRNA	1.04646
TEAD2	MIR4314	Kin	miRNA	1.04646
TEAD2	MIR3651	Kin	miRNA	1.04646
TEAD2	MIR4432	Kin	miRNA	1.04646
TEAD2	MIR4517	Kin	miRNA	1.04646
TEAD2	MIR4312	Kin	miRNA	1.04646
TEAD2	MIR3908	Kin	miRNA	1.04646
TEAD2	MIR6090	Kin	miRNA	1.04646
FOXN3	EPITHELIAL_MESENCHYMAL_TRANSITION	Kin	HALLMARK_EPITHELIAL_MESENCHYMAL_TRANSITION	1.13298
FOXN3	MIR7153_3P	Kin	miRNA	1.13298
FOXN3	MIR3174	Kin	miRNA	1.13298
FOXN3	EPITHELIAL_MESENCHYMAL_TRANSITION	Kin	HALLMARK_EPITHELIAL_MESENCHYMAL_TRANSITION	1.13298
FOXN3	MIR7153_3P	Kin	miRNA	1.13298
FOXN3	MIR3174	Kin	miRNA	1.13298
CHCHD3	EPITHELIAL_MESENCHYMAL_TRANSITION	Kin	HALLMARK_EPITHELIAL_MESENCHYMAL_TRANSITION	1.21427
CHCHD3	MIR5581_3P	Kin	miRNA	1.21427
CHCHD3	EPITHELIAL_MESENCHYMAL_TRANSITION	Kin	HALLMARK_EPITHELIAL_MESENCHYMAL_TRANSITION	1.21427
CHCHD3	MIR5581_3P	Kin	miRNA	1.21427
CHCHD3	EPITHELIAL_MESENCHYMAL_TRANSITION	Kin	HALLMARK_EPITHELIAL_MESENCHYMAL_TRANSITION	1.21427
CHCHD3	MIR5581_3P	Kin	miRNA	1.21427
CHCHD3	EPITHELIAL_MESENCHYMAL_TRANSITION	Kin	HALLMARK_EPITHELIAL_MESENCHYMAL_TRANSITION	1.21427
CHCHD3	MIR5581_3P	Kin	miRNA	1.21427
CHCHD3	EPITHELIAL_MESENCHYMAL_TRANSITION	Kin	HALLMARK_EPITHELIAL_MESENCHYMAL_TRANSITION	1.21427
CHCHD3	MIR5581_3P	Kin	miRNA	1.21427
CHCHD3	EPITHELIAL_MESENCHYMAL_TRANSITION	Kin	HALLMARK_EPITHELIAL_MESENCHYMAL_TRANSITION	1.21427
CHCHD3	MIR5581_3P	Kin	miRNA	1.21427
TEAD2	EPITHELIAL_MESENCHYMAL_TRANSITION	Kin	HALLMARK_EPITHELIAL_MESENCHYMAL_TRANSITION	1.04646
TEAD2	MIR3188	Kin	miRNA	1.04646
TEAD2	MIR3132	Kin	miRNA	1.04646
TEAD2	MIR4314	Kin	miRNA	1.04646
TEAD2	MIR3651	Kin	miRNA	1.04646
TEAD2	MIR4432	Kin	miRNA	1.04646
TEAD2	MIR4517	Kin	miRNA	1.04646
TEAD2	MIR4312	Kin	miRNA	1.04646
TEAD2	MIR3908	Kin	miRNA	1.04646
TEAD2	MIR6090	Kin	miRNA	1.04646
TEAD2	EPITHELIAL_MESENCHYMAL_TRANSITION	Kin	HALLMARK_EPITHELIAL_MESENCHYMAL_TRANSITION	1.04646
TEAD2	MIR3188	Kin	miRNA	1.04646
TEAD2	MIR3132	Kin	miRNA	1.04646
TEAD2	MIR4314	Kin	miRNA	1.04646
TEAD2	MIR3651	Kin	miRNA	1.04646
TEAD2	MIR4432	Kin	miRNA	1.04646
TEAD2	MIR4517	Kin	miRNA	1.04646
TEAD2	MIR4312	Kin	miRNA	1.04646
TEAD2	MIR3908	Kin	miRNA	1.04646
TEAD2	MIR6090	Kin	miRNA	1.04646
CHCHD3	EPITHELIAL_MESENCHYMAL_TRANSITION	Kin	HALLMARK_EPITHELIAL_MESENCHYMAL_TRANSITION	1.21427
CHCHD3	MIR5581_3P	Kin	miRNA	1.21427
CHCHD3	EPITHELIAL_MESENCHYMAL_TRANSITION	Kin	HALLMARK_EPITHELIAL_MESENCHYMAL_TRANSITION	1.21427
CHCHD3	MIR5581_3P	Kin	miRNA	1.21427
CHCHD3	EPITHELIAL_MESENCHYMAL_TRANSITION	Kin	HALLMARK_EPITHELIAL_MESENCHYMAL_TRANSITION	1.21427
CHCHD3	MIR5581_3P	Kin	miRNA	1.21427
CHCHD3	EPITHELIAL_MESENCHYMAL_TRANSITION	Kin	HALLMARK_EPITHELIAL_MESENCHYMAL_TRANSITION	1.21427
CHCHD3	MIR5581_3P	Kin	miRNA	1.21427
TEAD2	EPITHELIAL_MESENCHYMAL_TRANSITION	Kin	HALLMARK_EPITHELIAL_MESENCHYMAL_TRANSITION	1.04646
TEAD2	MIR3188	Kin	miRNA	1.04646
TEAD2	MIR3132	Kin	miRNA	1.04646
TEAD2	MIR4314	Kin	miRNA	1.04646
TEAD2	MIR3651	Kin	miRNA	1.04646
TEAD2	MIR4432	Kin	miRNA	1.04646
TEAD2	MIR4517	Kin	miRNA	1.04646
TEAD2	MIR4312	Kin	miRNA	1.04646
TEAD2	MIR3908	Kin	miRNA	1.04646
TEAD2	MIR6090	Kin	miRNA	1.04646
TEAD2	EPITHELIAL_MESENCHYMAL_TRANSITION	Kin	HALLMARK_EPITHELIAL_MESENCHYMAL_TRANSITION	1.04646
TEAD2	MIR3188	Kin	miRNA	1.04646
TEAD2	MIR3132	Kin	miRNA	1.04646
TEAD2	MIR4314	Kin	miRNA	1.04646
TEAD2	MIR3651	Kin	miRNA	1.04646
TEAD2	MIR4432	Kin	miRNA	1.04646
TEAD2	MIR4517	Kin	miRNA	1.04646
TEAD2	MIR4312	Kin	miRNA	1.04646
TEAD2	MIR3908	Kin	miRNA	1.04646
TEAD2	MIR6090	Kin	miRNA	1.04646
CHCHD3	EPITHELIAL_MESENCHYMAL_TRANSITION	Kin	HALLMARK_EPITHELIAL_MESENCHYMAL_TRANSITION	1.21427
CHCHD3	MIR5581_3P	Kin	miRNA	1.21427
CHCHD3	EPITHELIAL_MESENCHYMAL_TRANSITION	Kin	HALLMARK_EPITHELIAL_MESENCHYMAL_TRANSITION	1.21427
CHCHD3	MIR5581_3P	Kin	miRNA	1.21427
CHCHD3	EPITHELIAL_MESENCHYMAL_TRANSITION	Kin	HALLMARK_EPITHELIAL_MESENCHYMAL_TRANSITION	1.21427
CHCHD3	MIR5581_3P	Kin	miRNA	1.21427
CHCHD3	EPITHELIAL_MESENCHYMAL_TRANSITION	Kin	HALLMARK_EPITHELIAL_MESENCHYMAL_TRANSITION	1.21427
CHCHD3	MIR5581_3P	Kin	miRNA	1.21427
CHCHD3	EPITHELIAL_MESENCHYMAL_TRANSITION	Kin	HALLMARK_EPITHELIAL_MESENCHYMAL_TRANSITION	1.21427
CHCHD3	MIR5581_3P	Kin	miRNA	1.21427
CHCHD3	MYOGENESIS	Kin	HALLMARK_MYOGENESIS	1.21427
CHCHD3	MIR5581_3P	Kin	miRNA	1.21427
CHCHD3	EPITHELIAL_MESENCHYMAL_TRANSITION	Kin	HALLMARK_EPITHELIAL_MESENCHYMAL_TRANSITION	1.21427
CHCHD3	MIR5581_3P	Kin	miRNA	1.21427
CHCHD3	MYOGENESIS	Kin	HALLMARK_MYOGENESIS	1.21427
CHCHD3	MIR5581_3P	Kin	miRNA	1.21427
CHCHD3	EPITHELIAL_MESENCHYMAL_TRANSITION	Kin	HALLMARK_EPITHELIAL_MESENCHYMAL_TRANSITION	1.21427
CHCHD3	MIR5581_3P	Kin	miRNA	1.21427
CHCHD3	EPITHELIAL_MESENCHYMAL_TRANSITION	Kin	HALLMARK_EPITHELIAL_MESENCHYMAL_TRANSITION	1.21427
CHCHD3	MIR5581_3P	Kin	miRNA	1.21427
TBX3	EPITHELIAL_MESENCHYMAL_TRANSITION	Kin	HALLMARK_EPITHELIAL_MESENCHYMAL_TRANSITION	1.02851
TBX3	MIR3132	Kin	miRNA	1.02851
TBX3	MIR4314	Kin	miRNA	1.02851
TBX3	MIR1282	Kin	miRNA	1.02851
TBX3	MIR4540	Kin	miRNA	1.02851
TBX3	MIR4681	Kin	miRNA	1.02851
TBX3	EPITHELIAL_MESENCHYMAL_TRANSITION	Kin	HALLMARK_EPITHELIAL_MESENCHYMAL_TRANSITION	1.02851
TBX3	MIR3132	Kin	miRNA	1.02851
TBX3	MIR4314	Kin	miRNA	1.02851
TBX3	MIR1282	Kin	miRNA	1.02851
TBX3	MIR4540	Kin	miRNA	1.02851
TBX3	MIR4681	Kin	miRNA	1.02851
CHCHD3	EPITHELIAL_MESENCHYMAL_TRANSITION	Kin	HALLMARK_EPITHELIAL_MESENCHYMAL_TRANSITION	1.21427
CHCHD3	MIR5581_3P	Kin	miRNA	1.21427
CHCHD3	EPITHELIAL_MESENCHYMAL_TRANSITION	Kin	HALLMARK_EPITHELIAL_MESENCHYMAL_TRANSITION	1.21427
CHCHD3	MIR5581_3P	Kin	miRNA	1.21427
CHCHD3	EPITHELIAL_MESENCHYMAL_TRANSITION	Kin	HALLMARK_EPITHELIAL_MESENCHYMAL_TRANSITION	1.21427
CHCHD3	MIR5581_3P	Kin	miRNA	1.21427
CHCHD3	EPITHELIAL_MESENCHYMAL_TRANSITION	Kin	HALLMARK_EPITHELIAL_MESENCHYMAL_TRANSITION	1.21427
CHCHD3	MIR5581_3P	Kin	miRNA	1.21427
CHCHD3	EPITHELIAL_MESENCHYMAL_TRANSITION	Kin	HALLMARK_EPITHELIAL_MESENCHYMAL_TRANSITION	1.21427
CHCHD3	MIR5581_3P	Kin	miRNA	1.21427
CHCHD3	EPITHELIAL_MESENCHYMAL_TRANSITION	Kin	HALLMARK_EPITHELIAL_MESENCHYMAL_TRANSITION	1.21427
CHCHD3	MIR5581_3P	Kin	miRNA	1.21427
CHCHD3	EPITHELIAL_MESENCHYMAL_TRANSITION	Kin	HALLMARK_EPITHELIAL_MESENCHYMAL_TRANSITION	1.21427
CHCHD3	MIR5581_3P	Kin	miRNA	1.21427
CHCHD3	EPITHELIAL_MESENCHYMAL_TRANSITION	Kin	HALLMARK_EPITHELIAL_MESENCHYMAL_TRANSITION	1.21427
CHCHD3	MIR5581_3P	Kin	miRNA	1.21427
CHCHD3	EPITHELIAL_MESENCHYMAL_TRANSITION	Kin	HALLMARK_EPITHELIAL_MESENCHYMAL_TRANSITION	1.21427
CHCHD3	MIR5581_3P	Kin	miRNA	1.21427
CHCHD3	EPITHELIAL_MESENCHYMAL_TRANSITION	Kin	HALLMARK_EPITHELIAL_MESENCHYMAL_TRANSITION	1.21427
CHCHD3	MIR5581_3P	Kin	miRNA	1.21427
CHCHD3	EPITHELIAL_MESENCHYMAL_TRANSITION	Kin	HALLMARK_EPITHELIAL_MESENCHYMAL_TRANSITION	1.21427
CHCHD3	MIR5581_3P	Kin	miRNA	1.21427
CHCHD3	EPITHELIAL_MESENCHYMAL_TRANSITION	Kin	HALLMARK_EPITHELIAL_MESENCHYMAL_TRANSITION	1.21427
CHCHD3	MIR5581_3P	Kin	miRNA	1.21427
CHCHD3	EPITHELIAL_MESENCHYMAL_TRANSITION	Kin	HALLMARK_EPITHELIAL_MESENCHYMAL_TRANSITION	1.21427
CHCHD3	MIR5581_3P	Kin	miRNA	1.21427
CHCHD3	ANGIOGENESIS	Kin	HALLMARK_ANGIOGENESIS	1.21427
CHCHD3	MIR5581_3P	Kin	miRNA	1.21427
CHCHD3	EPITHELIAL_MESENCHYMAL_TRANSITION	Kin	HALLMARK_EPITHELIAL_MESENCHYMAL_TRANSITION	1.21427
CHCHD3	MIR5581_3P	Kin	miRNA	1.21427
CHCHD3	MYOGENESIS	Kin	HALLMARK_MYOGENESIS	1.21427
CHCHD3	MIR5581_3P	Kin	miRNA	1.21427
CHCHD3	EPITHELIAL_MESENCHYMAL_TRANSITION	Kin	HALLMARK_EPITHELIAL_MESENCHYMAL_TRANSITION	1.21427
CHCHD3	MIR5581_3P	Kin	miRNA	1.21427
CHCHD3	EPITHELIAL_MESENCHYMAL_TRANSITION	Kin	HALLMARK_EPITHELIAL_MESENCHYMAL_TRANSITION	1.21427
CHCHD3	MIR5581_3P	Kin	miRNA	1.21427
CHCHD3	EPITHELIAL_MESENCHYMAL_TRANSITION	Kin	HALLMARK_EPITHELIAL_MESENCHYMAL_TRANSITION	1.21427
CHCHD3	MIR5581_3P	Kin	miRNA	1.21427
CHCHD3	EPITHELIAL_MESENCHYMAL_TRANSITION	Kin	HALLMARK_EPITHELIAL_MESENCHYMAL_TRANSITION	1.21427
CHCHD3	MIR5581_3P	Kin	miRNA	1.21427
CHCHD3	EPITHELIAL_MESENCHYMAL_TRANSITION	Kin	HALLMARK_EPITHELIAL_MESENCHYMAL_TRANSITION	1.21427
CHCHD3	MIR5581_3P	Kin	miRNA	1.21427
CHCHD3	EPITHELIAL_MESENCHYMAL_TRANSITION	Kin	HALLMARK_EPITHELIAL_MESENCHYMAL_TRANSITION	1.21427
CHCHD3	MIR5581_3P	Kin	miRNA	1.21427
CHCHD3	EPITHELIAL_MESENCHYMAL_TRANSITION	Kin	HALLMARK_EPITHELIAL_MESENCHYMAL_TRANSITION	1.21427
CHCHD3	MIR5581_3P	Kin	miRNA	1.21427
CHCHD3	EPITHELIAL_MESENCHYMAL_TRANSITION	Kin	HALLMARK_EPITHELIAL_MESENCHYMAL_TRANSITION	1.21427
CHCHD3	MIR5581_3P	Kin	miRNA	1.21427
CHCHD3	EPITHELIAL_MESENCHYMAL_TRANSITION	Kin	HALLMARK_EPITHELIAL_MESENCHYMAL_TRANSITION	1.21427
CHCHD3	MIR5581_3P	Kin	miRNA	1.21427
CHCHD3	EPITHELIAL_MESENCHYMAL_TRANSITION	Kin	HALLMARK_EPITHELIAL_MESENCHYMAL_TRANSITION	1.21427
CHCHD3	MIR5581_3P	Kin	miRNA	1.21427
CHCHD3	EPITHELIAL_MESENCHYMAL_TRANSITION	Kin	HALLMARK_EPITHELIAL_MESENCHYMAL_TRANSITION	1.21427
CHCHD3	MIR5581_3P	Kin	miRNA	1.21427
CHCHD3	EPITHELIAL_MESENCHYMAL_TRANSITION	Kin	HALLMARK_EPITHELIAL_MESENCHYMAL_TRANSITION	1.21427
CHCHD3	MIR5581_3P	Kin	miRNA	1.21427
CHCHD3	EPITHELIAL_MESENCHYMAL_TRANSITION	Kin	HALLMARK_EPITHELIAL_MESENCHYMAL_TRANSITION	1.21427
CHCHD3	MIR5581_3P	Kin	miRNA	1.21427
CHCHD3	EPITHELIAL_MESENCHYMAL_TRANSITION	Kin	HALLMARK_EPITHELIAL_MESENCHYMAL_TRANSITION	1.21427
CHCHD3	MIR5581_3P	Kin	miRNA	1.21427
CHCHD3	EPITHELIAL_MESENCHYMAL_TRANSITION	Kin	HALLMARK_EPITHELIAL_MESENCHYMAL_TRANSITION	1.21427
CHCHD3	MIR5581_3P	Kin	miRNA	1.21427
CHCHD3	EPITHELIAL_MESENCHYMAL_TRANSITION	Kin	HALLMARK_EPITHELIAL_MESENCHYMAL_TRANSITION	1.21427
CHCHD3	MIR5581_3P	Kin	miRNA	1.21427
CHCHD3	EPITHELIAL_MESENCHYMAL_TRANSITION	Kin	HALLMARK_EPITHELIAL_MESENCHYMAL_TRANSITION	1.21427
CHCHD3	MIR5581_3P	Kin	miRNA	1.21427
CHCHD3	EPITHELIAL_MESENCHYMAL_TRANSITION	Kin	HALLMARK_EPITHELIAL_MESENCHYMAL_TRANSITION	1.21427
CHCHD3	MIR5581_3P	Kin	miRNA	1.21427
CHCHD3	EPITHELIAL_MESENCHYMAL_TRANSITION	Kin	HALLMARK_EPITHELIAL_MESENCHYMAL_TRANSITION	1.21427
CHCHD3	MIR5581_3P	Kin	miRNA	1.21427
CHCHD3	EPITHELIAL_MESENCHYMAL_TRANSITION	Kin	HALLMARK_EPITHELIAL_MESENCHYMAL_TRANSITION	1.21427
CHCHD3	MIR5581_3P	Kin	miRNA	1.21427
CHCHD3	EPITHELIAL_MESENCHYMAL_TRANSITION	Kin	HALLMARK_EPITHELIAL_MESENCHYMAL_TRANSITION	1.21427
CHCHD3	MIR5581_3P	Kin	miRNA	1.21427
CHCHD3	EPITHELIAL_MESENCHYMAL_TRANSITION	Kin	HALLMARK_EPITHELIAL_MESENCHYMAL_TRANSITION	1.21427
CHCHD3	MIR5581_3P	Kin	miRNA	1.21427
CHCHD3	EPITHELIAL_MESENCHYMAL_TRANSITION	Kin	HALLMARK_EPITHELIAL_MESENCHYMAL_TRANSITION	1.21427
CHCHD3	MIR5581_3P	Kin	miRNA	1.21427
CHCHD3	EPITHELIAL_MESENCHYMAL_TRANSITION	Kin	HALLMARK_EPITHELIAL_MESENCHYMAL_TRANSITION	1.21427
CHCHD3	MIR5581_3P	Kin	miRNA	1.21427
CHCHD3	EPITHELIAL_MESENCHYMAL_TRANSITION	Kin	HALLMARK_EPITHELIAL_MESENCHYMAL_TRANSITION	1.21427
CHCHD3	MIR5581_3P	Kin	miRNA	1.21427
CHCHD3	EPITHELIAL_MESENCHYMAL_TRANSITION	Kin	HALLMARK_EPITHELIAL_MESENCHYMAL_TRANSITION	1.21427
CHCHD3	MIR5581_3P	Kin	miRNA	1.21427
CHCHD3	EPITHELIAL_MESENCHYMAL_TRANSITION	Kin	HALLMARK_EPITHELIAL_MESENCHYMAL_TRANSITION	1.21427
CHCHD3	MIR5581_3P	Kin	miRNA	1.21427
CHCHD3	EPITHELIAL_MESENCHYMAL_TRANSITION	Kin	HALLMARK_EPITHELIAL_MESENCHYMAL_TRANSITION	1.21427
CHCHD3	MIR5581_3P	Kin	miRNA	1.21427
CHCHD3	EPITHELIAL_MESENCHYMAL_TRANSITION	Kin	HALLMARK_EPITHELIAL_MESENCHYMAL_TRANSITION	1.21427
CHCHD3	MIR5581_3P	Kin	miRNA	1.21427
CHCHD3	EPITHELIAL_MESENCHYMAL_TRANSITION	Kin	HALLMARK_EPITHELIAL_MESENCHYMAL_TRANSITION	1.21427
CHCHD3	MIR5581_3P	Kin	miRNA	1.21427
CHCHD3	EPITHELIAL_MESENCHYMAL_TRANSITION	Kin	HALLMARK_EPITHELIAL_MESENCHYMAL_TRANSITION	1.21427
CHCHD3	MIR5581_3P	Kin	miRNA	1.21427
CHCHD3	EPITHELIAL_MESENCHYMAL_TRANSITION	Kin	HALLMARK_EPITHELIAL_MESENCHYMAL_TRANSITION	1.21427
CHCHD3	MIR5581_3P	Kin	miRNA	1.21427
CHCHD3	EPITHELIAL_MESENCHYMAL_TRANSITION	Kin	HALLMARK_EPITHELIAL_MESENCHYMAL_TRANSITION	1.21427
CHCHD3	MIR5581_3P	Kin	miRNA	1.21427
CHCHD3	EPITHELIAL_MESENCHYMAL_TRANSITION	Kin	HALLMARK_EPITHELIAL_MESENCHYMAL_TRANSITION	1.21427
CHCHD3	MIR5581_3P	Kin	miRNA	1.21427
TBX3	EPITHELIAL_MESENCHYMAL_TRANSITION	Kin	HALLMARK_EPITHELIAL_MESENCHYMAL_TRANSITION	1.02851
TBX3	MIR3132	Kin	miRNA	1.02851
TBX3	MIR4314	Kin	miRNA	1.02851
TBX3	MIR1282	Kin	miRNA	1.02851
TBX3	MIR4540	Kin	miRNA	1.02851
TBX3	MIR4681	Kin	miRNA	1.02851
TBX3	EPITHELIAL_MESENCHYMAL_TRANSITION	Kin	HALLMARK_EPITHELIAL_MESENCHYMAL_TRANSITION	1.02851
TBX3	MIR3132	Kin	miRNA	1.02851
TBX3	MIR4314	Kin	miRNA	1.02851
TBX3	MIR1282	Kin	miRNA	1.02851
TBX3	MIR4540	Kin	miRNA	1.02851
TBX3	MIR4681	Kin	miRNA	1.02851
TEAD2	EPITHELIAL_MESENCHYMAL_TRANSITION	Kin	HALLMARK_EPITHELIAL_MESENCHYMAL_TRANSITION	1.04646
TEAD2	MIR3188	Kin	miRNA	1.04646
TEAD2	MIR3132	Kin	miRNA	1.04646
TEAD2	MIR4314	Kin	miRNA	1.04646
TEAD2	MIR3651	Kin	miRNA	1.04646
TEAD2	MIR4432	Kin	miRNA	1.04646
TEAD2	MIR4517	Kin	miRNA	1.04646
TEAD2	MIR4312	Kin	miRNA	1.04646
TEAD2	MIR3908	Kin	miRNA	1.04646
TEAD2	MIR6090	Kin	miRNA	1.04646
TEAD2	EPITHELIAL_MESENCHYMAL_TRANSITION	Kin	HALLMARK_EPITHELIAL_MESENCHYMAL_TRANSITION	1.04646
TEAD2	MIR3188	Kin	miRNA	1.04646
TEAD2	MIR3132	Kin	miRNA	1.04646
TEAD2	MIR4314	Kin	miRNA	1.04646
TEAD2	MIR3651	Kin	miRNA	1.04646
TEAD2	MIR4432	Kin	miRNA	1.04646
TEAD2	MIR4517	Kin	miRNA	1.04646
TEAD2	MIR4312	Kin	miRNA	1.04646
TEAD2	MIR3908	Kin	miRNA	1.04646
TEAD2	MIR6090	Kin	miRNA	1.04646
FOXN3	EPITHELIAL_MESENCHYMAL_TRANSITION	Kin	HALLMARK_EPITHELIAL_MESENCHYMAL_TRANSITION	1.13298
FOXN3	MIR7153_3P	Kin	miRNA	1.13298
FOXN3	MIR3174	Kin	miRNA	1.13298
FOXN3	EPITHELIAL_MESENCHYMAL_TRANSITION	Kin	HALLMARK_EPITHELIAL_MESENCHYMAL_TRANSITION	1.13298
FOXN3	MIR7153_3P	Kin	miRNA	1.13298
FOXN3	MIR3174	Kin	miRNA	1.13298
CHCHD3	EPITHELIAL_MESENCHYMAL_TRANSITION	Kin	HALLMARK_EPITHELIAL_MESENCHYMAL_TRANSITION	1.21427
CHCHD3	MIR5581_3P	Kin	miRNA	1.21427
CHCHD3	EPITHELIAL_MESENCHYMAL_TRANSITION	Kin	HALLMARK_EPITHELIAL_MESENCHYMAL_TRANSITION	1.21427
CHCHD3	MIR5581_3P	Kin	miRNA	1.21427
CHCHD3	EPITHELIAL_MESENCHYMAL_TRANSITION	Kin	HALLMARK_EPITHELIAL_MESENCHYMAL_TRANSITION	1.21427
CHCHD3	MIR5581_3P	Kin	miRNA	1.21427
CHCHD3	EPITHELIAL_MESENCHYMAL_TRANSITION	Kin	HALLMARK_EPITHELIAL_MESENCHYMAL_TRANSITION	1.21427
CHCHD3	MIR5581_3P	Kin	miRNA	1.21427
CHCHD3	EPITHELIAL_MESENCHYMAL_TRANSITION	Kin	HALLMARK_EPITHELIAL_MESENCHYMAL_TRANSITION	1.21427
CHCHD3	MIR5581_3P	Kin	miRNA	1.21427
CHCHD3	EPITHELIAL_MESENCHYMAL_TRANSITION	Kin	HALLMARK_EPITHELIAL_MESENCHYMAL_TRANSITION	1.21427
CHCHD3	MIR5581_3P	Kin	miRNA	1.21427
CHCHD3	EPITHELIAL_MESENCHYMAL_TRANSITION	Kin	HALLMARK_EPITHELIAL_MESENCHYMAL_TRANSITION	1.21427
CHCHD3	MIR5581_3P	Kin	miRNA	1.21427
CHCHD3	EPITHELIAL_MESENCHYMAL_TRANSITION	Kin	HALLMARK_EPITHELIAL_MESENCHYMAL_TRANSITION	1.21427
CHCHD3	MIR5581_3P	Kin	miRNA	1.21427
TEAD2	EPITHELIAL_MESENCHYMAL_TRANSITION	Kin	HALLMARK_EPITHELIAL_MESENCHYMAL_TRANSITION	1.04646
TEAD2	MIR3188	Kin	miRNA	1.04646
TEAD2	MIR3132	Kin	miRNA	1.04646
TEAD2	MIR4314	Kin	miRNA	1.04646
TEAD2	MIR3651	Kin	miRNA	1.04646
TEAD2	MIR4432	Kin	miRNA	1.04646
TEAD2	MIR4517	Kin	miRNA	1.04646
TEAD2	MIR4312	Kin	miRNA	1.04646
TEAD2	MIR3908	Kin	miRNA	1.04646
TEAD2	MIR6090	Kin	miRNA	1.04646
TEAD2	EPITHELIAL_MESENCHYMAL_TRANSITION	Kin	HALLMARK_EPITHELIAL_MESENCHYMAL_TRANSITION	1.04646
TEAD2	MIR3188	Kin	miRNA	1.04646
TEAD2	MIR3132	Kin	miRNA	1.04646
TEAD2	MIR4314	Kin	miRNA	1.04646
TEAD2	MIR3651	Kin	miRNA	1.04646
TEAD2	MIR4432	Kin	miRNA	1.04646
TEAD2	MIR4517	Kin	miRNA	1.04646
TEAD2	MIR4312	Kin	miRNA	1.04646
TEAD2	MIR3908	Kin	miRNA	1.04646
TEAD2	MIR6090	Kin	miRNA	1.04646
TBX3	EPITHELIAL_MESENCHYMAL_TRANSITION	Kin	HALLMARK_EPITHELIAL_MESENCHYMAL_TRANSITION	1.02851
TBX3	MIR3132	Kin	miRNA	1.02851
TBX3	MIR4314	Kin	miRNA	1.02851
TBX3	MIR1282	Kin	miRNA	1.02851
TBX3	MIR4540	Kin	miRNA	1.02851
TBX3	MIR4681	Kin	miRNA	1.02851
TBX3	EPITHELIAL_MESENCHYMAL_TRANSITION	Kin	HALLMARK_EPITHELIAL_MESENCHYMAL_TRANSITION	1.02851
TBX3	MIR3132	Kin	miRNA	1.02851
TBX3	MIR4314	Kin	miRNA	1.02851
TBX3	MIR1282	Kin	miRNA	1.02851
TBX3	MIR4540	Kin	miRNA	1.02851
TBX3	MIR4681	Kin	miRNA	1.02851
CHCHD3	EPITHELIAL_MESENCHYMAL_TRANSITION	Kin	HALLMARK_EPITHELIAL_MESENCHYMAL_TRANSITION	1.21427
CHCHD3	MIR5581_3P	Kin	miRNA	1.21427
CHCHD3	EPITHELIAL_MESENCHYMAL_TRANSITION	Kin	HALLMARK_EPITHELIAL_MESENCHYMAL_TRANSITION	1.21427
CHCHD3	MIR5581_3P	Kin	miRNA	1.21427
CHCHD3	EPITHELIAL_MESENCHYMAL_TRANSITION	Kin	HALLMARK_EPITHELIAL_MESENCHYMAL_TRANSITION	1.21427
CHCHD3	MIR5581_3P	Kin	miRNA	1.21427
CHCHD3	EPITHELIAL_MESENCHYMAL_TRANSITION	Kin	HALLMARK_EPITHELIAL_MESENCHYMAL_TRANSITION	1.21427
CHCHD3	MIR5581_3P	Kin	miRNA	1.21427
CHCHD3	EPITHELIAL_MESENCHYMAL_TRANSITION	Kin	HALLMARK_EPITHELIAL_MESENCHYMAL_TRANSITION	1.21427
CHCHD3	MIR5581_3P	Kin	miRNA	1.21427
CHCHD3	EPITHELIAL_MESENCHYMAL_TRANSITION	Kin	HALLMARK_EPITHELIAL_MESENCHYMAL_TRANSITION	1.21427
CHCHD3	MIR5581_3P	Kin	miRNA	1.21427
FOXN3	EPITHELIAL_MESENCHYMAL_TRANSITION	Kin	HALLMARK_EPITHELIAL_MESENCHYMAL_TRANSITION	1.13298
FOXN3	MIR7153_3P	Kin	miRNA	1.13298
FOXN3	MIR3174	Kin	miRNA	1.13298
FOXN3	EPITHELIAL_MESENCHYMAL_TRANSITION	Kin	HALLMARK_EPITHELIAL_MESENCHYMAL_TRANSITION	1.13298
FOXN3	MIR7153_3P	Kin	miRNA	1.13298
FOXN3	MIR3174	Kin	miRNA	1.13298
CHCHD3	EPITHELIAL_MESENCHYMAL_TRANSITION	Kin	HALLMARK_EPITHELIAL_MESENCHYMAL_TRANSITION	1.21427
CHCHD3	MIR5581_3P	Kin	miRNA	1.21427
CHCHD3	MYOGENESIS	Kin	HALLMARK_MYOGENESIS	1.21427
CHCHD3	MIR5581_3P	Kin	miRNA	1.21427
CHCHD3	EPITHELIAL_MESENCHYMAL_TRANSITION	Kin	HALLMARK_EPITHELIAL_MESENCHYMAL_TRANSITION	1.21427
CHCHD3	MIR5581_3P	Kin	miRNA	1.21427
CHCHD3	EPITHELIAL_MESENCHYMAL_TRANSITION	Kin	HALLMARK_EPITHELIAL_MESENCHYMAL_TRANSITION	1.21427
CHCHD3	MIR5581_3P	Kin	miRNA	1.21427
CHCHD3	EPITHELIAL_MESENCHYMAL_TRANSITION	Kin	HALLMARK_EPITHELIAL_MESENCHYMAL_TRANSITION	1.21427
CHCHD3	MIR5581_3P	Kin	miRNA	1.21427
CHCHD3	EPITHELIAL_MESENCHYMAL_TRANSITION	Kin	HALLMARK_EPITHELIAL_MESENCHYMAL_TRANSITION	1.21427
CHCHD3	MIR5581_3P	Kin	miRNA	1.21427
CHCHD3	EPITHELIAL_MESENCHYMAL_TRANSITION	Kin	HALLMARK_EPITHELIAL_MESENCHYMAL_TRANSITION	1.21427
CHCHD3	MIR5581_3P	Kin	miRNA	1.21427
CHCHD3	EPITHELIAL_MESENCHYMAL_TRANSITION	Kin	HALLMARK_EPITHELIAL_MESENCHYMAL_TRANSITION	1.21427
CHCHD3	MIR5581_3P	Kin	miRNA	1.21427
CHCHD3	EPITHELIAL_MESENCHYMAL_TRANSITION	Kin	HALLMARK_EPITHELIAL_MESENCHYMAL_TRANSITION	1.21427
CHCHD3	MIR5581_3P	Kin	miRNA	1.21427
CHCHD3	EPITHELIAL_MESENCHYMAL_TRANSITION	Kin	HALLMARK_EPITHELIAL_MESENCHYMAL_TRANSITION	1.21427
CHCHD3	MIR5581_3P	Kin	miRNA	1.21427
CHCHD3	EPITHELIAL_MESENCHYMAL_TRANSITION	Kin	HALLMARK_EPITHELIAL_MESENCHYMAL_TRANSITION	1.21427
CHCHD3	MIR5581_3P	Kin	miRNA	1.21427
CHCHD3	EPITHELIAL_MESENCHYMAL_TRANSITION	Kin	HALLMARK_EPITHELIAL_MESENCHYMAL_TRANSITION	1.21427
CHCHD3	MIR5581_3P	Kin	miRNA	1.21427
CHCHD3	EPITHELIAL_MESENCHYMAL_TRANSITION	Kin	HALLMARK_EPITHELIAL_MESENCHYMAL_TRANSITION	1.21427
CHCHD3	MIR5581_3P	Kin	miRNA	1.21427
CHCHD3	EPITHELIAL_MESENCHYMAL_TRANSITION	Kin	HALLMARK_EPITHELIAL_MESENCHYMAL_TRANSITION	1.21427
CHCHD3	MIR5581_3P	Kin	miRNA	1.21427
CHCHD3	EPITHELIAL_MESENCHYMAL_TRANSITION	Kin	HALLMARK_EPITHELIAL_MESENCHYMAL_TRANSITION	1.21427
CHCHD3	MIR5581_3P	Kin	miRNA	1.21427
CHCHD3	EPITHELIAL_MESENCHYMAL_TRANSITION	Kin	HALLMARK_EPITHELIAL_MESENCHYMAL_TRANSITION	1.21427
CHCHD3	MIR5581_3P	Kin	miRNA	1.21427
CHCHD3	EPITHELIAL_MESENCHYMAL_TRANSITION	Kin	HALLMARK_EPITHELIAL_MESENCHYMAL_TRANSITION	1.21427
CHCHD3	MIR5581_3P	Kin	miRNA	1.21427
CHCHD3	EPITHELIAL_MESENCHYMAL_TRANSITION	Kin	HALLMARK_EPITHELIAL_MESENCHYMAL_TRANSITION	1.21427
CHCHD3	MIR5581_3P	Kin	miRNA	1.21427
CHCHD3	EPITHELIAL_MESENCHYMAL_TRANSITION	Kin	HALLMARK_EPITHELIAL_MESENCHYMAL_TRANSITION	1.21427
CHCHD3	MIR5581_3P	Kin	miRNA	1.21427
CHCHD3	MYOGENESIS	Kin	HALLMARK_MYOGENESIS	1.21427
CHCHD3	MIR5581_3P	Kin	miRNA	1.21427
FOXN3	EPITHELIAL_MESENCHYMAL_TRANSITION	Kin	HALLMARK_EPITHELIAL_MESENCHYMAL_TRANSITION	1.13298
FOXN3	MIR7153_3P	Kin	miRNA	1.13298
FOXN3	MIR3174	Kin	miRNA	1.13298
FOXN3	MYOGENESIS	Kin	HALLMARK_MYOGENESIS	1.13298
FOXN3	MIR7153_3P	Kin	miRNA	1.13298
FOXN3	MIR3174	Kin	miRNA	1.13298
CHCHD3	EPITHELIAL_MESENCHYMAL_TRANSITION	Kin	HALLMARK_EPITHELIAL_MESENCHYMAL_TRANSITION	1.21427
CHCHD3	MIR5581_3P	Kin	miRNA	1.21427
CHCHD3	EPITHELIAL_MESENCHYMAL_TRANSITION	Kin	HALLMARK_EPITHELIAL_MESENCHYMAL_TRANSITION	1.21427
CHCHD3	MIR5581_3P	Kin	miRNA	1.21427
CHCHD3	EPITHELIAL_MESENCHYMAL_TRANSITION	Kin	HALLMARK_EPITHELIAL_MESENCHYMAL_TRANSITION	1.21427
CHCHD3	MIR5581_3P	Kin	miRNA	1.21427
CHCHD3	EPITHELIAL_MESENCHYMAL_TRANSITION	Kin	HALLMARK_EPITHELIAL_MESENCHYMAL_TRANSITION	1.21427
CHCHD3	MIR5581_3P	Kin	miRNA	1.21427
CHCHD3	EPITHELIAL_MESENCHYMAL_TRANSITION	Kin	HALLMARK_EPITHELIAL_MESENCHYMAL_TRANSITION	1.21427
CHCHD3	MIR5581_3P	Kin	miRNA	1.21427
CHCHD3	EPITHELIAL_MESENCHYMAL_TRANSITION	Kin	HALLMARK_EPITHELIAL_MESENCHYMAL_TRANSITION	1.21427
CHCHD3	MIR5581_3P	Kin	miRNA	1.21427
FOXN3	EPITHELIAL_MESENCHYMAL_TRANSITION	Kin	HALLMARK_EPITHELIAL_MESENCHYMAL_TRANSITION	1.13298
FOXN3	MIR7153_3P	Kin	miRNA	1.13298
FOXN3	MIR3174	Kin	miRNA	1.13298
FOXN3	EPITHELIAL_MESENCHYMAL_TRANSITION	Kin	HALLMARK_EPITHELIAL_MESENCHYMAL_TRANSITION	1.13298
FOXN3	MIR7153_3P	Kin	miRNA	1.13298
FOXN3	MIR3174	Kin	miRNA	1.13298
CHCHD3	EPITHELIAL_MESENCHYMAL_TRANSITION	Kin	HALLMARK_EPITHELIAL_MESENCHYMAL_TRANSITION	1.21427
CHCHD3	MIR5581_3P	Kin	miRNA	1.21427
CHCHD3	EPITHELIAL_MESENCHYMAL_TRANSITION	Kin	HALLMARK_EPITHELIAL_MESENCHYMAL_TRANSITION	1.21427
CHCHD3	MIR5581_3P	Kin	miRNA	1.21427
CHCHD3	EPITHELIAL_MESENCHYMAL_TRANSITION	Kin	HALLMARK_EPITHELIAL_MESENCHYMAL_TRANSITION	1.21427
CHCHD3	MIR5581_3P	Kin	miRNA	1.21427
CHCHD3	EPITHELIAL_MESENCHYMAL_TRANSITION	Kin	HALLMARK_EPITHELIAL_MESENCHYMAL_TRANSITION	1.21427
CHCHD3	MIR5581_3P	Kin	miRNA	1.21427
TBX3	EPITHELIAL_MESENCHYMAL_TRANSITION	Kin	HALLMARK_EPITHELIAL_MESENCHYMAL_TRANSITION	1.02851
TBX3	MIR3132	Kin	miRNA	1.02851
TBX3	MIR4314	Kin	miRNA	1.02851
TBX3	MIR1282	Kin	miRNA	1.02851
TBX3	MIR4540	Kin	miRNA	1.02851
TBX3	MIR4681	Kin	miRNA	1.02851
TBX3	EPITHELIAL_MESENCHYMAL_TRANSITION	Kin	HALLMARK_EPITHELIAL_MESENCHYMAL_TRANSITION	1.02851
TBX3	MIR3132	Kin	miRNA	1.02851
TBX3	MIR4314	Kin	miRNA	1.02851
TBX3	MIR1282	Kin	miRNA	1.02851
TBX3	MIR4540	Kin	miRNA	1.02851
TBX3	MIR4681	Kin	miRNA	1.02851
TEAD2	EPITHELIAL_MESENCHYMAL_TRANSITION	Kin	HALLMARK_EPITHELIAL_MESENCHYMAL_TRANSITION	1.04646
TEAD2	MIR3188	Kin	miRNA	1.04646
TEAD2	MIR3132	Kin	miRNA	1.04646
TEAD2	MIR4314	Kin	miRNA	1.04646
TEAD2	MIR3651	Kin	miRNA	1.04646
TEAD2	MIR4432	Kin	miRNA	1.04646
TEAD2	MIR4517	Kin	miRNA	1.04646
TEAD2	MIR4312	Kin	miRNA	1.04646
TEAD2	MIR3908	Kin	miRNA	1.04646
TEAD2	MIR6090	Kin	miRNA	1.04646
TEAD2	EPITHELIAL_MESENCHYMAL_TRANSITION	Kin	HALLMARK_EPITHELIAL_MESENCHYMAL_TRANSITION	1.04646
TEAD2	MIR3188	Kin	miRNA	1.04646
TEAD2	MIR3132	Kin	miRNA	1.04646
TEAD2	MIR4314	Kin	miRNA	1.04646
TEAD2	MIR3651	Kin	miRNA	1.04646
TEAD2	MIR4432	Kin	miRNA	1.04646
TEAD2	MIR4517	Kin	miRNA	1.04646
TEAD2	MIR4312	Kin	miRNA	1.04646
TEAD2	MIR3908	Kin	miRNA	1.04646
TEAD2	MIR6090	Kin	miRNA	1.04646
FOXN3	EPITHELIAL_MESENCHYMAL_TRANSITION	Kin	HALLMARK_EPITHELIAL_MESENCHYMAL_TRANSITION	1.13298
FOXN3	MIR7153_3P	Kin	miRNA	1.13298
FOXN3	MIR3174	Kin	miRNA	1.13298
FOXN3	EPITHELIAL_MESENCHYMAL_TRANSITION	Kin	HALLMARK_EPITHELIAL_MESENCHYMAL_TRANSITION	1.13298
FOXN3	MIR7153_3P	Kin	miRNA	1.13298
FOXN3	MIR3174	Kin	miRNA	1.13298
CHCHD3	EPITHELIAL_MESENCHYMAL_TRANSITION	Kin	HALLMARK_EPITHELIAL_MESENCHYMAL_TRANSITION	1.21427
CHCHD3	MIR5581_3P	Kin	miRNA	1.21427
CHCHD3	ANGIOGENESIS	Kin	HALLMARK_ANGIOGENESIS	1.21427
CHCHD3	MIR5581_3P	Kin	miRNA	1.21427
TEAD2	EPITHELIAL_MESENCHYMAL_TRANSITION	Kin	HALLMARK_EPITHELIAL_MESENCHYMAL_TRANSITION	1.04646
TEAD2	MIR3188	Kin	miRNA	1.04646
TEAD2	MIR3132	Kin	miRNA	1.04646
TEAD2	MIR4314	Kin	miRNA	1.04646
TEAD2	MIR3651	Kin	miRNA	1.04646
TEAD2	MIR4432	Kin	miRNA	1.04646
TEAD2	MIR4517	Kin	miRNA	1.04646
TEAD2	MIR4312	Kin	miRNA	1.04646
TEAD2	MIR3908	Kin	miRNA	1.04646
TEAD2	MIR6090	Kin	miRNA	1.04646
TEAD2	ANGIOGENESIS	Kin	HALLMARK_ANGIOGENESIS	1.04646
TEAD2	MIR3188	Kin	miRNA	1.04646
TEAD2	MIR3132	Kin	miRNA	1.04646
TEAD2	MIR4314	Kin	miRNA	1.04646
TEAD2	MIR3651	Kin	miRNA	1.04646
TEAD2	MIR4432	Kin	miRNA	1.04646
TEAD2	MIR4517	Kin	miRNA	1.04646
TEAD2	MIR4312	Kin	miRNA	1.04646
TEAD2	MIR3908	Kin	miRNA	1.04646
TEAD2	MIR6090	Kin	miRNA	1.04646
FOXN3	EPITHELIAL_MESENCHYMAL_TRANSITION	Kin	HALLMARK_EPITHELIAL_MESENCHYMAL_TRANSITION	1.13298
FOXN3	MIR7153_3P	Kin	miRNA	1.13298
FOXN3	MIR3174	Kin	miRNA	1.13298
FOXN3	ANGIOGENESIS	Kin	HALLMARK_ANGIOGENESIS	1.13298
FOXN3	MIR7153_3P	Kin	miRNA	1.13298
FOXN3	MIR3174	Kin	miRNA	1.13298
CHCHD3	EPITHELIAL_MESENCHYMAL_TRANSITION	Kin	HALLMARK_EPITHELIAL_MESENCHYMAL_TRANSITION	1.21427
CHCHD3	MIR5581_3P	Kin	miRNA	1.21427
CHCHD3	EPITHELIAL_MESENCHYMAL_TRANSITION	Kin	HALLMARK_EPITHELIAL_MESENCHYMAL_TRANSITION	1.21427
CHCHD3	MIR5581_3P	Kin	miRNA	1.21427
CHCHD3	EPITHELIAL_MESENCHYMAL_TRANSITION	Kin	HALLMARK_EPITHELIAL_MESENCHYMAL_TRANSITION	1.21427
CHCHD3	MIR5581_3P	Kin	miRNA	1.21427
CHCHD3	ANGIOGENESIS	Kin	HALLMARK_ANGIOGENESIS	1.21427
CHCHD3	MIR5581_3P	Kin	miRNA	1.21427
CHCHD3	EPITHELIAL_MESENCHYMAL_TRANSITION	Kin	HALLMARK_EPITHELIAL_MESENCHYMAL_TRANSITION	1.21427
CHCHD3	MIR5581_3P	Kin	miRNA	1.21427
CHCHD3	EPITHELIAL_MESENCHYMAL_TRANSITION	Kin	HALLMARK_EPITHELIAL_MESENCHYMAL_TRANSITION	1.21427
CHCHD3	MIR5581_3P	Kin	miRNA	1.21427
TEAD2	EPITHELIAL_MESENCHYMAL_TRANSITION	Kin	HALLMARK_EPITHELIAL_MESENCHYMAL_TRANSITION	1.04646
TEAD2	MIR3188	Kin	miRNA	1.04646
TEAD2	MIR3132	Kin	miRNA	1.04646
TEAD2	MIR4314	Kin	miRNA	1.04646
TEAD2	MIR3651	Kin	miRNA	1.04646
TEAD2	MIR4432	Kin	miRNA	1.04646
TEAD2	MIR4517	Kin	miRNA	1.04646
TEAD2	MIR4312	Kin	miRNA	1.04646
TEAD2	MIR3908	Kin	miRNA	1.04646
TEAD2	MIR6090	Kin	miRNA	1.04646
TEAD2	EPITHELIAL_MESENCHYMAL_TRANSITION	Kin	HALLMARK_EPITHELIAL_MESENCHYMAL_TRANSITION	1.04646
TEAD2	MIR3188	Kin	miRNA	1.04646
TEAD2	MIR3132	Kin	miRNA	1.04646
TEAD2	MIR4314	Kin	miRNA	1.04646
TEAD2	MIR3651	Kin	miRNA	1.04646
TEAD2	MIR4432	Kin	miRNA	1.04646
TEAD2	MIR4517	Kin	miRNA	1.04646
TEAD2	MIR4312	Kin	miRNA	1.04646
TEAD2	MIR3908	Kin	miRNA	1.04646
TEAD2	MIR6090	Kin	miRNA	1.04646
FOXN3	EPITHELIAL_MESENCHYMAL_TRANSITION	Kin	HALLMARK_EPITHELIAL_MESENCHYMAL_TRANSITION	1.13298
FOXN3	MIR7153_3P	Kin	miRNA	1.13298
FOXN3	MIR3174	Kin	miRNA	1.13298
FOXN3	EPITHELIAL_MESENCHYMAL_TRANSITION	Kin	HALLMARK_EPITHELIAL_MESENCHYMAL_TRANSITION	1.13298
FOXN3	MIR7153_3P	Kin	miRNA	1.13298
FOXN3	MIR3174	Kin	miRNA	1.13298
CHCHD3	EPITHELIAL_MESENCHYMAL_TRANSITION	Kin	HALLMARK_EPITHELIAL_MESENCHYMAL_TRANSITION	1.21427
CHCHD3	MIR5581_3P	Kin	miRNA	1.21427
CHCHD3	MYOGENESIS	Kin	HALLMARK_MYOGENESIS	1.21427
CHCHD3	MIR5581_3P	Kin	miRNA	1.21427
CHCHD3	EPITHELIAL_MESENCHYMAL_TRANSITION	Kin	HALLMARK_EPITHELIAL_MESENCHYMAL_TRANSITION	1.21427
CHCHD3	MIR5581_3P	Kin	miRNA	1.21427
CHCHD3	EPITHELIAL_MESENCHYMAL_TRANSITION	Kin	HALLMARK_EPITHELIAL_MESENCHYMAL_TRANSITION	1.21427
CHCHD3	MIR5581_3P	Kin	miRNA	1.21427
CHCHD3	EPITHELIAL_MESENCHYMAL_TRANSITION	Kin	HALLMARK_EPITHELIAL_MESENCHYMAL_TRANSITION	1.21427
CHCHD3	MIR5581_3P	Kin	miRNA	1.21427
CHCHD3	EPITHELIAL_MESENCHYMAL_TRANSITION	Kin	HALLMARK_EPITHELIAL_MESENCHYMAL_TRANSITION	1.21427
CHCHD3	MIR5581_3P	Kin	miRNA	1.21427
TEAD2	EPITHELIAL_MESENCHYMAL_TRANSITION	Kin	HALLMARK_EPITHELIAL_MESENCHYMAL_TRANSITION	1.04646
TEAD2	MIR3188	Kin	miRNA	1.04646
TEAD2	MIR3132	Kin	miRNA	1.04646
TEAD2	MIR4314	Kin	miRNA	1.04646
TEAD2	MIR3651	Kin	miRNA	1.04646
TEAD2	MIR4432	Kin	miRNA	1.04646
TEAD2	MIR4517	Kin	miRNA	1.04646
TEAD2	MIR4312	Kin	miRNA	1.04646
TEAD2	MIR3908	Kin	miRNA	1.04646
TEAD2	MIR6090	Kin	miRNA	1.04646
TEAD2	EPITHELIAL_MESENCHYMAL_TRANSITION	Kin	HALLMARK_EPITHELIAL_MESENCHYMAL_TRANSITION	1.04646
TEAD2	MIR3188	Kin	miRNA	1.04646
TEAD2	MIR3132	Kin	miRNA	1.04646
TEAD2	MIR4314	Kin	miRNA	1.04646
TEAD2	MIR3651	Kin	miRNA	1.04646
TEAD2	MIR4432	Kin	miRNA	1.04646
TEAD2	MIR4517	Kin	miRNA	1.04646
TEAD2	MIR4312	Kin	miRNA	1.04646
TEAD2	MIR3908	Kin	miRNA	1.04646
TEAD2	MIR6090	Kin	miRNA	1.04646
CHCHD3	EPITHELIAL_MESENCHYMAL_TRANSITION	Kin	HALLMARK_EPITHELIAL_MESENCHYMAL_TRANSITION	1.21427
CHCHD3	MIR5581_3P	Kin	miRNA	1.21427
CHCHD3	EPITHELIAL_MESENCHYMAL_TRANSITION	Kin	HALLMARK_EPITHELIAL_MESENCHYMAL_TRANSITION	1.21427
CHCHD3	MIR5581_3P	Kin	miRNA	1.21427
TEAD2	EPITHELIAL_MESENCHYMAL_TRANSITION	Kin	HALLMARK_EPITHELIAL_MESENCHYMAL_TRANSITION	1.04646
TEAD2	MIR3188	Kin	miRNA	1.04646
TEAD2	MIR3132	Kin	miRNA	1.04646
TEAD2	MIR4314	Kin	miRNA	1.04646
TEAD2	MIR3651	Kin	miRNA	1.04646
TEAD2	MIR4432	Kin	miRNA	1.04646
TEAD2	MIR4517	Kin	miRNA	1.04646
TEAD2	MIR4312	Kin	miRNA	1.04646
TEAD2	MIR3908	Kin	miRNA	1.04646
TEAD2	MIR6090	Kin	miRNA	1.04646
TEAD2	EPITHELIAL_MESENCHYMAL_TRANSITION	Kin	HALLMARK_EPITHELIAL_MESENCHYMAL_TRANSITION	1.04646
TEAD2	MIR3188	Kin	miRNA	1.04646
TEAD2	MIR3132	Kin	miRNA	1.04646
TEAD2	MIR4314	Kin	miRNA	1.04646
TEAD2	MIR3651	Kin	miRNA	1.04646
TEAD2	MIR4432	Kin	miRNA	1.04646
TEAD2	MIR4517	Kin	miRNA	1.04646
TEAD2	MIR4312	Kin	miRNA	1.04646
TEAD2	MIR3908	Kin	miRNA	1.04646
TEAD2	MIR6090	Kin	miRNA	1.04646
FOXN3	EPITHELIAL_MESENCHYMAL_TRANSITION	Kin	HALLMARK_EPITHELIAL_MESENCHYMAL_TRANSITION	1.13298
FOXN3	MIR7153_3P	Kin	miRNA	1.13298
FOXN3	MIR3174	Kin	miRNA	1.13298
FOXN3	EPITHELIAL_MESENCHYMAL_TRANSITION	Kin	HALLMARK_EPITHELIAL_MESENCHYMAL_TRANSITION	1.13298
FOXN3	MIR7153_3P	Kin	miRNA	1.13298
FOXN3	MIR3174	Kin	miRNA	1.13298
CHCHD3	EPITHELIAL_MESENCHYMAL_TRANSITION	Kin	HALLMARK_EPITHELIAL_MESENCHYMAL_TRANSITION	1.21427
CHCHD3	MIR5581_3P	Kin	miRNA	1.21427
CHCHD3	EPITHELIAL_MESENCHYMAL_TRANSITION	Kin	HALLMARK_EPITHELIAL_MESENCHYMAL_TRANSITION	1.21427
CHCHD3	MIR5581_3P	Kin	miRNA	1.21427
TEAD2	EPITHELIAL_MESENCHYMAL_TRANSITION	Kin	HALLMARK_EPITHELIAL_MESENCHYMAL_TRANSITION	1.04646
TEAD2	MIR3188	Kin	miRNA	1.04646
TEAD2	MIR3132	Kin	miRNA	1.04646
TEAD2	MIR4314	Kin	miRNA	1.04646
TEAD2	MIR3651	Kin	miRNA	1.04646
TEAD2	MIR4432	Kin	miRNA	1.04646
TEAD2	MIR4517	Kin	miRNA	1.04646
TEAD2	MIR4312	Kin	miRNA	1.04646
TEAD2	MIR3908	Kin	miRNA	1.04646
TEAD2	MIR6090	Kin	miRNA	1.04646
TEAD2	EPITHELIAL_MESENCHYMAL_TRANSITION	Kin	HALLMARK_EPITHELIAL_MESENCHYMAL_TRANSITION	1.04646
TEAD2	MIR3188	Kin	miRNA	1.04646
TEAD2	MIR3132	Kin	miRNA	1.04646
TEAD2	MIR4314	Kin	miRNA	1.04646
TEAD2	MIR3651	Kin	miRNA	1.04646
TEAD2	MIR4432	Kin	miRNA	1.04646
TEAD2	MIR4517	Kin	miRNA	1.04646
TEAD2	MIR4312	Kin	miRNA	1.04646
TEAD2	MIR3908	Kin	miRNA	1.04646
TEAD2	MIR6090	Kin	miRNA	1.04646
CHCHD3	EPITHELIAL_MESENCHYMAL_TRANSITION	Kin	HALLMARK_EPITHELIAL_MESENCHYMAL_TRANSITION	1.21427
CHCHD3	MIR5581_3P	Kin	miRNA	1.21427
CHCHD3	EPITHELIAL_MESENCHYMAL_TRANSITION	Kin	HALLMARK_EPITHELIAL_MESENCHYMAL_TRANSITION	1.21427
CHCHD3	MIR5581_3P	Kin	miRNA	1.21427
CHCHD3	EPITHELIAL_MESENCHYMAL_TRANSITION	Kin	HALLMARK_EPITHELIAL_MESENCHYMAL_TRANSITION	1.21427
CHCHD3	MIR5581_3P	Kin	miRNA	1.21427
CHCHD3	EPITHELIAL_MESENCHYMAL_TRANSITION	Kin	HALLMARK_EPITHELIAL_MESENCHYMAL_TRANSITION	1.21427
CHCHD3	MIR5581_3P	Kin	miRNA	1.21427
CHCHD3	EPITHELIAL_MESENCHYMAL_TRANSITION	Kin	HALLMARK_EPITHELIAL_MESENCHYMAL_TRANSITION	1.21427
CHCHD3	MIR5581_3P	Kin	miRNA	1.21427
CHCHD3	EPITHELIAL_MESENCHYMAL_TRANSITION	Kin	HALLMARK_EPITHELIAL_MESENCHYMAL_TRANSITION	1.21427
CHCHD3	MIR5581_3P	Kin	miRNA	1.21427
TBX3	EPITHELIAL_MESENCHYMAL_TRANSITION	Kin	HALLMARK_EPITHELIAL_MESENCHYMAL_TRANSITION	1.02851
TBX3	MIR3132	Kin	miRNA	1.02851
TBX3	MIR4314	Kin	miRNA	1.02851
TBX3	MIR1282	Kin	miRNA	1.02851
TBX3	MIR4540	Kin	miRNA	1.02851
TBX3	MIR4681	Kin	miRNA	1.02851
TBX3	EPITHELIAL_MESENCHYMAL_TRANSITION	Kin	HALLMARK_EPITHELIAL_MESENCHYMAL_TRANSITION	1.02851
TBX3	MIR3132	Kin	miRNA	1.02851
TBX3	MIR4314	Kin	miRNA	1.02851
TBX3	MIR1282	Kin	miRNA	1.02851
TBX3	MIR4540	Kin	miRNA	1.02851
TBX3	MIR4681	Kin	miRNA	1.02851
FOXN3	EPITHELIAL_MESENCHYMAL_TRANSITION	Kin	HALLMARK_EPITHELIAL_MESENCHYMAL_TRANSITION	1.13298
FOXN3	MIR7153_3P	Kin	miRNA	1.13298
FOXN3	MIR3174	Kin	miRNA	1.13298
FOXN3	EPITHELIAL_MESENCHYMAL_TRANSITION	Kin	HALLMARK_EPITHELIAL_MESENCHYMAL_TRANSITION	1.13298
FOXN3	MIR7153_3P	Kin	miRNA	1.13298
FOXN3	MIR3174	Kin	miRNA	1.13298
CHCHD3	EPITHELIAL_MESENCHYMAL_TRANSITION	Kin	HALLMARK_EPITHELIAL_MESENCHYMAL_TRANSITION	1.21427
CHCHD3	MIR5581_3P	Kin	miRNA	1.21427
CHCHD3	EPITHELIAL_MESENCHYMAL_TRANSITION	Kin	HALLMARK_EPITHELIAL_MESENCHYMAL_TRANSITION	1.21427
CHCHD3	MIR5581_3P	Kin	miRNA	1.21427
CHCHD3	EPITHELIAL_MESENCHYMAL_TRANSITION	Kin	HALLMARK_EPITHELIAL_MESENCHYMAL_TRANSITION	1.21427
CHCHD3	MIR5581_3P	Kin	miRNA	1.21427
CHCHD3	EPITHELIAL_MESENCHYMAL_TRANSITION	Kin	HALLMARK_EPITHELIAL_MESENCHYMAL_TRANSITION	1.21427
CHCHD3	MIR5581_3P	Kin	miRNA	1.21427
CHCHD3	EPITHELIAL_MESENCHYMAL_TRANSITION	Kin	HALLMARK_EPITHELIAL_MESENCHYMAL_TRANSITION	1.21427
CHCHD3	MIR5581_3P	Kin	miRNA	1.21427
CHCHD3	EPITHELIAL_MESENCHYMAL_TRANSITION	Kin	HALLMARK_EPITHELIAL_MESENCHYMAL_TRANSITION	1.21427
CHCHD3	MIR5581_3P	Kin	miRNA	1.21427
CHCHD3	EPITHELIAL_MESENCHYMAL_TRANSITION	Kin	HALLMARK_EPITHELIAL_MESENCHYMAL_TRANSITION	1.21427
CHCHD3	MIR5581_3P	Kin	miRNA	1.21427
CHCHD3	EPITHELIAL_MESENCHYMAL_TRANSITION	Kin	HALLMARK_EPITHELIAL_MESENCHYMAL_TRANSITION	1.21427
CHCHD3	MIR5581_3P	Kin	miRNA	1.21427
CHCHD3	EPITHELIAL_MESENCHYMAL_TRANSITION	Kin	HALLMARK_EPITHELIAL_MESENCHYMAL_TRANSITION	1.21427
CHCHD3	MIR5581_3P	Kin	miRNA	1.21427
CHCHD3	MYOGENESIS	Kin	HALLMARK_MYOGENESIS	1.21427
CHCHD3	MIR5581_3P	Kin	miRNA	1.21427
FOXN3	EPITHELIAL_MESENCHYMAL_TRANSITION	Kin	HALLMARK_EPITHELIAL_MESENCHYMAL_TRANSITION	1.13298
FOXN3	MIR7153_3P	Kin	miRNA	1.13298
FOXN3	MIR3174	Kin	miRNA	1.13298
FOXN3	MYOGENESIS	Kin	HALLMARK_MYOGENESIS	1.13298
FOXN3	MIR7153_3P	Kin	miRNA	1.13298
FOXN3	MIR3174	Kin	miRNA	1.13298
CHCHD3	EPITHELIAL_MESENCHYMAL_TRANSITION	Kin	HALLMARK_EPITHELIAL_MESENCHYMAL_TRANSITION	1.21427
CHCHD3	MIR5581_3P	Kin	miRNA	1.21427
CHCHD3	EPITHELIAL_MESENCHYMAL_TRANSITION	Kin	HALLMARK_EPITHELIAL_MESENCHYMAL_TRANSITION	1.21427
CHCHD3	MIR5581_3P	Kin	miRNA	1.21427
FOXN3	EPITHELIAL_MESENCHYMAL_TRANSITION	Kin	HALLMARK_EPITHELIAL_MESENCHYMAL_TRANSITION	1.13298
FOXN3	MIR7153_3P	Kin	miRNA	1.13298
FOXN3	MIR3174	Kin	miRNA	1.13298
FOXN3	ANGIOGENESIS	Kin	HALLMARK_ANGIOGENESIS	1.13298
FOXN3	MIR7153_3P	Kin	miRNA	1.13298
FOXN3	MIR3174	Kin	miRNA	1.13298
CHCHD3	ANGIOGENESIS	Kin	HALLMARK_ANGIOGENESIS	1.21427
CHCHD3	MIR5581_3P	Kin	miRNA	1.21427
CHCHD3	EPITHELIAL_MESENCHYMAL_TRANSITION	Kin	HALLMARK_EPITHELIAL_MESENCHYMAL_TRANSITION	1.21427
CHCHD3	MIR5581_3P	Kin	miRNA	1.21427
CHCHD3	ANGIOGENESIS	Kin	HALLMARK_ANGIOGENESIS	1.21427
CHCHD3	MIR5581_3P	Kin	miRNA	1.21427
CHCHD3	EPITHELIAL_MESENCHYMAL_TRANSITION	Kin	HALLMARK_EPITHELIAL_MESENCHYMAL_TRANSITION	1.21427
CHCHD3	MIR5581_3P	Kin	miRNA	1.21427
CHCHD3	ANGIOGENESIS	Kin	HALLMARK_ANGIOGENESIS	1.21427
CHCHD3	MIR5581_3P	Kin	miRNA	1.21427
CHCHD3	EPITHELIAL_MESENCHYMAL_TRANSITION	Kin	HALLMARK_EPITHELIAL_MESENCHYMAL_TRANSITION	1.21427
CHCHD3	MIR5581_3P	Kin	miRNA	1.21427
TEAD2	ANGIOGENESIS	Kin	HALLMARK_ANGIOGENESIS	1.04646
TEAD2	MIR3188	Kin	miRNA	1.04646
TEAD2	MIR3132	Kin	miRNA	1.04646
TEAD2	MIR4314	Kin	miRNA	1.04646
TEAD2	MIR3651	Kin	miRNA	1.04646
TEAD2	MIR4432	Kin	miRNA	1.04646
TEAD2	MIR4517	Kin	miRNA	1.04646
TEAD2	MIR4312	Kin	miRNA	1.04646
TEAD2	MIR3908	Kin	miRNA	1.04646
TEAD2	MIR6090	Kin	miRNA	1.04646
TEAD2	EPITHELIAL_MESENCHYMAL_TRANSITION	Kin	HALLMARK_EPITHELIAL_MESENCHYMAL_TRANSITION	1.04646
TEAD2	MIR3188	Kin	miRNA	1.04646
TEAD2	MIR3132	Kin	miRNA	1.04646
TEAD2	MIR4314	Kin	miRNA	1.04646
TEAD2	MIR3651	Kin	miRNA	1.04646
TEAD2	MIR4432	Kin	miRNA	1.04646
TEAD2	MIR4517	Kin	miRNA	1.04646
TEAD2	MIR4312	Kin	miRNA	1.04646
TEAD2	MIR3908	Kin	miRNA	1.04646
TEAD2	MIR6090	Kin	miRNA	1.04646
FOXN3	ANGIOGENESIS	Kin	HALLMARK_ANGIOGENESIS	1.13298
FOXN3	MIR7153_3P	Kin	miRNA	1.13298
FOXN3	MIR3174	Kin	miRNA	1.13298
FOXN3	EPITHELIAL_MESENCHYMAL_TRANSITION	Kin	HALLMARK_EPITHELIAL_MESENCHYMAL_TRANSITION	1.13298
FOXN3	MIR7153_3P	Kin	miRNA	1.13298
FOXN3	MIR3174	Kin	miRNA	1.13298
CHCHD3	ANGIOGENESIS	Kin	HALLMARK_ANGIOGENESIS	1.21427
CHCHD3	MIR5581_3P	Kin	miRNA	1.21427
CHCHD3	EPITHELIAL_MESENCHYMAL_TRANSITION	Kin	HALLMARK_EPITHELIAL_MESENCHYMAL_TRANSITION	1.21427
CHCHD3	MIR5581_3P	Kin	miRNA	1.21427
CHCHD3	ANGIOGENESIS	Kin	HALLMARK_ANGIOGENESIS	1.21427
CHCHD3	MIR5581_3P	Kin	miRNA	1.21427
CHCHD3	EPITHELIAL_MESENCHYMAL_TRANSITION	Kin	HALLMARK_EPITHELIAL_MESENCHYMAL_TRANSITION	1.21427
CHCHD3	MIR5581_3P	Kin	miRNA	1.21427
CHCHD3	ANGIOGENESIS	Kin	HALLMARK_ANGIOGENESIS	1.21427
CHCHD3	MIR5581_3P	Kin	miRNA	1.21427
CHCHD3	EPITHELIAL_MESENCHYMAL_TRANSITION	Kin	HALLMARK_EPITHELIAL_MESENCHYMAL_TRANSITION	1.21427
CHCHD3	MIR5581_3P	Kin	miRNA	1.21427
CHCHD3	EPITHELIAL_MESENCHYMAL_TRANSITION	Kin	HALLMARK_EPITHELIAL_MESENCHYMAL_TRANSITION	1.21427
CHCHD3	MIR5581_3P	Kin	miRNA	1.21427
CHCHD3	EPITHELIAL_MESENCHYMAL_TRANSITION	Kin	HALLMARK_EPITHELIAL_MESENCHYMAL_TRANSITION	1.21427
CHCHD3	MIR5581_3P	Kin	miRNA	1.21427
CHCHD3	EPITHELIAL_MESENCHYMAL_TRANSITION	Kin	HALLMARK_EPITHELIAL_MESENCHYMAL_TRANSITION	1.21427
CHCHD3	MIR5581_3P	Kin	miRNA	1.21427
CHCHD3	EPITHELIAL_MESENCHYMAL_TRANSITION	Kin	HALLMARK_EPITHELIAL_MESENCHYMAL_TRANSITION	1.21427
CHCHD3	MIR5581_3P	Kin	miRNA	1.21427
CHCHD3	EPITHELIAL_MESENCHYMAL_TRANSITION	Kin	HALLMARK_EPITHELIAL_MESENCHYMAL_TRANSITION	1.21427
CHCHD3	MIR5581_3P	Kin	miRNA	1.21427
CHCHD3	EPITHELIAL_MESENCHYMAL_TRANSITION	Kin	HALLMARK_EPITHELIAL_MESENCHYMAL_TRANSITION	1.21427
CHCHD3	MIR5581_3P	Kin	miRNA	1.21427
CHCHD3	EPITHELIAL_MESENCHYMAL_TRANSITION	Kin	HALLMARK_EPITHELIAL_MESENCHYMAL_TRANSITION	1.21427
CHCHD3	MIR5581_3P	Kin	miRNA	1.21427
CHCHD3	EPITHELIAL_MESENCHYMAL_TRANSITION	Kin	HALLMARK_EPITHELIAL_MESENCHYMAL_TRANSITION	1.21427
CHCHD3	MIR5581_3P	Kin	miRNA	1.21427
CHCHD3	EPITHELIAL_MESENCHYMAL_TRANSITION	Kin	HALLMARK_EPITHELIAL_MESENCHYMAL_TRANSITION	1.21427
CHCHD3	MIR5581_3P	Kin	miRNA	1.21427
CHCHD3	EPITHELIAL_MESENCHYMAL_TRANSITION	Kin	HALLMARK_EPITHELIAL_MESENCHYMAL_TRANSITION	1.21427
CHCHD3	MIR5581_3P	Kin	miRNA	1.21427
CHCHD3	EPITHELIAL_MESENCHYMAL_TRANSITION	Kin	HALLMARK_EPITHELIAL_MESENCHYMAL_TRANSITION	1.21427
CHCHD3	MIR5581_3P	Kin	miRNA	1.21427
CHCHD3	ANGIOGENESIS	Kin	HALLMARK_ANGIOGENESIS	1.21427
CHCHD3	MIR5581_3P	Kin	miRNA	1.21427
CHCHD3	EPITHELIAL_MESENCHYMAL_TRANSITION	Kin	HALLMARK_EPITHELIAL_MESENCHYMAL_TRANSITION	1.21427
CHCHD3	MIR5581_3P	Kin	miRNA	1.21427
CHCHD3	EPITHELIAL_MESENCHYMAL_TRANSITION	Kin	HALLMARK_EPITHELIAL_MESENCHYMAL_TRANSITION	1.21427
CHCHD3	MIR5581_3P	Kin	miRNA	1.21427
CHCHD3	EPITHELIAL_MESENCHYMAL_TRANSITION	Kin	HALLMARK_EPITHELIAL_MESENCHYMAL_TRANSITION	1.21427
CHCHD3	MIR5581_3P	Kin	miRNA	1.21427
CHCHD3	EPITHELIAL_MESENCHYMAL_TRANSITION	Kin	HALLMARK_EPITHELIAL_MESENCHYMAL_TRANSITION	1.21427
CHCHD3	MIR5581_3P	Kin	miRNA	1.21427
CHCHD3	EPITHELIAL_MESENCHYMAL_TRANSITION	Kin	HALLMARK_EPITHELIAL_MESENCHYMAL_TRANSITION	1.21427
CHCHD3	MIR5581_3P	Kin	miRNA	1.21427
CHCHD3	EPITHELIAL_MESENCHYMAL_TRANSITION	Kin	HALLMARK_EPITHELIAL_MESENCHYMAL_TRANSITION	1.21427
CHCHD3	MIR5581_3P	Kin	miRNA	1.21427
CHCHD3	EPITHELIAL_MESENCHYMAL_TRANSITION	Kin	HALLMARK_EPITHELIAL_MESENCHYMAL_TRANSITION	1.21427
CHCHD3	MIR5581_3P	Kin	miRNA	1.21427
CHCHD3	MYOGENESIS	Kin	HALLMARK_MYOGENESIS	1.21427
CHCHD3	MIR5581_3P	Kin	miRNA	1.21427
CHCHD3	EPITHELIAL_MESENCHYMAL_TRANSITION	Kin	HALLMARK_EPITHELIAL_MESENCHYMAL_TRANSITION	1.21427
CHCHD3	MIR5581_3P	Kin	miRNA	1.21427
CHCHD3	MYOGENESIS	Kin	HALLMARK_MYOGENESIS	1.21427
CHCHD3	MIR5581_3P	Kin	miRNA	1.21427
CHCHD3	EPITHELIAL_MESENCHYMAL_TRANSITION	Kin	HALLMARK_EPITHELIAL_MESENCHYMAL_TRANSITION	1.21427
CHCHD3	MIR5581_3P	Kin	miRNA	1.21427
CHCHD3	EPITHELIAL_MESENCHYMAL_TRANSITION	Kin	HALLMARK_EPITHELIAL_MESENCHYMAL_TRANSITION	1.21427
CHCHD3	MIR5581_3P	Kin	miRNA	1.21427
CHCHD3	EPITHELIAL_MESENCHYMAL_TRANSITION	Kin	HALLMARK_EPITHELIAL_MESENCHYMAL_TRANSITION	1.21427
CHCHD3	MIR5581_3P	Kin	miRNA	1.21427
CHCHD3	EPITHELIAL_MESENCHYMAL_TRANSITION	Kin	HALLMARK_EPITHELIAL_MESENCHYMAL_TRANSITION	1.21427
CHCHD3	MIR5581_3P	Kin	miRNA	1.21427
CHCHD3	EPITHELIAL_MESENCHYMAL_TRANSITION	Kin	HALLMARK_EPITHELIAL_MESENCHYMAL_TRANSITION	1.21427
CHCHD3	MIR5581_3P	Kin	miRNA	1.21427
CHCHD3	EPITHELIAL_MESENCHYMAL_TRANSITION	Kin	HALLMARK_EPITHELIAL_MESENCHYMAL_TRANSITION	1.21427
CHCHD3	MIR5581_3P	Kin	miRNA	1.21427
CHCHD3	EPITHELIAL_MESENCHYMAL_TRANSITION	Kin	HALLMARK_EPITHELIAL_MESENCHYMAL_TRANSITION	1.21427
CHCHD3	MIR5581_3P	Kin	miRNA	1.21427
CHCHD3	EPITHELIAL_MESENCHYMAL_TRANSITION	Kin	HALLMARK_EPITHELIAL_MESENCHYMAL_TRANSITION	1.21427
CHCHD3	MIR5581_3P	Kin	miRNA	1.21427
CHCHD3	EPITHELIAL_MESENCHYMAL_TRANSITION	Kin	HALLMARK_EPITHELIAL_MESENCHYMAL_TRANSITION	1.21427
CHCHD3	MIR5581_3P	Kin	miRNA	1.21427
CHCHD3	EPITHELIAL_MESENCHYMAL_TRANSITION	Kin	HALLMARK_EPITHELIAL_MESENCHYMAL_TRANSITION	1.21427
CHCHD3	MIR5581_3P	Kin	miRNA	1.21427
CHCHD3	EPITHELIAL_MESENCHYMAL_TRANSITION	Kin	HALLMARK_EPITHELIAL_MESENCHYMAL_TRANSITION	1.21427
CHCHD3	MIR5581_3P	Kin	miRNA	1.21427
CHCHD3	EPITHELIAL_MESENCHYMAL_TRANSITION	Kin	HALLMARK_EPITHELIAL_MESENCHYMAL_TRANSITION	1.21427
CHCHD3	MIR5581_3P	Kin	miRNA	1.21427
CHCHD3	EPITHELIAL_MESENCHYMAL_TRANSITION	Kin	HALLMARK_EPITHELIAL_MESENCHYMAL_TRANSITION	1.21427
CHCHD3	MIR5581_3P	Kin	miRNA	1.21427
CHCHD3	EPITHELIAL_MESENCHYMAL_TRANSITION	Kin	HALLMARK_EPITHELIAL_MESENCHYMAL_TRANSITION	1.21427
CHCHD3	MIR5581_3P	Kin	miRNA	1.21427
CHCHD3	EPITHELIAL_MESENCHYMAL_TRANSITION	Kin	HALLMARK_EPITHELIAL_MESENCHYMAL_TRANSITION	1.21427
CHCHD3	MIR5581_3P	Kin	miRNA	1.21427
CHCHD3	EPITHELIAL_MESENCHYMAL_TRANSITION	Kin	HALLMARK_EPITHELIAL_MESENCHYMAL_TRANSITION	1.21427
CHCHD3	MIR5581_3P	Kin	miRNA	1.21427
CHCHD3	EPITHELIAL_MESENCHYMAL_TRANSITION	Kin	HALLMARK_EPITHELIAL_MESENCHYMAL_TRANSITION	1.21427
CHCHD3	MIR5581_3P	Kin	miRNA	1.21427
CHCHD3	EPITHELIAL_MESENCHYMAL_TRANSITION	Kin	HALLMARK_EPITHELIAL_MESENCHYMAL_TRANSITION	1.21427
CHCHD3	MIR5581_3P	Kin	miRNA	1.21427
CHCHD3	EPITHELIAL_MESENCHYMAL_TRANSITION	Kin	HALLMARK_EPITHELIAL_MESENCHYMAL_TRANSITION	1.21427
CHCHD3	MIR5581_3P	Kin	miRNA	1.21427
CHCHD3	EPITHELIAL_MESENCHYMAL_TRANSITION	Kin	HALLMARK_EPITHELIAL_MESENCHYMAL_TRANSITION	1.21427
CHCHD3	MIR5581_3P	Kin	miRNA	1.21427
CHCHD3	EPITHELIAL_MESENCHYMAL_TRANSITION	Kin	HALLMARK_EPITHELIAL_MESENCHYMAL_TRANSITION	1.21427
CHCHD3	MIR5581_3P	Kin	miRNA	1.21427
CHCHD3	ANGIOGENESIS	Kin	HALLMARK_ANGIOGENESIS	1.21427
CHCHD3	MIR5581_3P	Kin	miRNA	1.21427
CHCHD3	EPITHELIAL_MESENCHYMAL_TRANSITION	Kin	HALLMARK_EPITHELIAL_MESENCHYMAL_TRANSITION	1.21427
CHCHD3	MIR5581_3P	Kin	miRNA	1.21427
CHCHD3	EPITHELIAL_MESENCHYMAL_TRANSITION	Kin	HALLMARK_EPITHELIAL_MESENCHYMAL_TRANSITION	1.21427
CHCHD3	MIR5581_3P	Kin	miRNA	1.21427
CHCHD3	EPITHELIAL_MESENCHYMAL_TRANSITION	Kin	HALLMARK_EPITHELIAL_MESENCHYMAL_TRANSITION	1.21427
CHCHD3	MIR5581_3P	Kin	miRNA	1.21427
CHCHD3	EPITHELIAL_MESENCHYMAL_TRANSITION	Kin	HALLMARK_EPITHELIAL_MESENCHYMAL_TRANSITION	1.21427
CHCHD3	MIR5581_3P	Kin	miRNA	1.21427
CHCHD3	EPITHELIAL_MESENCHYMAL_TRANSITION	Kin	HALLMARK_EPITHELIAL_MESENCHYMAL_TRANSITION	1.21427
CHCHD3	MIR5581_3P	Kin	miRNA	1.21427
CHCHD3	EPITHELIAL_MESENCHYMAL_TRANSITION	Kin	HALLMARK_EPITHELIAL_MESENCHYMAL_TRANSITION	1.21427
CHCHD3	MIR5581_3P	Kin	miRNA	1.21427
CHCHD3	EPITHELIAL_MESENCHYMAL_TRANSITION	Kin	HALLMARK_EPITHELIAL_MESENCHYMAL_TRANSITION	1.21427
CHCHD3	MIR5581_3P	Kin	miRNA	1.21427
CHCHD3	EPITHELIAL_MESENCHYMAL_TRANSITION	Kin	HALLMARK_EPITHELIAL_MESENCHYMAL_TRANSITION	1.21427
CHCHD3	MIR5581_3P	Kin	miRNA	1.21427
CHCHD3	EPITHELIAL_MESENCHYMAL_TRANSITION	Kin	HALLMARK_EPITHELIAL_MESENCHYMAL_TRANSITION	1.21427
CHCHD3	MIR5581_3P	Kin	miRNA	1.21427
CHCHD3	EPITHELIAL_MESENCHYMAL_TRANSITION	Kin	HALLMARK_EPITHELIAL_MESENCHYMAL_TRANSITION	1.21427
CHCHD3	MIR5581_3P	Kin	miRNA	1.21427
CHCHD3	EPITHELIAL_MESENCHYMAL_TRANSITION	Kin	HALLMARK_EPITHELIAL_MESENCHYMAL_TRANSITION	1.21427
CHCHD3	MIR5581_3P	Kin	miRNA	1.21427
CHCHD3	EPITHELIAL_MESENCHYMAL_TRANSITION	Kin	HALLMARK_EPITHELIAL_MESENCHYMAL_TRANSITION	1.21427
CHCHD3	MIR5581_3P	Kin	miRNA	1.21427
CHCHD3	EPITHELIAL_MESENCHYMAL_TRANSITION	Kin	HALLMARK_EPITHELIAL_MESENCHYMAL_TRANSITION	1.21427
CHCHD3	MIR5581_3P	Kin	miRNA	1.21427
CHCHD3	EPITHELIAL_MESENCHYMAL_TRANSITION	Kin	HALLMARK_EPITHELIAL_MESENCHYMAL_TRANSITION	1.21427
CHCHD3	MIR5581_3P	Kin	miRNA	1.21427
CHCHD3	EPITHELIAL_MESENCHYMAL_TRANSITION	Kin	HALLMARK_EPITHELIAL_MESENCHYMAL_TRANSITION	1.21427
CHCHD3	MIR5581_3P	Kin	miRNA	1.21427
CHCHD3	EPITHELIAL_MESENCHYMAL_TRANSITION	Kin	HALLMARK_EPITHELIAL_MESENCHYMAL_TRANSITION	1.21427
CHCHD3	MIR5581_3P	Kin	miRNA	1.21427
CHCHD3	EPITHELIAL_MESENCHYMAL_TRANSITION	Kin	HALLMARK_EPITHELIAL_MESENCHYMAL_TRANSITION	1.21427
CHCHD3	MIR5581_3P	Kin	miRNA	1.21427
CHCHD3	EPITHELIAL_MESENCHYMAL_TRANSITION	Kin	HALLMARK_EPITHELIAL_MESENCHYMAL_TRANSITION	1.21427
CHCHD3	MIR5581_3P	Kin	miRNA	1.21427
CHCHD3	EPITHELIAL_MESENCHYMAL_TRANSITION	Kin	HALLMARK_EPITHELIAL_MESENCHYMAL_TRANSITION	1.21427
CHCHD3	MIR5581_3P	Kin	miRNA	1.21427
CHCHD3	EPITHELIAL_MESENCHYMAL_TRANSITION	Kin	HALLMARK_EPITHELIAL_MESENCHYMAL_TRANSITION	1.21427
CHCHD3	MIR5581_3P	Kin	miRNA	1.21427
CHCHD3	EPITHELIAL_MESENCHYMAL_TRANSITION	Kin	HALLMARK_EPITHELIAL_MESENCHYMAL_TRANSITION	1.21427
CHCHD3	MIR5581_3P	Kin	miRNA	1.21427
CHCHD3	EPITHELIAL_MESENCHYMAL_TRANSITION	Kin	HALLMARK_EPITHELIAL_MESENCHYMAL_TRANSITION	1.21427
CHCHD3	MIR5581_3P	Kin	miRNA	1.21427
CHCHD3	EPITHELIAL_MESENCHYMAL_TRANSITION	Kin	HALLMARK_EPITHELIAL_MESENCHYMAL_TRANSITION	1.21427
CHCHD3	MIR5581_3P	Kin	miRNA	1.21427
CHCHD3	EPITHELIAL_MESENCHYMAL_TRANSITION	Kin	HALLMARK_EPITHELIAL_MESENCHYMAL_TRANSITION	1.21427
CHCHD3	MIR5581_3P	Kin	miRNA	1.21427
CHCHD3	EPITHELIAL_MESENCHYMAL_TRANSITION	Kin	HALLMARK_EPITHELIAL_MESENCHYMAL_TRANSITION	1.21427
CHCHD3	MIR5581_3P	Kin	miRNA	1.21427
CHCHD3	EPITHELIAL_MESENCHYMAL_TRANSITION	Kin	HALLMARK_EPITHELIAL_MESENCHYMAL_TRANSITION	1.21427
CHCHD3	MIR5581_3P	Kin	miRNA	1.21427
CHCHD3	EPITHELIAL_MESENCHYMAL_TRANSITION	Kin	HALLMARK_EPITHELIAL_MESENCHYMAL_TRANSITION	1.21427
CHCHD3	MIR5581_3P	Kin	miRNA	1.21427
CHCHD3	EPITHELIAL_MESENCHYMAL_TRANSITION	Kin	HALLMARK_EPITHELIAL_MESENCHYMAL_TRANSITION	1.21427
CHCHD3	MIR5581_3P	Kin	miRNA	1.21427
CHCHD3	EPITHELIAL_MESENCHYMAL_TRANSITION	Kin	HALLMARK_EPITHELIAL_MESENCHYMAL_TRANSITION	1.21427
CHCHD3	MIR5581_3P	Kin	miRNA	1.21427
CHCHD3	MYOGENESIS	Kin	HALLMARK_MYOGENESIS	1.21427
CHCHD3	MIR5581_3P	Kin	miRNA	1.21427
CHCHD3	EPITHELIAL_MESENCHYMAL_TRANSITION	Kin	HALLMARK_EPITHELIAL_MESENCHYMAL_TRANSITION	1.21427
CHCHD3	MIR5581_3P	Kin	miRNA	1.21427
CHCHD3	EPITHELIAL_MESENCHYMAL_TRANSITION	Kin	HALLMARK_EPITHELIAL_MESENCHYMAL_TRANSITION	1.21427
CHCHD3	MIR5581_3P	Kin	miRNA	1.21427
CHCHD3	EPITHELIAL_MESENCHYMAL_TRANSITION	Kin	HALLMARK_EPITHELIAL_MESENCHYMAL_TRANSITION	1.21427
CHCHD3	MIR5581_3P	Kin	miRNA	1.21427
CHCHD3	EPITHELIAL_MESENCHYMAL_TRANSITION	Kin	HALLMARK_EPITHELIAL_MESENCHYMAL_TRANSITION	1.21427
CHCHD3	MIR5581_3P	Kin	miRNA	1.21427
CHCHD3	EPITHELIAL_MESENCHYMAL_TRANSITION	Kin	HALLMARK_EPITHELIAL_MESENCHYMAL_TRANSITION	1.21427
CHCHD3	MIR5581_3P	Kin	miRNA	1.21427
CHCHD3	EPITHELIAL_MESENCHYMAL_TRANSITION	Kin	HALLMARK_EPITHELIAL_MESENCHYMAL_TRANSITION	1.21427
CHCHD3	MIR5581_3P	Kin	miRNA	1.21427
CHCHD3	ANGIOGENESIS	Kin	HALLMARK_ANGIOGENESIS	1.21427
CHCHD3	MIR5581_3P	Kin	miRNA	1.21427
CHCHD3	EPITHELIAL_MESENCHYMAL_TRANSITION	Kin	HALLMARK_EPITHELIAL_MESENCHYMAL_TRANSITION	1.21427
CHCHD3	MIR5581_3P	Kin	miRNA	1.21427
CHCHD3	ANGIOGENESIS	Kin	HALLMARK_ANGIOGENESIS	1.21427
CHCHD3	MIR5581_3P	Kin	miRNA	1.21427
CHCHD3	EPITHELIAL_MESENCHYMAL_TRANSITION	Kin	HALLMARK_EPITHELIAL_MESENCHYMAL_TRANSITION	1.21427
CHCHD3	MIR5581_3P	Kin	miRNA	1.21427
CHCHD3	ANGIOGENESIS	Kin	HALLMARK_ANGIOGENESIS	1.21427
CHCHD3	MIR5581_3P	Kin	miRNA	1.21427
CHCHD3	EPITHELIAL_MESENCHYMAL_TRANSITION	Kin	HALLMARK_EPITHELIAL_MESENCHYMAL_TRANSITION	1.21427
CHCHD3	MIR5581_3P	Kin	miRNA	1.21427
CHCHD3	ANGIOGENESIS	Kin	HALLMARK_ANGIOGENESIS	1.21427
CHCHD3	MIR5581_3P	Kin	miRNA	1.21427
CHCHD3	EPITHELIAL_MESENCHYMAL_TRANSITION	Kin	HALLMARK_EPITHELIAL_MESENCHYMAL_TRANSITION	1.21427
CHCHD3	MIR5581_3P	Kin	miRNA	1.21427
CHCHD3	ANGIOGENESIS	Kin	HALLMARK_ANGIOGENESIS	1.21427
CHCHD3	MIR5581_3P	Kin	miRNA	1.21427
CHCHD3	EPITHELIAL_MESENCHYMAL_TRANSITION	Kin	HALLMARK_EPITHELIAL_MESENCHYMAL_TRANSITION	1.21427
CHCHD3	MIR5581_3P	Kin	miRNA	1.21427
CHCHD3	ANGIOGENESIS	Kin	HALLMARK_ANGIOGENESIS	1.21427
CHCHD3	MIR5581_3P	Kin	miRNA	1.21427
CHCHD3	EPITHELIAL_MESENCHYMAL_TRANSITION	Kin	HALLMARK_EPITHELIAL_MESENCHYMAL_TRANSITION	1.21427
CHCHD3	MIR5581_3P	Kin	miRNA	1.21427
CHCHD3	ANGIOGENESIS	Kin	HALLMARK_ANGIOGENESIS	1.21427
CHCHD3	MIR5581_3P	Kin	miRNA	1.21427
CHCHD3	EPITHELIAL_MESENCHYMAL_TRANSITION	Kin	HALLMARK_EPITHELIAL_MESENCHYMAL_TRANSITION	1.21427
CHCHD3	MIR5581_3P	Kin	miRNA	1.21427
CHCHD3	ANGIOGENESIS	Kin	HALLMARK_ANGIOGENESIS	1.21427
CHCHD3	MIR5581_3P	Kin	miRNA	1.21427
CHCHD3	EPITHELIAL_MESENCHYMAL_TRANSITION	Kin	HALLMARK_EPITHELIAL_MESENCHYMAL_TRANSITION	1.21427
CHCHD3	MIR5581_3P	Kin	miRNA	1.21427
CHCHD3	ANGIOGENESIS	Kin	HALLMARK_ANGIOGENESIS	1.21427
CHCHD3	MIR5581_3P	Kin	miRNA	1.21427
CHCHD3	EPITHELIAL_MESENCHYMAL_TRANSITION	Kin	HALLMARK_EPITHELIAL_MESENCHYMAL_TRANSITION	1.21427
CHCHD3	MIR5581_3P	Kin	miRNA	1.21427
CHCHD3	EPITHELIAL_MESENCHYMAL_TRANSITION	Kin	HALLMARK_EPITHELIAL_MESENCHYMAL_TRANSITION	1.21427
CHCHD3	MIR5581_3P	Kin	miRNA	1.21427
CHCHD3	EPITHELIAL_MESENCHYMAL_TRANSITION	Kin	HALLMARK_EPITHELIAL_MESENCHYMAL_TRANSITION	1.21427
CHCHD3	MIR5581_3P	Kin	miRNA	1.21427
CHCHD3	EPITHELIAL_MESENCHYMAL_TRANSITION	Kin	HALLMARK_EPITHELIAL_MESENCHYMAL_TRANSITION	1.21427
CHCHD3	MIR5581_3P	Kin	miRNA	1.21427
CHCHD3	EPITHELIAL_MESENCHYMAL_TRANSITION	Kin	HALLMARK_EPITHELIAL_MESENCHYMAL_TRANSITION	1.21427
CHCHD3	MIR5581_3P	Kin	miRNA	1.21427
TEAD2	EPITHELIAL_MESENCHYMAL_TRANSITION	Kin	HALLMARK_EPITHELIAL_MESENCHYMAL_TRANSITION	1.04646
TEAD2	MIR3188	Kin	miRNA	1.04646
TEAD2	MIR3132	Kin	miRNA	1.04646
TEAD2	MIR4314	Kin	miRNA	1.04646
TEAD2	MIR3651	Kin	miRNA	1.04646
TEAD2	MIR4432	Kin	miRNA	1.04646
TEAD2	MIR4517	Kin	miRNA	1.04646
TEAD2	MIR4312	Kin	miRNA	1.04646
TEAD2	MIR3908	Kin	miRNA	1.04646
TEAD2	MIR6090	Kin	miRNA	1.04646
TEAD2	EPITHELIAL_MESENCHYMAL_TRANSITION	Kin	HALLMARK_EPITHELIAL_MESENCHYMAL_TRANSITION	1.04646
TEAD2	MIR3188	Kin	miRNA	1.04646
TEAD2	MIR3132	Kin	miRNA	1.04646
TEAD2	MIR4314	Kin	miRNA	1.04646
TEAD2	MIR3651	Kin	miRNA	1.04646
TEAD2	MIR4432	Kin	miRNA	1.04646
TEAD2	MIR4517	Kin	miRNA	1.04646
TEAD2	MIR4312	Kin	miRNA	1.04646
TEAD2	MIR3908	Kin	miRNA	1.04646
TEAD2	MIR6090	Kin	miRNA	1.04646
CHCHD3	EPITHELIAL_MESENCHYMAL_TRANSITION	Kin	HALLMARK_EPITHELIAL_MESENCHYMAL_TRANSITION	1.21427
CHCHD3	MIR5581_3P	Kin	miRNA	1.21427
CHCHD3	EPITHELIAL_MESENCHYMAL_TRANSITION	Kin	HALLMARK_EPITHELIAL_MESENCHYMAL_TRANSITION	1.21427
CHCHD3	MIR5581_3P	Kin	miRNA	1.21427
TEAD2	EPITHELIAL_MESENCHYMAL_TRANSITION	Kin	HALLMARK_EPITHELIAL_MESENCHYMAL_TRANSITION	1.04646
TEAD2	MIR3188	Kin	miRNA	1.04646
TEAD2	MIR3132	Kin	miRNA	1.04646
TEAD2	MIR4314	Kin	miRNA	1.04646
TEAD2	MIR3651	Kin	miRNA	1.04646
TEAD2	MIR4432	Kin	miRNA	1.04646
TEAD2	MIR4517	Kin	miRNA	1.04646
TEAD2	MIR4312	Kin	miRNA	1.04646
TEAD2	MIR3908	Kin	miRNA	1.04646
TEAD2	MIR6090	Kin	miRNA	1.04646
TEAD2	EPITHELIAL_MESENCHYMAL_TRANSITION	Kin	HALLMARK_EPITHELIAL_MESENCHYMAL_TRANSITION	1.04646
TEAD2	MIR3188	Kin	miRNA	1.04646
TEAD2	MIR3132	Kin	miRNA	1.04646
TEAD2	MIR4314	Kin	miRNA	1.04646
TEAD2	MIR3651	Kin	miRNA	1.04646
TEAD2	MIR4432	Kin	miRNA	1.04646
TEAD2	MIR4517	Kin	miRNA	1.04646
TEAD2	MIR4312	Kin	miRNA	1.04646
TEAD2	MIR3908	Kin	miRNA	1.04646
TEAD2	MIR6090	Kin	miRNA	1.04646
FOXN3	EPITHELIAL_MESENCHYMAL_TRANSITION	Kin	HALLMARK_EPITHELIAL_MESENCHYMAL_TRANSITION	1.13298
FOXN3	MIR7153_3P	Kin	miRNA	1.13298
FOXN3	MIR3174	Kin	miRNA	1.13298
FOXN3	EPITHELIAL_MESENCHYMAL_TRANSITION	Kin	HALLMARK_EPITHELIAL_MESENCHYMAL_TRANSITION	1.13298
FOXN3	MIR7153_3P	Kin	miRNA	1.13298
FOXN3	MIR3174	Kin	miRNA	1.13298
CHCHD3	EPITHELIAL_MESENCHYMAL_TRANSITION	Kin	HALLMARK_EPITHELIAL_MESENCHYMAL_TRANSITION	1.21427
CHCHD3	MIR5581_3P	Kin	miRNA	1.21427
CHCHD3	EPITHELIAL_MESENCHYMAL_TRANSITION	Kin	HALLMARK_EPITHELIAL_MESENCHYMAL_TRANSITION	1.21427
CHCHD3	MIR5581_3P	Kin	miRNA	1.21427
CHCHD3	EPITHELIAL_MESENCHYMAL_TRANSITION	Kin	HALLMARK_EPITHELIAL_MESENCHYMAL_TRANSITION	1.21427
CHCHD3	MIR5581_3P	Kin	miRNA	1.21427
CHCHD3	EPITHELIAL_MESENCHYMAL_TRANSITION	Kin	HALLMARK_EPITHELIAL_MESENCHYMAL_TRANSITION	1.21427
CHCHD3	MIR5581_3P	Kin	miRNA	1.21427
CHCHD3	EPITHELIAL_MESENCHYMAL_TRANSITION	Kin	HALLMARK_EPITHELIAL_MESENCHYMAL_TRANSITION	1.21427
CHCHD3	MIR5581_3P	Kin	miRNA	1.21427
CHCHD3	MYOGENESIS	Kin	HALLMARK_MYOGENESIS	1.21427
CHCHD3	MIR5581_3P	Kin	miRNA	1.21427
CHCHD3	EPITHELIAL_MESENCHYMAL_TRANSITION	Kin	HALLMARK_EPITHELIAL_MESENCHYMAL_TRANSITION	1.21427
CHCHD3	MIR5581_3P	Kin	miRNA	1.21427
CHCHD3	EPITHELIAL_MESENCHYMAL_TRANSITION	Kin	HALLMARK_EPITHELIAL_MESENCHYMAL_TRANSITION	1.21427
CHCHD3	MIR5581_3P	Kin	miRNA	1.21427
CHCHD3	EPITHELIAL_MESENCHYMAL_TRANSITION	Kin	HALLMARK_EPITHELIAL_MESENCHYMAL_TRANSITION	1.21427
CHCHD3	MIR5581_3P	Kin	miRNA	1.21427
CHCHD3	MYOGENESIS	Kin	HALLMARK_MYOGENESIS	1.21427
CHCHD3	MIR5581_3P	Kin	miRNA	1.21427
TBX3	EPITHELIAL_MESENCHYMAL_TRANSITION	Kin	HALLMARK_EPITHELIAL_MESENCHYMAL_TRANSITION	1.02851
TBX3	MIR3132	Kin	miRNA	1.02851
TBX3	MIR4314	Kin	miRNA	1.02851
TBX3	MIR1282	Kin	miRNA	1.02851
TBX3	MIR4540	Kin	miRNA	1.02851
TBX3	MIR4681	Kin	miRNA	1.02851
TBX3	MYOGENESIS	Kin	HALLMARK_MYOGENESIS	1.02851
TBX3	MIR3132	Kin	miRNA	1.02851
TBX3	MIR4314	Kin	miRNA	1.02851
TBX3	MIR1282	Kin	miRNA	1.02851
TBX3	MIR4540	Kin	miRNA	1.02851
TBX3	MIR4681	Kin	miRNA	1.02851
CHCHD3	EPITHELIAL_MESENCHYMAL_TRANSITION	Kin	HALLMARK_EPITHELIAL_MESENCHYMAL_TRANSITION	1.21427
CHCHD3	MIR5581_3P	Kin	miRNA	1.21427
CHCHD3	EPITHELIAL_MESENCHYMAL_TRANSITION	Kin	HALLMARK_EPITHELIAL_MESENCHYMAL_TRANSITION	1.21427
CHCHD3	MIR5581_3P	Kin	miRNA	1.21427
CHCHD3	EPITHELIAL_MESENCHYMAL_TRANSITION	Kin	HALLMARK_EPITHELIAL_MESENCHYMAL_TRANSITION	1.21427
CHCHD3	MIR5581_3P	Kin	miRNA	1.21427
CHCHD3	EPITHELIAL_MESENCHYMAL_TRANSITION	Kin	HALLMARK_EPITHELIAL_MESENCHYMAL_TRANSITION	1.21427
CHCHD3	MIR5581_3P	Kin	miRNA	1.21427
CHCHD3	EPITHELIAL_MESENCHYMAL_TRANSITION	Kin	HALLMARK_EPITHELIAL_MESENCHYMAL_TRANSITION	1.21427
CHCHD3	MIR5581_3P	Kin	miRNA	1.21427
CHCHD3	EPITHELIAL_MESENCHYMAL_TRANSITION	Kin	HALLMARK_EPITHELIAL_MESENCHYMAL_TRANSITION	1.21427
CHCHD3	MIR5581_3P	Kin	miRNA	1.21427
CHCHD3	EPITHELIAL_MESENCHYMAL_TRANSITION	Kin	HALLMARK_EPITHELIAL_MESENCHYMAL_TRANSITION	1.21427
CHCHD3	MIR5581_3P	Kin	miRNA	1.21427
CHCHD3	EPITHELIAL_MESENCHYMAL_TRANSITION	Kin	HALLMARK_EPITHELIAL_MESENCHYMAL_TRANSITION	1.21427
CHCHD3	MIR5581_3P	Kin	miRNA	1.21427
CHCHD3	EPITHELIAL_MESENCHYMAL_TRANSITION	Kin	HALLMARK_EPITHELIAL_MESENCHYMAL_TRANSITION	1.21427
CHCHD3	MIR5581_3P	Kin	miRNA	1.21427
CHCHD3	EPITHELIAL_MESENCHYMAL_TRANSITION	Kin	HALLMARK_EPITHELIAL_MESENCHYMAL_TRANSITION	1.21427
CHCHD3	MIR5581_3P	Kin	miRNA	1.21427
CHCHD3	EPITHELIAL_MESENCHYMAL_TRANSITION	Kin	HALLMARK_EPITHELIAL_MESENCHYMAL_TRANSITION	1.21427
CHCHD3	MIR5581_3P	Kin	miRNA	1.21427
CHCHD3	EPITHELIAL_MESENCHYMAL_TRANSITION	Kin	HALLMARK_EPITHELIAL_MESENCHYMAL_TRANSITION	1.21427
CHCHD3	MIR5581_3P	Kin	miRNA	1.21427
CHCHD3	EPITHELIAL_MESENCHYMAL_TRANSITION	Kin	HALLMARK_EPITHELIAL_MESENCHYMAL_TRANSITION	1.21427
CHCHD3	MIR5581_3P	Kin	miRNA	1.21427
CHCHD3	EPITHELIAL_MESENCHYMAL_TRANSITION	Kin	HALLMARK_EPITHELIAL_MESENCHYMAL_TRANSITION	1.21427
CHCHD3	MIR5581_3P	Kin	miRNA	1.21427
CHCHD3	EPITHELIAL_MESENCHYMAL_TRANSITION	Kin	HALLMARK_EPITHELIAL_MESENCHYMAL_TRANSITION	1.21427
CHCHD3	MIR5581_3P	Kin	miRNA	1.21427
CHCHD3	ANGIOGENESIS	Kin	HALLMARK_ANGIOGENESIS	1.21427
CHCHD3	MIR5581_3P	Kin	miRNA	1.21427
CHCHD3	EPITHELIAL_MESENCHYMAL_TRANSITION	Kin	HALLMARK_EPITHELIAL_MESENCHYMAL_TRANSITION	1.21427
CHCHD3	MIR5581_3P	Kin	miRNA	1.21427
CHCHD3	EPITHELIAL_MESENCHYMAL_TRANSITION	Kin	HALLMARK_EPITHELIAL_MESENCHYMAL_TRANSITION	1.21427
CHCHD3	MIR5581_3P	Kin	miRNA	1.21427
CHCHD3	MYOGENESIS	Kin	HALLMARK_MYOGENESIS	1.21427
CHCHD3	MIR5581_3P	Kin	miRNA	1.21427
CHCHD3	EPITHELIAL_MESENCHYMAL_TRANSITION	Kin	HALLMARK_EPITHELIAL_MESENCHYMAL_TRANSITION	1.21427
CHCHD3	MIR5581_3P	Kin	miRNA	1.21427
CHCHD3	MYOGENESIS	Kin	HALLMARK_MYOGENESIS	1.21427
CHCHD3	MIR5581_3P	Kin	miRNA	1.21427
CHCHD3	MYOGENESIS	Kin	HALLMARK_MYOGENESIS	1.21427
CHCHD3	MIR5581_3P	Kin	miRNA	1.21427
CHCHD3	MYOGENESIS	Kin	HALLMARK_MYOGENESIS	1.21427
CHCHD3	MIR5581_3P	Kin	miRNA	1.21427
CHCHD3	MYOGENESIS	Kin	HALLMARK_MYOGENESIS	1.21427
CHCHD3	MIR5581_3P	Kin	miRNA	1.21427
CHCHD3	MYOGENESIS	Kin	HALLMARK_MYOGENESIS	1.21427
CHCHD3	MIR5581_3P	Kin	miRNA	1.21427
CHCHD3	EPITHELIAL_MESENCHYMAL_TRANSITION	Kin	HALLMARK_EPITHELIAL_MESENCHYMAL_TRANSITION	1.21427
CHCHD3	MIR5581_3P	Kin	miRNA	1.21427
CHCHD3	MYOGENESIS	Kin	HALLMARK_MYOGENESIS	1.21427
CHCHD3	MIR5581_3P	Kin	miRNA	1.21427
CHCHD3	EPITHELIAL_MESENCHYMAL_TRANSITION	Kin	HALLMARK_EPITHELIAL_MESENCHYMAL_TRANSITION	1.21427
CHCHD3	MIR5581_3P	Kin	miRNA	1.21427
CHCHD3	MYOGENESIS	Kin	HALLMARK_MYOGENESIS	1.21427
CHCHD3	MIR5581_3P	Kin	miRNA	1.21427
CHCHD3	EPITHELIAL_MESENCHYMAL_TRANSITION	Kin	HALLMARK_EPITHELIAL_MESENCHYMAL_TRANSITION	1.21427
CHCHD3	MIR5581_3P	Kin	miRNA	1.21427
CHCHD3	MYOGENESIS	Kin	HALLMARK_MYOGENESIS	1.21427
CHCHD3	MIR5581_3P	Kin	miRNA	1.21427
CHCHD3	EPITHELIAL_MESENCHYMAL_TRANSITION	Kin	HALLMARK_EPITHELIAL_MESENCHYMAL_TRANSITION	1.21427
CHCHD3	MIR5581_3P	Kin	miRNA	1.21427
CHCHD3	MYOGENESIS	Kin	HALLMARK_MYOGENESIS	1.21427
CHCHD3	MIR5581_3P	Kin	miRNA	1.21427
CHCHD3	EPITHELIAL_MESENCHYMAL_TRANSITION	Kin	HALLMARK_EPITHELIAL_MESENCHYMAL_TRANSITION	1.21427
CHCHD3	MIR5581_3P	Kin	miRNA	1.21427
CHCHD3	MYOGENESIS	Kin	HALLMARK_MYOGENESIS	1.21427
CHCHD3	MIR5581_3P	Kin	miRNA	1.21427
CHCHD3	EPITHELIAL_MESENCHYMAL_TRANSITION	Kin	HALLMARK_EPITHELIAL_MESENCHYMAL_TRANSITION	1.21427
CHCHD3	MIR5581_3P	Kin	miRNA	1.21427
CHCHD3	MYOGENESIS	Kin	HALLMARK_MYOGENESIS	1.21427
CHCHD3	MIR5581_3P	Kin	miRNA	1.21427
CHCHD3	EPITHELIAL_MESENCHYMAL_TRANSITION	Kin	HALLMARK_EPITHELIAL_MESENCHYMAL_TRANSITION	1.21427
CHCHD3	MIR5581_3P	Kin	miRNA	1.21427
CHCHD3	MYOGENESIS	Kin	HALLMARK_MYOGENESIS	1.21427
CHCHD3	MIR5581_3P	Kin	miRNA	1.21427
CHCHD3	EPITHELIAL_MESENCHYMAL_TRANSITION	Kin	HALLMARK_EPITHELIAL_MESENCHYMAL_TRANSITION	1.21427
CHCHD3	MIR5581_3P	Kin	miRNA	1.21427
CHCHD3	MYOGENESIS	Kin	HALLMARK_MYOGENESIS	1.21427
CHCHD3	MIR5581_3P	Kin	miRNA	1.21427
CHCHD3	EPITHELIAL_MESENCHYMAL_TRANSITION	Kin	HALLMARK_EPITHELIAL_MESENCHYMAL_TRANSITION	1.21427
CHCHD3	MIR5581_3P	Kin	miRNA	1.21427
CHCHD3	MYOGENESIS	Kin	HALLMARK_MYOGENESIS	1.21427
CHCHD3	MIR5581_3P	Kin	miRNA	1.21427
CHCHD3	EPITHELIAL_MESENCHYMAL_TRANSITION	Kin	HALLMARK_EPITHELIAL_MESENCHYMAL_TRANSITION	1.21427
CHCHD3	MIR5581_3P	Kin	miRNA	1.21427
CHCHD3	MYOGENESIS	Kin	HALLMARK_MYOGENESIS	1.21427
CHCHD3	MIR5581_3P	Kin	miRNA	1.21427
CHCHD3	EPITHELIAL_MESENCHYMAL_TRANSITION	Kin	HALLMARK_EPITHELIAL_MESENCHYMAL_TRANSITION	1.21427
CHCHD3	MIR5581_3P	Kin	miRNA	1.21427
CHCHD3	MYOGENESIS	Kin	HALLMARK_MYOGENESIS	1.21427
CHCHD3	MIR5581_3P	Kin	miRNA	1.21427
CHCHD3	EPITHELIAL_MESENCHYMAL_TRANSITION	Kin	HALLMARK_EPITHELIAL_MESENCHYMAL_TRANSITION	1.21427
CHCHD3	MIR5581_3P	Kin	miRNA	1.21427
CHCHD3	MYOGENESIS	Kin	HALLMARK_MYOGENESIS	1.21427
CHCHD3	MIR5581_3P	Kin	miRNA	1.21427
CHCHD3	EPITHELIAL_MESENCHYMAL_TRANSITION	Kin	HALLMARK_EPITHELIAL_MESENCHYMAL_TRANSITION	1.21427
CHCHD3	MIR5581_3P	Kin	miRNA	1.21427
CHCHD3	ANGIOGENESIS	Kin	HALLMARK_ANGIOGENESIS	1.21427
CHCHD3	MIR5581_3P	Kin	miRNA	1.21427
CHCHD3	EPITHELIAL_MESENCHYMAL_TRANSITION	Kin	HALLMARK_EPITHELIAL_MESENCHYMAL_TRANSITION	1.21427
CHCHD3	MIR5581_3P	Kin	miRNA	1.21427
CHCHD3	ANGIOGENESIS	Kin	HALLMARK_ANGIOGENESIS	1.21427
CHCHD3	MIR5581_3P	Kin	miRNA	1.21427
CHCHD3	EPITHELIAL_MESENCHYMAL_TRANSITION	Kin	HALLMARK_EPITHELIAL_MESENCHYMAL_TRANSITION	1.21427
CHCHD3	MIR5581_3P	Kin	miRNA	1.21427
CHCHD3	ANGIOGENESIS	Kin	HALLMARK_ANGIOGENESIS	1.21427
CHCHD3	MIR5581_3P	Kin	miRNA	1.21427
CHCHD3	EPITHELIAL_MESENCHYMAL_TRANSITION	Kin	HALLMARK_EPITHELIAL_MESENCHYMAL_TRANSITION	1.21427
CHCHD3	MIR5581_3P	Kin	miRNA	1.21427
CHCHD3	EPITHELIAL_MESENCHYMAL_TRANSITION	Kin	HALLMARK_EPITHELIAL_MESENCHYMAL_TRANSITION	1.21427
CHCHD3	MIR5581_3P	Kin	miRNA	1.21427
CHCHD3	EPITHELIAL_MESENCHYMAL_TRANSITION	Kin	HALLMARK_EPITHELIAL_MESENCHYMAL_TRANSITION	1.21427
CHCHD3	MIR5581_3P	Kin	miRNA	1.21427
CHCHD3	EPITHELIAL_MESENCHYMAL_TRANSITION	Kin	HALLMARK_EPITHELIAL_MESENCHYMAL_TRANSITION	1.21427
CHCHD3	MIR5581_3P	Kin	miRNA	1.21427
CHCHD3	EPITHELIAL_MESENCHYMAL_TRANSITION	Kin	HALLMARK_EPITHELIAL_MESENCHYMAL_TRANSITION	1.21427
CHCHD3	MIR5581_3P	Kin	miRNA	1.21427
CHCHD3	EPITHELIAL_MESENCHYMAL_TRANSITION	Kin	HALLMARK_EPITHELIAL_MESENCHYMAL_TRANSITION	1.21427
CHCHD3	MIR5581_3P	Kin	miRNA	1.21427
CHCHD3	EPITHELIAL_MESENCHYMAL_TRANSITION	Kin	HALLMARK_EPITHELIAL_MESENCHYMAL_TRANSITION	1.21427
[truncated: 1,989 more rows]

## Sheet: HCM_network
Int1	Int2	Type1	Type2	Int1_EffectSize
PRMT3	ADIPOGENESIS	Kin	HALLMARK_ADIPOGENESIS	1.21261
PRMT3	P53_PATHWAY	Kin	HALLMARK_P53_PATHWAY	1.21261
PRMT3	P53_PATHWAY	Kin	HALLMARK_P53_PATHWAY	1.21261
PRMT3	P53_PATHWAY	Kin	HALLMARK_P53_PATHWAY	1.21261
TEAD1	P53_PATHWAY	Kin	HALLMARK_P53_PATHWAY	1.21882
TEAD1	P53_PATHWAY	Kin	HALLMARK_P53_PATHWAY	1.21882
TSC22D1	BILE_ACID_METABOLISM	Kin	HALLMARK_BILE_ACID_METABOLISM	1.72515
TSC22D1	OXIDATIVE_PHOSPHORYLATION	Kin	HALLMARK_OXIDATIVE_PHOSPHORYLATION	1.72515
PRMT3	BILE_ACID_METABOLISM	Kin	HALLMARK_BILE_ACID_METABOLISM	1.21261
PRMT3	PEROXISOME	Kin	HALLMARK_PEROXISOME	1.21261
FLI1	BILE_ACID_METABOLISM	Kin	HALLMARK_BILE_ACID_METABOLISM	1.10041
FLI1	PEROXISOME	Kin	HALLMARK_PEROXISOME	1.10041
TEAD1	FATTY_ACID_METABOLISM	Kin	HALLMARK_FATTY_ACID_METABOLISM	1.21882
TEAD1	PEROXISOME	Kin	HALLMARK_PEROXISOME	1.21882
ZNF781	BILE_ACID_METABOLISM	Kin	HALLMARK_BILE_ACID_METABOLISM	1.29448
ZNF781	PEROXISOME	Kin	HALLMARK_PEROXISOME	1.29448
HHEX	BILE_ACID_METABOLISM	Kin	HALLMARK_BILE_ACID_METABOLISM	1.16903
HHEX	PEROXISOME	Kin	HALLMARK_PEROXISOME	1.16903
THAP2	BILE_ACID_METABOLISM	Kin	HALLMARK_BILE_ACID_METABOLISM	1.30207
THAP2	PEROXISOME	Kin	HALLMARK_PEROXISOME	1.30207
PRMT3	BILE_ACID_METABOLISM	Kin	HALLMARK_BILE_ACID_METABOLISM	1.21261
PRMT3	PEROXISOME	Kin	HALLMARK_PEROXISOME	1.21261
GZF1	BILE_ACID_METABOLISM	Kin	HALLMARK_BILE_ACID_METABOLISM	1.49439
GZF1	PEROXISOME	Kin	HALLMARK_PEROXISOME	1.49439
FLI1	BILE_ACID_METABOLISM	Kin	HALLMARK_BILE_ACID_METABOLISM	1.10041
FLI1	PEROXISOME	Kin	HALLMARK_PEROXISOME	1.10041
PRMT3	BILE_ACID_METABOLISM	Kin	HALLMARK_BILE_ACID_METABOLISM	1.21261
PRMT3	PEROXISOME	Kin	HALLMARK_PEROXISOME	1.21261
FLI1	BILE_ACID_METABOLISM	Kin	HALLMARK_BILE_ACID_METABOLISM	1.10041
FLI1	PEROXISOME	Kin	HALLMARK_PEROXISOME	1.10041
HHEX	BILE_ACID_METABOLISM	Kin	HALLMARK_BILE_ACID_METABOLISM	1.16903
HHEX	BILE_ACID_METABOLISM	Kin	HALLMARK_BILE_ACID_METABOLISM	1.16903
THAP2	BILE_ACID_METABOLISM	Kin	HALLMARK_BILE_ACID_METABOLISM	1.30207
THAP2	BILE_ACID_METABOLISM	Kin	HALLMARK_BILE_ACID_METABOLISM	1.30207
PRMT3	BILE_ACID_METABOLISM	Kin	HALLMARK_BILE_ACID_METABOLISM	1.21261
PRMT3	BILE_ACID_METABOLISM	Kin	HALLMARK_BILE_ACID_METABOLISM	1.21261
GZF1	BILE_ACID_METABOLISM	Kin	HALLMARK_BILE_ACID_METABOLISM	1.49439
GZF1	BILE_ACID_METABOLISM	Kin	HALLMARK_BILE_ACID_METABOLISM	1.49439
FLI1	BILE_ACID_METABOLISM	Kin	HALLMARK_BILE_ACID_METABOLISM	1.10041
FLI1	BILE_ACID_METABOLISM	Kin	HALLMARK_BILE_ACID_METABOLISM	1.10041
ZNF781	BILE_ACID_METABOLISM	Kin	HALLMARK_BILE_ACID_METABOLISM	1.29448
ZNF781	BILE_ACID_METABOLISM	Kin	HALLMARK_BILE_ACID_METABOLISM	1.29448
HHEX	BILE_ACID_METABOLISM	Kin	HALLMARK_BILE_ACID_METABOLISM	1.16903
HHEX	BILE_ACID_METABOLISM	Kin	HALLMARK_BILE_ACID_METABOLISM	1.16903
FLI1	BILE_ACID_METABOLISM	Kin	HALLMARK_BILE_ACID_METABOLISM	1.10041
FLI1	BILE_ACID_METABOLISM	Kin	HALLMARK_BILE_ACID_METABOLISM	1.10041
ZNF781	BILE_ACID_METABOLISM	Kin	HALLMARK_BILE_ACID_METABOLISM	1.29448
ZNF781	BILE_ACID_METABOLISM	Kin	HALLMARK_BILE_ACID_METABOLISM	1.29448
HHEX	BILE_ACID_METABOLISM	Kin	HALLMARK_BILE_ACID_METABOLISM	1.16903
HHEX	BILE_ACID_METABOLISM	Kin	HALLMARK_BILE_ACID_METABOLISM	1.16903
GZF1	BILE_ACID_METABOLISM	Kin	HALLMARK_BILE_ACID_METABOLISM	1.49439
GZF1	BILE_ACID_METABOLISM	Kin	HALLMARK_BILE_ACID_METABOLISM	1.49439
FLI1	BILE_ACID_METABOLISM	Kin	HALLMARK_BILE_ACID_METABOLISM	1.10041
FLI1	BILE_ACID_METABOLISM	Kin	HALLMARK_BILE_ACID_METABOLISM	1.10041
ZNF781	BILE_ACID_METABOLISM	Kin	HALLMARK_BILE_ACID_METABOLISM	1.29448
ZNF781	BILE_ACID_METABOLISM	Kin	HALLMARK_BILE_ACID_METABOLISM	1.29448
FLI1	BILE_ACID_METABOLISM	Kin	HALLMARK_BILE_ACID_METABOLISM	1.10041
FLI1	BILE_ACID_METABOLISM	Kin	HALLMARK_BILE_ACID_METABOLISM	1.10041
THAP2	BILE_ACID_METABOLISM	Kin	HALLMARK_BILE_ACID_METABOLISM	1.30207
THAP2	BILE_ACID_METABOLISM	Kin	HALLMARK_BILE_ACID_METABOLISM	1.30207
THAP2	BILE_ACID_METABOLISM	Kin	HALLMARK_BILE_ACID_METABOLISM	1.30207
THAP2	BILE_ACID_METABOLISM	Kin	HALLMARK_BILE_ACID_METABOLISM	1.30207
PRMT3	BILE_ACID_METABOLISM	Kin	HALLMARK_BILE_ACID_METABOLISM	1.21261
PRMT3	BILE_ACID_METABOLISM	Kin	HALLMARK_BILE_ACID_METABOLISM	1.21261
KLF3	BILE_ACID_METABOLISM	Kin	HALLMARK_BILE_ACID_METABOLISM	1.07424
KLF3	BILE_ACID_METABOLISM	Kin	HALLMARK_BILE_ACID_METABOLISM	1.07424
TEAD1	BILE_ACID_METABOLISM	Kin	HALLMARK_BILE_ACID_METABOLISM	1.21882
TEAD1	BILE_ACID_METABOLISM	Kin	HALLMARK_BILE_ACID_METABOLISM	1.21882
HHEX	BILE_ACID_METABOLISM	Kin	HALLMARK_BILE_ACID_METABOLISM	1.16903
HHEX	PEROXISOME	Kin	HALLMARK_PEROXISOME	1.16903
ZFP30	BILE_ACID_METABOLISM	Kin	HALLMARK_BILE_ACID_METABOLISM	1.1581
ZFP30	FATTY_ACID_METABOLISM	Kin	HALLMARK_FATTY_ACID_METABOLISM	1.1581
THAP2	BILE_ACID_METABOLISM	Kin	HALLMARK_BILE_ACID_METABOLISM	1.30207
THAP2	FATTY_ACID_METABOLISM	Kin	HALLMARK_FATTY_ACID_METABOLISM	1.30207
ZBTB18	BILE_ACID_METABOLISM	Kin	HALLMARK_BILE_ACID_METABOLISM	2.57731
ZBTB18	FATTY_ACID_METABOLISM	Kin	HALLMARK_FATTY_ACID_METABOLISM	2.57731
HHEX	BILE_ACID_METABOLISM	Kin	HALLMARK_BILE_ACID_METABOLISM	1.16903
HHEX	BILE_ACID_METABOLISM	Kin	HALLMARK_BILE_ACID_METABOLISM	1.16903
THAP2	BILE_ACID_METABOLISM	Kin	HALLMARK_BILE_ACID_METABOLISM	1.30207
THAP2	BILE_ACID_METABOLISM	Kin	HALLMARK_BILE_ACID_METABOLISM	1.30207
FLI1	BILE_ACID_METABOLISM	Kin	HALLMARK_BILE_ACID_METABOLISM	1.10041
FLI1	BILE_ACID_METABOLISM	Kin	HALLMARK_BILE_ACID_METABOLISM	1.10041
THAP2	BILE_ACID_METABOLISM	Kin	HALLMARK_BILE_ACID_METABOLISM	1.30207
THAP2	BILE_ACID_METABOLISM	Kin	HALLMARK_BILE_ACID_METABOLISM	1.30207
GZF1	BILE_ACID_METABOLISM	Kin	HALLMARK_BILE_ACID_METABOLISM	1.49439
GZF1	BILE_ACID_METABOLISM	Kin	HALLMARK_BILE_ACID_METABOLISM	1.49439
PRMT3	BILE_ACID_METABOLISM	Kin	HALLMARK_BILE_ACID_METABOLISM	1.21261
PRMT3	BILE_ACID_METABOLISM	Kin	HALLMARK_BILE_ACID_METABOLISM	1.21261
FLI1	BILE_ACID_METABOLISM	Kin	HALLMARK_BILE_ACID_METABOLISM	1.10041
FLI1	BILE_ACID_METABOLISM	Kin	HALLMARK_BILE_ACID_METABOLISM	1.10041
THAP2	BILE_ACID_METABOLISM	Kin	HALLMARK_BILE_ACID_METABOLISM	1.30207
THAP2	BILE_ACID_METABOLISM	Kin	HALLMARK_BILE_ACID_METABOLISM	1.30207
ZNF781	BILE_ACID_METABOLISM	Kin	HALLMARK_BILE_ACID_METABOLISM	1.29448
ZNF781	BILE_ACID_METABOLISM	Kin	HALLMARK_BILE_ACID_METABOLISM	1.29448
HHEX	BILE_ACID_METABOLISM	Kin	HALLMARK_BILE_ACID_METABOLISM	1.16903
HHEX	BILE_ACID_METABOLISM	Kin	HALLMARK_BILE_ACID_METABOLISM	1.16903
THAP2	BILE_ACID_METABOLISM	Kin	HALLMARK_BILE_ACID_METABOLISM	1.30207
THAP2	BILE_ACID_METABOLISM	Kin	HALLMARK_BILE_ACID_METABOLISM	1.30207
PRMT3	BILE_ACID_METABOLISM	Kin	HALLMARK_BILE_ACID_METABOLISM	1.21261
PRMT3	BILE_ACID_METABOLISM	Kin	HALLMARK_BILE_ACID_METABOLISM	1.21261
FLI1	BILE_ACID_METABOLISM	Kin	HALLMARK_BILE_ACID_METABOLISM	1.10041
FLI1	BILE_ACID_METABOLISM	Kin	HALLMARK_BILE_ACID_METABOLISM	1.10041
ZNF781	BILE_ACID_METABOLISM	Kin	HALLMARK_BILE_ACID_METABOLISM	1.29448
ZNF781	BILE_ACID_METABOLISM	Kin	HALLMARK_BILE_ACID_METABOLISM	1.29448
THAP2	BILE_ACID_METABOLISM	Kin	HALLMARK_BILE_ACID_METABOLISM	1.30207
THAP2	BILE_ACID_METABOLISM	Kin	HALLMARK_BILE_ACID_METABOLISM	1.30207
PRMT3	BILE_ACID_METABOLISM	Kin	HALLMARK_BILE_ACID_METABOLISM	1.21261
PRMT3	BILE_ACID_METABOLISM	Kin	HALLMARK_BILE_ACID_METABOLISM	1.21261
ZBTB11	BILE_ACID_METABOLISM	Kin	HALLMARK_BILE_ACID_METABOLISM	1.06932
ZBTB11	BILE_ACID_METABOLISM	Kin	HALLMARK_BILE_ACID_METABOLISM	1.06932
GZF1	BILE_ACID_METABOLISM	Kin	HALLMARK_BILE_ACID_METABOLISM	1.49439
GZF1	BILE_ACID_METABOLISM	Kin	HALLMARK_BILE_ACID_METABOLISM	1.49439
KLF3	BILE_ACID_METABOLISM	Kin	HALLMARK_BILE_ACID_METABOLISM	1.07424
KLF3	BILE_ACID_METABOLISM	Kin	HALLMARK_BILE_ACID_METABOLISM	1.07424
FLI1	BILE_ACID_METABOLISM	Kin	HALLMARK_BILE_ACID_METABOLISM	1.10041
FLI1	BILE_ACID_METABOLISM	Kin	HALLMARK_BILE_ACID_METABOLISM	1.10041
TEAD1	BILE_ACID_METABOLISM	Kin	HALLMARK_BILE_ACID_METABOLISM	1.21882
TEAD1	BILE_ACID_METABOLISM	Kin	HALLMARK_BILE_ACID_METABOLISM	1.21882
PRMT3	THAP2	Kin	Kin	1.21261
PRMT3	ZNF781	Kin	Kin	1.21261
FLI1	THAP2	Kin	Kin	1.10041
FLI1	MIR12124	Kin	miRNA	1.10041
FLI1	MIR12130	Kin	miRNA	1.10041
FLI1	MIR3908	Kin	miRNA	1.10041
FLI1	MIR3174	Kin	miRNA	1.10041
FLI1	MIR1322	Kin	miRNA	1.10041
FLI1	MIR4526	Kin	miRNA	1.10041
FLI1	MIR3188	Kin	miRNA	1.10041
FLI1	MIR4312	Kin	miRNA	1.10041
FLI1	MIR4540	Kin	miRNA	1.10041
FLI1	MIR3651	Kin	miRNA	1.10041
FLI1	MIR3657	Kin	miRNA	1.10041
FLI1	MIR6090	Kin	miRNA	1.10041
FLI1	MIR4517	Kin	miRNA	1.10041
FLI1	MIR4681	Kin	miRNA	1.10041
FLI1	ZNF781	Kin	Kin	1.10041
FLI1	MIR12124	Kin	miRNA	1.10041
FLI1	MIR12130	Kin	miRNA	1.10041
FLI1	MIR3908	Kin	miRNA	1.10041
FLI1	MIR3174	Kin	miRNA	1.10041
FLI1	MIR1322	Kin	miRNA	1.10041
FLI1	MIR4526	Kin	miRNA	1.10041
FLI1	MIR3188	Kin	miRNA	1.10041
FLI1	MIR4312	Kin	miRNA	1.10041
FLI1	MIR4540	Kin	miRNA	1.10041
FLI1	MIR3651	Kin	miRNA	1.10041
FLI1	MIR3657	Kin	miRNA	1.10041
FLI1	MIR6090	Kin	miRNA	1.10041
FLI1	MIR4517	Kin	miRNA	1.10041
FLI1	MIR4681	Kin	miRNA	1.10041
FLI1	PRMT3	Kin	Kin	1.10041
FLI1	MIR12124	Kin	miRNA	1.10041
FLI1	MIR12130	Kin	miRNA	1.10041
FLI1	MIR3908	Kin	miRNA	1.10041
FLI1	MIR3174	Kin	miRNA	1.10041
FLI1	MIR1322	Kin	miRNA	1.10041
FLI1	MIR4526	Kin	miRNA	1.10041
FLI1	MIR3188	Kin	miRNA	1.10041
FLI1	MIR4312	Kin	miRNA	1.10041
FLI1	MIR4540	Kin	miRNA	1.10041
FLI1	MIR3651	Kin	miRNA	1.10041
FLI1	MIR3657	Kin	miRNA	1.10041
FLI1	MIR6090	Kin	miRNA	1.10041
FLI1	MIR4517	Kin	miRNA	1.10041
FLI1	MIR4681	Kin	miRNA	1.10041
FLI1	ZNF781	Kin	Kin	1.10041
FLI1	MIR12124	Kin	miRNA	1.10041
FLI1	MIR12130	Kin	miRNA	1.10041
FLI1	MIR3908	Kin	miRNA	1.10041
FLI1	MIR3174	Kin	miRNA	1.10041
FLI1	MIR1322	Kin	miRNA	1.10041
FLI1	MIR4526	Kin	miRNA	1.10041
FLI1	MIR3188	Kin	miRNA	1.10041
FLI1	MIR4312	Kin	miRNA	1.10041
FLI1	MIR4540	Kin	miRNA	1.10041
FLI1	MIR3651	Kin	miRNA	1.10041
FLI1	MIR3657	Kin	miRNA	1.10041
FLI1	MIR6090	Kin	miRNA	1.10041
FLI1	MIR4517	Kin	miRNA	1.10041
FLI1	MIR4681	Kin	miRNA	1.10041
THAP2	TEAD1	Kin	Kin	1.30207
THAP2	MIR5191	Kin	miRNA	1.30207
THAP2	ZNF781	Kin	Kin	1.30207
THAP2	MIR5191	Kin	miRNA	1.30207
PRMT3	TEAD1	Kin	Kin	1.21261
PRMT3	ZNF781	Kin	Kin	1.21261
ZBTB11	TEAD1	Kin	Kin	1.06932
ZBTB11	ZNF781	Kin	Kin	1.06932
KLF3	TEAD1	Kin	Kin	1.07424
KLF3	MIR218_2_3P	Kin	miRNA	1.07424
KLF3	MIR1322	Kin	miRNA	1.07424
KLF3	MIR548T_5P	Kin	miRNA	1.07424
KLF3	MIR548AZ_5P	Kin	miRNA	1.07424
KLF3	MIR3132	Kin	miRNA	1.07424
KLF3	MIR3188	Kin	miRNA	1.07424
KLF3	MIR1193	Kin	miRNA	1.07424
KLF3	ZNF781	Kin	Kin	1.07424
KLF3	MIR218_2_3P	Kin	miRNA	1.07424
KLF3	MIR1322	Kin	miRNA	1.07424
KLF3	MIR548T_5P	Kin	miRNA	1.07424
KLF3	MIR548AZ_5P	Kin	miRNA	1.07424
KLF3	MIR3132	Kin	miRNA	1.07424
KLF3	MIR3188	Kin	miRNA	1.07424
KLF3	MIR1193	Kin	miRNA	1.07424
FLI1	TEAD1	Kin	Kin	1.10041
FLI1	MIR12124	Kin	miRNA	1.10041
FLI1	MIR12130	Kin	miRNA	1.10041
FLI1	MIR3908	Kin	miRNA	1.10041
FLI1	MIR3174	Kin	miRNA	1.10041
FLI1	MIR1322	Kin	miRNA	1.10041
FLI1	MIR4526	Kin	miRNA	1.10041
FLI1	MIR3188	Kin	miRNA	1.10041
FLI1	MIR4312	Kin	miRNA	1.10041
FLI1	MIR4540	Kin	miRNA	1.10041
FLI1	MIR3651	Kin	miRNA	1.10041
FLI1	MIR3657	Kin	miRNA	1.10041
FLI1	MIR6090	Kin	miRNA	1.10041
FLI1	MIR4517	Kin	miRNA	1.10041
FLI1	MIR4681	Kin	miRNA	1.10041
FLI1	ZNF781	Kin	Kin	1.10041
FLI1	MIR12124	Kin	miRNA	1.10041
FLI1	MIR12130	Kin	miRNA	1.10041
FLI1	MIR3908	Kin	miRNA	1.10041
FLI1	MIR3174	Kin	miRNA	1.10041
FLI1	MIR1322	Kin	miRNA	1.10041
FLI1	MIR4526	Kin	miRNA	1.10041
FLI1	MIR3188	Kin	miRNA	1.10041
FLI1	MIR4312	Kin	miRNA	1.10041
FLI1	MIR4540	Kin	miRNA	1.10041
FLI1	MIR3651	Kin	miRNA	1.10041
FLI1	MIR3657	Kin	miRNA	1.10041
FLI1	MIR6090	Kin	miRNA	1.10041
FLI1	MIR4517	Kin	miRNA	1.10041
FLI1	MIR4681	Kin	miRNA	1.10041
PRMT3	KLF3	Kin	Kin	1.21261
PRMT3	ZNF781	Kin	Kin	1.21261
THAP2	ZBTB11	Kin	Kin	1.30207
THAP2	MIR5191	Kin	miRNA	1.30207
THAP2	ZNF781	Kin	Kin	1.30207
THAP2	MIR5191	Kin	miRNA	1.30207
PRMT3	ZBTB11	Kin	Kin	1.21261
PRMT3	ZNF781	Kin	Kin	1.21261
GZF1	ZBTB11	Kin	Kin	1.49439
GZF1	MIR4683	Kin	miRNA	1.49439
GZF1	ZNF781	Kin	Kin	1.49439
GZF1	MIR4683	Kin	miRNA	1.49439
KLF3	ZBTB11	Kin	Kin	1.07424
KLF3	MIR218_2_3P	Kin	miRNA	1.07424
KLF3	MIR1322	Kin	miRNA	1.07424
KLF3	MIR548T_5P	Kin	miRNA	1.07424
KLF3	MIR548AZ_5P	Kin	miRNA	1.07424
KLF3	MIR3132	Kin	miRNA	1.07424
KLF3	MIR3188	Kin	miRNA	1.07424
KLF3	MIR1193	Kin	miRNA	1.07424
KLF3	ZNF781	Kin	Kin	1.07424
KLF3	MIR218_2_3P	Kin	miRNA	1.07424
KLF3	MIR1322	Kin	miRNA	1.07424
KLF3	MIR548T_5P	Kin	miRNA	1.07424
KLF3	MIR548AZ_5P	Kin	miRNA	1.07424
KLF3	MIR3132	Kin	miRNA	1.07424
KLF3	MIR3188	Kin	miRNA	1.07424
KLF3	MIR1193	Kin	miRNA	1.07424
FLI1	ZBTB11	Kin	Kin	1.10041
FLI1	MIR12124	Kin	miRNA	1.10041
FLI1	MIR12130	Kin	miRNA	1.10041
FLI1	MIR3908	Kin	miRNA	1.10041
FLI1	MIR3174	Kin	miRNA	1.10041
FLI1	MIR1322	Kin	miRNA	1.10041
FLI1	MIR4526	Kin	miRNA	1.10041
FLI1	MIR3188	Kin	miRNA	1.10041
FLI1	MIR4312	Kin	miRNA	1.10041
FLI1	MIR4540	Kin	miRNA	1.10041
FLI1	MIR3651	Kin	miRNA	1.10041
FLI1	MIR3657	Kin	miRNA	1.10041
FLI1	MIR6090	Kin	miRNA	1.10041
FLI1	MIR4517	Kin	miRNA	1.10041
FLI1	MIR4681	Kin	miRNA	1.10041
FLI1	ZNF781	Kin	Kin	1.10041
FLI1	MIR12124	Kin	miRNA	1.10041
FLI1	MIR12130	Kin	miRNA	1.10041
FLI1	MIR3908	Kin	miRNA	1.10041
FLI1	MIR3174	Kin	miRNA	1.10041
FLI1	MIR1322	Kin	miRNA	1.10041
FLI1	MIR4526	Kin	miRNA	1.10041
FLI1	MIR3188	Kin	miRNA	1.10041
FLI1	MIR4312	Kin	miRNA	1.10041
FLI1	MIR4540	Kin	miRNA	1.10041
FLI1	MIR3651	Kin	miRNA	1.10041
FLI1	MIR3657	Kin	miRNA	1.10041
FLI1	MIR6090	Kin	miRNA	1.10041
FLI1	MIR4517	Kin	miRNA	1.10041
FLI1	MIR4681	Kin	miRNA	1.10041
TEAD1	ZBTB11	Kin	Kin	1.21882
TEAD1	MIR8078	Kin	miRNA	1.21882
TEAD1	MIR8053	Kin	miRNA	1.21882
TEAD1	MIR1193	Kin	miRNA	1.21882
TEAD1	MIR3908	Kin	miRNA	1.21882
TEAD1	MIR5191	Kin	miRNA	1.21882
TEAD1	MIR4432	Kin	miRNA	1.21882
TEAD1	MIR3188	Kin	miRNA	1.21882
TEAD1	MIR4312	Kin	miRNA	1.21882
TEAD1	MIR6090	Kin	miRNA	1.21882
TEAD1	MIR503_3P	Kin	miRNA	1.21882
TEAD1	MIR4517	Kin	miRNA	1.21882
TEAD1	MIR4421	Kin	miRNA	1.21882
TEAD1	MIR4681	Kin	miRNA	1.21882
TEAD1	ZNF781	Kin	Kin	1.21882
TEAD1	MIR8078	Kin	miRNA	1.21882
TEAD1	MIR8053	Kin	miRNA	1.21882
TEAD1	MIR1193	Kin	miRNA	1.21882
TEAD1	MIR3908	Kin	miRNA	1.21882
TEAD1	MIR5191	Kin	miRNA	1.21882
TEAD1	MIR4432	Kin	miRNA	1.21882
TEAD1	MIR3188	Kin	miRNA	1.21882
TEAD1	MIR4312	Kin	miRNA	1.21882
TEAD1	MIR6090	Kin	miRNA	1.21882
TEAD1	MIR503_3P	Kin	miRNA	1.21882
TEAD1	MIR4517	Kin	miRNA	1.21882
TEAD1	MIR4421	Kin	miRNA	1.21882
TEAD1	MIR4681	Kin	miRNA	1.21882
FLI1	HHEX	Kin	Kin	1.10041
FLI1	MIR12124	Kin	miRNA	1.10041
FLI1	MIR12130	Kin	miRNA	1.10041
FLI1	MIR3908	Kin	miRNA	1.10041
FLI1	MIR3174	Kin	miRNA	1.10041
FLI1	MIR1322	Kin	miRNA	1.10041
FLI1	MIR4526	Kin	miRNA	1.10041
FLI1	MIR3188	Kin	miRNA	1.10041
FLI1	MIR4312	Kin	miRNA	1.10041
FLI1	MIR4540	Kin	miRNA	1.10041
FLI1	MIR3651	Kin	miRNA	1.10041
FLI1	MIR3657	Kin	miRNA	1.10041
FLI1	MIR6090	Kin	miRNA	1.10041
FLI1	MIR4517	Kin	miRNA	1.10041
FLI1	MIR4681	Kin	miRNA	1.10041
FLI1	ZNF781	Kin	Kin	1.10041
FLI1	MIR12124	Kin	miRNA	1.10041
FLI1	MIR12130	Kin	miRNA	1.10041
FLI1	MIR3908	Kin	miRNA	1.10041
FLI1	MIR3174	Kin	miRNA	1.10041
FLI1	MIR1322	Kin	miRNA	1.10041
FLI1	MIR4526	Kin	miRNA	1.10041
FLI1	MIR3188	Kin	miRNA	1.10041
FLI1	MIR4312	Kin	miRNA	1.10041
FLI1	MIR4540	Kin	miRNA	1.10041
FLI1	MIR3651	Kin	miRNA	1.10041
FLI1	MIR3657	Kin	miRNA	1.10041
FLI1	MIR6090	Kin	miRNA	1.10041
FLI1	MIR4517	Kin	miRNA	1.10041
FLI1	MIR4681	Kin	miRNA	1.10041
TEAD1	PRMT3	Kin	Kin	1.21882
TEAD1	MIR8078	Kin	miRNA	1.21882
TEAD1	MIR8053	Kin	miRNA	1.21882
TEAD1	MIR1193	Kin	miRNA	1.21882
TEAD1	MIR3908	Kin	miRNA	1.21882
TEAD1	MIR5191	Kin	miRNA	1.21882
TEAD1	MIR4432	Kin	miRNA	1.21882
TEAD1	MIR3188	Kin	miRNA	1.21882
TEAD1	MIR4312	Kin	miRNA	1.21882
TEAD1	MIR6090	Kin	miRNA	1.21882
TEAD1	MIR503_3P	Kin	miRNA	1.21882
TEAD1	MIR4517	Kin	miRNA	1.21882
TEAD1	MIR4421	Kin	miRNA	1.21882
TEAD1	MIR4681	Kin	miRNA	1.21882
TEAD1	THAP2	Kin	Kin	1.21882
TEAD1	MIR8078	Kin	miRNA	1.21882
TEAD1	MIR8053	Kin	miRNA	1.21882
TEAD1	MIR1193	Kin	miRNA	1.21882
TEAD1	MIR3908	Kin	miRNA	1.21882
TEAD1	MIR5191	Kin	miRNA	1.21882
TEAD1	MIR4432	Kin	miRNA	1.21882
TEAD1	MIR3188	Kin	miRNA	1.21882
TEAD1	MIR4312	Kin	miRNA	1.21882
TEAD1	MIR6090	Kin	miRNA	1.21882
TEAD1	MIR503_3P	Kin	miRNA	1.21882
TEAD1	MIR4517	Kin	miRNA	1.21882
TEAD1	MIR4421	Kin	miRNA	1.21882
TEAD1	MIR4681	Kin	miRNA	1.21882
PRMT3	FLI1	Kin	Kin	1.21261
PRMT3	THAP2	Kin	Kin	1.21261
KLF3	GZF1	Kin	Kin	1.07424
KLF3	MIR218_2_3P	Kin	miRNA	1.07424
KLF3	MIR1322	Kin	miRNA	1.07424
KLF3	MIR548T_5P	Kin	miRNA	1.07424
KLF3	MIR548AZ_5P	Kin	miRNA	1.07424
KLF3	MIR3132	Kin	miRNA	1.07424
KLF3	MIR3188	Kin	miRNA	1.07424
KLF3	MIR1193	Kin	miRNA	1.07424
KLF3	THAP2	Kin	Kin	1.07424
KLF3	MIR218_2_3P	Kin	miRNA	1.07424
KLF3	MIR1322	Kin	miRNA	1.07424
KLF3	MIR548T_5P	Kin	miRNA	1.07424
KLF3	MIR548AZ_5P	Kin	miRNA	1.07424
KLF3	MIR3132	Kin	miRNA	1.07424
KLF3	MIR3188	Kin	miRNA	1.07424
KLF3	MIR1193	Kin	miRNA	1.07424
ZBTB11	KLF3	Kin	Kin	1.06932
ZBTB11	THAP2	Kin	Kin	1.06932
ZBTB18	ZFP30	Kin	Kin	2.57731
ZBTB18	MIR5581_3P	Kin	miRNA	2.57731
ZBTB18	MIR576_3P	Kin	miRNA	2.57731
ZBTB18	MIR3174	Kin	miRNA	2.57731
ZBTB18	THAP2	Kin	Kin	2.57731
ZBTB18	MIR5581_3P	Kin	miRNA	2.57731
ZBTB18	MIR576_3P	Kin	miRNA	2.57731
ZBTB18	MIR3174	Kin	miRNA	2.57731
GZF1	ZFP30	Kin	Kin	1.49439
GZF1	MIR4683	Kin	miRNA	1.49439
GZF1	THAP2	Kin	Kin	1.49439
GZF1	MIR4683	Kin	miRNA	1.49439
KLF3	ZFP30	Kin	Kin	1.07424
KLF3	MIR218_2_3P	Kin	miRNA	1.07424
KLF3	MIR1322	Kin	miRNA	1.07424
KLF3	MIR548T_5P	Kin	miRNA	1.07424
KLF3	MIR548AZ_5P	Kin	miRNA	1.07424
KLF3	MIR3132	Kin	miRNA	1.07424
KLF3	MIR3188	Kin	miRNA	1.07424
KLF3	MIR1193	Kin	miRNA	1.07424
KLF3	THAP2	Kin	Kin	1.07424
KLF3	MIR218_2_3P	Kin	miRNA	1.07424
KLF3	MIR1322	Kin	miRNA	1.07424
KLF3	MIR548T_5P	Kin	miRNA	1.07424
KLF3	MIR548AZ_5P	Kin	miRNA	1.07424
KLF3	MIR3132	Kin	miRNA	1.07424
KLF3	MIR3188	Kin	miRNA	1.07424
KLF3	MIR1193	Kin	miRNA	1.07424
ZNF781	GZF1	Kin	Kin	1.29448
ZNF781	PRMT3	Kin	Kin	1.29448
KLF3	GZF1	Kin	Kin	1.07424
KLF3	MIR218_2_3P	Kin	miRNA	1.07424
KLF3	MIR1322	Kin	miRNA	1.07424
KLF3	MIR548T_5P	Kin	miRNA	1.07424
KLF3	MIR548AZ_5P	Kin	miRNA	1.07424
KLF3	MIR3132	Kin	miRNA	1.07424
KLF3	MIR3188	Kin	miRNA	1.07424
KLF3	MIR1193	Kin	miRNA	1.07424
KLF3	PRMT3	Kin	Kin	1.07424
KLF3	MIR218_2_3P	Kin	miRNA	1.07424
KLF3	MIR1322	Kin	miRNA	1.07424
KLF3	MIR548T_5P	Kin	miRNA	1.07424
KLF3	MIR548AZ_5P	Kin	miRNA	1.07424
KLF3	MIR3132	Kin	miRNA	1.07424
KLF3	MIR3188	Kin	miRNA	1.07424
KLF3	MIR1193	Kin	miRNA	1.07424
FLI1	GZF1	Kin	Kin	1.10041
FLI1	MIR12124	Kin	miRNA	1.10041
FLI1	MIR12130	Kin	miRNA	1.10041
FLI1	MIR3908	Kin	miRNA	1.10041
FLI1	MIR3174	Kin	miRNA	1.10041
FLI1	MIR1322	Kin	miRNA	1.10041
FLI1	MIR4526	Kin	miRNA	1.10041
FLI1	MIR3188	Kin	miRNA	1.10041
FLI1	MIR4312	Kin	miRNA	1.10041
FLI1	MIR4540	Kin	miRNA	1.10041
FLI1	MIR3651	Kin	miRNA	1.10041
FLI1	MIR3657	Kin	miRNA	1.10041
FLI1	MIR6090	Kin	miRNA	1.10041
FLI1	MIR4517	Kin	miRNA	1.10041
FLI1	MIR4681	Kin	miRNA	1.10041
FLI1	PRMT3	Kin	Kin	1.10041
FLI1	MIR12124	Kin	miRNA	1.10041
FLI1	MIR12130	Kin	miRNA	1.10041
FLI1	MIR3908	Kin	miRNA	1.10041
FLI1	MIR3174	Kin	miRNA	1.10041
FLI1	MIR1322	Kin	miRNA	1.10041
FLI1	MIR4526	Kin	miRNA	1.10041
FLI1	MIR3188	Kin	miRNA	1.10041
FLI1	MIR4312	Kin	miRNA	1.10041
FLI1	MIR4540	Kin	miRNA	1.10041
FLI1	MIR3651	Kin	miRNA	1.10041
FLI1	MIR3657	Kin	miRNA	1.10041
FLI1	MIR6090	Kin	miRNA	1.10041
FLI1	MIR4517	Kin	miRNA	1.10041
FLI1	MIR4681	Kin	miRNA	1.10041
THAP2	ZBTB11	Kin	Kin	1.30207
THAP2	MIR5191	Kin	miRNA	1.30207
THAP2	PRMT3	Kin	Kin	1.30207
THAP2	MIR5191	Kin	miRNA	1.30207
KLF3	ZBTB11	Kin	Kin	1.07424
KLF3	MIR218_2_3P	Kin	miRNA	1.07424
KLF3	MIR1322	Kin	miRNA	1.07424
KLF3	MIR548T_5P	Kin	miRNA	1.07424
KLF3	MIR548AZ_5P	Kin	miRNA	1.07424
KLF3	MIR3132	Kin	miRNA	1.07424
KLF3	MIR3188	Kin	miRNA	1.07424
KLF3	MIR1193	Kin	miRNA	1.07424
KLF3	PRMT3	Kin	Kin	1.07424
KLF3	MIR218_2_3P	Kin	miRNA	1.07424
KLF3	MIR1322	Kin	miRNA	1.07424
KLF3	MIR548T_5P	Kin	miRNA	1.07424
KLF3	MIR548AZ_5P	Kin	miRNA	1.07424
KLF3	MIR3132	Kin	miRNA	1.07424
KLF3	MIR3188	Kin	miRNA	1.07424
KLF3	MIR1193	Kin	miRNA	1.07424
TEAD1	ZBTB11	Kin	Kin	1.21882
TEAD1	MIR8078	Kin	miRNA	1.21882
TEAD1	MIR8053	Kin	miRNA	1.21882
TEAD1	MIR1193	Kin	miRNA	1.21882
TEAD1	MIR3908	Kin	miRNA	1.21882
TEAD1	MIR5191	Kin	miRNA	1.21882
TEAD1	MIR4432	Kin	miRNA	1.21882
TEAD1	MIR3188	Kin	miRNA	1.21882
TEAD1	MIR4312	Kin	miRNA	1.21882
TEAD1	MIR6090	Kin	miRNA	1.21882
TEAD1	MIR503_3P	Kin	miRNA	1.21882
TEAD1	MIR4517	Kin	miRNA	1.21882
TEAD1	MIR4421	Kin	miRNA	1.21882
TEAD1	MIR4681	Kin	miRNA	1.21882
TEAD1	PRMT3	Kin	Kin	1.21882
TEAD1	MIR8078	Kin	miRNA	1.21882
TEAD1	MIR8053	Kin	miRNA	1.21882
TEAD1	MIR1193	Kin	miRNA	1.21882
TEAD1	MIR3908	Kin	miRNA	1.21882
TEAD1	MIR5191	Kin	miRNA	1.21882
TEAD1	MIR4432	Kin	miRNA	1.21882
TEAD1	MIR3188	Kin	miRNA	1.21882
TEAD1	MIR4312	Kin	miRNA	1.21882
TEAD1	MIR6090	Kin	miRNA	1.21882
TEAD1	MIR503_3P	Kin	miRNA	1.21882
TEAD1	MIR4517	Kin	miRNA	1.21882
TEAD1	MIR4421	Kin	miRNA	1.21882
TEAD1	MIR4681	Kin	miRNA	1.21882
ZNF781	HHEX	Kin	Kin	1.29448
ZNF781	PRMT3	Kin	Kin	1.29448
THAP2	HHEX	Kin	Kin	1.30207
THAP2	MIR5191	Kin	miRNA	1.30207
THAP2	PRMT3	Kin	Kin	1.30207
THAP2	MIR5191	Kin	miRNA	1.30207
FLI1	HHEX	Kin	Kin	1.10041
FLI1	MIR12124	Kin	miRNA	1.10041
FLI1	MIR12130	Kin	miRNA	1.10041
FLI1	MIR3908	Kin	miRNA	1.10041
FLI1	MIR3174	Kin	miRNA	1.10041
FLI1	MIR1322	Kin	miRNA	1.10041
FLI1	MIR4526	Kin	miRNA	1.10041
FLI1	MIR3188	Kin	miRNA	1.10041
FLI1	MIR4312	Kin	miRNA	1.10041
FLI1	MIR4540	Kin	miRNA	1.10041
FLI1	MIR3651	Kin	miRNA	1.10041
FLI1	MIR3657	Kin	miRNA	1.10041
FLI1	MIR6090	Kin	miRNA	1.10041
FLI1	MIR4517	Kin	miRNA	1.10041
FLI1	MIR4681	Kin	miRNA	1.10041
FLI1	PRMT3	Kin	Kin	1.10041
FLI1	MIR12124	Kin	miRNA	1.10041
FLI1	MIR12130	Kin	miRNA	1.10041
FLI1	MIR3908	Kin	miRNA	1.10041
FLI1	MIR3174	Kin	miRNA	1.10041
FLI1	MIR1322	Kin	miRNA	1.10041
FLI1	MIR4526	Kin	miRNA	1.10041
FLI1	MIR3188	Kin	miRNA	1.10041
FLI1	MIR4312	Kin	miRNA	1.10041
FLI1	MIR4540	Kin	miRNA	1.10041
FLI1	MIR3651	Kin	miRNA	1.10041
FLI1	MIR3657	Kin	miRNA	1.10041
FLI1	MIR6090	Kin	miRNA	1.10041
FLI1	MIR4517	Kin	miRNA	1.10041
FLI1	MIR4681	Kin	miRNA	1.10041
THAP2	ZFP30	Kin	Kin	1.30207
THAP2	MIR5191	Kin	miRNA	1.30207
THAP2	PRMT3	Kin	Kin	1.30207
THAP2	MIR5191	Kin	miRNA	1.30207
ZBTB11	ZFP30	Kin	Kin	1.06932
ZBTB11	PRMT3	Kin	Kin	1.06932
ZBTB18	ZFP30	Kin	Kin	2.57731
ZBTB18	MIR5581_3P	Kin	miRNA	2.57731
ZBTB18	MIR576_3P	Kin	miRNA	2.57731
ZBTB18	MIR3174	Kin	miRNA	2.57731
ZBTB18	PRMT3	Kin	Kin	2.57731
ZBTB18	MIR5581_3P	Kin	miRNA	2.57731
ZBTB18	MIR576_3P	Kin	miRNA	2.57731
ZBTB18	MIR3174	Kin	miRNA	2.57731
GZF1	ZFP30	Kin	Kin	1.49439
GZF1	MIR4683	Kin	miRNA	1.49439
GZF1	PRMT3	Kin	Kin	1.49439
GZF1	MIR4683	Kin	miRNA	1.49439
KLF3	ZFP30	Kin	Kin	1.07424
KLF3	MIR218_2_3P	Kin	miRNA	1.07424
KLF3	MIR1322	Kin	miRNA	1.07424
KLF3	MIR548T_5P	Kin	miRNA	1.07424
KLF3	MIR548AZ_5P	Kin	miRNA	1.07424
KLF3	MIR3132	Kin	miRNA	1.07424
KLF3	MIR3188	Kin	miRNA	1.07424
KLF3	MIR1193	Kin	miRNA	1.07424
KLF3	PRMT3	Kin	Kin	1.07424
KLF3	MIR218_2_3P	Kin	miRNA	1.07424
KLF3	MIR1322	Kin	miRNA	1.07424
KLF3	MIR548T_5P	Kin	miRNA	1.07424
KLF3	MIR548AZ_5P	Kin	miRNA	1.07424
KLF3	MIR3132	Kin	miRNA	1.07424
KLF3	MIR3188	Kin	miRNA	1.07424
KLF3	MIR1193	Kin	miRNA	1.07424
KLF10	ZFP30	Kin	Kin	1.24445
KLF10	MIR130A_5P	Kin	miRNA	1.24445
KLF10	PRMT3	Kin	Kin	1.24445
KLF10	MIR130A_5P	Kin	miRNA	1.24445
FLI1	ZFP30	Kin	Kin	1.10041
FLI1	MIR12124	Kin	miRNA	1.10041
FLI1	MIR12130	Kin	miRNA	1.10041
FLI1	MIR3908	Kin	miRNA	1.10041
FLI1	MIR3174	Kin	miRNA	1.10041
FLI1	MIR1322	Kin	miRNA	1.10041
FLI1	MIR4526	Kin	miRNA	1.10041
FLI1	MIR3188	Kin	miRNA	1.10041
FLI1	MIR4312	Kin	miRNA	1.10041
FLI1	MIR4540	Kin	miRNA	1.10041
FLI1	MIR3651	Kin	miRNA	1.10041
FLI1	MIR3657	Kin	miRNA	1.10041
FLI1	MIR6090	Kin	miRNA	1.10041
FLI1	MIR4517	Kin	miRNA	1.10041
FLI1	MIR4681	Kin	miRNA	1.10041
FLI1	PRMT3	Kin	Kin	1.10041
FLI1	MIR12124	Kin	miRNA	1.10041
FLI1	MIR12130	Kin	miRNA	1.10041
FLI1	MIR3908	Kin	miRNA	1.10041
FLI1	MIR3174	Kin	miRNA	1.10041
FLI1	MIR1322	Kin	miRNA	1.10041
FLI1	MIR4526	Kin	miRNA	1.10041
FLI1	MIR3188	Kin	miRNA	1.10041
FLI1	MIR4312	Kin	miRNA	1.10041
FLI1	MIR4540	Kin	miRNA	1.10041
FLI1	MIR3651	Kin	miRNA	1.10041
FLI1	MIR3657	Kin	miRNA	1.10041
FLI1	MIR6090	Kin	miRNA	1.10041
FLI1	MIR4517	Kin	miRNA	1.10041
FLI1	MIR4681	Kin	miRNA	1.10041
TEAD1	ZFP30	Kin	Kin	1.21882
TEAD1	MIR8078	Kin	miRNA	1.21882
TEAD1	MIR8053	Kin	miRNA	1.21882
TEAD1	MIR1193	Kin	miRNA	1.21882
TEAD1	MIR3908	Kin	miRNA	1.21882
TEAD1	MIR5191	Kin	miRNA	1.21882
TEAD1	MIR4432	Kin	miRNA	1.21882
TEAD1	MIR3188	Kin	miRNA	1.21882
TEAD1	MIR4312	Kin	miRNA	1.21882
TEAD1	MIR6090	Kin	miRNA	1.21882
TEAD1	MIR503_3P	Kin	miRNA	1.21882
TEAD1	MIR4517	Kin	miRNA	1.21882
TEAD1	MIR4421	Kin	miRNA	1.21882
TEAD1	MIR4681	Kin	miRNA	1.21882
TEAD1	PRMT3	Kin	Kin	1.21882
TEAD1	MIR8078	Kin	miRNA	1.21882
TEAD1	MIR8053	Kin	miRNA	1.21882
TEAD1	MIR1193	Kin	miRNA	1.21882
TEAD1	MIR3908	Kin	miRNA	1.21882
TEAD1	MIR5191	Kin	miRNA	1.21882
TEAD1	MIR4432	Kin	miRNA	1.21882
TEAD1	MIR3188	Kin	miRNA	1.21882
TEAD1	MIR4312	Kin	miRNA	1.21882
TEAD1	MIR6090	Kin	miRNA	1.21882
TEAD1	MIR503_3P	Kin	miRNA	1.21882
TEAD1	MIR4517	Kin	miRNA	1.21882
TEAD1	MIR4421	Kin	miRNA	1.21882
TEAD1	MIR4681	Kin	miRNA	1.21882
ZFP30	ZBTB18	Kin	Kin	1.1581
ZFP30	PRMT3	Kin	Kin	1.1581
THAP2	ZBTB18	Kin	Kin	1.30207
THAP2	MIR5191	Kin	miRNA	1.30207
THAP2	PRMT3	Kin	Kin	1.30207
THAP2	MIR5191	Kin	miRNA	1.30207
ZBTB11	ZBTB18	Kin	Kin	1.06932
ZBTB11	PRMT3	Kin	Kin	1.06932
GZF1	ZBTB18	Kin	Kin	1.49439
GZF1	MIR4683	Kin	miRNA	1.49439
GZF1	PRMT3	Kin	Kin	1.49439
GZF1	MIR4683	Kin	miRNA	1.49439
KLF3	ZBTB18	Kin	Kin	1.07424
KLF3	MIR218_2_3P	Kin	miRNA	1.07424
KLF3	MIR1322	Kin	miRNA	1.07424
KLF3	MIR548T_5P	Kin	miRNA	1.07424
KLF3	MIR548AZ_5P	Kin	miRNA	1.07424
KLF3	MIR3132	Kin	miRNA	1.07424
KLF3	MIR3188	Kin	miRNA	1.07424
KLF3	MIR1193	Kin	miRNA	1.07424
KLF3	PRMT3	Kin	Kin	1.07424
KLF3	MIR218_2_3P	Kin	miRNA	1.07424
KLF3	MIR1322	Kin	miRNA	1.07424
KLF3	MIR548T_5P	Kin	miRNA	1.07424
KLF3	MIR548AZ_5P	Kin	miRNA	1.07424
KLF3	MIR3132	Kin	miRNA	1.07424
KLF3	MIR3188	Kin	miRNA	1.07424
KLF3	MIR1193	Kin	miRNA	1.07424
ZNF770	ZBTB18	Kin	Kin	1.21654
ZNF770	PRMT3	Kin	Kin	1.21654
KLF10	ZBTB18	Kin	Kin	1.24445
KLF10	MIR130A_5P	Kin	miRNA	1.24445
KLF10	PRMT3	Kin	Kin	1.24445
KLF10	MIR130A_5P	Kin	miRNA	1.24445
TEAD1	ZBTB18	Kin	Kin	1.21882
TEAD1	MIR8078	Kin	miRNA	1.21882
TEAD1	MIR8053	Kin	miRNA	1.21882
TEAD1	MIR1193	Kin	miRNA	1.21882
TEAD1	MIR3908	Kin	miRNA	1.21882
TEAD1	MIR5191	Kin	miRNA	1.21882
TEAD1	MIR4432	Kin	miRNA	1.21882
TEAD1	MIR3188	Kin	miRNA	1.21882
TEAD1	MIR4312	Kin	miRNA	1.21882
TEAD1	MIR6090	Kin	miRNA	1.21882
TEAD1	MIR503_3P	Kin	miRNA	1.21882
TEAD1	MIR4517	Kin	miRNA	1.21882
TEAD1	MIR4421	Kin	miRNA	1.21882
TEAD1	MIR4681	Kin	miRNA	1.21882
TEAD1	PRMT3	Kin	Kin	1.21882
TEAD1	MIR8078	Kin	miRNA	1.21882
TEAD1	MIR8053	Kin	miRNA	1.21882
TEAD1	MIR1193	Kin	miRNA	1.21882
TEAD1	MIR3908	Kin	miRNA	1.21882
TEAD1	MIR5191	Kin	miRNA	1.21882
TEAD1	MIR4432	Kin	miRNA	1.21882
TEAD1	MIR3188	Kin	miRNA	1.21882
TEAD1	MIR4312	Kin	miRNA	1.21882
TEAD1	MIR6090	Kin	miRNA	1.21882
TEAD1	MIR503_3P	Kin	miRNA	1.21882
TEAD1	MIR4517	Kin	miRNA	1.21882
TEAD1	MIR4421	Kin	miRNA	1.21882
TEAD1	MIR4681	Kin	miRNA	1.21882
ZNF781	GZF1	Kin	Kin	1.29448
ZNF781	FLI1	Kin	Kin	1.29448
THAP2	TEAD1	Kin	Kin	1.30207
THAP2	MIR5191	Kin	miRNA	1.30207
THAP2	FLI1	Kin	Kin	1.30207
THAP2	MIR5191	Kin	miRNA	1.30207
PRMT3	TEAD1	Kin	Kin	1.21261
PRMT3	FLI1	Kin	Kin	1.21261
ZNF781	KLF3	Kin	Kin	1.29448
ZNF781	FLI1	Kin	Kin	1.29448
PRMT3	KLF3	Kin	Kin	1.21261
PRMT3	FLI1	Kin	Kin	1.21261
ZNF781	ZBTB11	Kin	Kin	1.29448
ZNF781	FLI1	Kin	Kin	1.29448
THAP2	ZBTB11	Kin	Kin	1.30207
THAP2	MIR5191	Kin	miRNA	1.30207
THAP2	FLI1	Kin	Kin	1.30207
THAP2	MIR5191	Kin	miRNA	1.30207
PRMT3	ZBTB11	Kin	Kin	1.21261
PRMT3	FLI1	Kin	Kin	1.21261
GZF1	ZBTB11	Kin	Kin	1.49439
GZF1	MIR4683	Kin	miRNA	1.49439
GZF1	FLI1	Kin	Kin	1.49439
GZF1	MIR4683	Kin	miRNA	1.49439
KLF3	ZBTB11	Kin	Kin	1.07424
KLF3	MIR218_2_3P	Kin	miRNA	1.07424
KLF3	MIR1322	Kin	miRNA	1.07424
KLF3	MIR548T_5P	Kin	miRNA	1.07424
KLF3	MIR548AZ_5P	Kin	miRNA	1.07424
KLF3	MIR3132	Kin	miRNA	1.07424
KLF3	MIR3188	Kin	miRNA	1.07424
KLF3	MIR1193	Kin	miRNA	1.07424
KLF3	FLI1	Kin	Kin	1.07424
KLF3	MIR218_2_3P	Kin	miRNA	1.07424
KLF3	MIR1322	Kin	miRNA	1.07424
KLF3	MIR548T_5P	Kin	miRNA	1.07424
KLF3	MIR548AZ_5P	Kin	miRNA	1.07424
KLF3	MIR3132	Kin	miRNA	1.07424
KLF3	MIR3188	Kin	miRNA	1.07424
KLF3	MIR1193	Kin	miRNA	1.07424
TEAD1	ZBTB11	Kin	Kin	1.21882
TEAD1	MIR8078	Kin	miRNA	1.21882
TEAD1	MIR8053	Kin	miRNA	1.21882
TEAD1	MIR1193	Kin	miRNA	1.21882
TEAD1	MIR3908	Kin	miRNA	1.21882
TEAD1	MIR5191	Kin	miRNA	1.21882
TEAD1	MIR4432	Kin	miRNA	1.21882
TEAD1	MIR3188	Kin	miRNA	1.21882
TEAD1	MIR4312	Kin	miRNA	1.21882
TEAD1	MIR6090	Kin	miRNA	1.21882
TEAD1	MIR503_3P	Kin	miRNA	1.21882
TEAD1	MIR4517	Kin	miRNA	1.21882
TEAD1	MIR4421	Kin	miRNA	1.21882
TEAD1	MIR4681	Kin	miRNA	1.21882
TEAD1	FLI1	Kin	Kin	1.21882
TEAD1	MIR8078	Kin	miRNA	1.21882
TEAD1	MIR8053	Kin	miRNA	1.21882
TEAD1	MIR1193	Kin	miRNA	1.21882
TEAD1	MIR3908	Kin	miRNA	1.21882
TEAD1	MIR5191	Kin	miRNA	1.21882
TEAD1	MIR4432	Kin	miRNA	1.21882
TEAD1	MIR3188	Kin	miRNA	1.21882
TEAD1	MIR4312	Kin	miRNA	1.21882
TEAD1	MIR6090	Kin	miRNA	1.21882
TEAD1	MIR503_3P	Kin	miRNA	1.21882
TEAD1	MIR4517	Kin	miRNA	1.21882
TEAD1	MIR4421	Kin	miRNA	1.21882
TEAD1	MIR4681	Kin	miRNA	1.21882
ZSCAN31	ZFP30	Kin	Kin	1.268
ZSCAN31	FLI1	Kin	Kin	1.268
THAP2	ZFP30	Kin	Kin	1.30207
THAP2	MIR5191	Kin	miRNA	1.30207
THAP2	FLI1	Kin	Kin	1.30207
THAP2	MIR5191	Kin	miRNA	1.30207
PRMT3	ZFP30	Kin	Kin	1.21261
PRMT3	FLI1	Kin	Kin	1.21261
GZF1	ZFP30	Kin	Kin	1.49439
GZF1	MIR4683	Kin	miRNA	1.49439
GZF1	FLI1	Kin	Kin	1.49439
GZF1	MIR4683	Kin	miRNA	1.49439
KLF3	ZFP30	Kin	Kin	1.07424
KLF3	MIR218_2_3P	Kin	miRNA	1.07424
KLF3	MIR1322	Kin	miRNA	1.07424
KLF3	MIR548T_5P	Kin	miRNA	1.07424
KLF3	MIR548AZ_5P	Kin	miRNA	1.07424
KLF3	MIR3132	Kin	miRNA	1.07424
KLF3	MIR3188	Kin	miRNA	1.07424
KLF3	MIR1193	Kin	miRNA	1.07424
KLF3	FLI1	Kin	Kin	1.07424
KLF3	MIR218_2_3P	Kin	miRNA	1.07424
KLF3	MIR1322	Kin	miRNA	1.07424
KLF3	MIR548T_5P	Kin	miRNA	1.07424
KLF3	MIR548AZ_5P	Kin	miRNA	1.07424
KLF3	MIR3132	Kin	miRNA	1.07424
KLF3	MIR3188	Kin	miRNA	1.07424
KLF3	MIR1193	Kin	miRNA	1.07424
KLF10	ZFP30	Kin	Kin	1.24445
KLF10	MIR130A_5P	Kin	miRNA	1.24445
KLF10	FLI1	Kin	Kin	1.24445
KLF10	MIR130A_5P	Kin	miRNA	1.24445
ZNF781	TEAD1	Kin	Kin	1.29448
ZNF781	GZF1	Kin	Kin	1.29448
THAP2	TEAD1	Kin	Kin	1.30207
THAP2	MIR5191	Kin	miRNA	1.30207
THAP2	GZF1	Kin	Kin	1.30207
THAP2	MIR5191	Kin	miRNA	1.30207
PRMT3	TEAD1	Kin	Kin	1.21261
PRMT3	GZF1	Kin	Kin	1.21261
ZBTB11	TEAD1	Kin	Kin	1.06932
ZBTB11	GZF1	Kin	Kin	1.06932
KLF3	TEAD1	Kin	Kin	1.07424
KLF3	MIR218_2_3P	Kin	miRNA	1.07424
KLF3	MIR1322	Kin	miRNA	1.07424
KLF3	MIR548T_5P	Kin	miRNA	1.07424
KLF3	MIR548AZ_5P	Kin	miRNA	1.07424
KLF3	MIR3132	Kin	miRNA	1.07424
KLF3	MIR3188	Kin	miRNA	1.07424
KLF3	MIR1193	Kin	miRNA	1.07424
KLF3	GZF1	Kin	Kin	1.07424
KLF3	MIR218_2_3P	Kin	miRNA	1.07424
KLF3	MIR1322	Kin	miRNA	1.07424
KLF3	MIR548T_5P	Kin	miRNA	1.07424
KLF3	MIR548AZ_5P	Kin	miRNA	1.07424
KLF3	MIR3132	Kin	miRNA	1.07424
KLF3	MIR3188	Kin	miRNA	1.07424
KLF3	MIR1193	Kin	miRNA	1.07424
FLI1	TEAD1	Kin	Kin	1.10041
FLI1	MIR12124	Kin	miRNA	1.10041
FLI1	MIR12130	Kin	miRNA	1.10041
FLI1	MIR3908	Kin	miRNA	1.10041
FLI1	MIR3174	Kin	miRNA	1.10041
FLI1	MIR1322	Kin	miRNA	1.10041
FLI1	MIR4526	Kin	miRNA	1.10041
FLI1	MIR3188	Kin	miRNA	1.10041
FLI1	MIR4312	Kin	miRNA	1.10041
FLI1	MIR4540	Kin	miRNA	1.10041
FLI1	MIR3651	Kin	miRNA	1.10041
FLI1	MIR3657	Kin	miRNA	1.10041
FLI1	MIR6090	Kin	miRNA	1.10041
FLI1	MIR4517	Kin	miRNA	1.10041
FLI1	MIR4681	Kin	miRNA	1.10041
FLI1	GZF1	Kin	Kin	1.10041
FLI1	MIR12124	Kin	miRNA	1.10041
FLI1	MIR12130	Kin	miRNA	1.10041
FLI1	MIR3908	Kin	miRNA	1.10041
FLI1	MIR3174	Kin	miRNA	1.10041
FLI1	MIR1322	Kin	miRNA	1.10041
FLI1	MIR4526	Kin	miRNA	1.10041
FLI1	MIR3188	Kin	miRNA	1.10041
FLI1	MIR4312	Kin	miRNA	1.10041
FLI1	MIR4540	Kin	miRNA	1.10041
FLI1	MIR3651	Kin	miRNA	1.10041
FLI1	MIR3657	Kin	miRNA	1.10041
FLI1	MIR6090	Kin	miRNA	1.10041
FLI1	MIR4517	Kin	miRNA	1.10041
FLI1	MIR4681	Kin	miRNA	1.10041
THAP2	ZBTB11	Kin	Kin	1.30207
THAP2	MIR5191	Kin	miRNA	1.30207
THAP2	GZF1	Kin	Kin	1.30207
THAP2	MIR5191	Kin	miRNA	1.30207
PRMT3	ZBTB11	Kin	Kin	1.21261
PRMT3	GZF1	Kin	Kin	1.21261
KLF3	ZBTB11	Kin	Kin	1.07424
KLF3	MIR218_2_3P	Kin	miRNA	1.07424
KLF3	MIR1322	Kin	miRNA	1.07424
KLF3	MIR548T_5P	Kin	miRNA	1.07424
KLF3	MIR548AZ_5P	Kin	miRNA	1.07424
KLF3	MIR3132	Kin	miRNA	1.07424
KLF3	MIR3188	Kin	miRNA	1.07424
KLF3	MIR1193	Kin	miRNA	1.07424
KLF3	GZF1	Kin	Kin	1.07424
KLF3	MIR218_2_3P	Kin	miRNA	1.07424
KLF3	MIR1322	Kin	miRNA	1.07424
KLF3	MIR548T_5P	Kin	miRNA	1.07424
KLF3	MIR548AZ_5P	Kin	miRNA	1.07424
KLF3	MIR3132	Kin	miRNA	1.07424
KLF3	MIR3188	Kin	miRNA	1.07424
KLF3	MIR1193	Kin	miRNA	1.07424
ZNF781	HHEX	Kin	Kin	1.29448
ZNF781	GZF1	Kin	Kin	1.29448
FLI1	HHEX	Kin	Kin	1.10041
FLI1	MIR12124	Kin	miRNA	1.10041
FLI1	MIR12130	Kin	miRNA	1.10041
FLI1	MIR3908	Kin	miRNA	1.10041
FLI1	MIR3174	Kin	miRNA	1.10041
FLI1	MIR1322	Kin	miRNA	1.10041
FLI1	MIR4526	Kin	miRNA	1.10041
FLI1	MIR3188	Kin	miRNA	1.10041
FLI1	MIR4312	Kin	miRNA	1.10041
FLI1	MIR4540	Kin	miRNA	1.10041
FLI1	MIR3651	Kin	miRNA	1.10041
FLI1	MIR3657	Kin	miRNA	1.10041
FLI1	MIR6090	Kin	miRNA	1.10041
FLI1	MIR4517	Kin	miRNA	1.10041
FLI1	MIR4681	Kin	miRNA	1.10041
FLI1	GZF1	Kin	Kin	1.10041
FLI1	MIR12124	Kin	miRNA	1.10041
FLI1	MIR12130	Kin	miRNA	1.10041
FLI1	MIR3908	Kin	miRNA	1.10041
FLI1	MIR3174	Kin	miRNA	1.10041
FLI1	MIR1322	Kin	miRNA	1.10041
FLI1	MIR4526	Kin	miRNA	1.10041
FLI1	MIR3188	Kin	miRNA	1.10041
FLI1	MIR4312	Kin	miRNA	1.10041
FLI1	MIR4540	Kin	miRNA	1.10041
FLI1	MIR3651	Kin	miRNA	1.10041
FLI1	MIR3657	Kin	miRNA	1.10041
FLI1	MIR6090	Kin	miRNA	1.10041
FLI1	MIR4517	Kin	miRNA	1.10041
FLI1	MIR4681	Kin	miRNA	1.10041
KLF3	ZBTB18	Kin	Kin	1.07424
KLF3	MIR218_2_3P	Kin	miRNA	1.07424
KLF3	MIR1322	Kin	miRNA	1.07424
KLF3	MIR548T_5P	Kin	miRNA	1.07424
KLF3	MIR548AZ_5P	Kin	miRNA	1.07424
KLF3	MIR3132	Kin	miRNA	1.07424
KLF3	MIR3188	Kin	miRNA	1.07424
KLF3	MIR1193	Kin	miRNA	1.07424
KLF3	GZF1	Kin	Kin	1.07424
KLF3	MIR218_2_3P	Kin	miRNA	1.07424
KLF3	MIR1322	Kin	miRNA	1.07424
KLF3	MIR548T_5P	Kin	miRNA	1.07424
KLF3	MIR548AZ_5P	Kin	miRNA	1.07424
KLF3	MIR3132	Kin	miRNA	1.07424
KLF3	MIR3188	Kin	miRNA	1.07424
KLF3	MIR1193	Kin	miRNA	1.07424
THAP2	KLF3	Kin	Kin	1.30207
THAP2	MIR5191	Kin	miRNA	1.30207
THAP2	TEAD1	Kin	Kin	1.30207
THAP2	MIR5191	Kin	miRNA	1.30207
PRMT3	KLF3	Kin	Kin	1.21261
PRMT3	TEAD1	Kin	Kin	1.21261
ZBTB11	KLF3	Kin	Kin	1.06932
ZBTB11	TEAD1	Kin	Kin	1.06932
THAP2	HHEX	Kin	Kin	1.30207
THAP2	MIR5191	Kin	miRNA	1.30207
THAP2	TEAD1	Kin	Kin	1.30207
THAP2	MIR5191	Kin	miRNA	1.30207
PRMT3	HHEX	Kin	Kin	1.21261
PRMT3	TEAD1	Kin	Kin	1.21261
FLI1	HHEX	Kin	Kin	1.10041
FLI1	MIR12124	Kin	miRNA	1.10041
FLI1	MIR12130	Kin	miRNA	1.10041
FLI1	MIR3908	Kin	miRNA	1.10041
FLI1	MIR3174	Kin	miRNA	1.10041
FLI1	MIR1322	Kin	miRNA	1.10041
FLI1	MIR4526	Kin	miRNA	1.10041
FLI1	MIR3188	Kin	miRNA	1.10041
FLI1	MIR4312	Kin	miRNA	1.10041
FLI1	MIR4540	Kin	miRNA	1.10041
FLI1	MIR3651	Kin	miRNA	1.10041
FLI1	MIR3657	Kin	miRNA	1.10041
FLI1	MIR6090	Kin	miRNA	1.10041
FLI1	MIR4517	Kin	miRNA	1.10041
FLI1	MIR4681	Kin	miRNA	1.10041
FLI1	TEAD1	Kin	Kin	1.10041
FLI1	MIR12124	Kin	miRNA	1.10041
FLI1	MIR12130	Kin	miRNA	1.10041
FLI1	MIR3908	Kin	miRNA	1.10041
FLI1	MIR3174	Kin	miRNA	1.10041
FLI1	MIR1322	Kin	miRNA	1.10041
FLI1	MIR4526	Kin	miRNA	1.10041
FLI1	MIR3188	Kin	miRNA	1.10041
FLI1	MIR4312	Kin	miRNA	1.10041
FLI1	MIR4540	Kin	miRNA	1.10041
FLI1	MIR3651	Kin	miRNA	1.10041
FLI1	MIR3657	Kin	miRNA	1.10041
FLI1	MIR6090	Kin	miRNA	1.10041
FLI1	MIR4517	Kin	miRNA	1.10041
FLI1	MIR4681	Kin	miRNA	1.10041
THAP2	ZFP30	Kin	Kin	1.30207
THAP2	MIR5191	Kin	miRNA	1.30207
THAP2	TEAD1	Kin	Kin	1.30207
THAP2	MIR5191	Kin	miRNA	1.30207
PRMT3	ZFP30	Kin	Kin	1.21261
PRMT3	TEAD1	Kin	Kin	1.21261
ZBTB11	ZFP30	Kin	Kin	1.06932
ZBTB11	TEAD1	Kin	Kin	1.06932
ZBTB18	ZFP30	Kin	Kin	2.57731
ZBTB18	MIR5581_3P	Kin	miRNA	2.57731
ZBTB18	MIR576_3P	Kin	miRNA	2.57731
ZBTB18	MIR3174	Kin	miRNA	2.57731
ZBTB18	TEAD1	Kin	Kin	2.57731
ZBTB18	MIR5581_3P	Kin	miRNA	2.57731
ZBTB18	MIR576_3P	Kin	miRNA	2.57731
ZBTB18	MIR3174	Kin	miRNA	2.57731
GZF1	ZFP30	Kin	Kin	1.49439
GZF1	MIR4683	Kin	miRNA	1.49439
GZF1	TEAD1	Kin	Kin	1.49439
GZF1	MIR4683	Kin	miRNA	1.49439
KLF3	ZFP30	Kin	Kin	1.07424
KLF3	MIR218_2_3P	Kin	miRNA	1.07424
KLF3	MIR1322	Kin	miRNA	1.07424
KLF3	MIR548T_5P	Kin	miRNA	1.07424
KLF3	MIR548AZ_5P	Kin	miRNA	1.07424
KLF3	MIR3132	Kin	miRNA	1.07424
KLF3	MIR3188	Kin	miRNA	1.07424
KLF3	MIR1193	Kin	miRNA	1.07424
KLF3	TEAD1	Kin	Kin	1.07424
KLF3	MIR218_2_3P	Kin	miRNA	1.07424
KLF3	MIR1322	Kin	miRNA	1.07424
KLF3	MIR548T_5P	Kin	miRNA	1.07424
KLF3	MIR548AZ_5P	Kin	miRNA	1.07424
KLF3	MIR3132	Kin	miRNA	1.07424
KLF3	MIR3188	Kin	miRNA	1.07424
KLF3	MIR1193	Kin	miRNA	1.07424
ZNF770	ZFP30	Kin	Kin	1.21654
ZNF770	TEAD1	Kin	Kin	1.21654
KLF10	ZFP30	Kin	Kin	1.24445
KLF10	MIR130A_5P	Kin	miRNA	1.24445
KLF10	TEAD1	Kin	Kin	1.24445
KLF10	MIR130A_5P	Kin	miRNA	1.24445
THAP2	ZBTB18	Kin	Kin	1.30207
THAP2	MIR5191	Kin	miRNA	1.30207
THAP2	TEAD1	Kin	Kin	1.30207
THAP2	MIR5191	Kin	miRNA	1.30207
ZBTB11	ZBTB18	Kin	Kin	1.06932
ZBTB11	TEAD1	Kin	Kin	1.06932
KLF3	ZBTB18	Kin	Kin	1.07424
KLF3	MIR218_2_3P	Kin	miRNA	1.07424
KLF3	MIR1322	Kin	miRNA	1.07424
KLF3	MIR548T_5P	Kin	miRNA	1.07424
KLF3	MIR548AZ_5P	Kin	miRNA	1.07424
KLF3	MIR3132	Kin	miRNA	1.07424
KLF3	MIR3188	Kin	miRNA	1.07424
KLF3	MIR1193	Kin	miRNA	1.07424
KLF3	TEAD1	Kin	Kin	1.07424
KLF3	MIR218_2_3P	Kin	miRNA	1.07424
KLF3	MIR1322	Kin	miRNA	1.07424
KLF3	MIR548T_5P	Kin	miRNA	1.07424
KLF3	MIR548AZ_5P	Kin	miRNA	1.07424
KLF3	MIR3132	Kin	miRNA	1.07424
KLF3	MIR3188	Kin	miRNA	1.07424
KLF3	MIR1193	Kin	miRNA	1.07424
ZNF770	ZBTB18	Kin	Kin	1.21654
ZNF770	TEAD1	Kin	Kin	1.21654
ZNF781	HHEX	Kin	Kin	1.29448
ZNF781	KLF3	Kin	Kin	1.29448
THAP2	HHEX	Kin	Kin	1.30207
THAP2	MIR5191	Kin	miRNA	1.30207
THAP2	KLF3	Kin	Kin	1.30207
THAP2	MIR5191	Kin	miRNA	1.30207
PRMT3	HHEX	Kin	Kin	1.21261
PRMT3	KLF3	Kin	Kin	1.21261
ZBTB11	HHEX	Kin	Kin	1.06932
ZBTB11	KLF3	Kin	Kin	1.06932
GZF1	HHEX	Kin	Kin	1.49439
GZF1	MIR4683	Kin	miRNA	1.49439
GZF1	KLF3	Kin	Kin	1.49439
GZF1	MIR4683	Kin	miRNA	1.49439
FLI1	HHEX	Kin	Kin	1.10041
FLI1	MIR12124	Kin	miRNA	1.10041
FLI1	MIR12130	Kin	miRNA	1.10041
FLI1	MIR3908	Kin	miRNA	1.10041
FLI1	MIR3174	Kin	miRNA	1.10041
FLI1	MIR1322	Kin	miRNA	1.10041
FLI1	MIR4526	Kin	miRNA	1.10041
FLI1	MIR3188	Kin	miRNA	1.10041
FLI1	MIR4312	Kin	miRNA	1.10041
FLI1	MIR4540	Kin	miRNA	1.10041
FLI1	MIR3651	Kin	miRNA	1.10041
FLI1	MIR3657	Kin	miRNA	1.10041
FLI1	MIR6090	Kin	miRNA	1.10041
FLI1	MIR4517	Kin	miRNA	1.10041
FLI1	MIR4681	Kin	miRNA	1.10041
FLI1	KLF3	Kin	Kin	1.10041
FLI1	MIR12124	Kin	miRNA	1.10041
FLI1	MIR12130	Kin	miRNA	1.10041
FLI1	MIR3908	Kin	miRNA	1.10041
FLI1	MIR3174	Kin	miRNA	1.10041
FLI1	MIR1322	Kin	miRNA	1.10041
FLI1	MIR4526	Kin	miRNA	1.10041
FLI1	MIR3188	Kin	miRNA	1.10041
FLI1	MIR4312	Kin	miRNA	1.10041
FLI1	MIR4540	Kin	miRNA	1.10041
FLI1	MIR3651	Kin	miRNA	1.10041
FLI1	MIR3657	Kin	miRNA	1.10041
FLI1	MIR6090	Kin	miRNA	1.10041
FLI1	MIR4517	Kin	miRNA	1.10041
FLI1	MIR4681	Kin	miRNA	1.10041
TEAD1	HHEX	Kin	Kin	1.21882
TEAD1	MIR8078	Kin	miRNA	1.21882
TEAD1	MIR8053	Kin	miRNA	1.21882
TEAD1	MIR1193	Kin	miRNA	1.21882
TEAD1	MIR3908	Kin	miRNA	1.21882
TEAD1	MIR5191	Kin	miRNA	1.21882
TEAD1	MIR4432	Kin	miRNA	1.21882
TEAD1	MIR3188	Kin	miRNA	1.21882
TEAD1	MIR4312	Kin	miRNA	1.21882
TEAD1	MIR6090	Kin	miRNA	1.21882
TEAD1	MIR503_3P	Kin	miRNA	1.21882
TEAD1	MIR4517	Kin	miRNA	1.21882
TEAD1	MIR4421	Kin	miRNA	1.21882
TEAD1	MIR4681	Kin	miRNA	1.21882
TEAD1	KLF3	Kin	Kin	1.21882
TEAD1	MIR8078	Kin	miRNA	1.21882
TEAD1	MIR8053	Kin	miRNA	1.21882
TEAD1	MIR1193	Kin	miRNA	1.21882
TEAD1	MIR3908	Kin	miRNA	1.21882
TEAD1	MIR5191	Kin	miRNA	1.21882
TEAD1	MIR4432	Kin	miRNA	1.21882
TEAD1	MIR3188	Kin	miRNA	1.21882
TEAD1	MIR4312	Kin	miRNA	1.21882
TEAD1	MIR6090	Kin	miRNA	1.21882
TEAD1	MIR503_3P	Kin	miRNA	1.21882
TEAD1	MIR4517	Kin	miRNA	1.21882
TEAD1	MIR4421	Kin	miRNA	1.21882
TEAD1	MIR4681	Kin	miRNA	1.21882
KLF10	ZFP30	Kin	Kin	1.24445
KLF10	MIR130A_5P	Kin	miRNA	1.24445
KLF10	KLF3	Kin	Kin	1.24445
KLF10	MIR130A_5P	Kin	miRNA	1.24445
ZNF781	HHEX	Kin	Kin	1.29448
ZNF781	ZBTB11	Kin	Kin	1.29448
THAP2	HHEX	Kin	Kin	1.30207
THAP2	MIR5191	Kin	miRNA	1.30207
THAP2	ZBTB11	Kin	Kin	1.30207
THAP2	MIR5191	Kin	miRNA	1.30207
PRMT3	HHEX	Kin	Kin	1.21261
PRMT3	ZBTB11	Kin	Kin	1.21261
GZF1	HHEX	Kin	Kin	1.49439
GZF1	MIR4683	Kin	miRNA	1.49439
GZF1	ZBTB11	Kin	Kin	1.49439
GZF1	MIR4683	Kin	miRNA	1.49439
KLF3	HHEX	Kin	Kin	1.07424
KLF3	MIR218_2_3P	Kin	miRNA	1.07424
KLF3	MIR1322	Kin	miRNA	1.07424
KLF3	MIR548T_5P	Kin	miRNA	1.07424
KLF3	MIR548AZ_5P	Kin	miRNA	1.07424
KLF3	MIR3132	Kin	miRNA	1.07424
KLF3	MIR3188	Kin	miRNA	1.07424
KLF3	MIR1193	Kin	miRNA	1.07424
KLF3	ZBTB11	Kin	Kin	1.07424
KLF3	MIR218_2_3P	Kin	miRNA	1.07424
KLF3	MIR1322	Kin	miRNA	1.07424
KLF3	MIR548T_5P	Kin	miRNA	1.07424
KLF3	MIR548AZ_5P	Kin	miRNA	1.07424
KLF3	MIR3132	Kin	miRNA	1.07424
KLF3	MIR3188	Kin	miRNA	1.07424
KLF3	MIR1193	Kin	miRNA	1.07424
FLI1	HHEX	Kin	Kin	1.10041
FLI1	MIR12124	Kin	miRNA	1.10041
FLI1	MIR12130	Kin	miRNA	1.10041
FLI1	MIR3908	Kin	miRNA	1.10041
FLI1	MIR3174	Kin	miRNA	1.10041
FLI1	MIR1322	Kin	miRNA	1.10041
FLI1	MIR4526	Kin	miRNA	1.10041
FLI1	MIR3188	Kin	miRNA	1.10041
FLI1	MIR4312	Kin	miRNA	1.10041
FLI1	MIR4540	Kin	miRNA	1.10041
FLI1	MIR3651	Kin	miRNA	1.10041
FLI1	MIR3657	Kin	miRNA	1.10041
FLI1	MIR6090	Kin	miRNA	1.10041
FLI1	MIR4517	Kin	miRNA	1.10041
FLI1	MIR4681	Kin	miRNA	1.10041
FLI1	ZBTB11	Kin	Kin	1.10041
FLI1	MIR12124	Kin	miRNA	1.10041
FLI1	MIR12130	Kin	miRNA	1.10041
FLI1	MIR3908	Kin	miRNA	1.10041
FLI1	MIR3174	Kin	miRNA	1.10041
FLI1	MIR1322	Kin	miRNA	1.10041
FLI1	MIR4526	Kin	miRNA	1.10041
FLI1	MIR3188	Kin	miRNA	1.10041
FLI1	MIR4312	Kin	miRNA	1.10041
FLI1	MIR4540	Kin	miRNA	1.10041
FLI1	MIR3651	Kin	miRNA	1.10041
FLI1	MIR3657	Kin	miRNA	1.10041
FLI1	MIR6090	Kin	miRNA	1.10041
FLI1	MIR4517	Kin	miRNA	1.10041
FLI1	MIR4681	Kin	miRNA	1.10041
TEAD1	HHEX	Kin	Kin	1.21882
TEAD1	MIR8078	Kin	miRNA	1.21882
TEAD1	MIR8053	Kin	miRNA	1.21882
TEAD1	MIR1193	Kin	miRNA	1.21882
TEAD1	MIR3908	Kin	miRNA	1.21882
TEAD1	MIR5191	Kin	miRNA	1.21882
TEAD1	MIR4432	Kin	miRNA	1.21882
TEAD1	MIR3188	Kin	miRNA	1.21882
TEAD1	MIR4312	Kin	miRNA	1.21882
TEAD1	MIR6090	Kin	miRNA	1.21882
TEAD1	MIR503_3P	Kin	miRNA	1.21882
TEAD1	MIR4517	Kin	miRNA	1.21882
TEAD1	MIR4421	Kin	miRNA	1.21882
TEAD1	MIR4681	Kin	miRNA	1.21882
TEAD1	ZBTB11	Kin	Kin	1.21882
TEAD1	MIR8078	Kin	miRNA	1.21882
TEAD1	MIR8053	Kin	miRNA	1.21882
TEAD1	MIR1193	Kin	miRNA	1.21882
TEAD1	MIR3908	Kin	miRNA	1.21882
TEAD1	MIR5191	Kin	miRNA	1.21882
TEAD1	MIR4432	Kin	miRNA	1.21882
TEAD1	MIR3188	Kin	miRNA	1.21882
TEAD1	MIR4312	Kin	miRNA	1.21882
TEAD1	MIR6090	Kin	miRNA	1.21882
TEAD1	MIR503_3P	Kin	miRNA	1.21882
TEAD1	MIR4517	Kin	miRNA	1.21882
TEAD1	MIR4421	Kin	miRNA	1.21882
TEAD1	MIR4681	Kin	miRNA	1.21882
THAP2	ZFP30	Kin	Kin	1.30207
THAP2	MIR5191	Kin	miRNA	1.30207
THAP2	ZBTB11	Kin	Kin	1.30207
THAP2	MIR5191	Kin	miRNA	1.30207
ZBTB18	ZFP30	Kin	Kin	2.57731
ZBTB18	MIR5581_3P	Kin	miRNA	2.57731
ZBTB18	MIR576_3P	Kin	miRNA	2.57731
ZBTB18	MIR3174	Kin	miRNA	2.57731
ZBTB18	ZBTB11	Kin	Kin	2.57731
ZBTB18	MIR5581_3P	Kin	miRNA	2.57731
ZBTB18	MIR576_3P	Kin	miRNA	2.57731
ZBTB18	MIR3174	Kin	miRNA	2.57731
GZF1	ZFP30	Kin	Kin	1.49439
GZF1	MIR4683	Kin	miRNA	1.49439
GZF1	ZBTB11	Kin	Kin	1.49439
GZF1	MIR4683	Kin	miRNA	1.49439
KLF3	ZFP30	Kin	Kin	1.07424
KLF3	MIR218_2_3P	Kin	miRNA	1.07424
KLF3	MIR1322	Kin	miRNA	1.07424
KLF3	MIR548T_5P	Kin	miRNA	1.07424
KLF3	MIR548AZ_5P	Kin	miRNA	1.07424
KLF3	MIR3132	Kin	miRNA	1.07424
KLF3	MIR3188	Kin	miRNA	1.07424
KLF3	MIR1193	Kin	miRNA	1.07424
KLF3	ZBTB11	Kin	Kin	1.07424
KLF3	MIR218_2_3P	Kin	miRNA	1.07424
KLF3	MIR1322	Kin	miRNA	1.07424
KLF3	MIR548T_5P	Kin	miRNA	1.07424
KLF3	MIR548AZ_5P	Kin	miRNA	1.07424
KLF3	MIR3132	Kin	miRNA	1.07424
KLF3	MIR3188	Kin	miRNA	1.07424
KLF3	MIR1193	Kin	miRNA	1.07424
ZNF770	ZFP30	Kin	Kin	1.21654
ZNF770	ZBTB11	Kin	Kin	1.21654
KLF10	ZFP30	Kin	Kin	1.24445
KLF10	MIR130A_5P	Kin	miRNA	1.24445
KLF10	ZBTB11	Kin	Kin	1.24445
KLF10	MIR130A_5P	Kin	miRNA	1.24445
THAP2	ZBTB18	Kin	Kin	1.30207
THAP2	MIR5191	Kin	miRNA	1.30207
THAP2	ZBTB11	Kin	Kin	1.30207
THAP2	MIR5191	Kin	miRNA	1.30207
KLF3	ZBTB18	Kin	Kin	1.07424
KLF3	MIR218_2_3P	Kin	miRNA	1.07424
KLF3	MIR1322	Kin	miRNA	1.07424
KLF3	MIR548T_5P	Kin	miRNA	1.07424
KLF3	MIR548AZ_5P	Kin	miRNA	1.07424
KLF3	MIR3132	Kin	miRNA	1.07424
KLF3	MIR3188	Kin	miRNA	1.07424
KLF3	MIR1193	Kin	miRNA	1.07424
KLF3	ZBTB11	Kin	Kin	1.07424
KLF3	MIR218_2_3P	Kin	miRNA	1.07424
KLF3	MIR1322	Kin	miRNA	1.07424
KLF3	MIR548T_5P	Kin	miRNA	1.07424
KLF3	MIR548AZ_5P	Kin	miRNA	1.07424
KLF3	MIR3132	Kin	miRNA	1.07424
KLF3	MIR3188	Kin	miRNA	1.07424
KLF3	MIR1193	Kin	miRNA	1.07424
ZNF770	ZBTB18	Kin	Kin	1.21654
ZNF770	ZBTB11	Kin	Kin	1.21654
GLYR1	FATTY_ACID_METABOLISM	Kin	HALLMARK_FATTY_ACID_METABOLISM	1.67777
GLYR1	OXIDATIVE_PHOSPHORYLATION	Kin	HALLMARK_OXIDATIVE_PHOSPHORYLATION	1.67777
GLYR1	OXIDATIVE_PHOSPHORYLATION	Kin	HALLMARK_OXIDATIVE_PHOSPHORYLATION	1.67777
GLYR1	OXIDATIVE_PHOSPHORYLATION	Kin	HALLMARK_OXIDATIVE_PHOSPHORYLATION	1.67777
GLYR1	ADIPOGENESIS	Kin	HALLMARK_ADIPOGENESIS	1.67777
GLYR1	OXIDATIVE_PHOSPHORYLATION	Kin	HALLMARK_OXIDATIVE_PHOSPHORYLATION	1.67777
PRMT3	OXIDATIVE_PHOSPHORYLATION	Kin	HALLMARK_OXIDATIVE_PHOSPHORYLATION	1.21261
PRMT3	FATTY_ACID_METABOLISM	Kin	HALLMARK_FATTY_ACID_METABOLISM	1.21261
FLI1	OXIDATIVE_PHOSPHORYLATION	Kin	HALLMARK_OXIDATIVE_PHOSPHORYLATION	1.10041
FLI1	FATTY_ACID_METABOLISM	Kin	HALLMARK_FATTY_ACID_METABOLISM	1.10041
GZF1	BILE_ACID_METABOLISM	Kin	HALLMARK_BILE_ACID_METABOLISM	1.49439
GZF1	FATTY_ACID_METABOLISM	Kin	HALLMARK_FATTY_ACID_METABOLISM	1.49439
SOX7	OXIDATIVE_PHOSPHORYLATION	Kin	HALLMARK_OXIDATIVE_PHOSPHORYLATION	2.02258
SOX7	OXIDATIVE_PHOSPHORYLATION	Kin	HALLMARK_OXIDATIVE_PHOSPHORYLATION	2.02258
SOX7	FATTY_ACID_METABOLISM	Kin	HALLMARK_FATTY_ACID_METABOLISM	2.02258
SOX7	OXIDATIVE_PHOSPHORYLATION	Kin	HALLMARK_OXIDATIVE_PHOSPHORYLATION	2.02258
THAP2	FATTY_ACID_METABOLISM	Kin	HALLMARK_FATTY_ACID_METABOLISM	1.30207
THAP2	ADIPOGENESIS	Kin	HALLMARK_ADIPOGENESIS	1.30207
PRMT3	FATTY_ACID_METABOLISM	Kin	HALLMARK_FATTY_ACID_METABOLISM	1.21261
PRMT3	ADIPOGENESIS	Kin	HALLMARK_ADIPOGENESIS	1.21261
ZBTB11	FATTY_ACID_METABOLISM	Kin	HALLMARK_FATTY_ACID_METABOLISM	1.06932
ZBTB11	ADIPOGENESIS	Kin	HALLMARK_ADIPOGENESIS	1.06932
GZF1	FATTY_ACID_METABOLISM	Kin	HALLMARK_FATTY_ACID_METABOLISM	1.49439
GZF1	ADIPOGENESIS	Kin	HALLMARK_ADIPOGENESIS	1.49439
KLF3	FATTY_ACID_METABOLISM	Kin	HALLMARK_FATTY_ACID_METABOLISM	1.07424
KLF3	ADIPOGENESIS	Kin	HALLMARK_ADIPOGENESIS	1.07424
TEAD1	FATTY_ACID_METABOLISM	Kin	HALLMARK_FATTY_ACID_METABOLISM	1.21882
TEAD1	ADIPOGENESIS	Kin	HALLMARK_ADIPOGENESIS	1.21882
ZNF781	OXIDATIVE_PHOSPHORYLATION	Kin	HALLMARK_OXIDATIVE_PHOSPHORYLATION	1.29448
ZNF781	ADIPOGENESIS	Kin	HALLMARK_ADIPOGENESIS	1.29448
THAP2	OXIDATIVE_PHOSPHORYLATION	Kin	HALLMARK_OXIDATIVE_PHOSPHORYLATION	1.30207
THAP2	ADIPOGENESIS	Kin	HALLMARK_ADIPOGENESIS	1.30207
PRMT3	OXIDATIVE_PHOSPHORYLATION	Kin	HALLMARK_OXIDATIVE_PHOSPHORYLATION	1.21261
PRMT3	ADIPOGENESIS	Kin	HALLMARK_ADIPOGENESIS	1.21261
ZBTB11	OXIDATIVE_PHOSPHORYLATION	Kin	HALLMARK_OXIDATIVE_PHOSPHORYLATION	1.06932
ZBTB11	ADIPOGENESIS	Kin	HALLMARK_ADIPOGENESIS	1.06932
GZF1	OXIDATIVE_PHOSPHORYLATION	Kin	HALLMARK_OXIDATIVE_PHOSPHORYLATION	1.49439
GZF1	ADIPOGENESIS	Kin	HALLMARK_ADIPOGENESIS	1.49439
KLF3	OXIDATIVE_PHOSPHORYLATION	Kin	HALLMARK_OXIDATIVE_PHOSPHORYLATION	1.07424
KLF3	ADIPOGENESIS	Kin	HALLMARK_ADIPOGENESIS	1.07424
FLI1	OXIDATIVE_PHOSPHORYLATION	Kin	HALLMARK_OXIDATIVE_PHOSPHORYLATION	1.10041
FLI1	ADIPOGENESIS	Kin	HALLMARK_ADIPOGENESIS	1.10041
TEAD1	OXIDATIVE_PHOSPHORYLATION	Kin	HALLMARK_OXIDATIVE_PHOSPHORYLATION	1.21882
TEAD1	ADIPOGENESIS	Kin	HALLMARK_ADIPOGENESIS	1.21882
ZNF781	BILE_ACID_METABOLISM	Kin	HALLMARK_BILE_ACID_METABOLISM	1.29448
ZNF781	ADIPOGENESIS	Kin	HALLMARK_ADIPOGENESIS	1.29448
THAP2	BILE_ACID_METABOLISM	Kin	HALLMARK_BILE_ACID_METABOLISM	1.30207
THAP2	ADIPOGENESIS	Kin	HALLMARK_ADIPOGENESIS	1.30207
PRMT3	BILE_ACID_METABOLISM	Kin	HALLMARK_BILE_ACID_METABOLISM	1.21261
PRMT3	ADIPOGENESIS	Kin	HALLMARK_ADIPOGENESIS	1.21261
ZBTB11	BILE_ACID_METABOLISM	Kin	HALLMARK_BILE_ACID_METABOLISM	1.06932
ZBTB11	ADIPOGENESIS	Kin	HALLMARK_ADIPOGENESIS	1.06932
ZBTB18	BILE_ACID_METABOLISM	Kin	HALLMARK_BILE_ACID_METABOLISM	2.57731
ZBTB18	ADIPOGENESIS	Kin	HALLMARK_ADIPOGENESIS	2.57731
GZF1	BILE_ACID_METABOLISM	Kin	HALLMARK_BILE_ACID_METABOLISM	1.49439
GZF1	ADIPOGENESIS	Kin	HALLMARK_ADIPOGENESIS	1.49439
KLF3	BILE_ACID_METABOLISM	Kin	HALLMARK_BILE_ACID_METABOLISM	1.07424
KLF3	ADIPOGENESIS	Kin	HALLMARK_ADIPOGENESIS	1.07424
ZNF770	BILE_ACID_METABOLISM	Kin	HALLMARK_BILE_ACID_METABOLISM	1.21654
ZNF770	ADIPOGENESIS	Kin	HALLMARK_ADIPOGENESIS	1.21654
FLI1	BILE_ACID_METABOLISM	Kin	HALLMARK_BILE_ACID_METABOLISM	1.10041
FLI1	ADIPOGENESIS	Kin	HALLMARK_ADIPOGENESIS	1.10041
TEAD1	BILE_ACID_METABOLISM	Kin	HALLMARK_BILE_ACID_METABOLISM	1.21882
TEAD1	ADIPOGENESIS	Kin	HALLMARK_ADIPOGENESIS	1.21882
ZBTB18	BILE_ACID_METABOLISM	Kin	HALLMARK_BILE_ACID_METABOLISM	2.57731
ZBTB18	ADIPOGENESIS	Kin	HALLMARK_ADIPOGENESIS	2.57731
GZF1	BILE_ACID_METABOLISM	Kin	HALLMARK_BILE_ACID_METABOLISM	1.49439
GZF1	ADIPOGENESIS	Kin	HALLMARK_ADIPOGENESIS	1.49439
KLF3	BILE_ACID_METABOLISM	Kin	HALLMARK_BILE_ACID_METABOLISM	1.07424
KLF3	ADIPOGENESIS	Kin	HALLMARK_ADIPOGENESIS	1.07424
KLF3	FATTY_ACID_METABOLISM	Kin	HALLMARK_FATTY_ACID_METABOLISM	1.07424
KLF3	ADIPOGENESIS	Kin	HALLMARK_ADIPOGENESIS	1.07424
KLF3	OXIDATIVE_PHOSPHORYLATION	Kin	HALLMARK_OXIDATIVE_PHOSPHORYLATION	1.07424
KLF3	ADIPOGENESIS	Kin	HALLMARK_ADIPOGENESIS	1.07424
ZNF781	OXIDATIVE_PHOSPHORYLATION	Kin	HALLMARK_OXIDATIVE_PHOSPHORYLATION	1.29448
ZNF781	FATTY_ACID_METABOLISM	Kin	HALLMARK_FATTY_ACID_METABOLISM	1.29448
PRMT3	OXIDATIVE_PHOSPHORYLATION	Kin	HALLMARK_OXIDATIVE_PHOSPHORYLATION	1.21261
PRMT3	FATTY_ACID_METABOLISM	Kin	HALLMARK_FATTY_ACID_METABOLISM	1.21261
FLI1	OXIDATIVE_PHOSPHORYLATION	Kin	HALLMARK_OXIDATIVE_PHOSPHORYLATION	1.10041
FLI1	FATTY_ACID_METABOLISM	Kin	HALLMARK_FATTY_ACID_METABOLISM	1.10041
THAP2	BILE_ACID_METABOLISM	Kin	HALLMARK_BILE_ACID_METABOLISM	1.30207
THAP2	FATTY_ACID_METABOLISM	Kin	HALLMARK_FATTY_ACID_METABOLISM	1.30207
GZF1	BILE_ACID_METABOLISM	Kin	HALLMARK_BILE_ACID_METABOLISM	1.49439
GZF1	FATTY_ACID_METABOLISM	Kin	HALLMARK_FATTY_ACID_METABOLISM	1.49439
GZF1	OXIDATIVE_PHOSPHORYLATION	Kin	HALLMARK_OXIDATIVE_PHOSPHORYLATION	1.49439
GZF1	FATTY_ACID_METABOLISM	Kin	HALLMARK_FATTY_ACID_METABOLISM	1.49439
FLI1	OXIDATIVE_PHOSPHORYLATION	Kin	HALLMARK_OXIDATIVE_PHOSPHORYLATION	1.10041
FLI1	FATTY_ACID_METABOLISM	Kin	HALLMARK_FATTY_ACID_METABOLISM	1.10041
PRMT3	ADIPOGENESIS	Kin	HALLMARK_ADIPOGENESIS	1.21261
PRMT3	FATTY_ACID_METABOLISM	Kin	HALLMARK_FATTY_ACID_METABOLISM	1.21261
ZNF772	ADIPOGENESIS	Kin	HALLMARK_ADIPOGENESIS	1.19918
ZNF772	FATTY_ACID_METABOLISM	Kin	HALLMARK_FATTY_ACID_METABOLISM	1.19918
TEAD1	ADIPOGENESIS	Kin	HALLMARK_ADIPOGENESIS	1.21882
TEAD1	FATTY_ACID_METABOLISM	Kin	HALLMARK_FATTY_ACID_METABOLISM	1.21882
GZF1	BILE_ACID_METABOLISM	Kin	HALLMARK_BILE_ACID_METABOLISM	1.49439
GZF1	FATTY_ACID_METABOLISM	Kin	HALLMARK_FATTY_ACID_METABOLISM	1.49439
FLI1	BILE_ACID_METABOLISM	Kin	HALLMARK_BILE_ACID_METABOLISM	1.10041
FLI1	FATTY_ACID_METABOLISM	Kin	HALLMARK_FATTY_ACID_METABOLISM	1.10041
ZFP30	FATTY_ACID_METABOLISM	Kin	HALLMARK_FATTY_ACID_METABOLISM	1.1581
ZFP30	FATTY_ACID_METABOLISM	Kin	HALLMARK_FATTY_ACID_METABOLISM	1.1581
THAP2	FATTY_ACID_METABOLISM	Kin	HALLMARK_FATTY_ACID_METABOLISM	1.30207
THAP2	FATTY_ACID_METABOLISM	Kin	HALLMARK_FATTY_ACID_METABOLISM	1.30207
PRMT3	FATTY_ACID_METABOLISM	Kin	HALLMARK_FATTY_ACID_METABOLISM	1.21261
PRMT3	FATTY_ACID_METABOLISM	Kin	HALLMARK_FATTY_ACID_METABOLISM	1.21261
ZNF772	FATTY_ACID_METABOLISM	Kin	HALLMARK_FATTY_ACID_METABOLISM	1.19918
ZNF772	FATTY_ACID_METABOLISM	Kin	HALLMARK_FATTY_ACID_METABOLISM	1.19918
ZBTB11	FATTY_ACID_METABOLISM	Kin	HALLMARK_FATTY_ACID_METABOLISM	1.06932
ZBTB11	FATTY_ACID_METABOLISM	Kin	HALLMARK_FATTY_ACID_METABOLISM	1.06932
TEAD1	FATTY_ACID_METABOLISM	Kin	HALLMARK_FATTY_ACID_METABOLISM	1.21882
TEAD1	FATTY_ACID_METABOLISM	Kin	HALLMARK_FATTY_ACID_METABOLISM	1.21882
THAP2	FATTY_ACID_METABOLISM	Kin	HALLMARK_FATTY_ACID_METABOLISM	1.30207
THAP2	FATTY_ACID_METABOLISM	Kin	HALLMARK_FATTY_ACID_METABOLISM	1.30207
PRMT3	FATTY_ACID_METABOLISM	Kin	HALLMARK_FATTY_ACID_METABOLISM	1.21261
PRMT3	FATTY_ACID_METABOLISM	Kin	HALLMARK_FATTY_ACID_METABOLISM	1.21261
ZBTB11	FATTY_ACID_METABOLISM	Kin	HALLMARK_FATTY_ACID_METABOLISM	1.06932
ZBTB11	FATTY_ACID_METABOLISM	Kin	HALLMARK_FATTY_ACID_METABOLISM	1.06932
KLF3	FATTY_ACID_METABOLISM	Kin	HALLMARK_FATTY_ACID_METABOLISM	1.07424
KLF3	FATTY_ACID_METABOLISM	Kin	HALLMARK_FATTY_ACID_METABOLISM	1.07424
TEAD1	FATTY_ACID_METABOLISM	Kin	HALLMARK_FATTY_ACID_METABOLISM	1.21882
TEAD1	FATTY_ACID_METABOLISM	Kin	HALLMARK_FATTY_ACID_METABOLISM	1.21882
GZF1	ADIPOGENESIS	Kin	HALLMARK_ADIPOGENESIS	1.49439
GZF1	FATTY_ACID_METABOLISM	Kin	HALLMARK_FATTY_ACID_METABOLISM	1.49439
THAP2	OXIDATIVE_PHOSPHORYLATION	Kin	HALLMARK_OXIDATIVE_PHOSPHORYLATION	1.30207
THAP2	FATTY_ACID_METABOLISM	Kin	HALLMARK_FATTY_ACID_METABOLISM	1.30207
PRMT3	OXIDATIVE_PHOSPHORYLATION	Kin	HALLMARK_OXIDATIVE_PHOSPHORYLATION	1.21261
PRMT3	FATTY_ACID_METABOLISM	Kin	HALLMARK_FATTY_ACID_METABOLISM	1.21261
ZBTB11	OXIDATIVE_PHOSPHORYLATION	Kin	HALLMARK_OXIDATIVE_PHOSPHORYLATION	1.06932
ZBTB11	FATTY_ACID_METABOLISM	Kin	HALLMARK_FATTY_ACID_METABOLISM	1.06932
KLF3	OXIDATIVE_PHOSPHORYLATION	Kin	HALLMARK_OXIDATIVE_PHOSPHORYLATION	1.07424
KLF3	FATTY_ACID_METABOLISM	Kin	HALLMARK_FATTY_ACID_METABOLISM	1.07424
ZNF781	BILE_ACID_METABOLISM	Kin	HALLMARK_BILE_ACID_METABOLISM	1.29448
ZNF781	OXIDATIVE_PHOSPHORYLATION	Kin	HALLMARK_OXIDATIVE_PHOSPHORYLATION	1.29448
HHEX	BILE_ACID_METABOLISM	Kin	HALLMARK_BILE_ACID_METABOLISM	1.16903
HHEX	OXIDATIVE_PHOSPHORYLATION	Kin	HALLMARK_OXIDATIVE_PHOSPHORYLATION	1.16903
THAP2	BILE_ACID_METABOLISM	Kin	HALLMARK_BILE_ACID_METABOLISM	1.30207
THAP2	OXIDATIVE_PHOSPHORYLATION	Kin	HALLMARK_OXIDATIVE_PHOSPHORYLATION	1.30207
PRMT3	BILE_ACID_METABOLISM	Kin	HALLMARK_BILE_ACID_METABOLISM	1.21261
PRMT3	OXIDATIVE_PHOSPHORYLATION	Kin	HALLMARK_OXIDATIVE_PHOSPHORYLATION	1.21261
FLI1	BILE_ACID_METABOLISM	Kin	HALLMARK_BILE_ACID_METABOLISM	1.10041
FLI1	OXIDATIVE_PHOSPHORYLATION	Kin	HALLMARK_OXIDATIVE_PHOSPHORYLATION	1.10041
TEAD1	BILE_ACID_METABOLISM	Kin	HALLMARK_BILE_ACID_METABOLISM	1.21882
TEAD1	OXIDATIVE_PHOSPHORYLATION	Kin	HALLMARK_OXIDATIVE_PHOSPHORYLATION	1.21882
ZNF781	OXIDATIVE_PHOSPHORYLATION	Kin	HALLMARK_OXIDATIVE_PHOSPHORYLATION	1.29448
ZNF781	OXIDATIVE_PHOSPHORYLATION	Kin	HALLMARK_OXIDATIVE_PHOSPHORYLATION	1.29448
HHEX	OXIDATIVE_PHOSPHORYLATION	Kin	HALLMARK_OXIDATIVE_PHOSPHORYLATION	1.16903
HHEX	OXIDATIVE_PHOSPHORYLATION	Kin	HALLMARK_OXIDATIVE_PHOSPHORYLATION	1.16903
FLI1	OXIDATIVE_PHOSPHORYLATION	Kin	HALLMARK_OXIDATIVE_PHOSPHORYLATION	1.10041
FLI1	OXIDATIVE_PHOSPHORYLATION	Kin	HALLMARK_OXIDATIVE_PHOSPHORYLATION	1.10041
PRMT3	FATTY_ACID_METABOLISM	Kin	HALLMARK_FATTY_ACID_METABOLISM	1.21261
PRMT3	OXIDATIVE_PHOSPHORYLATION	Kin	HALLMARK_OXIDATIVE_PHOSPHORYLATION	1.21261
FLI1	FATTY_ACID_METABOLISM	Kin	HALLMARK_FATTY_ACID_METABOLISM	1.10041
FLI1	OXIDATIVE_PHOSPHORYLATION	Kin	HALLMARK_OXIDATIVE_PHOSPHORYLATION	1.10041
PRMT3	ADIPOGENESIS	Kin	HALLMARK_ADIPOGENESIS	1.21261
PRMT3	OXIDATIVE_PHOSPHORYLATION	Kin	HALLMARK_OXIDATIVE_PHOSPHORYLATION	1.21261
ZNF781	BILE_ACID_METABOLISM	Kin	HALLMARK_BILE_ACID_METABOLISM	1.29448
ZNF781	OXIDATIVE_PHOSPHORYLATION	Kin	HALLMARK_OXIDATIVE_PHOSPHORYLATION	1.29448
PRMT3	BILE_ACID_METABOLISM	Kin	HALLMARK_BILE_ACID_METABOLISM	1.21261
PRMT3	OXIDATIVE_PHOSPHORYLATION	Kin	HALLMARK_OXIDATIVE_PHOSPHORYLATION	1.21261
FLI1	BILE_ACID_METABOLISM	Kin	HALLMARK_BILE_ACID_METABOLISM	1.10041
FLI1	OXIDATIVE_PHOSPHORYLATION	Kin	HALLMARK_OXIDATIVE_PHOSPHORYLATION	1.10041
FLI1	ADIPOGENESIS	Kin	HALLMARK_ADIPOGENESIS	1.10041
FLI1	OXIDATIVE_PHOSPHORYLATION	Kin	HALLMARK_OXIDATIVE_PHOSPHORYLATION	1.10041
TEAD1	ADIPOGENESIS	Kin	HALLMARK_ADIPOGENESIS	1.21882
TEAD1	OXIDATIVE_PHOSPHORYLATION	Kin	HALLMARK_OXIDATIVE_PHOSPHORYLATION	1.21882
ZNF781	OXIDATIVE_PHOSPHORYLATION	Kin	HALLMARK_OXIDATIVE_PHOSPHORYLATION	1.29448
ZNF781	OXIDATIVE_PHOSPHORYLATION	Kin	HALLMARK_OXIDATIVE_PHOSPHORYLATION	1.29448
THAP2	OXIDATIVE_PHOSPHORYLATION	Kin	HALLMARK_OXIDATIVE_PHOSPHORYLATION	1.30207
THAP2	OXIDATIVE_PHOSPHORYLATION	Kin	HALLMARK_OXIDATIVE_PHOSPHORYLATION	1.30207
PRMT3	OXIDATIVE_PHOSPHORYLATION	Kin	HALLMARK_OXIDATIVE_PHOSPHORYLATION	1.21261
PRMT3	OXIDATIVE_PHOSPHORYLATION	Kin	HALLMARK_OXIDATIVE_PHOSPHORYLATION	1.21261
ZBTB11	OXIDATIVE_PHOSPHORYLATION	Kin	HALLMARK_OXIDATIVE_PHOSPHORYLATION	1.06932
ZBTB11	OXIDATIVE_PHOSPHORYLATION	Kin	HALLMARK_OXIDATIVE_PHOSPHORYLATION	1.06932
GZF1	OXIDATIVE_PHOSPHORYLATION	Kin	HALLMARK_OXIDATIVE_PHOSPHORYLATION	1.49439
GZF1	OXIDATIVE_PHOSPHORYLATION	Kin	HALLMARK_OXIDATIVE_PHOSPHORYLATION	1.49439
KLF3	OXIDATIVE_PHOSPHORYLATION	Kin	HALLMARK_OXIDATIVE_PHOSPHORYLATION	1.07424
KLF3	OXIDATIVE_PHOSPHORYLATION	Kin	HALLMARK_OXIDATIVE_PHOSPHORYLATION	1.07424
FLI1	OXIDATIVE_PHOSPHORYLATION	Kin	HALLMARK_OXIDATIVE_PHOSPHORYLATION	1.10041
FLI1	OXIDATIVE_PHOSPHORYLATION	Kin	HALLMARK_OXIDATIVE_PHOSPHORYLATION	1.10041
TEAD1	OXIDATIVE_PHOSPHORYLATION	Kin	HALLMARK_OXIDATIVE_PHOSPHORYLATION	1.21882
TEAD1	OXIDATIVE_PHOSPHORYLATION	Kin	HALLMARK_OXIDATIVE_PHOSPHORYLATION	1.21882
PRMT3	OXIDATIVE_PHOSPHORYLATION	Kin	HALLMARK_OXIDATIVE_PHOSPHORYLATION	1.21261
PRMT3	OXIDATIVE_PHOSPHORYLATION	Kin	HALLMARK_OXIDATIVE_PHOSPHORYLATION	1.21261
FLI1	OXIDATIVE_PHOSPHORYLATION	Kin	HALLMARK_OXIDATIVE_PHOSPHORYLATION	1.10041
FLI1	OXIDATIVE_PHOSPHORYLATION	Kin	HALLMARK_OXIDATIVE_PHOSPHORYLATION	1.10041
THAP2	BILE_ACID_METABOLISM	Kin	HALLMARK_BILE_ACID_METABOLISM	1.30207
THAP2	BILE_ACID_METABOLISM	Kin	HALLMARK_BILE_ACID_METABOLISM	1.30207
ZNF781	FATTY_ACID_METABOLISM	Kin	HALLMARK_FATTY_ACID_METABOLISM	1.29448
ZNF781	BILE_ACID_METABOLISM	Kin	HALLMARK_BILE_ACID_METABOLISM	1.29448
THAP2	FATTY_ACID_METABOLISM	Kin	HALLMARK_FATTY_ACID_METABOLISM	1.30207
THAP2	BILE_ACID_METABOLISM	Kin	HALLMARK_BILE_ACID_METABOLISM	1.30207
PRMT3	FATTY_ACID_METABOLISM	Kin	HALLMARK_FATTY_ACID_METABOLISM	1.21261
PRMT3	BILE_ACID_METABOLISM	Kin	HALLMARK_BILE_ACID_METABOLISM	1.21261
ZBTB11	FATTY_ACID_METABOLISM	Kin	HALLMARK_FATTY_ACID_METABOLISM	1.06932
ZBTB11	BILE_ACID_METABOLISM	Kin	HALLMARK_BILE_ACID_METABOLISM	1.06932
GZF1	FATTY_ACID_METABOLISM	Kin	HALLMARK_FATTY_ACID_METABOLISM	1.49439
GZF1	BILE_ACID_METABOLISM	Kin	HALLMARK_BILE_ACID_METABOLISM	1.49439
KLF3	FATTY_ACID_METABOLISM	Kin	HALLMARK_FATTY_ACID_METABOLISM	1.07424
KLF3	BILE_ACID_METABOLISM	Kin	HALLMARK_BILE_ACID_METABOLISM	1.07424
FLI1	FATTY_ACID_METABOLISM	Kin	HALLMARK_FATTY_ACID_METABOLISM	1.10041
FLI1	BILE_ACID_METABOLISM	Kin	HALLMARK_BILE_ACID_METABOLISM	1.10041
TEAD1	FATTY_ACID_METABOLISM	Kin	HALLMARK_FATTY_ACID_METABOLISM	1.21882
TEAD1	BILE_ACID_METABOLISM	Kin	HALLMARK_BILE_ACID_METABOLISM	1.21882
HHEX	ADIPOGENESIS	Kin	HALLMARK_ADIPOGENESIS	1.16903
HHEX	BILE_ACID_METABOLISM	Kin	HALLMARK_BILE_ACID_METABOLISM	1.16903
THAP2	ADIPOGENESIS	Kin	HALLMARK_ADIPOGENESIS	1.30207
THAP2	BILE_ACID_METABOLISM	Kin	HALLMARK_BILE_ACID_METABOLISM	1.30207
PRMT3	ADIPOGENESIS	Kin	HALLMARK_ADIPOGENESIS	1.21261
PRMT3	BILE_ACID_METABOLISM	Kin	HALLMARK_BILE_ACID_METABOLISM	1.21261
ZNF772	ADIPOGENESIS	Kin	HALLMARK_ADIPOGENESIS	1.19918
ZNF772	BILE_ACID_METABOLISM	Kin	HALLMARK_BILE_ACID_METABOLISM	1.19918
ZBTB11	ADIPOGENESIS	Kin	HALLMARK_ADIPOGENESIS	1.06932
ZBTB11	BILE_ACID_METABOLISM	Kin	HALLMARK_BILE_ACID_METABOLISM	1.06932
FLI1	ADIPOGENESIS	Kin	HALLMARK_ADIPOGENESIS	1.10041
FLI1	BILE_ACID_METABOLISM	Kin	HALLMARK_BILE_ACID_METABOLISM	1.10041
TEAD1	ADIPOGENESIS	Kin	HALLMARK_ADIPOGENESIS	1.21882
TEAD1	BILE_ACID_METABOLISM	Kin	HALLMARK_BILE_ACID_METABOLISM	1.21882
ZNF781	BILE_ACID_METABOLISM	Kin	HALLMARK_BILE_ACID_METABOLISM	1.29448
ZNF781	BILE_ACID_METABOLISM	Kin	HALLMARK_BILE_ACID_METABOLISM	1.29448
HHEX	BILE_ACID_METABOLISM	Kin	HALLMARK_BILE_ACID_METABOLISM	1.16903
HHEX	BILE_ACID_METABOLISM	Kin	HALLMARK_BILE_ACID_METABOLISM	1.16903
FLI1	BILE_ACID_METABOLISM	Kin	HALLMARK_BILE_ACID_METABOLISM	1.10041
FLI1	BILE_ACID_METABOLISM	Kin	HALLMARK_BILE_ACID_METABOLISM	1.10041
THAP2	OXIDATIVE_PHOSPHORYLATION	Kin	HALLMARK_OXIDATIVE_PHOSPHORYLATION	1.30207
THAP2	BILE_ACID_METABOLISM	Kin	HALLMARK_BILE_ACID_METABOLISM	1.30207
PRMT3	OXIDATIVE_PHOSPHORYLATION	Kin	HALLMARK_OXIDATIVE_PHOSPHORYLATION	1.21261
PRMT3	BILE_ACID_METABOLISM	Kin	HALLMARK_BILE_ACID_METABOLISM	1.21261
ZBTB11	OXIDATIVE_PHOSPHORYLATION	Kin	HALLMARK_OXIDATIVE_PHOSPHORYLATION	1.06932
ZBTB11	BILE_ACID_METABOLISM	Kin	HALLMARK_BILE_ACID_METABOLISM	1.06932
KLF3	OXIDATIVE_PHOSPHORYLATION	Kin	HALLMARK_OXIDATIVE_PHOSPHORYLATION	1.07424
KLF3	BILE_ACID_METABOLISM	Kin	HALLMARK_BILE_ACID_METABOLISM	1.07424
HHEX	OXIDATIVE_PHOSPHORYLATION	Kin	HALLMARK_OXIDATIVE_PHOSPHORYLATION	1.16903
HHEX	BILE_ACID_METABOLISM	Kin	HALLMARK_BILE_ACID_METABOLISM	1.16903
THAP2	OXIDATIVE_PHOSPHORYLATION	Kin	HALLMARK_OXIDATIVE_PHOSPHORYLATION	1.30207
THAP2	BILE_ACID_METABOLISM	Kin	HALLMARK_BILE_ACID_METABOLISM	1.30207
PRMT3	OXIDATIVE_PHOSPHORYLATION	Kin	HALLMARK_OXIDATIVE_PHOSPHORYLATION	1.21261
PRMT3	BILE_ACID_METABOLISM	Kin	HALLMARK_BILE_ACID_METABOLISM	1.21261
ZNF772	OXIDATIVE_PHOSPHORYLATION	Kin	HALLMARK_OXIDATIVE_PHOSPHORYLATION	1.19918
ZNF772	BILE_ACID_METABOLISM	Kin	HALLMARK_BILE_ACID_METABOLISM	1.19918
ZBTB11	OXIDATIVE_PHOSPHORYLATION	Kin	HALLMARK_OXIDATIVE_PHOSPHORYLATION	1.06932
ZBTB11	BILE_ACID_METABOLISM	Kin	HALLMARK_BILE_ACID_METABOLISM	1.06932
GZF1	OXIDATIVE_PHOSPHORYLATION	Kin	HALLMARK_OXIDATIVE_PHOSPHORYLATION	1.49439
GZF1	BILE_ACID_METABOLISM	Kin	HALLMARK_BILE_ACID_METABOLISM	1.49439
FLI1	OXIDATIVE_PHOSPHORYLATION	Kin	HALLMARK_OXIDATIVE_PHOSPHORYLATION	1.10041
FLI1	BILE_ACID_METABOLISM	Kin	HALLMARK_BILE_ACID_METABOLISM	1.10041
TEAD1	OXIDATIVE_PHOSPHORYLATION	Kin	HALLMARK_OXIDATIVE_PHOSPHORYLATION	1.21882
TEAD1	BILE_ACID_METABOLISM	Kin	HALLMARK_BILE_ACID_METABOLISM	1.21882
GZF1	OXIDATIVE_PHOSPHORYLATION	Kin	HALLMARK_OXIDATIVE_PHOSPHORYLATION	1.49439
GZF1	BILE_ACID_METABOLISM	Kin	HALLMARK_BILE_ACID_METABOLISM	1.49439
GZF1	FATTY_ACID_METABOLISM	Kin	HALLMARK_FATTY_ACID_METABOLISM	1.49439
GZF1	BILE_ACID_METABOLISM	Kin	HALLMARK_BILE_ACID_METABOLISM	1.49439
THAP2	ADIPOGENESIS	Kin	HALLMARK_ADIPOGENESIS	1.30207
THAP2	BILE_ACID_METABOLISM	Kin	HALLMARK_BILE_ACID_METABOLISM	1.30207
PRMT3	ADIPOGENESIS	Kin	HALLMARK_ADIPOGENESIS	1.21261
PRMT3	BILE_ACID_METABOLISM	Kin	HALLMARK_BILE_ACID_METABOLISM	1.21261
ZNF772	ADIPOGENESIS	Kin	HALLMARK_ADIPOGENESIS	1.19918
ZNF772	BILE_ACID_METABOLISM	Kin	HALLMARK_BILE_ACID_METABOLISM	1.19918
ZBTB11	ADIPOGENESIS	Kin	HALLMARK_ADIPOGENESIS	1.06932
ZBTB11	BILE_ACID_METABOLISM	Kin	HALLMARK_BILE_ACID_METABOLISM	1.06932
GZF1	ADIPOGENESIS	Kin	HALLMARK_ADIPOGENESIS	1.49439
GZF1	BILE_ACID_METABOLISM	Kin	HALLMARK_BILE_ACID_METABOLISM	1.49439
KLF3	ADIPOGENESIS	Kin	HALLMARK_ADIPOGENESIS	1.07424
KLF3	BILE_ACID_METABOLISM	Kin	HALLMARK_BILE_ACID_METABOLISM	1.07424
FLI1	ADIPOGENESIS	Kin	HALLMARK_ADIPOGENESIS	1.10041
FLI1	BILE_ACID_METABOLISM	Kin	HALLMARK_BILE_ACID_METABOLISM	1.10041
TEAD1	ADIPOGENESIS	Kin	HALLMARK_ADIPOGENESIS	1.21882
TEAD1	BILE_ACID_METABOLISM	Kin	HALLMARK_BILE_ACID_METABOLISM	1.21882
ZNF781	BILE_ACID_METABOLISM	Kin	HALLMARK_BILE_ACID_METABOLISM	1.29448
ZNF781	BILE_ACID_METABOLISM	Kin	HALLMARK_BILE_ACID_METABOLISM	1.29448
HHEX	BILE_ACID_METABOLISM	Kin	HALLMARK_BILE_ACID_METABOLISM	1.16903
HHEX	BILE_ACID_METABOLISM	Kin	HALLMARK_BILE_ACID_METABOLISM	1.16903
GZF1	BILE_ACID_METABOLISM	Kin	HALLMARK_BILE_ACID_METABOLISM	1.49439
GZF1	BILE_ACID_METABOLISM	Kin	HALLMARK_BILE_ACID_METABOLISM	1.49439
FLI1	BILE_ACID_METABOLISM	Kin	HALLMARK_BILE_ACID_METABOLISM	1.10041
FLI1	BILE_ACID_METABOLISM	Kin	HALLMARK_BILE_ACID_METABOLISM	1.10041
ZFP30	FATTY_ACID_METABOLISM	Kin	HALLMARK_FATTY_ACID_METABOLISM	1.1581
ZFP30	BILE_ACID_METABOLISM	Kin	HALLMARK_BILE_ACID_METABOLISM	1.1581
THAP2	FATTY_ACID_METABOLISM	Kin	HALLMARK_FATTY_ACID_METABOLISM	1.30207
THAP2	BILE_ACID_METABOLISM	Kin	HALLMARK_BILE_ACID_METABOLISM	1.30207
ZBTB18	FATTY_ACID_METABOLISM	Kin	HALLMARK_FATTY_ACID_METABOLISM	2.57731
ZBTB18	BILE_ACID_METABOLISM	Kin	HALLMARK_BILE_ACID_METABOLISM	2.57731
ZFP30	FATTY_ACID_METABOLISM	Kin	HALLMARK_FATTY_ACID_METABOLISM	1.1581
ZFP30	BILE_ACID_METABOLISM	Kin	HALLMARK_BILE_ACID_METABOLISM	1.1581
THAP2	FATTY_ACID_METABOLISM	Kin	HALLMARK_FATTY_ACID_METABOLISM	1.30207
THAP2	BILE_ACID_METABOLISM	Kin	HALLMARK_BILE_ACID_METABOLISM	1.30207
ZBTB11	FATTY_ACID_METABOLISM	Kin	HALLMARK_FATTY_ACID_METABOLISM	1.06932
ZBTB11	BILE_ACID_METABOLISM	Kin	HALLMARK_BILE_ACID_METABOLISM	1.06932
ZBTB18	FATTY_ACID_METABOLISM	Kin	HALLMARK_FATTY_ACID_METABOLISM	2.57731
ZBTB18	BILE_ACID_METABOLISM	Kin	HALLMARK_BILE_ACID_METABOLISM	2.57731
GZF1	FATTY_ACID_METABOLISM	Kin	HALLMARK_FATTY_ACID_METABOLISM	1.49439
GZF1	BILE_ACID_METABOLISM	Kin	HALLMARK_BILE_ACID_METABOLISM	1.49439
KLF3	FATTY_ACID_METABOLISM	Kin	HALLMARK_FATTY_ACID_METABOLISM	1.07424
KLF3	BILE_ACID_METABOLISM	Kin	HALLMARK_BILE_ACID_METABOLISM	1.07424
ZNF770	FATTY_ACID_METABOLISM	Kin	HALLMARK_FATTY_ACID_METABOLISM	1.21654
ZNF770	BILE_ACID_METABOLISM	Kin	HALLMARK_BILE_ACID_METABOLISM	1.21654
THAP2	OXIDATIVE_PHOSPHORYLATION	Kin	HALLMARK_OXIDATIVE_PHOSPHORYLATION	1.30207
THAP2	BILE_ACID_METABOLISM	Kin	HALLMARK_BILE_ACID_METABOLISM	1.30207
ZBTB11	OXIDATIVE_PHOSPHORYLATION	Kin	HALLMARK_OXIDATIVE_PHOSPHORYLATION	1.06932
ZBTB11	BILE_ACID_METABOLISM	Kin	HALLMARK_BILE_ACID_METABOLISM	1.06932
ZBTB18	OXIDATIVE_PHOSPHORYLATION	Kin	HALLMARK_OXIDATIVE_PHOSPHORYLATION	2.57731
ZBTB18	BILE_ACID_METABOLISM	Kin	HALLMARK_BILE_ACID_METABOLISM	2.57731
GZF1	OXIDATIVE_PHOSPHORYLATION	Kin	HALLMARK_OXIDATIVE_PHOSPHORYLATION	1.49439
GZF1	BILE_ACID_METABOLISM	Kin	HALLMARK_BILE_ACID_METABOLISM	1.49439
KLF3	OXIDATIVE_PHOSPHORYLATION	Kin	HALLMARK_OXIDATIVE_PHOSPHORYLATION	1.07424
KLF3	BILE_ACID_METABOLISM	Kin	HALLMARK_BILE_ACID_METABOLISM	1.07424
THAP2	OXIDATIVE_PHOSPHORYLATION	Kin	HALLMARK_OXIDATIVE_PHOSPHORYLATION	1.30207
THAP2	BILE_ACID_METABOLISM	Kin	HALLMARK_BILE_ACID_METABOLISM	1.30207
GZF1	OXIDATIVE_PHOSPHORYLATION	Kin	HALLMARK_OXIDATIVE_PHOSPHORYLATION	1.49439
GZF1	BILE_ACID_METABOLISM	Kin	HALLMARK_BILE_ACID_METABOLISM	1.49439
TEAD1	OXIDATIVE_PHOSPHORYLATION	Kin	HALLMARK_OXIDATIVE_PHOSPHORYLATION	1.21882
TEAD1	BILE_ACID_METABOLISM	Kin	HALLMARK_BILE_ACID_METABOLISM	1.21882
FLI1	FATTY_ACID_METABOLISM	Kin	HALLMARK_FATTY_ACID_METABOLISM	1.10041
FLI1	OXIDATIVE_PHOSPHORYLATION	Kin	HALLMARK_OXIDATIVE_PHOSPHORYLATION	1.10041
TEAD1	ADIPOGENESIS	Kin	HALLMARK_ADIPOGENESIS	1.21882
TEAD1	FATTY_ACID_METABOLISM	Kin	HALLMARK_FATTY_ACID_METABOLISM	1.21882
PRMT3	BILE_ACID_METABOLISM	Kin	HALLMARK_BILE_ACID_METABOLISM	1.21261
PRMT3	FATTY_ACID_METABOLISM	Kin	HALLMARK_FATTY_ACID_METABOLISM	1.21261
GZF1	BILE_ACID_METABOLISM	Kin	HALLMARK_BILE_ACID_METABOLISM	1.49439
GZF1	FATTY_ACID_METABOLISM	Kin	HALLMARK_FATTY_ACID_METABOLISM	1.49439
FLI1	BILE_ACID_METABOLISM	Kin	HALLMARK_BILE_ACID_METABOLISM	1.10041
FLI1	FATTY_ACID_METABOLISM	Kin	HALLMARK_FATTY_ACID_METABOLISM	1.10041
ZBTB11	FATTY_ACID_METABOLISM	Kin	HALLMARK_FATTY_ACID_METABOLISM	1.06932
ZBTB11	FATTY_ACID_METABOLISM	Kin	HALLMARK_FATTY_ACID_METABOLISM	1.06932
KLF3	FATTY_ACID_METABOLISM	Kin	HALLMARK_FATTY_ACID_METABOLISM	1.07424
KLF3	FATTY_ACID_METABOLISM	Kin	HALLMARK_FATTY_ACID_METABOLISM	1.07424
TEAD1	FATTY_ACID_METABOLISM	Kin	HALLMARK_FATTY_ACID_METABOLISM	1.21882
TEAD1	FATTY_ACID_METABOLISM	Kin	HALLMARK_FATTY_ACID_METABOLISM	1.21882
THAP2	OXIDATIVE_PHOSPHORYLATION	Kin	HALLMARK_OXIDATIVE_PHOSPHORYLATION	1.30207
THAP2	FATTY_ACID_METABOLISM	Kin	HALLMARK_FATTY_ACID_METABOLISM	1.30207
PRMT3	OXIDATIVE_PHOSPHORYLATION	Kin	HALLMARK_OXIDATIVE_PHOSPHORYLATION	1.21261
PRMT3	FATTY_ACID_METABOLISM	Kin	HALLMARK_FATTY_ACID_METABOLISM	1.21261
ZBTB11	OXIDATIVE_PHOSPHORYLATION	Kin	HALLMARK_OXIDATIVE_PHOSPHORYLATION	1.06932
ZBTB11	FATTY_ACID_METABOLISM	Kin	HALLMARK_FATTY_ACID_METABOLISM	1.06932
KLF3	OXIDATIVE_PHOSPHORYLATION	Kin	HALLMARK_OXIDATIVE_PHOSPHORYLATION	1.07424
KLF3	FATTY_ACID_METABOLISM	Kin	HALLMARK_FATTY_ACID_METABOLISM	1.07424
TEAD1	OXIDATIVE_PHOSPHORYLATION	Kin	HALLMARK_OXIDATIVE_PHOSPHORYLATION	1.21882
TEAD1	FATTY_ACID_METABOLISM	Kin	HALLMARK_FATTY_ACID_METABOLISM	1.21882
HHEX	BILE_ACID_METABOLISM	Kin	HALLMARK_BILE_ACID_METABOLISM	1.16903
HHEX	ADIPOGENESIS	Kin	HALLMARK_ADIPOGENESIS	1.16903
THAP2	BILE_ACID_METABOLISM	Kin	HALLMARK_BILE_ACID_METABOLISM	1.30207
THAP2	ADIPOGENESIS	Kin	HALLMARK_ADIPOGENESIS	1.30207
PRMT3	BILE_ACID_METABOLISM	Kin	HALLMARK_BILE_ACID_METABOLISM	1.21261
PRMT3	ADIPOGENESIS	Kin	HALLMARK_ADIPOGENESIS	1.21261
FLI1	BILE_ACID_METABOLISM	Kin	HALLMARK_BILE_ACID_METABOLISM	1.10041
FLI1	ADIPOGENESIS	Kin	HALLMARK_ADIPOGENESIS	1.10041
TEAD1	BILE_ACID_METABOLISM	Kin	HALLMARK_BILE_ACID_METABOLISM	1.21882
TEAD1	ADIPOGENESIS	Kin	HALLMARK_ADIPOGENESIS	1.21882
THAP2	FATTY_ACID_METABOLISM	Kin	HALLMARK_FATTY_ACID_METABOLISM	1.30207
THAP2	ADIPOGENESIS	Kin	HALLMARK_ADIPOGENESIS	1.30207
PRMT3	FATTY_ACID_METABOLISM	Kin	HALLMARK_FATTY_ACID_METABOLISM	1.21261
PRMT3	ADIPOGENESIS	Kin	HALLMARK_ADIPOGENESIS	1.21261
ZBTB11	FATTY_ACID_METABOLISM	Kin	HALLMARK_FATTY_ACID_METABOLISM	1.06932
ZBTB11	ADIPOGENESIS	Kin	HALLMARK_ADIPOGENESIS	1.06932
KLF3	FATTY_ACID_METABOLISM	Kin	HALLMARK_FATTY_ACID_METABOLISM	1.07424
KLF3	ADIPOGENESIS	Kin	HALLMARK_ADIPOGENESIS	1.07424
TEAD1	FATTY_ACID_METABOLISM	Kin	HALLMARK_FATTY_ACID_METABOLISM	1.21882
TEAD1	ADIPOGENESIS	Kin	HALLMARK_ADIPOGENESIS	1.21882
THAP2	OXIDATIVE_PHOSPHORYLATION	Kin	HALLMARK_OXIDATIVE_PHOSPHORYLATION	1.30207
THAP2	ADIPOGENESIS	Kin	HALLMARK_ADIPOGENESIS	1.30207
PRMT3	OXIDATIVE_PHOSPHORYLATION	Kin	HALLMARK_OXIDATIVE_PHOSPHORYLATION	1.21261
PRMT3	ADIPOGENESIS	Kin	HALLMARK_ADIPOGENESIS	1.21261
ZNF772	OXIDATIVE_PHOSPHORYLATION	Kin	HALLMARK_OXIDATIVE_PHOSPHORYLATION	1.19918
ZNF772	ADIPOGENESIS	Kin	HALLMARK_ADIPOGENESIS	1.19918
ZBTB11	OXIDATIVE_PHOSPHORYLATION	Kin	HALLMARK_OXIDATIVE_PHOSPHORYLATION	1.06932
ZBTB11	ADIPOGENESIS	Kin	HALLMARK_ADIPOGENESIS	1.06932
KLF3	OXIDATIVE_PHOSPHORYLATION	Kin	HALLMARK_OXIDATIVE_PHOSPHORYLATION	1.07424
KLF3	ADIPOGENESIS	Kin	HALLMARK_ADIPOGENESIS	1.07424
FLI1	OXIDATIVE_PHOSPHORYLATION	Kin	HALLMARK_OXIDATIVE_PHOSPHORYLATION	1.10041
FLI1	ADIPOGENESIS	Kin	HALLMARK_ADIPOGENESIS	1.10041
TEAD1	OXIDATIVE_PHOSPHORYLATION	Kin	HALLMARK_OXIDATIVE_PHOSPHORYLATION	1.21882
TEAD1	ADIPOGENESIS	Kin	HALLMARK_ADIPOGENESIS	1.21882
GZF1	ADIPOGENESIS	Kin	HALLMARK_ADIPOGENESIS	1.49439
GZF1	BILE_ACID_METABOLISM	Kin	HALLMARK_BILE_ACID_METABOLISM	1.49439
FLI1	ADIPOGENESIS	Kin	HALLMARK_ADIPOGENESIS	1.10041
FLI1	BILE_ACID_METABOLISM	Kin	HALLMARK_BILE_ACID_METABOLISM	1.10041
PRMT3	OXIDATIVE_PHOSPHORYLATION	Kin	HALLMARK_OXIDATIVE_PHOSPHORYLATION	1.21261
PRMT3	BILE_ACID_METABOLISM	Kin	HALLMARK_BILE_ACID_METABOLISM	1.21261
FLI1	OXIDATIVE_PHOSPHORYLATION	Kin	HALLMARK_OXIDATIVE_PHOSPHORYLATION	1.10041
FLI1	BILE_ACID_METABOLISM	Kin	HALLMARK_BILE_ACID_METABOLISM	1.10041
TEAD1	FATTY_ACID_METABOLISM	Kin	HALLMARK_FATTY_ACID_METABOLISM	1.21882
TEAD1	FATTY_ACID_METABOLISM	Kin	HALLMARK_FATTY_ACID_METABOLISM	1.21882
THAP2	OXIDATIVE_PHOSPHORYLATION	Kin	HALLMARK_OXIDATIVE_PHOSPHORYLATION	1.30207
THAP2	FATTY_ACID_METABOLISM	Kin	HALLMARK_FATTY_ACID_METABOLISM	1.30207
PRMT3	OXIDATIVE_PHOSPHORYLATION	Kin	HALLMARK_OXIDATIVE_PHOSPHORYLATION	1.21261
PRMT3	FATTY_ACID_METABOLISM	Kin	HALLMARK_FATTY_ACID_METABOLISM	1.21261
ZBTB11	OXIDATIVE_PHOSPHORYLATION	Kin	HALLMARK_OXIDATIVE_PHOSPHORYLATION	1.06932
ZBTB11	FATTY_ACID_METABOLISM	Kin	HALLMARK_FATTY_ACID_METABOLISM	1.06932
KLF3	OXIDATIVE_PHOSPHORYLATION	Kin	HALLMARK_OXIDATIVE_PHOSPHORYLATION	1.07424
KLF3	FATTY_ACID_METABOLISM	Kin	HALLMARK_FATTY_ACID_METABOLISM	1.07424
TEAD1	OXIDATIVE_PHOSPHORYLATION	Kin	HALLMARK_OXIDATIVE_PHOSPHORYLATION	1.21882
TEAD1	FATTY_ACID_METABOLISM	Kin	HALLMARK_FATTY_ACID_METABOLISM	1.21882
PRMT3	THAP2	Kin	Kin	1.21261
PRMT3	ZNF781	Kin	Kin	1.21261
FLI1	THAP2	Kin	Kin	1.10041
FLI1	MIR12124	Kin	miRNA	1.10041
FLI1	MIR12130	Kin	miRNA	1.10041
FLI1	MIR3908	Kin	miRNA	1.10041
FLI1	MIR3174	Kin	miRNA	1.10041
FLI1	MIR1322	Kin	miRNA	1.10041
FLI1	MIR4526	Kin	miRNA	1.10041
FLI1	MIR3188	Kin	miRNA	1.10041
FLI1	MIR4312	Kin	miRNA	1.10041
FLI1	MIR4540	Kin	miRNA	1.10041
FLI1	MIR3651	Kin	miRNA	1.10041
FLI1	MIR3657	Kin	miRNA	1.10041
FLI1	MIR6090	Kin	miRNA	1.10041
FLI1	MIR4517	Kin	miRNA	1.10041
FLI1	MIR4681	Kin	miRNA	1.10041
FLI1	ZNF781	Kin	Kin	1.10041
FLI1	MIR12124	Kin	miRNA	1.10041
FLI1	MIR12130	Kin	miRNA	1.10041
FLI1	MIR3908	Kin	miRNA	1.10041
FLI1	MIR3174	Kin	miRNA	1.10041
FLI1	MIR1322	Kin	miRNA	1.10041
FLI1	MIR4526	Kin	miRNA	1.10041
FLI1	MIR3188	Kin	miRNA	1.10041
FLI1	MIR4312	Kin	miRNA	1.10041
FLI1	MIR4540	Kin	miRNA	1.10041
FLI1	MIR3651	Kin	miRNA	1.10041
FLI1	MIR3657	Kin	miRNA	1.10041
FLI1	MIR6090	Kin	miRNA	1.10041
FLI1	MIR4517	Kin	miRNA	1.10041
FLI1	MIR4681	Kin	miRNA	1.10041
FLI1	PRMT3	Kin	Kin	1.10041
FLI1	MIR12124	Kin	miRNA	1.10041
FLI1	MIR12130	Kin	miRNA	1.10041
FLI1	MIR3908	Kin	miRNA	1.10041
FLI1	MIR3174	Kin	miRNA	1.10041
FLI1	MIR1322	Kin	miRNA	1.10041
FLI1	MIR4526	Kin	miRNA	1.10041
FLI1	MIR3188	Kin	miRNA	1.10041
FLI1	MIR4312	Kin	miRNA	1.10041
FLI1	MIR4540	Kin	miRNA	1.10041
FLI1	MIR3651	Kin	miRNA	1.10041
FLI1	MIR3657	Kin	miRNA	1.10041
FLI1	MIR6090	Kin	miRNA	1.10041
FLI1	MIR4517	Kin	miRNA	1.10041
FLI1	MIR4681	Kin	miRNA	1.10041
FLI1	ZNF781	Kin	Kin	1.10041
FLI1	MIR12124	Kin	miRNA	1.10041
FLI1	MIR12130	Kin	miRNA	1.10041
FLI1	MIR3908	Kin	miRNA	1.10041
FLI1	MIR3174	Kin	miRNA	1.10041
FLI1	MIR1322	Kin	miRNA	1.10041
FLI1	MIR4526	Kin	miRNA	1.10041
FLI1	MIR3188	Kin	miRNA	1.10041
FLI1	MIR4312	Kin	miRNA	1.10041
FLI1	MIR4540	Kin	miRNA	1.10041
FLI1	MIR3651	Kin	miRNA	1.10041
FLI1	MIR3657	Kin	miRNA	1.10041
FLI1	MIR6090	Kin	miRNA	1.10041
FLI1	MIR4517	Kin	miRNA	1.10041
FLI1	MIR4681	Kin	miRNA	1.10041
THAP2	TEAD1	Kin	Kin	1.30207
THAP2	MIR5191	Kin	miRNA	1.30207
THAP2	ZNF781	Kin	Kin	1.30207
THAP2	MIR5191	Kin	miRNA	1.30207
PRMT3	TEAD1	Kin	Kin	1.21261
PRMT3	ZNF781	Kin	Kin	1.21261
ZBTB11	TEAD1	Kin	Kin	1.06932
ZBTB11	ZNF781	Kin	Kin	1.06932
KLF3	TEAD1	Kin	Kin	1.07424
KLF3	MIR218_2_3P	Kin	miRNA	1.07424
KLF3	MIR1322	Kin	miRNA	1.07424
KLF3	MIR548T_5P	Kin	miRNA	1.07424
KLF3	MIR548AZ_5P	Kin	miRNA	1.07424
KLF3	MIR3132	Kin	miRNA	1.07424
KLF3	MIR3188	Kin	miRNA	1.07424
KLF3	MIR1193	Kin	miRNA	1.07424
KLF3	ZNF781	Kin	Kin	1.07424
KLF3	MIR218_2_3P	Kin	miRNA	1.07424
KLF3	MIR1322	Kin	miRNA	1.07424
KLF3	MIR548T_5P	Kin	miRNA	1.07424
KLF3	MIR548AZ_5P	Kin	miRNA	1.07424
KLF3	MIR3132	Kin	miRNA	1.07424
KLF3	MIR3188	Kin	miRNA	1.07424
KLF3	MIR1193	Kin	miRNA	1.07424
FLI1	TEAD1	Kin	Kin	1.10041
FLI1	MIR12124	Kin	miRNA	1.10041
FLI1	MIR12130	Kin	miRNA	1.10041
FLI1	MIR3908	Kin	miRNA	1.10041
FLI1	MIR3174	Kin	miRNA	1.10041
FLI1	MIR1322	Kin	miRNA	1.10041
FLI1	MIR4526	Kin	miRNA	1.10041
FLI1	MIR3188	Kin	miRNA	1.10041
FLI1	MIR4312	Kin	miRNA	1.10041
FLI1	MIR4540	Kin	miRNA	1.10041
FLI1	MIR3651	Kin	miRNA	1.10041
FLI1	MIR3657	Kin	miRNA	1.10041
FLI1	MIR6090	Kin	miRNA	1.10041
FLI1	MIR4517	Kin	miRNA	1.10041
FLI1	MIR4681	Kin	miRNA	1.10041
FLI1	ZNF781	Kin	Kin	1.10041
FLI1	MIR12124	Kin	miRNA	1.10041
FLI1	MIR12130	Kin	miRNA	1.10041
FLI1	MIR3908	Kin	miRNA	1.10041
FLI1	MIR3174	Kin	miRNA	1.10041
FLI1	MIR1322	Kin	miRNA	1.10041
FLI1	MIR4526	Kin	miRNA	1.10041
FLI1	MIR3188	Kin	miRNA	1.10041
FLI1	MIR4312	Kin	miRNA	1.10041
FLI1	MIR4540	Kin	miRNA	1.10041
FLI1	MIR3651	Kin	miRNA	1.10041
FLI1	MIR3657	Kin	miRNA	1.10041
FLI1	MIR6090	Kin	miRNA	1.10041
FLI1	MIR4517	Kin	miRNA	1.10041
FLI1	MIR4681	Kin	miRNA	1.10041
PRMT3	KLF3	Kin	Kin	1.21261
PRMT3	ZNF781	Kin	Kin	1.21261
THAP2	ZBTB11	Kin	Kin	1.30207
THAP2	MIR5191	Kin	miRNA	1.30207
THAP2	ZNF781	Kin	Kin	1.30207
THAP2	MIR5191	Kin	miRNA	1.30207
PRMT3	ZBTB11	Kin	Kin	1.21261
PRMT3	ZNF781	Kin	Kin	1.21261
GZF1	ZBTB11	Kin	Kin	1.49439
GZF1	MIR4683	Kin	miRNA	1.49439
GZF1	ZNF781	Kin	Kin	1.49439
GZF1	MIR4683	Kin	miRNA	1.49439
KLF3	ZBTB11	Kin	Kin	1.07424
KLF3	MIR218_2_3P	Kin	miRNA	1.07424
KLF3	MIR1322	Kin	miRNA	1.07424
KLF3	MIR548T_5P	Kin	miRNA	1.07424
KLF3	MIR548AZ_5P	Kin	miRNA	1.07424
KLF3	MIR3132	Kin	miRNA	1.07424
KLF3	MIR3188	Kin	miRNA	1.07424
KLF3	MIR1193	Kin	miRNA	1.07424
KLF3	ZNF781	Kin	Kin	1.07424
KLF3	MIR218_2_3P	Kin	miRNA	1.07424
KLF3	MIR1322	Kin	miRNA	1.07424
KLF3	MIR548T_5P	Kin	miRNA	1.07424
KLF3	MIR548AZ_5P	Kin	miRNA	1.07424
KLF3	MIR3132	Kin	miRNA	1.07424
KLF3	MIR3188	Kin	miRNA	1.07424
KLF3	MIR1193	Kin	miRNA	1.07424
FLI1	ZBTB11	Kin	Kin	1.10041
FLI1	MIR12124	Kin	miRNA	1.10041
FLI1	MIR12130	Kin	miRNA	1.10041
FLI1	MIR3908	Kin	miRNA	1.10041
FLI1	MIR3174	Kin	miRNA	1.10041
FLI1	MIR1322	Kin	miRNA	1.10041
FLI1	MIR4526	Kin	miRNA	1.10041
FLI1	MIR3188	Kin	miRNA	1.10041
FLI1	MIR4312	Kin	miRNA	1.10041
FLI1	MIR4540	Kin	miRNA	1.10041
FLI1	MIR3651	Kin	miRNA	1.10041
FLI1	MIR3657	Kin	miRNA	1.10041
FLI1	MIR6090	Kin	miRNA	1.10041
FLI1	MIR4517	Kin	miRNA	1.10041
FLI1	MIR4681	Kin	miRNA	1.10041
FLI1	ZNF781	Kin	Kin	1.10041
FLI1	MIR12124	Kin	miRNA	1.10041
FLI1	MIR12130	Kin	miRNA	1.10041
FLI1	MIR3908	Kin	miRNA	1.10041
FLI1	MIR3174	Kin	miRNA	1.10041
FLI1	MIR1322	Kin	miRNA	1.10041
FLI1	MIR4526	Kin	miRNA	1.10041
FLI1	MIR3188	Kin	miRNA	1.10041
FLI1	MIR4312	Kin	miRNA	1.10041
FLI1	MIR4540	Kin	miRNA	1.10041
FLI1	MIR3651	Kin	miRNA	1.10041
FLI1	MIR3657	Kin	miRNA	1.10041
FLI1	MIR6090	Kin	miRNA	1.10041
FLI1	MIR4517	Kin	miRNA	1.10041
FLI1	MIR4681	Kin	miRNA	1.10041
TEAD1	ZBTB11	Kin	Kin	1.21882
TEAD1	MIR8078	Kin	miRNA	1.21882
TEAD1	MIR8053	Kin	miRNA	1.21882
TEAD1	MIR1193	Kin	miRNA	1.21882
TEAD1	MIR3908	Kin	miRNA	1.21882
TEAD1	MIR5191	Kin	miRNA	1.21882
TEAD1	MIR4432	Kin	miRNA	1.21882
TEAD1	MIR3188	Kin	miRNA	1.21882
TEAD1	MIR4312	Kin	miRNA	1.21882
TEAD1	MIR6090	Kin	miRNA	1.21882
TEAD1	MIR503_3P	Kin	miRNA	1.21882
TEAD1	MIR4517	Kin	miRNA	1.21882
TEAD1	MIR4421	Kin	miRNA	1.21882
TEAD1	MIR4681	Kin	miRNA	1.21882
TEAD1	ZNF781	Kin	Kin	1.21882
TEAD1	MIR8078	Kin	miRNA	1.21882
TEAD1	MIR8053	Kin	miRNA	1.21882
TEAD1	MIR1193	Kin	miRNA	1.21882
TEAD1	MIR3908	Kin	miRNA	1.21882
TEAD1	MIR5191	Kin	miRNA	1.21882
TEAD1	MIR4432	Kin	miRNA	1.21882
TEAD1	MIR3188	Kin	miRNA	1.21882
TEAD1	MIR4312	Kin	miRNA	1.21882
TEAD1	MIR6090	Kin	miRNA	1.21882
TEAD1	MIR503_3P	Kin	miRNA	1.21882
TEAD1	MIR4517	Kin	miRNA	1.21882
TEAD1	MIR4421	Kin	miRNA	1.21882
TEAD1	MIR4681	Kin	miRNA	1.21882
FLI1	HHEX	Kin	Kin	1.10041
FLI1	MIR12124	Kin	miRNA	1.10041
FLI1	MIR12130	Kin	miRNA	1.10041
FLI1	MIR3908	Kin	miRNA	1.10041
FLI1	MIR3174	Kin	miRNA	1.10041
FLI1	MIR1322	Kin	miRNA	1.10041
FLI1	MIR4526	Kin	miRNA	1.10041
FLI1	MIR3188	Kin	miRNA	1.10041
FLI1	MIR4312	Kin	miRNA	1.10041
FLI1	MIR4540	Kin	miRNA	1.10041
FLI1	MIR3651	Kin	miRNA	1.10041
FLI1	MIR3657	Kin	miRNA	1.10041
FLI1	MIR6090	Kin	miRNA	1.10041
FLI1	MIR4517	Kin	miRNA	1.10041
FLI1	MIR4681	Kin	miRNA	1.10041
FLI1	ZNF781	Kin	Kin	1.10041
FLI1	MIR12124	Kin	miRNA	1.10041
FLI1	MIR12130	Kin	miRNA	1.10041
FLI1	MIR3908	Kin	miRNA	1.10041
FLI1	MIR3174	Kin	miRNA	1.10041
FLI1	MIR1322	Kin	miRNA	1.10041
FLI1	MIR4526	Kin	miRNA	1.10041
FLI1	MIR3188	Kin	miRNA	1.10041
FLI1	MIR4312	Kin	miRNA	1.10041
FLI1	MIR4540	Kin	miRNA	1.10041
FLI1	MIR3651	Kin	miRNA	1.10041
FLI1	MIR3657	Kin	miRNA	1.10041
FLI1	MIR6090	Kin	miRNA	1.10041
FLI1	MIR4517	Kin	miRNA	1.10041
FLI1	MIR4681	Kin	miRNA	1.10041
KLF3	GZF1	Kin	Kin	1.07424
KLF3	MIR218_2_3P	Kin	miRNA	1.07424
KLF3	MIR1322	Kin	miRNA	1.07424
KLF3	MIR548T_5P	Kin	miRNA	1.07424
KLF3	MIR548AZ_5P	Kin	miRNA	1.07424
KLF3	MIR3132	Kin	miRNA	1.07424
KLF3	MIR3188	Kin	miRNA	1.07424
KLF3	MIR1193	Kin	miRNA	1.07424
KLF3	ZBTB18	Kin	Kin	1.07424
KLF3	MIR218_2_3P	Kin	miRNA	1.07424
KLF3	MIR1322	Kin	miRNA	1.07424
KLF3	MIR548T_5P	Kin	miRNA	1.07424
KLF3	MIR548AZ_5P	Kin	miRNA	1.07424
KLF3	MIR3132	Kin	miRNA	1.07424
KLF3	MIR3188	Kin	miRNA	1.07424
KLF3	MIR1193	Kin	miRNA	1.07424
ZFP30	PRMT3	Kin	Kin	1.1581
ZFP30	ZBTB18	Kin	Kin	1.1581
THAP2	PRMT3	Kin	Kin	1.30207
THAP2	MIR5191	Kin	miRNA	1.30207
THAP2	ZBTB18	Kin	Kin	1.30207
THAP2	MIR5191	Kin	miRNA	1.30207
ZBTB11	PRMT3	Kin	Kin	1.06932
ZBTB11	ZBTB18	Kin	Kin	1.06932
GZF1	PRMT3	Kin	Kin	1.49439
GZF1	MIR4683	Kin	miRNA	1.49439
GZF1	ZBTB18	Kin	Kin	1.49439
GZF1	MIR4683	Kin	miRNA	1.49439
KLF3	PRMT3	Kin	Kin	1.07424
KLF3	MIR218_2_3P	Kin	miRNA	1.07424
KLF3	MIR1322	Kin	miRNA	1.07424
KLF3	MIR548T_5P	Kin	miRNA	1.07424
KLF3	MIR548AZ_5P	Kin	miRNA	1.07424
KLF3	MIR3132	Kin	miRNA	1.07424
KLF3	MIR3188	Kin	miRNA	1.07424
KLF3	MIR1193	Kin	miRNA	1.07424
KLF3	ZBTB18	Kin	Kin	1.07424
KLF3	MIR218_2_3P	Kin	miRNA	1.07424
KLF3	MIR1322	Kin	miRNA	1.07424
KLF3	MIR548T_5P	Kin	miRNA	1.07424
KLF3	MIR548AZ_5P	Kin	miRNA	1.07424
KLF3	MIR3132	Kin	miRNA	1.07424
KLF3	MIR3188	Kin	miRNA	1.07424
KLF3	MIR1193	Kin	miRNA	1.07424
ZNF770	PRMT3	Kin	Kin	1.21654
ZNF770	ZBTB18	Kin	Kin	1.21654
KLF10	PRMT3	Kin	Kin	1.24445
KLF10	MIR130A_5P	Kin	miRNA	1.24445
KLF10	ZBTB18	Kin	Kin	1.24445
KLF10	MIR130A_5P	Kin	miRNA	1.24445
TEAD1	PRMT3	Kin	Kin	1.21882
TEAD1	MIR8078	Kin	miRNA	1.21882
TEAD1	MIR8053	Kin	miRNA	1.21882
TEAD1	MIR1193	Kin	miRNA	1.21882
TEAD1	MIR3908	Kin	miRNA	1.21882
TEAD1	MIR5191	Kin	miRNA	1.21882
TEAD1	MIR4432	Kin	miRNA	1.21882
TEAD1	MIR3188	Kin	miRNA	1.21882
TEAD1	MIR4312	Kin	miRNA	1.21882
TEAD1	MIR6090	Kin	miRNA	1.21882
TEAD1	MIR503_3P	Kin	miRNA	1.21882
TEAD1	MIR4517	Kin	miRNA	1.21882
TEAD1	MIR4421	Kin	miRNA	1.21882
TEAD1	MIR4681	Kin	miRNA	1.21882
TEAD1	ZBTB18	Kin	Kin	1.21882
TEAD1	MIR8078	Kin	miRNA	1.21882
TEAD1	MIR8053	Kin	miRNA	1.21882
TEAD1	MIR1193	Kin	miRNA	1.21882
TEAD1	MIR3908	Kin	miRNA	1.21882
TEAD1	MIR5191	Kin	miRNA	1.21882
TEAD1	MIR4432	Kin	miRNA	1.21882
TEAD1	MIR3188	Kin	miRNA	1.21882
TEAD1	MIR4312	Kin	miRNA	1.21882
TEAD1	MIR6090	Kin	miRNA	1.21882
TEAD1	MIR503_3P	Kin	miRNA	1.21882
TEAD1	MIR4517	Kin	miRNA	1.21882
TEAD1	MIR4421	Kin	miRNA	1.21882
TEAD1	MIR4681	Kin	miRNA	1.21882
THAP2	TEAD1	Kin	Kin	1.30207
THAP2	MIR5191	Kin	miRNA	1.30207
THAP2	ZBTB18	Kin	Kin	1.30207
THAP2	MIR5191	Kin	miRNA	1.30207
ZBTB11	TEAD1	Kin	Kin	1.06932
ZBTB11	ZBTB18	Kin	Kin	1.06932
KLF3	TEAD1	Kin	Kin	1.07424
KLF3	MIR218_2_3P	Kin	miRNA	1.07424
KLF3	MIR1322	Kin	miRNA	1.07424
KLF3	MIR548T_5P	Kin	miRNA	1.07424
KLF3	MIR548AZ_5P	Kin	miRNA	1.07424
KLF3	MIR3132	Kin	miRNA	1.07424
KLF3	MIR3188	Kin	miRNA	1.07424
KLF3	MIR1193	Kin	miRNA	1.07424
KLF3	ZBTB18	Kin	Kin	1.07424
KLF3	MIR218_2_3P	Kin	miRNA	1.07424
KLF3	MIR1322	Kin	miRNA	1.07424
KLF3	MIR548T_5P	Kin	miRNA	1.07424
KLF3	MIR548AZ_5P	Kin	miRNA	1.07424
KLF3	MIR3132	Kin	miRNA	1.07424
KLF3	MIR3188	Kin	miRNA	1.07424
KLF3	MIR1193	Kin	miRNA	1.07424
ZNF770	TEAD1	Kin	Kin	1.21654
ZNF770	ZBTB18	Kin	Kin	1.21654
THAP2	ZBTB11	Kin	Kin	1.30207
[truncated: 6,333 more rows]
